# Supplementary material for: Genome-wide digital transcript analysis of putative fruitlet abscission related genes regulated by ethephon in litchi
Source: Front Plant Sci. 2015 Jul 7;6:502. doi: 10.3389/fpls.2015.00502 (PMC4493771; doi:10.3389/fpls.2015.00502)
Supplement: Supplementary Data Excel File 1 — Specific primers details for 41 genes selected for qRT-PCR. Representative genes selected for the analysis were those involved in plant hormone regulation pathway, cell wall modification, transcription factors regulation, ROS, and calcium signaling. All the gene ID, forward, and reverse primer sequences are included. [file DataSheet1.XLSX]

## Sheet: Sheet1
Abbreviation	GeneID	Annotation	For (5'-3')	Rev (5'-3')	Length of products (bp)
ACO	L10037576	1-aminocyclopropane-1-carboxylate oxidase	TTGTCCGAGTTGCTATCTGAGG	GACGGCACATCAACCCACT	230
ACS	L10030076	1-aminocyclopropane-1-carboxylate synthase	GCAGGGCTATTTCTATGGATGG	GGAAGAGCCAGGAGAGACATTG	123
AHK	U11693	Histidine kinase 1	TTGATTCTGAGGACCAAGTGATT	TGATAACCCCAACAATAGGCAG	177
AHP	C4349.2	Histidine-containing phosphotransfer protein 1	GGTAGCAGCTCAAGCATAGGG	TCATTGCCTTAGAAACTCAACTCC	227
AO	U10993	L-ascorbate oxidase-like	CTATTCTCCCACTTCCGCATC	CCCAAATAAGGAGTTGAAGGTAGTT	243
ARF	L10058057	Auxin response factor	GAGGGGTGACAATGGAGAGC	GCCAACGCATACTGGATTCG	235
ARRA	C3809.1	Two-component response regulator ARR4	GCTAAGAGAAGGCTGTGGCTG	TGGTGGGAGAATCTAACGACG	185
AUX/IAA	C3897.1	Auxin-responsive protein IAA29	TACACTAAACTACCAAGACAGAGGAGG	TCTAAACAAGCACATAAACCACATC	186
AUX/IAA	U9140	Auxin-induced protein AUX22	TGGAGGTGGTGCTTGTCTGG	CAACTTGGCTCTTTGTATGGATT	116
AUX1	U9940	Auxin influx carrier (AUX1 LAX family)	TTGGAAAACACTGGAGGAACG	GTGGACGAGAGAGGCTACGGT	266
BGLU	U21052	Beta-glucosidase	TGACTATGGTTTCACAGGCAAGC	ATAGTGTCCAACAAGGATGAATAAT	206
BXL	L10010659	Alpha-L-arabinofuranosidase/beta-D-xylosidase	CCTGTTGATGTGTCCTTCGCT	CTTCCCTCCTGGATTTGTAGTTC	129
CKX	L10048833	Cytokinin dehydrogenase 1	TACAAGCCAGCCAGTTCAAGTC	TAGAAGGTTGAGCCAAGGGTG	254
CML	U1498	Calcium ion binding protein	CGTGAAACTTATGGACAGCGG	ACCAAAAGGACAGGAACTAATGC	129
CML	U2171	Calcium-binding protein CML41-like	CTTCACCAACTCTTCCCACACC	AACCTTTACAGCCTCATCGTCC	167
CML	U4839	Calmodulin-like protein 5	CGTGGACCTTGATGAGTTCG	CCAATGACCCCAACACTGACT	155
CNGC	L10064767	Cyclic nucleotide-gated ion channel 1	TTTGCTTGAACTTAGACACAGGGT	GCCGTGGAAAATAAACACAGAT	96
EBF	U575	EIN3-binding f-box protein 4	TGCCTCATCCATCGCCAT	TCAGCCCTATCACACCCTCG	176
EIN3/EIL	U23712	Ethylene-insensitive 3-like	CTTGTTCGTCAATCCAAATGCT	TCCAGACCTTCAACATCGTAATC	191
ERF	C2959.2	Ethylene-responsive transcription factor 113	CAGAACTTGCCACCTGAGTATGC	TGGTTTGTTGGTCATCGCTG	109
ERF	U6276	Ethylene-responsive transcription factor 1B	CATTCAAACCAAAACCAGCAAC	ATCAGGTGACCCGAAAGACG	112
ERF	L10050388	AP2/ERF domain-containing transcription factor	TTGGCTACTCTCAATTTTTCGG	GGAACAACCATCCTCACATCTG	81
ERF	L10026303	AP2/ERF domain-containing transcription factor	CCTCACCCACCTTCATCGTTAG	CTTGTTCTTGCTGTTGGTTCTGT	190
ETR2	U20306	Ethylene response 2	GACGGCAATAACTCTGATTACTCT	GCACTCCAGTCTCTTTCTGTTTC	134
GH3	C4818.1	Indole-3-acetic acid-amido synthetase GH3.6	GTTGAGGCAGGGACATTTGAC	CCACTTGGGGCACTTAGGACT	162
HD-ZIP	U10783	Homeobox-leucine zipper protein ATHB-12	GAAGCAAAATCTGATGAGACCAC	GAGCAATGATTCTTTCTCTTGTTTC	327
ILR1	U1508	IAA-amino acid hydrolase ILR1-like 6	TCAGGAAGCCGTTGAATGG	TTGAGAAATAGCAGAAAGCCC	204
NAC	U13457	NAC domain protein NAC4	GGATGACGAGGTTCAAAGTGG	GCCATCGCTATCTATTCTCCTG	200
PE/PEI	U1533	Pectinesterase	GGATGGTTTTGAAGGTAAGAGAGGT	TACTGTGGGTCGGTCAGGCTAT	150
PE/PEI	C5841.2	Pectinesterase inhibitor	TCAAGCAGTTAGCGAAAGGGAC	CAATAGATAGGACCACACCAGAGAG	261
PE/PEI	L10049394	Pectinesterase inhibitor	TACAAACTTGGGTTAGTGCTGCTT	TCAAAATCCTTGCTCTCACCACT	102
PG	L10048763	Polygalacturonase	GAAGTTGCTGTGAAGTTTGATTGC	GCTGGTTGATTATTGTAGGTGAGTT	92
PIN	U11774	Auxin efflux carrier component 1	GTGTGACTGGGTATGGAAATGG	CAGAAAAGAGAAACAAAAGATGGTG	87
POD	U15492	Peroxidase 4	CGACCGCCAGACACCATTT	TGTTGCCCATCTTGACCATAGC	188
POD	U20379	Class III peroxidase	GAAGTCACCTGCGAAAACGG	CGACCCATCACAACCCTCTAT	247
Rboh	L10001757	NADPH oxidase/respiratory burst oxidase	AAAGATGGACACATCAAGGTTCAG	CTCCTGTGTTCGGTTGAGTTCCTG	99
SAUR	C5333.1	Small auxin upregulated	TGGGCGGTCTCACTATTCC	ATCATTGTTGGCATCATTTCTCAT	91
WRKY	U18045	WRKY transcription factor 28	ACCTATTACAACCCTTTGATGCT	CGTTAGACGAAGAAGAGACCG	252
WRKY	U9115	WRKY transcription factor 75	TTGGGCAATCACCTTATCCTG	TGCTTTTTGACCATACTTCCTCC	311
XTH	U17815	Xyloglucan endotransglycosylase/hydrolase 30	GGGAAGTGATACGCAACGAAG	TTTGTAGTCAGAGACGAATGGAGC	152
XTH	C5711.4	Xyloglucan endotransglucosylase/hydrolase protein 25	TGTCGTCCCGTTGGTTAGTTG	TCGGTGTGTAGGAAACAGAGCAT	83
EF-1α			CGTGGATTCGTCGCATCTAAC	CCGCCTGTCAATCTTGGTCAT	183
GAPDH			GATACAGTTCCCGTGTTGTTGAC	CATAAAGACACATAACACCACACTC	121

## Sheet: Sheet2
Gene ID	ETH1/CK1	ETH2/CK2	ETH3/CK3	Group	Cluster	Gene Length	Category	Annotation	KO_id	Go-CellularComponent	GO-MolecularFunction	GO-BiologicalProcess
C3348.2	3.42051	0.431592	1.0348	I	1A	1612	Amino acid metabolism_AA biosynthesis	Cysteine synthase, chloroplastic/chromoplastic	K13034	GO:0009536//plastid	GO:0016881//acid-amino acid ligase activity	GO:0048878//chemical homeostasis;GO:0000902//cell morphogenesis;GO:0009755//hormone-mediated signaling pathway
U15896	2.22787	1.02744	0.297839	I	1A	432	Amino acid metabolism_AA biosynthesis	Polyamine oxidase	K13367	GO:0031224//intrinsic to membrane;GO:0009570//chloroplast stroma;GO:0009534//chloroplast thylakoid;GO:0009522//photosystem I	-	GO:0044237//cellular metabolic process
U6304	2.36113	2.15648	1.62213	I	1B	1006	Amino acid metabolism_AA biosynthesis	Asparagine synthase	K01953	GO:0009536//plastid	GO:0004084//branched-chain-amino-acid transaminase activity	GO:0006520//cellular amino acid metabolic process
L10001587	5.045	2.36448	-0.602625	I	1B	822	Amino acid metabolism_AA biosynthesis	Cysteine synthase-like	K01738	-	GO:0046872//metal ion binding;GO:0016160//amylase activity	GO:0044238//primary metabolic process
L10003759	7.11632	4.43902	1.39737	I	1B	1014	Amino acid metabolism_AA biosynthesis	Cysteine synthase-like	K01738	-	GO:0046872//metal ion binding;GO:0016160//amylase activity	GO:0044238//primary metabolic process
U29693	13.9897	2.94944	-1.18759	I	1B	242	Amino acid metabolism_AA biosynthesis	Cysteine synthase-like	K01738	GO:0030312//external encapsulating structure	GO:0004553//hydrolase activity, hydrolyzing O-glycosyl compounds	GO:0008152//metabolic process;GO:0006950//response to stress;GO:0009628//response to abiotic stimulus
U142	2.75611	2.10144	1.585	I	1B	2232	Amino acid metabolism_AA biosynthesis	L-aspartate oxidase 1-like	K00278	GO:0009536//plastid	-	GO:0006091//generation of precursor metabolites and energy
L10047804	4.45062	3.3343	1.43838	I	1B	1110	Amino acid metabolism_AA biosynthesis	Pyridoxal phosphate-dependent enzyme, beta subunit	K13034	GO:0005576//extracellular region	GO:0046872//metal ion binding;GO:0016160//amylase activity	GO:0044238//primary metabolic process;GO:0009725//response to hormone stimulus
L10020765	-2.11865	-1.51747	-0.608725	I	1D	1122	Amino acid metabolism_AA biosynthesis	Aspartate/ornithine carbamoyltransferase	K00611	-	GO:0005488//binding	GO:0009411//response to UV
L10008471	-3.7005	-1.41313	-0.187588	I	1D	1662	Amino acid metabolism_AA biosynthesis	Bifunctional 3-dehydroquinate dehydratase/shikimate dehydrogenase, chloroplastic-like	K13832	-	-	-
U21733	-13.0822	-1.33596	-1.18759	I	1D	407	Amino acid metabolism_AA biosynthesis	Shikimate dehydrogenase	K13832	-	GO:0005488//binding;GO:0016307//phosphatidylinositol phosphate kinase activity	GO:0044237//cellular metabolic process;GO:0044238//primary metabolic process
L10022411	-2.61615	-2.48727	-1.23198	I	1E	1173	Amino acid metabolism_AA biosynthesis	Amino acid-binding ACT	K00058	-	-	GO:0008152//metabolic process
L10017241	-3.17568	-2.01567	-1.31312	I	1E	1665	Amino acid metabolism_AA biosynthesis	Amino acid-binding ACT	K00058	GO:0005576//extracellular region;GO:0031410//cytoplasmic vesicle	GO:0016209//antioxidant activity;GO:0046914//transition metal ion binding;GO:0004871//signal transducer activity;GO:0003824//catalytic activity	GO:0008152//metabolic process
C3221.1	-2.88242	-2.44842	-1.42685	I	1E	2382	Amino acid metabolism_AA biosynthesis	D-3-phosphoglycerate dehydrogenase, chloroplastic	K00058	-	GO:0016757//transferase activity, transferring glycosyl groups	-
L10032181	-12.4443	-4.30795	-0.673014	I	1E	1425	Amino acid metabolism_AA biosynthesis	Pyridoxal phosphate-dependent enzyme, beta subunit	K01696	GO:0043231//intracellular membrane-bounded organelle;GO:0044444//cytoplasmic part;GO:0016020//membrane	GO:0016772//transferase activity, transferring phosphorus-containing groups;GO:0016160//amylase activity;GO:0005102//receptor binding;GO:0043167//ion binding;GO:0032559	GO:0005982//starch metabolic process;GO:0009933//meristem structural organization;GO:0007167//enzyme linked receptor protein signaling pathway;GO:0010073//meristem maintenance;GO:0003006//developmental process involved in reproduction;GO:0006950//response to stress;GO:0006464//protein modification process
U15788	-5.62388	-4.599	-0.818354	I	1E	1688	Amino acid metabolism_AA biosynthesis	Tryptophan synthase beta chain 2, chloroplastic	K01696	GO:0005576//extracellular region	GO:0046914//transition metal ion binding;GO:0016682//oxidoreductase activity, acting on diphenols and related substances as donors, oxygen as acceptor	GO:0009808//lignin metabolic process;GO:0009832//plant-type cell wall biogenesis
U4505	-0.00833251	0.715385	2.42539	III	3A	505	Amino acid metabolism_AA biosynthesis	5-methyltetrahydrofolate:homocysteine methyltransferase	K00547	-	GO:0005488//binding	-
C3116.1	1.15748	-0.442878	2.69994	III	3A	599	Amino acid metabolism_AA biosynthesis	5-methyltetrahydrofolate:homocysteine methyltransferase	K00547	GO:0031090//organelle membrane;GO:0071944//cell periphery	GO:0016787//hydrolase activity	-
L10025054	0.420511	-0.220485	12.2509	III	3A	951	Amino acid metabolism_AA biosynthesis	Acetohydroxy acid isomeroreductase C-terminal	K00053	-	-	GO:0006351//transcription, DNA-dependent
L10050772	-0.579489	-0.583055	4.83478	III	3A	1794	Amino acid metabolism_AA biosynthesis	Asparagine synthase	K01953	GO:0005618//cell wall;GO:0031410//cytoplasmic vesicle	GO:0004175//endopeptidase activity;GO:0005515//protein binding	GO:0019538//protein metabolic process;GO:0044092//negative regulation of molecular function
U25239	-0.164452	-0.220485	2.39737	III	3A	227	Amino acid metabolism_AA biosynthesis	Asparagine synthetase	K01953	GO:0044464//cell part	GO:0017111//nucleoside-triphosphatase activity;GO:0032559	GO:0009207
U13551	0.835548	-1.80545	4.59377	III	3A	543	Amino acid metabolism_AA biosynthesis	Asparagine synthetase [glutamine-hydrolyzing]	K01953	GO:0030312//external encapsulating structure;GO:0009532//plastid stroma;GO:0031090//organelle membrane;GO:0005576//extracellular region	GO:0046914//transition metal ion binding;GO:0005543//phospholipid binding;GO:0042802//identical protein binding;GO:0016209//antioxidant activity;GO:0032559	GO:0010038//response to metal ion;GO:0009725//response to hormone stimulus;GO:0006970//response to osmotic stress
L10040636	0.0985827	0.00190734	2.8828	III	3A	1020	Amino acid metabolism_AA biosynthesis	Homocysteine S-methyltransferase	K00547	GO:0009503;GO:0009523//photosystem II;GO:0009570//chloroplast stroma	GO:0046906//tetrapyrrole binding	GO:0009639//response to red or far red light;GO:0006091//generation of precursor metabolites and energy
C2170.1	-1.8557	-1.23634	-2.01956	III	3B	2610	Amino acid metabolism_AA biosynthesis	3-deoxy-D-arabino-heptulosonate-7-phosphate synthase 01	K01626	-	GO:0004672//protein kinase activity	-
L10009762	-0.512375	-1.54241	-2.23198	III	3B	312	Amino acid metabolism_AA biosynthesis	5-methyltetrahydrofolate:homocysteine methyltransferase	K00549	-	GO:0016740//transferase activity	-
L10025133	-1.02695	-1.51594	-2.50952	III	3B	2730	Amino acid metabolism_AA biosynthesis	Amino acid-binding ACT	K12524	-	-	GO:0008152//metabolic process
U9560	-4.55677	-3.67992	-2.18759	IV	4B	1051	Amino acid metabolism_AA biosynthesis	Threonine dehydratase biosynthetic, chloroplastic	K01754	GO:0044444//cytoplasmic part;GO:0016020//membrane	GO:0016763//transferase activity, transferring pentosyl groups;GO:0015103//inorganic anion transmembrane transporter activity	GO:0043096//purine base salvage
U21180	2.57251	2.01218	1.7193	I	1B	691	Amino acid metabolism_AA degradation	Branched-chain-amino-acid aminotransferase 2, chloroplastic	K00826	-	-	-
L10061735	5.22787	13.4997	0.13434	I	1B	1563	Amino acid metabolism_AA degradation	Flavin-containing monooxygenase FMO	K11816	GO:0031224//intrinsic to membrane	GO:0004702//receptor signaling protein serine/threonine kinase activity;GO:0004713//protein tyrosine kinase activity;GO:0032559	GO:0006464//protein modification process
L10046610	3.33805	9.7827	-0.187588	I	1B	1581	Amino acid metabolism_AA degradation	Flavin-containing monooxygenase-like	K11816	GO:0044464//cell part	GO:0003824//catalytic activity	-
L10004901	2.87368	3.29736	-0.743981	I	1B	2013	Amino acid metabolism_AA degradation	Primary-amine oxidase	K00276	-	-	-
C1551.2	2.29498	-0.39041	2.8785	I	1C	2145	Amino acid metabolism_AA degradation	Aminotransferase family protein	K00815	-	-	GO:0008152//metabolic process
L10054512	2.06097	1.83014	3.25536	I	1C	1236	Amino acid metabolism_AA degradation	Glutamate/phenylalanine/leucine/valine dehydrogenase	K00261	GO:0005618//cell wall;GO:0043231//intracellular membrane-bounded organelle;GO:0031410//cytoplasmic vesicle	GO:0004180//carboxypeptidase activity	GO:0019538//protein metabolic process
L10024712	11.8317	1.23895	5.35673	I	1C	1800	Amino acid metabolism_AA degradation	Polyphenol oxidase, central domain	K00422	GO:0043231//intracellular membrane-bounded organelle	GO:0003676//nucleic acid binding;GO:0042623//ATPase activity, coupled;GO:0032559	GO:0006261//DNA-dependent DNA replication;GO:0010015//root morphogenesis;GO:0008283//cell proliferation
L10027194	-4.62388	-1.80545	1.19944	I	1D	795	Amino acid metabolism_AA degradation	3-hydroxyisobutyryl-CoA hydrolase 1-like	K05605	GO:0043231//intracellular membrane-bounded organelle	GO:0004091//carboxylesterase activity	-
L10020666	-4.07134	-0.357989	-0.313118	I	1D	228	Amino acid metabolism_AA degradation	4-hydroxyphenylpyruvate dioxygenase	K00457	-	GO:0005488//binding	-
L10031910	-3.02243	-1.10501	-0.602625	I	1D	387	Amino acid metabolism_AA degradation	Acireductone dioxygenase, ARD	K08967	GO:0043231//intracellular membrane-bounded organelle	GO:0003677//DNA binding;GO:0001071//nucleic acid binding transcription factor activity	GO:0006351//transcription, DNA-dependent
U2132	-4.27993	-1.68761	-0.520163	I	1D	816	Amino acid metabolism_AA degradation	Alanine-glyoxylate aminotransferase	K00827	GO:0043231//intracellular membrane-bounded organelle	GO:0016741	GO:0006730//one-carbon metabolic process;GO:0010038//response to metal ion
L10040011	-3.27622	-1.52834	-0.90748	I	1D	1443	Amino acid metabolism_AA degradation	Aminotransferase class-III	K00827	-	-	GO:0008152//metabolic process
U15805	-3.62388	-1.93418	-1.35265	I	1D	1512	Amino acid metabolism_AA degradation	Aminotransferase family protein	K00815	-	-	GO:0008152//metabolic process
U23866	-3.55677	-0.679917	0.0962054	I	1D	243	Amino acid metabolism_AA degradation	Aminotransferase family protein	K00827	-	GO:0004702//receptor signaling protein serine/threonine kinase activity;GO:0032559	GO:0006464//protein modification process
U1760	-2.44129	-1.36858	-1.45348	I	1D	1688	Amino acid metabolism_AA degradation	DNA (cytosine-5-)-methyltransferase	K00558	-	GO:0035251//UDP-glucosyltransferase activity	-
U13460	-2.51644	-1.98987	-1.86136	I	1D	1503	Amino acid metabolism_AA degradation	Flavin-containing monooxygenase FMO	K00485	-	GO:0030246//carbohydrate binding;GO:0004672//protein kinase activity;GO:0000166//nucleotide binding	GO:0009987//cellular process
L10006739	-2.38684	-1.03991	-1.18759	I	1D	1368	Amino acid metabolism_AA degradation	Hydroxymethylglutaryl-CoA lyase, mitochondrial	K01640	-	GO:0046872//metal ion binding;GO:0016160//amylase activity	GO:0044238//primary metabolic process
L10017404	-3.33438	-1.05056	-0.602625	I	1D	408	Amino acid metabolism_AA degradation	Methylmalonate-semialdehyde dehydrogenase	K00140	GO:0016020//membrane	GO:0005488//binding;GO:0015276//ligand-gated ion channel activity;GO:0005261//cation channel activity	GO:0030001//metal ion transport
C3870.6	-3.62388	-1.34248	-0.818354	I	1D	1664	Amino acid metabolism_AA degradation	Methylmalonate-semialdehyde dehydrogenase [acylating]	K00140	GO:0016020//membrane	GO:0030246//carbohydrate binding;GO:0004674//protein serine/threonine kinase activity;GO:0032559	GO:0006464//protein modification process
C3870.5	-2.97181	-1.02784	-1.12047	I	1D	1285	Amino acid metabolism_AA degradation	Methylmalonate-semialdehyde dehydrogenase family protein	K00140	-	GO:0016289//CoA hydrolase activity;GO:0016836//hydro-lyase activity	GO:0009062//fatty acid catabolic process;GO:0009628//response to abiotic stimulus
C2110.2	-2.23484	-3.46841	-0.187588	I	1E	1645	Amino acid metabolism_AA degradation	(R)-mandelonitrile lyase-like	K08248	GO:0009526//plastid envelope	GO:0016491//oxidoreductase activity;GO:0051536//iron-sulfur cluster binding	-
U17330	-15.6069	-2.63552	-1.16062	I	1E	389	Amino acid metabolism_AA degradation	3-hydroxyisobutyryl-CoA hydrolase 3	K05605	GO:0031410//cytoplasmic vesicle	-	-
L10027608	-13.7455	-2.42212	-0.86566	I	1E	771	Amino acid metabolism_AA degradation	3-hydroxyisobutyryl-CoA hydrolase-like protein	K05605	GO:0043231//intracellular membrane-bounded organelle	GO:0005488//binding;GO:0004871//signal transducer activity	GO:0007623//circadian rhythm;GO:0009755//hormone-mediated signaling pathway;GO:0006351//transcription, DNA-dependent;GO:0003006//developmental process involved in reproduction;GO:0009639//response to red or far red light
L10027195	-15.8442	-2.50059	-0.557956	I	1E	255	Amino acid metabolism_AA degradation	3-hydroxyisobutyryl-CoA hydrolase-like protein	K05605	GO:0043231//intracellular membrane-bounded organelle	GO:0016772//transferase activity, transferring phosphorus-containing groups;GO:0005488//binding;GO:0004871//signal transducer activity	GO:0006796//phosphate-containing compound metabolic process;GO:0048511//rhythmic process;GO:0009755//hormone-mediated signaling pathway;GO:0006351//transcription, DNA-dependent;GO:0009639//response to red or far red light
U20546	-2.80831	-2.84852	-1.22506	I	1E	487	Amino acid metabolism_AA degradation	DNA (cytosine-5)-methyltransferase 1-like	K00558	-	GO:0035251//UDP-glucosyltransferase activity	-
U6795	-4.41238	-2.54241	1.09621	I	1E	629	Amino acid metabolism_AA degradation	Glycine cleavage system H protein, mitochondrial isoform 1	K02437	-	-	-
U13867	-4.48638	-2.22049	-0.965195	I	1E	440	Amino acid metabolism_AA degradation	Hydroxymethylglutaryl-CoA lyase, mitochondrial	K01640	GO:0009521;GO:0031224//intrinsic to membrane;GO:0009534//chloroplast thylakoid	GO:0046906//tetrapyrrole binding;GO:0043169//cation binding	GO:0006464//protein modification process;GO:0006091//generation of precursor metabolites and energy
L10034659	-2.2223	-1.17468	-2.48715	I	1F	1158	Amino acid metabolism_AA degradation	3-hydroxyisobutyryl-CoA hydrolase-like protein	K05605	GO:0005576//extracellular region;GO:0030312//external encapsulating structure	GO:0016798//hydrolase activity, acting on glycosyl bonds;GO:0016758//transferase activity, transferring hexosyl groups	GO:0044042//glucan metabolic process
C330.2	-2.37823	-1.14454	-2.8023	I	1F	1309	Amino acid metabolism_AA degradation	3-hydroxyisobutyryl-CoA hydrolase-like protein 5	K05605	-	GO:0004672//protein kinase activity	-
C330.1	-2.35947	-1.41688	-3.50952	I	1F	1295	Amino acid metabolism_AA degradation	3-hydroxyisobutyryl-CoA hydrolase-like protein 5	K05605	GO:0044464//cell part	GO:0003723//RNA binding	-
L10009244	-2.74941	-1.95745	-2.40998	I	1F	537	Amino acid metabolism_AA degradation	Cys/Met metabolism, pyridoxal phosphate-dependent enzyme	K01761	GO:0031225//anchored to membrane;GO:0031410//cytoplasmic vesicle	GO:0004553//hydrolase activity, hydrolyzing O-glycosyl compounds	GO:0008152//metabolic process
U21033	-3.62388	-1.55929	-2.18759	I	1F	979	Amino acid metabolism_AA degradation	DNA (cytosine-5)-methyltransferase 1	K00558	GO:0009536//plastid	GO:0046527//glucosyltransferase activity	GO:0005982//starch metabolic process;GO:0005977//glycogen metabolic process
U10012	0.835548	10.4363	2.98234	II	2B	402	Amino acid metabolism_AA degradation	Glutamine amidotransferase-like protein RP404-like	--	-	GO:0016616//oxidoreductase activity, acting on the CH-OH group of donors, NAD or NADP as acceptor	GO:0008152//metabolic process
U13177	-0.976825	-2.26231	-1.96682	II	2C	1115	Amino acid metabolism_AA degradation	Glutamine amidotransferase class-I domain-containing family protein	--	GO:0043231//intracellular membrane-bounded organelle	GO:0016740//transferase activity	GO:0006950//response to stress;GO:0006520//cellular amino acid metabolic process
U20944	0.250586	0.97216	4.39737	III	3A	1505	Amino acid metabolism_AA degradation	2-oxoisovalerate dehydrogenase	K00166	GO:0009534//chloroplast thylakoid	-	-
L10051688	-0.316455	0.651191	3.26587	III	3A	1455	Amino acid metabolism_AA degradation	2-oxoisovalerate dehydrogenase	K00166	GO:0043231//intracellular membrane-bounded organelle	GO:0003676//nucleic acid binding	-
C333.1	1.84129	1.65657	2.17425	III	3A	1821	Amino acid metabolism_AA degradation	4-hydroxyphenylpyruvate dioxygenase	K00457	-	GO:0004672//protein kinase activity;GO:0000166//nucleotide binding	-
L10009610	1.73835	1.97591	2.46177	III	3A	1164	Amino acid metabolism_AA degradation	4-hydroxyphenylpyruvate dioxygenase	K00457	-	GO:0016301//kinase activity	-
C3039.1	0.613156	1.08884	2.39737	III	3A	1419	Amino acid metabolism_AA degradation	Acyl-CoA dehydrogenase	K00253	-	GO:0016741	GO:0006730//one-carbon metabolic process
L10058058	0.909549	0.779515	2.11984	III	3A	1272	Amino acid metabolism_AA degradation	Acyl-CoA dehydrogenase, N-terminal	K00253	-	GO:0046872//metal ion binding	GO:0006351//transcription, DNA-dependent
L10057272	1.75393	1.97312	3.46705	III	3A	1230	Amino acid metabolism_AA degradation	Acyl-CoA dehydrogenase, N-terminal	K00253	GO:0043231//intracellular membrane-bounded organelle	GO:0003677//DNA binding;GO:0001071//nucleic acid binding transcription factor activity	GO:0006351//transcription, DNA-dependent
U16528	1.11271	1.42909	2.13434	III	3A	3631	Amino acid metabolism_AA degradation	Aminoadipic semialdehyde synthase	K14157	-	GO:0003824//catalytic activity	GO:0008152//metabolic process
L10050251	0.59454	0.194552	3.01119	III	3A	1401	Amino acid metabolism_AA degradation	Aminotransferase, class I/classII	K10206	-	-	GO:0008152//metabolic process
L10053376	0.799022	1.08437	2.34847	III	3A	1359	Amino acid metabolism_AA degradation	Aminotransferase, class IV	K00826	-	GO:0016655//oxidoreductase activity, acting on NADH or NADPH, quinone or similar compound as acceptor	GO:0008152//metabolic process
C4569.1	1.09858	1.45563	2.55105	III	3A	1388	Amino acid metabolism_AA degradation	Branched-chain amino acid aminotransferase	K00826	-	-	-
U13464	1.85792	1.69098	2.97616	III	3A	1675	Amino acid metabolism_AA degradation	Glutamate dehydrogenase A	K00261	GO:0043231//intracellular membrane-bounded organelle	GO:0004312//fatty acid synthase activity	GO:0008152//metabolic process
L10017553	0.721892	0.847686	2.73841	III	3A	1512	Amino acid metabolism_AA degradation	Homogentisate 1,2-dioxygenase	K00451	-	-	-
C5586.2	-0.103051	0.335908	2.39737	III	3A	1708	Amino acid metabolism_AA degradation	Homogentisate 1,2-dioxygenase	K00451	GO:0009536//plastid	GO:0009975//cyclase activity	-
L10037412	0.732044	0.590828	2.54398	III	3A	1419	Amino acid metabolism_AA degradation	Homogentisate 1,2-dioxygenase	K00451	GO:0009536//plastid	GO:0009975//cyclase activity	-
U13463	1.38304	1.13315	2.76661	III	3A	1478	Amino acid metabolism_AA degradation	Serine-pyruvate aminotransferase	K00830	GO:0005576//extracellular region	GO:0004175//endopeptidase activity	GO:0019538//protein metabolic process
L10003172	-1.75768	-1.18654	-2.15634	III	3B	1158	Amino acid metabolism_AA degradation	3-hydroxyisobutyryl-CoA hydrolase-like protein	K05605	-	GO:0004871//signal transducer activity;GO:0003824//catalytic activity	-
U8025	3.39626	3.12191	2.98234	IV	4A	307	Amino acid metabolism_AA degradation	Cyanohydrin beta-glucosyltransferase	K13030	GO:0042579//microbody	GO:0005515//protein binding	GO:0009725//response to hormone stimulus
U5147	3.38304	2.94944	2.54281	IV	4A	1208	Amino acid metabolism_AA degradation	Proline dehydrogenase 1, mitochondrial	K00318	-	GO:0016788//hydrolase activity, acting on ester bonds	GO:0044238//primary metabolic process
U10503	-13.6463	-12.8705	-2.50952	IV	4B	390	Amino acid metabolism_AA degradation	4-hydroxyphenylpyruvate dioxygenase	K00457	-	GO:0004672//protein kinase activity	-
U28938	-13.8967	-2.02784	-2.99494	IV	4B	270	Amino acid metabolism_AA degradation	Hydroxyphenylpyruvate dioxygenase	K00457	GO:0055028//cortical microtubule;GO:0043231//intracellular membrane-bounded organelle;GO:0005819//spindle	GO:0015631//tubulin binding	GO:0009612//response to mechanical stimulus;GO:0009630//gravitropism
L10017402	-4.62388	-2.39041	-2.03558	IV	4B	696	Amino acid metabolism_AA degradation	Malonate-semialdehyde dehydrogenase	K00140	-	GO:0016289//CoA hydrolase activity;GO:0016836//hydro-lyase activity	GO:0009062//fatty acid catabolic process;GO:0009628//response to abiotic stimulus
U8721	2.52058	2.41398	0.499895	I	1B	2430	Apoptosis/proteolysis_autophagy	Vacuolar processing enzyme a	K01369	GO:0044464//cell part	GO:0005506//iron ion binding;GO:0003824//catalytic activity;GO:0016209//antioxidant activity	GO:0008152//metabolic process;GO:0006950//response to stress
L10042317	-3.0436	-1.50288	-1.77255	I	1D	1536	Apoptosis/proteolysis_autophagy	Vacuolar protein 8	K08332	GO:0044464//cell part	-	GO:0019538//protein metabolic process
U19016	11.1437	13.5513	-0.187588	I	1B	464	Apoptosis/proteolysis_peptidase	Metalloendoproteinase 1	K07761	GO:0031224//intrinsic to membrane	GO:0005249//voltage-gated potassium channel activity;GO:0005515//protein binding;GO:0000166//nucleotide binding	GO:0009725//response to hormone stimulus;GO:0006873//cellular ion homeostasis;GO:0030001//metal ion transport
C1546.2	2.66337	2.25345	0.3599	I	1B	634	Apoptosis/proteolysis_peptidase	Metalloendoproteinase 1	K07761	GO:0044464//cell part	GO:0042626//ATPase activity, coupled to transmembrane movement of substances	-
L10028613	2.29143	2.22859	0.60992	I	1B	1485	Apoptosis/proteolysis_peptidase	Peptidase C13, legumain	K01369	GO:0031090//organelle membrane;GO:0009536//plastid	GO:0016778;GO:0015291//secondary active transmembrane transporter activity	GO:0015893//drug transport;GO:0009725//response to hormone stimulus;GO:0006950//response to stress;GO:0051707//response to other organism
L10037696	5.1931	3.10144	0.13434	I	1B	1368	Apoptosis/proteolysis_peptidase	Peptidase C56, PfpI	K03152	-	-	-
L10041762	2.32879	2.4278	-0.155166	I	1B	1560	Apoptosis/proteolysis_peptidase	Peptidase S28	K01285	-	GO:0004672//protein kinase activity;GO:0000166//nucleotide binding	GO:0009987//cellular process
L10003377	3.4794	3.01108	-1.18759	I	1B	876	Apoptosis/proteolysis_peptidase	Peptidase T2, asparaginase 2	K13051	GO:0009536//plastid	GO:0046872//metal ion binding;GO:0016717//oxidoreductase activity, acting on paired donors, with oxidation of a pair of donors resulting in the reduction of molecular oxygen to two molecules of water	GO:0006631//fatty acid metabolic process
L10061662	2.92301	1.6726	3.54938	I	1C	1155	Apoptosis/proteolysis_peptidase	Peptidase S54, rhomboid domain	K02857	-	GO:0004672//protein kinase activity	-
U22425	-2.68151	-1.22354	-1.23368	I	1D	1158	Apoptosis/proteolysis_peptidase	Metalloendoproteinase 1	K07761	GO:0043231//intracellular membrane-bounded organelle	GO:0004713//protein tyrosine kinase activity;GO:0032559	GO:0006464//protein modification process
L10054328	-3.41238	-1.32482	-0.754628	I	1D	1311	Apoptosis/proteolysis_peptidase	Peptidase A1	K00924	-	GO:0004672//protein kinase activity	-
L10012498	-12.6743	-0.561522	-0.879465	I	1D	1395	Apoptosis/proteolysis_peptidase	Peptidase A1	K00924	GO:0043234//protein complex;GO:0009528//plastid inner membrane	GO:0051003	GO:0006779//porphyrin-containing compound biosynthetic process
L10060223	-2.10433	-0.254093	-1.31606	I	1D	930	Apoptosis/proteolysis_peptidase	Peptidase M10, metallopeptidase	K07761	-	GO:0030246//carbohydrate binding;GO:0004672//protein kinase activity;GO:0000166//nucleotide binding	GO:0009987//cellular process
L10017971	-2.00575	-1.46841	0.123614	I	1D	1194	Apoptosis/proteolysis_peptidase	Peptidase M20	K14664	GO:0009536//plastid	GO:0005515//protein binding;GO:0032559	GO:0006457//protein folding
L10009936	-3.05198	-0.805448	-1.67301	I	1D	1155	Apoptosis/proteolysis_peptidase	Peptidase S10, serine carboxypeptidase	K13289	-	-	-
L10040335	-2.16445	-1.51594	-1.03558	I	1D	1425	Apoptosis/proteolysis_peptidase	Peptidase S10, serine carboxypeptidase	K13289	-	GO:0016787//hydrolase activity	-
L10020972	-3.12793	-1.32236	-0.738603	I	1D	321	Apoptosis/proteolysis_peptidase	Peptidase S10, serine carboxypeptidase	K13289	GO:0043231//intracellular membrane-bounded organelle;GO:0043234//protein complex;GO:0043232	GO:0042623//ATPase activity, coupled;GO:0001071//nucleic acid binding transcription factor activity;GO:0003916//DNA topoisomerase activity;GO:0032559	GO:0006259//DNA metabolic process;GO:0006351//transcription, DNA-dependent
L10044869	-4.07134	-1.63552	-1.18759	I	1D	1959	Apoptosis/proteolysis_peptidase	Peptidase S8/S53, subtilisin/kexin/sedolisin	-	-	GO:0004252//serine-type endopeptidase activity	GO:0006508// proteolysis
L10047335	-2.44275	-1.56626	-1.83529	I	1D	2556	Apoptosis/proteolysis_peptidase	Peptidase S8/S53, subtilisin/kexin/sedolisin	-	GO:0009534//chloroplast thylakoid;GO:0009528//plastid inner membrane	GO:0016709//oxidoreductase activity, acting on paired donors, with incorporation or reduction of molecular oxygen, NADH or NADPH as one donor, and incorporation of one atom of oxygen;GO:0003676//nucleic acid binding;GO:0046914//transition metal ion binding	GO:0006779//porphyrin-containing compound biosynthetic process
L10003079	-2.11383	-1.16277	0.445873	I	1D	2133	Apoptosis/proteolysis_peptidase	Peptidase S9, prolyl oligopeptidase, catalytic domain	K01354	GO:0031224//intrinsic to membrane	GO:0004702//receptor signaling protein serine/threonine kinase activity;GO:0016628//oxidoreductase activity, acting on the CH-CH group of donors, NAD or NADP as acceptor;GO:0032559	GO:0006464//protein modification process;GO:0007167//enzyme linked receptor protein signaling pathway
U6531	-3.68801	-1.33596	-0.735075	I	1D	483	Apoptosis/proteolysis_peptidase	Serine carboxypeptidase-like 20-like	K13289	GO:0031224//intrinsic to membrane;GO:0031410//cytoplasmic vesicle	GO:0004871//signal transducer activity;GO:0004672//protein kinase activity;GO:0016628//oxidoreductase activity, acting on the CH-CH group of donors, NAD or NADP as acceptor;GO:0032559	GO:0006464//protein modification process;GO:0007167//enzyme linked receptor protein signaling pathway
U14458	-4.522	-1.57804	0.22745	I	1D	1716	Apoptosis/proteolysis_peptidase	Serine carboxypeptidase-like 25	K13289	GO:0016020//membrane	GO:0004871//signal transducer activity;GO:0016491//oxidoreductase activity;GO:0016301//kinase activity;GO:0000166//nucleotide binding	GO:0009987//cellular process;GO:0008152//metabolic process
L10054384	-12.8633	-2.30795	-1.92455	I	1E	750	Apoptosis/proteolysis_peptidase	Peptidase A1	K00924	GO:0000152//nuclear ubiquitin ligase complex	GO:0005488//binding	GO:0007088//regulation of mitosis
L10048038	-4.37391	-3.17468	-1.46061	I	1E	1446	Apoptosis/proteolysis_peptidase	Peptidase A1	K00924	GO:0043234//protein complex;GO:0009528//plastid inner membrane	GO:0051003	GO:0006779//porphyrin-containing compound biosynthetic process
L10051648	-3.33438	-2.74655	-1.21818	I	1E	1485	Apoptosis/proteolysis_peptidase	Peptidase A1	K08245	-	-	-
L10010979	-3.28783	-2.1103	-0.596052	I	1E	1860	Apoptosis/proteolysis_peptidase	Peptidase A1	K08245	GO:0000151//ubiquitin ligase complex	GO:0019899//enzyme binding	GO:0019941//modification-dependent protein catabolic process
L10020566	-2.60055	-2.12148	-1.16214	I	1E	1131	Apoptosis/proteolysis_peptidase	Peptidase C1A, papain C-terminal	K01376	-	GO:0004672//protein kinase activity	-
L10006085	-3.55677	-4.22049	-1.45062	I	1E	876	Apoptosis/proteolysis_peptidase	Peptidase S10, serine carboxypeptidase	K09756	-	GO:0016301//kinase activity	GO:0009987//cellular process
L10007504	-2.98888	-2.25796	-0.341916	I	1E	1335	Apoptosis/proteolysis_peptidase	Peptidase S8/S53, subtilisin/kexin/sedolisin	-	-	GO:0030246//carbohydrate binding;GO:0004713//protein tyrosine kinase activity;GO:0032559	GO:0006464//protein modification process;GO:0008037//cell recognition
L10051394	-3.11865	-2.95745	-1.24648	I	1E	3525	Apoptosis/proteolysis_peptidase	Peptidase S8/S53, subtilisin/kexin/sedolisin	-	GO:0043231//intracellular membrane-bounded organelle	GO:0008135//translation factor activity, nucleic acid binding;GO:0046914//transition metal ion binding	GO:0006351//transcription, DNA-dependent;GO:0006412//translation
L10009417	-2.92999	-2.27111	0.571404	I	1E	1914	Apoptosis/proteolysis_peptidase	Peptidase S8/S53, subtilisin/kexin/sedolisin	K01280	-	-	-
L10046780	-4.41238	-2.44288	-0.280697	I	1E	2271	Apoptosis/proteolysis_peptidase	Peptidase S8/S53, subtilisin/kexin/sedolisin	K01362	-	GO:0016301//kinase activity	-
L10037269	-2.11198	-2.39041	-0.831444	I	1E	2301	Apoptosis/proteolysis_peptidase	Peptidase S8/S53, subtilisin/kexin/sedolisin	K08653	-	-	-
U9697	-4.16445	-2.22049	-1.08067	I	1E	316	Apoptosis/proteolysis_peptidase	Serine carboxypeptidase	K13289	-	GO:0004175//endopeptidase activity	GO:0019538//protein metabolic process
C1444.1	-15.4314	-2.22049	-1.87564	I	1E	213	Apoptosis/proteolysis_peptidase	Serine carboxypeptidase-like 1	K13289	-	GO:0004672//protein kinase activity;GO:0032559	GO:0006464//protein modification process
L10012502	-11.761	-1.67992	-3.18759	I	1F	1356	Apoptosis/proteolysis_peptidase	Peptidase A1	K00924	GO:0009941//chloroplast envelope;GO:0044436;GO:0031224//intrinsic to membrane;GO:0009534//chloroplast thylakoid	GO:0004175//endopeptidase activity;GO:0032559;GO:0043169//cation binding;GO:0042623//ATPase activity, coupled	GO:0044257//cellular protein catabolic process;GO:0009767//photosynthetic electron transport chain;GO:0009207;GO:0009765//photosynthesis, light harvesting
L10048073	-5.62388	-1.32002	-2.18759	I	1F	594	Apoptosis/proteolysis_peptidase	Peptidase A1	K00924	GO:0043234//protein complex;GO:0009528//plastid inner membrane	GO:0051003	GO:0006779//porphyrin-containing compound biosynthetic process
L10009905	-2.6126	-1.50679	-2.09809	I	1F	1353	Apoptosis/proteolysis_peptidase	Peptidase S10, serine carboxypeptidase	K13289	GO:0031224//intrinsic to membrane	GO:0015101//organic cation transmembrane transporter activity;GO:0015291//secondary active transmembrane transporter activity	GO:0015696//ammonium transport;GO:0051707//response to other organism
L10009941	-2.59668	-1.79221	-2.00531	I	1F	1131	Apoptosis/proteolysis_peptidase	Peptidase S10, serine carboxypeptidase	K13289	GO:0043231//intracellular membrane-bounded organelle;GO:0015629//actin cytoskeleton	GO:0008092//cytoskeletal protein binding;GO:0017111//nucleoside-triphosphatase activity;GO:0032559	GO:0030029//actin filament-based process
L10059842	-10.6367	-1.80545	-2.77255	I	1F	2217	Apoptosis/proteolysis_peptidase	Peptidase S8/S53, subtilisin/kexin/sedolisin	-	-	GO:0004713//protein tyrosine kinase activity;GO:0032559	GO:0006464//protein modification process
L10016724	1.05794	2.20578	1.39737	II	2A	822	Apoptosis/proteolysis_peptidase	Peptidase S8/S53, subtilisin/kexin/sedolisin	-	GO:0043231//intracellular membrane-bounded organelle	GO:0003676//nucleic acid binding;GO:0003711//transcription elongation regulator activity	GO:0006355//regulation of transcription, DNA-dependent;GO:0009908//flower development
U6932	0.0001	11.4407	4.45627	II	2B	501	Apoptosis/proteolysis_peptidase	Basic 7S globulin 2 precursor small subunit	--	;GO:0016020//membrane;GO:0031410//cytoplasmic vesicle	-	GO:0009651//response to salt stress
U292	0.0579407	2.39619	2.05839	II	2B	1315	Apoptosis/proteolysis_peptidase	Basic 7S globulin-like	K00924	-	-	-
L10034657	1.74244	2.10144	2.16291	II	2B	1644	Apoptosis/proteolysis_peptidase	Peptidase A1	K00924	-	GO:0016791//phosphatase activity	-
L10062127	1.27443	2.88667	3.88174	II	2B	2208	Apoptosis/proteolysis_peptidase	Peptidase S8/S53, subtilisin/kexin/sedolisin	-	-	GO:0016301//kinase activity	-
U13234	0.683545	1.36448	2.89988	III	3A	873	Apoptosis/proteolysis_peptidase	Basic 7S globulin 2 precursor small subunit	K00924	-	-	-
U14635	-0.164452	-1.80545	2.92789	III	3A	442	Apoptosis/proteolysis_peptidase	Peptidase C1A, papain C-terminal	K01365	-	-	-
L10025053	-0.164452	0.364477	14.0354	III	3A	1023	Apoptosis/proteolysis_peptidase	Peptidase C1A, papain C-terminal	K01365	GO:0016020//membrane	GO:0004871//signal transducer activity;GO:0016491//oxidoreductase activity;GO:0004674//protein serine/threonine kinase activity;GO:0032559	GO:0006464//protein modification process;GO:0007167//enzyme linked receptor protein signaling pathway
L10007883	-0.749414	0.364477	12.6705	III	3A	711	Apoptosis/proteolysis_peptidase	Peptidase M1, membrane alanine aminopeptidase, N-terminal	K08776	-	GO:0005488//binding;GO:0004672//protein kinase activity	GO:0009987//cellular process
L10039989	-1.20193	-0.694416	-2.29192	III	3B	1077	Apoptosis/proteolysis_peptidase	Peptidase C1A, papain C-terminal	K01365	-	GO:0046914//transition metal ion binding;GO:0016706//oxidoreductase activity, acting on paired donors, with incorporation or reduction of molecular oxygen, 2-oxoglutarate as one donor, and incorporation of one atom each of oxygen into both donors;GO:0016701//oxidoreductase activity, acting on single donors with incorporation of molecular oxygen	GO:0008152//metabolic process
L10041722	0.665623	-1.06848	-3.83144	III	3B	1518	Apoptosis/proteolysis_peptidase	Peptidase S10, serine carboxypeptidase	K13289	GO:0009941//chloroplast envelope;GO:0031224//intrinsic to membrane;GO:0009534//chloroplast thylakoid	GO:0004659//prenyltransferase activity	GO:0015995//chlorophyll biosynthetic process
U27983	-1.68801	-0.372488	-4.83144	III	3B	806	Apoptosis/proteolysis_peptidase	Prolyl oligopeptidase family protein isoform 1	K01354	-	GO:0003824//catalytic activity	-
L10016723	2.05794	2.58687	2.51285	IV	4A	1296	Apoptosis/proteolysis_peptidase	Peptidase S8/S53, subtilisin/kexin/sedolisin	-	GO:0009534//chloroplast thylakoid;GO:0009528//plastid inner membrane	GO:0016709//oxidoreductase activity, acting on paired donors, with incorporation or reduction of molecular oxygen, NADH or NADPH as one donor, and incorporation of one atom of oxygen;GO:0003676//nucleic acid binding;GO:0046914//transition metal ion binding	GO:0006779//porphyrin-containing compound biosynthetic process
L10004309	4.53599	2.00833	2.77589	IV	4A	2271	Apoptosis/proteolysis_peptidase	Peptidase S8/S53, subtilisin/kexin/sedolisin	-	GO:0009941//chloroplast envelope	-	GO:0006772//thiamine metabolic process
L10049713	-3.43747	-2.20321	-2.93301	IV	4B	1119	Apoptosis/proteolysis_peptidase	Peptidase A1	K00924	-	GO:0004702//receptor signaling protein serine/threonine kinase activity;GO:0032559	GO:0006464//protein modification process
L10011369	-2.43747	-2.17002	-2.19771	IV	4B	1119	Apoptosis/proteolysis_peptidase	Peptidase A1	K00924	GO:0043231//intracellular membrane-bounded organelle	GO:0003677//DNA binding;GO:0001071//nucleic acid binding transcription factor activity;GO:0005515//protein binding	GO:0006351//transcription, DNA-dependent
L10052389	-10.6504	-11.7922	-2.77255	IV	4B	1281	Apoptosis/proteolysis_peptidase	Peptidase S10, serine carboxypeptidase	K13289	GO:0009941//chloroplast envelope	-	GO:0006772//thiamine metabolic process
L10059191	-10.9924	-12.1342	-3.04557	IV	4B	2310	Apoptosis/proteolysis_peptidase	Peptidase S8/S53, subtilisin/kexin/sedolisin	-	GO:0009532//plastid stroma	GO:0032559	-
L10060702	-3.77916	-2.83519	-2.18759	IV	4B	2649	Apoptosis/proteolysis_peptidase	Peptidase S8/S53, subtilisin/kexin/sedolisin	-	GO:0009536//plastid	GO:0046872//metal ion binding;GO:0016717//oxidoreductase activity, acting on paired donors, with oxidation of a pair of donors resulting in the reduction of molecular oxygen to two molecules of water	GO:0006631//fatty acid metabolic process
L10017277	-11.2835	-2.44288	-2.99494	IV	4B	1770	Apoptosis/proteolysis_peptidase	Peptidase S8/S53, subtilisin/kexin/sedolisin	K01280	GO:0009536//plastid	GO:0034062//RNA polymerase activity;GO:0003676//nucleic acid binding;GO:0005515//protein binding	GO:0010467//gene expression
L10042368	2.02649	2.13635	1.04155	I	1B	1356	Apoptosis/proteolysis_protease	Aspartic proteinase nepenthesin-2	K00924	GO:0009526//plastid envelope;GO:0009534//chloroplast thylakoid;GO:0009522//photosystem I;GO:0000229	-	GO:0009725//response to hormone stimulus;GO:0009767//photosynthetic electron transport chain
U24037	5.08348	2.21247	1.61977	I	1B	354	Apoptosis/proteolysis_protease	Subtilisin inhibitor 1-like	--	GO:0009536//plastid	GO:0016765//transferase activity, transferring alkyl or aryl (other than methyl) groups	GO:0008652//cellular amino acid biosynthetic process;GO:0006950//response to stress;GO:0043650;GO:0006575//cellular modified amino acid metabolic process
U22855	-3.62388	-1.98602	-1.30306	I	1D	706	Apoptosis/proteolysis_protease	Aspartic protease	--	GO:0009534//chloroplast thylakoid	GO:0004175//endopeptidase activity	GO:0019538//protein metabolic process
L10033573	-2.68801	-0.304549	-0.620547	I	1D	1425	Apoptosis/proteolysis_protease	ASPARTIC PROTEASE IN GUARD CELL 2-like	K00924	-	-	GO:0009056//catabolic process
U11843	-2.86489	-1.76481	-1.62055	I	1D	1222	Apoptosis/proteolysis_protease	Aspartic proteinase nepenthesin-1-like	K00924	GO:0016021//integral to membrane	-	GO:0009612//response to mechanical stimulus;GO:0070838//divalent metal ion transport
U20245	-3.53369	-1.85792	-1.77255	I	1D	860	Apoptosis/proteolysis_protease	Aspartic proteinase nepenthesin-2 precursor	K00924	GO:0044464//cell part	-	GO:0009056//catabolic process
U5224	-3.20008	-1.83769	-0.93966	I	1D	1831	Apoptosis/proteolysis_protease	Aspartic proteinase oryzasin-1 precursor	K08245	-	-	GO:0009664//plant-type cell wall organization;GO:0009832//plant-type cell wall biogenesis;GO:0009250//glucan biosynthetic process
U1545	-3.06062	-1.70591	-1.41586	I	1D	808	Apoptosis/proteolysis_protease	Aspartic proteinase-like protein 1	--	GO:0044464//cell part	GO:0046914//transition metal ion binding;GO:0008289//lipid binding	GO:0009627//systemic acquired resistance
U13841	-2.76271	-1.42994	0.591644	I	1D	627	Apoptosis/proteolysis_protease	Proteinase inhibitor	--	-	GO:0004553//hydrolase activity, hydrolyzing O-glycosyl compounds;GO:0043167//ion binding	GO:0006026
U16382	-4.08728	-1.90854	-1.32845	I	1D	749	Apoptosis/proteolysis_protease	Subtilisin-like protease	--	-	GO:0016765//transferase activity, transferring alkyl or aryl (other than methyl) groups;GO:0016829//lyase activity	-
C2810.1	-3.86489	-1.92092	-0.155166	I	1D	2694	Apoptosis/proteolysis_protease	Subtilisin-like protease-like	--	-	GO:0016765//transferase activity, transferring alkyl or aryl (other than methyl) groups	-
C2330.2	-11.0156	-0.357989	-1.92455	I	1D	1847	Apoptosis/proteolysis_protease	Subtilisin-like protease-like	--	GO:0009532//plastid stroma;GO:0005576//extracellular region;GO:0016020//membrane	GO:0046914//transition metal ion binding;GO:0042277//peptide binding;GO:0004601//peroxidase activity;GO:0016765//transferase activity, transferring alkyl or aryl (other than methyl) groups	GO:0006952//defense response;GO:0009404//toxin metabolic process;GO:0010038//response to metal ion
U14257	-4.38684	-2.27111	-1.55682	I	1E	1341	Apoptosis/proteolysis_protease	Aspartic proteinase nepenthesin-1	K00924	GO:0031224//intrinsic to membrane	-	GO:0009607//response to biotic stimulus
U7701	-2.79672	-1.80545	-2.30306	I	1F	353	Apoptosis/proteolysis_protease	Aspartic proteinase nepenthesin-1	--	GO:0031224//intrinsic to membrane	-	GO:0009607//response to biotic stimulus
L10027032	-11.7578	-1.22049	-2.18759	I	1F	1359	Apoptosis/proteolysis_protease	Aspartic proteinase-like protein 1-like	K00924	GO:0005618//cell wall	-	GO:0009628//response to abiotic stimulus
U3999	-1.98321	-2.69297	-1.57838	II	2C	1765	Apoptosis/proteolysis_protease	Aspartic proteinase nepenthesin-1	K00924	-	GO:0042626//ATPase activity, coupled to transmembrane movement of substances;GO:0032559	GO:0009207
C5378.3	-0.48638	-3.80545	-0.673014	II	2C	321	Apoptosis/proteolysis_protease	Cysteine proteinase RD19a	K01376	GO:0009536//plastid	GO:0016881//acid-amino acid ligase activity	GO:0048878//chemical homeostasis;GO:0000902//cell morphogenesis;GO:0009755//hormone-mediated signaling pathway
L10003174	1.23994	1.12055	2.65371	III	3A	1644	Apoptosis/proteolysis_protease	Aspartic proteinase nepenthesin-2	K00924	GO:0044464//cell part	GO:0017111//nucleoside-triphosphatase activity;GO:0015604//organic phosphonate transmembrane transporter activity;GO:0032559	GO:0009725//response to hormone stimulus;GO:0009207;GO:0006970//response to osmotic stress
U20215	-1.80831	-0.598997	-2.74218	III	3B	927	Apoptosis/proteolysis_protease	Aspartic protease	K00924	GO:0031225//anchored to membrane;GO:0031410//cytoplasmic vesicle	GO:0004175//endopeptidase activity	GO:0019538//protein metabolic process
U22652	-1.80386	-1.50589	-2.20088	III	3B	1557	Apoptosis/proteolysis_protease	Aspartic proteinase nepenthesin-1	K00924	-	-	GO:0009409//response to cold;GO:0006970//response to osmotic stress;GO:0006355//regulation of transcription, DNA-dependent
U14507	-1.98757	-1.50589	-2.13868	III	3B	918	Apoptosis/proteolysis_protease	Aspartic proteinase nepenthesin-1	K00924	GO:0031410//cytoplasmic vesicle	GO:0004175//endopeptidase activity	GO:0019538//protein metabolic process
L10012104	2.92301	4.5344	4.02187	IV	4A	228	Apoptosis/proteolysis_protease	Proteinase inhibitor I13, potato inhibitor I	-	-	-	GO:0005975//carbohydrate metabolic process;GO:0043170;GO:0009056//catabolic process
U18061	-3.67541	-2.26399	-2.34758	IV	4B	1619	Apoptosis/proteolysis_protease	Aspartic proteinase nepenthesin-1	K00924	GO:0044436;GO:0009534//chloroplast thylakoid	-	GO:0009765//photosynthesis, light harvesting
U15717	-3.40149	-2.09495	-2.13512	IV	4B	2323	Apoptosis/proteolysis_protease	Subtilisin-like protease	K01115	-	GO:0016846//carbon-sulfur lyase activity;GO:0016740//transferase activity	-
C913.2	2.07259	-0.872562	-0.0176626	I	1A	358	Apoptosis/proteolysis_proteasome	Proteasome activator subunit 4	K06699	-	GO:0016787//hydrolase activity	GO:0044238//primary metabolic process
L10015397	0.710017	1.8499	11.1054	III	3A	2475	Apoptosis/proteolysis_proteasome	26S proteasome non-ATPase regulatory subunit 10	K06694	GO:0031224//intrinsic to membrane	GO:0016628//oxidoreductase activity, acting on the CH-CH group of donors, NAD or NADP as acceptor	GO:0008152//metabolic process;GO:0071702
L10037372	2.30948	2.19455	0.174982	I	1B	609	Apoptosis/proteolysis_protein ubiquitination	Cullin, N-terminal	K03347	GO:0043231//intracellular membrane-bounded organelle	GO:0016772//transferase activity, transferring phosphorus-containing groups;GO:0005488//binding;GO:0004871//signal transducer activity	GO:0006796//phosphate-containing compound metabolic process;GO:0007623//circadian rhythm;GO:0009755//hormone-mediated signaling pathway;GO:0006351//transcription, DNA-dependent;GO:0003006//developmental process involved in reproduction;GO:0010017//red or far-red light signaling pathway
C2468.1	1.74982	1.7124	2.37041	III	3A	1104	Apoptosis/proteolysis_protein ubiquitination	AMSH-like ubiquitin thioesterase 2	K11866	GO:0005911//cell-cell junction	-	GO:0010496//intercellular transport
L10024068	2.17659	2.41893	-0.187588	I	1B	2805	Apoptosis/proteolysis_protein ubiquitination_E2	Ubiquitin-conjugating enzyme E2	K10581	-	GO:0046914//transition metal ion binding;GO:0016702//oxidoreductase activity, acting on single donors with incorporation of molecular oxygen, incorporation of two atoms of oxygen	GO:0006633//fatty acid biosynthetic process
C4460.1	-1.68801	-1.8552	-2.69009	III	3B	733	Apoptosis/proteolysis_protein ubiquitination_E2	Ubiquitin-conjugating enzyme E2 20	K06688	-	GO:0046914//transition metal ion binding;GO:0008172	GO:0006730//one-carbon metabolic process;GO:0000097//sulfur amino acid biosynthetic process
L10064714	-5.09519	-2.05056	-2.08067	IV	4B	537	Apoptosis/proteolysis_protein ubiquitination_E2	Ubiquitin-conjugating enzyme E2	K06688	GO:0043231//intracellular membrane-bounded organelle;GO:0044427	GO:0016747//transferase activity, transferring acyl groups other than amino-acyl groups;GO:0003676//nucleic acid binding;GO:0008757//S-adenosylmethionine-dependent methyltransferase activity	GO:0009292//genetic transfer;GO:0032776//DNA methylation on cytosine;GO:0006325//chromatin organization
L10042870	2.49851	1.65398	0.297839	I	1A	849	Apoptosis/proteolysis_protein ubiquitination_E3	E3 ubiquitin-protein ligase ATL6-like	K05283	-	GO:0016668//oxidoreductase activity, acting on a sulfur group of donors, NAD or NADP as acceptor	GO:0010038//response to metal ion;GO:0019725//cellular homeostasis;GO:0009860//pollen tube growth;GO:0008152//metabolic process
U2419	2.46782	0.963939	1.81241	I	1A	1192	Apoptosis/proteolysis_protein ubiquitination_E3	E3 ubiquitin-protein ligase BAH1	--	GO:0043231//intracellular membrane-bounded organelle	GO:0030528//transcription regulator activity;GO:0003677//DNA binding;GO:0001071//nucleic acid binding transcription factor activity	GO:0006351//transcription, DNA-dependent;GO:0006952//defense response;GO:0009743//response to carbohydrate stimulus;GO:0051707//response to other organism
U2526	2.06821	1.55396	-0.756953	I	1A	1381	Apoptosis/proteolysis_protein ubiquitination_E3	RING-H2 finger protein	K05283	GO:0005618//cell wall	GO:0004091//carboxylesterase activity	GO:0071555
U9168	4.87994	1.94944	0.571404	I	1A	947	Apoptosis/proteolysis_protein ubiquitination_E3	RING-H2 finger protein ATL1M	K05283	GO:0005576//extracellular region;GO:0030312//external encapsulating structure;GO:0044424//intracellular part	GO:0004091//carboxylesterase activity;GO:0030234//enzyme regulator activity	GO:0071555;GO:0051707//response to other organism
C2208.1	4.15748	1.77951	0.812412	I	1A	537	Apoptosis/proteolysis_protein ubiquitination_E3	Ubiquitin-protein ligase	--	-	GO:0016620//oxidoreductase activity, acting on the aldehyde or oxo group of donors, NAD or NADP as acceptor	GO:0008152//metabolic process
U9129	2.10404	2.6375	1.77925	I	1B	692	Apoptosis/proteolysis_protein ubiquitination_E3	E3 ubiquitin-protein ligase ATL41	K05283	-	-	-
L10017950	3.06821	12.3715	0.812412	I	1B	1314	Apoptosis/proteolysis_protein ubiquitination_E3	E3 ubiquitin-protein ligase ATL6-like	K05283	-	-	-
C2208.2	4.08348	8.9351	0.982337	I	1B	1138	Apoptosis/proteolysis_protein ubiquitination_E3	Ubiquitin-protein ligase	--	GO:0016020//membrane	GO:0008172	GO:0006730//one-carbon metabolic process;GO:0000097//sulfur amino acid biosynthetic process;GO:0033477
U14099	-2.05427	-0.957451	-0.77255	I	1D	1003	Apoptosis/proteolysis_protein ubiquitination_E3	E3 ubiquitin-protein ligase	K13148	-	-	-
U17795	-2.19687	-1.89856	-1.13382	I	1D	1286	Apoptosis/proteolysis_protein ubiquitination_E3	E3 ubiquitin-protein ligase	K13148	-	-	-
L10023341	-4.07134	-1.11357	-0.0620567	I	1D	669	Apoptosis/proteolysis_protein ubiquitination_E3	RING-H2 zinc finger protein RHA4a-like	K05283	GO:0005618//cell wall;GO:0031410//cytoplasmic vesicle	GO:0046914//transition metal ion binding;GO:0016682//oxidoreductase activity, acting on diphenols and related substances as donors, oxygen as acceptor	GO:0009628//response to abiotic stimulus;GO:0008152//metabolic process
U11179	-4.16445	-2.22049	-1.86566	I	1E	301	Apoptosis/proteolysis_protein ubiquitination_E3	E3 ubiquitin-protein ligase Os04g0590900-like	K05283	-	GO:0003677//DNA binding	GO:0006351//transcription, DNA-dependent;GO:0006952//defense response;GO:0007165//signal transduction
U11927	-0.901417	0.653984	2.00881	III	3A	1060	Apoptosis/proteolysis_protein ubiquitination_E3	RING-H2 finger protein ATL5M	K05283	-	GO:0008905	GO:0008152//metabolic process
L10027481	0.305034	0.457587	2.08543	III	3A	570	Apoptosis/proteolysis_protein ubiquitination_E3	RING-H2 finger protein ATL79-like	K05283	GO:0005576//extracellular region	GO:0046914//transition metal ion binding;GO:0016682//oxidoreductase activity, acting on diphenols and related substances as donors, oxygen as acceptor	GO:0009808//lignin metabolic process
U21298	-1.96196	-1.19846	-2.05548	III	3B	1129	Apoptosis/proteolysis_protein ubiquitination_E3	RING-H2 finger protein ATL46-like	K05283	GO:0005576//extracellular region;GO:0030312//external encapsulating structure;GO:0044424//intracellular part	GO:0004091//carboxylesterase activity;GO:0030234//enzyme regulator activity	GO:0071555;GO:0051707//response to other organism
U20457	-4.62388	-1.66106	-1.99494	I	1D	376	Apoptosis/proteolysis_protein ubiquitination_F-box	F-box protein SNE	K14495	GO:0032991//macromolecular complex;GO:0016020//membrane	GO:0004674//protein serine/threonine kinase activity;GO:0005102//receptor binding	GO:0006468//protein phosphorylation;GO:0006996//organelle organization;GO:0043401//steroid hormone mediated signaling pathway;GO:0009555//pollen development;GO:0003006//developmental process involved in reproduction
U3362	-13.0646	-2.54241	-0.187588	I	1E	412	Apoptosis/proteolysis_protein ubiquitination_F-box	F-box protein PP2-A12	--	-	GO:0005488//binding	GO:0006950//response to stress
U8538	2.38575	3.13001	5.00881	IV	4A	1164	Apoptosis/proteolysis_protein ubiquitination_F-box	F-box/kelch-repeat protein	K14709	GO:0031410//cytoplasmic vesicle	GO:0016772//transferase activity, transferring phosphorus-containing groups	GO:0023052//signaling;GO:0006796//phosphate-containing compound metabolic process
L10041612	-13.5514	-2.33596	-2.38023	IV	4B	588	Apoptosis/proteolysis_protein ubiquitination_F-box	F-box protein SNE	K14495	-	-	-
L10033311	3.27612	1.47139	1.7055	I	1A	1182	Apoptosis/proteolysis_protein ubiquitination_U-box	U box domain	K09561	-	GO:0005506//iron ion binding;GO:0003824//catalytic activity;GO:0016209//antioxidant activity	GO:0008152//metabolic process;GO:0006950//response to stress
L10004331	2.46782	0.779515	1.69994	I	1A	1218	Apoptosis/proteolysis_protein ubiquitination_U-box	U box domain	K09561	-	GO:0016616//oxidoreductase activity, acting on the CH-OH group of donors, NAD or NADP as acceptor;GO:0046914//transition metal ion binding	GO:0008152//metabolic process
U3795	3.74244	1.64011	1.89041	I	1A	919	Apoptosis/proteolysis_protein ubiquitination_U-box	U-box domain-containing protein 25	--	GO:0009536//plastid	GO:0016724;GO:0005506//iron ion binding	GO:0008152//metabolic process;GO:0000041//transition metal ion transport;GO:0006875//cellular metal ion homeostasis
L10007333	11.9646	2.10144	-0.187588	I	1B	1182	Apoptosis/proteolysis_protein ubiquitination_U-box	U box domain	K09561	-	GO:0043169//cation binding;GO:0008171//O-methyltransferase activity	GO:0006730//one-carbon metabolic process
L10027920	2.74244	2.00191	1.75101	I	1B	2121	Apoptosis/proteolysis_protein ubiquitination_U-box	U-box domain-containing protein 16	K14431	GO:0016020//membrane	GO:0008172	GO:0006730//one-carbon metabolic process;GO:0000097//sulfur amino acid biosynthetic process;GO:0033477
U3055	-4.16445	-1.22049	-1.06206	I	1D	253	Apoptosis/proteolysis_protein ubiquitination_U-box	U-box domain-containing protein 40	--	-	GO:0004497//monooxygenase activity;GO:0005506//iron ion binding	GO:0008152//metabolic process;GO:0009408//response to heat
U15005	-3.02243	-2.09495	-1.4286	I	1E	247	Apoptosis/proteolysis_protein ubiquitination_U-box	U-box domain-containing protein 40	--	GO:0005618//cell wall;GO:0031410//cytoplasmic vesicle	GO:0046914//transition metal ion binding;GO:0016682//oxidoreductase activity, acting on diphenols and related substances as donors, oxygen as acceptor	GO:0008152//metabolic process
U19414	-4.00095	-2.15908	-1.38314	I	1E	411	Apoptosis/proteolysis_protein ubiquitination_U-box	U-box domain-containing protein 40-like	--	-	GO:0016491//oxidoreductase activity;GO:0005506//iron ion binding	-
U16575	0.935084	3.58687	0.992985	II	2A	1565	Apoptosis/proteolysis_protein ubiquitination_U-box	U-box domain-containing protein 21-like	K09561	GO:0016020//membrane	GO:0008172	GO:0006730//one-carbon metabolic process
L10003094	1.00547	1.19455	2.57795	III	3A	1314	Apoptosis/proteolysis_protein ubiquitination_U-box	U box domain	K09561	-	GO:0016616//oxidoreductase activity, acting on the CH-OH group of donors, NAD or NADP as acceptor;GO:0000166//nucleotide binding	GO:0008152//metabolic process
U2915	3.37869	2.37063	2.47538	IV	4A	821	Apoptosis/proteolysis_protein ubiquitination_U-box	U-box domain-containing protein 26	K09561	GO:0009536//plastid	GO:0046914//transition metal ion binding;GO:0016491//oxidoreductase activity	-
U18064	-4.80831	-2.09495	-2.77255	IV	4B	1676	Apoptosis/proteolysis_protein ubiquitination_U-box	U-box domain-containing protein 13	K08332	-	-	-
U4985	-1.522	0.0425493	2.61977	III	3A	762	Apoptosis/proteolysis_senescence related	Senescence-associated protein DIN1	--	GO:0031410//cytoplasmic vesicle;GO:0044462;GO:0016020//membrane	GO:0004672//protein kinase activity;GO:0004871//signal transducer activity;GO:0016491//oxidoreductase activity;GO:0032559	GO:0006468//protein phosphorylation;GO:0007167//enzyme linked receptor protein signaling pathway;GO:0032501//multicellular organismal process;GO:0003006//developmental process involved in reproduction;GO:0006950//response to stress
L10000205	3.10857	1.58687	1.22745	I	1A	276	Carbohydrate metabolism_Fructose and mannose degradation	Short-chain dehydrogenase TIC 32, chloroplastic-like	K00100	-	GO:0009975//cyclase activity;GO:0032559;GO:0019206//nucleoside kinase activity	GO:0006164//purine nucleotide biosynthetic process;GO:0006796//phosphate-containing compound metabolic process
L10064914	2.71936	2.16779	1.45182	I	1B	951	Carbohydrate metabolism_Fructose and mannose degradation	Glucose/ribitol dehydrogenase	K00100	-	GO:0016740//transferase activity	-
L10032369	-2.97181	-1.71234	-2.18759	I	1F	1026	Carbohydrate metabolism_Fructose and mannose degradation	Glucose/ribitol dehydrogenase	K00100	-	GO:0004180//carboxypeptidase activity	GO:0019538//protein metabolic process
L10015110	-0.0269482	2.83841	4.20473	II	2B	732	Carbohydrate metabolism_Fructose and mannose degradation	L-idonate 5-dehydrogenase	K00008	GO:0009526//plastid envelope;GO:0009532//plastid stroma;GO:0005576//extracellular region	GO:0046914//transition metal ion binding;GO:0016491//oxidoreductase activity	GO:0006950//response to stress;GO:0008152//metabolic process
L10054064	-0.579489	1.36448	4.5673	III	3A	969	Carbohydrate metabolism_Fructose and mannose degradation	Glucose/ribitol dehydrogenase	K00100	-	GO:0048037//cofactor binding;GO:0016616//oxidoreductase activity, acting on the CH-OH group of donors, NAD or NADP as acceptor	GO:0009699//phenylpropanoid biosynthetic process
U28304	1.42051	1.70551	3.5673	III	3A	1423	Carbohydrate metabolism_Fructose and mannose degradation	L-idonate 5-dehydrogenase	K00008	GO:0016020//membrane	GO:0016628//oxidoreductase activity, acting on the CH-CH group of donors, NAD or NADP as acceptor;GO:0046914//transition metal ion binding	GO:0008152//metabolic process;GO:0006950//response to stress
C2390.4	1.05794	0.879051	2.55965	III	3A	1562	Carbohydrate metabolism_Fructose and mannose degradation	L-idonate 5-dehydrogenase	K00008	GO:0032991//macromolecular complex;GO:0015630//microtubule cytoskeleton	GO:0017111//nucleoside-triphosphatase activity;GO:0032561//guanyl ribonucleotide binding	GO:0043623//cellular protein complex assembly;GO:0009207;GO:0007017//microtubule-based process
L10015106	0.99782	0.845604	2.55226	III	3A	1098	Carbohydrate metabolism_Fructose and mannose degradation	L-idonate 5-dehydrogenase	K00008	GO:0009528//plastid inner membrane;GO:0009534//chloroplast thylakoid	GO:0046914//transition metal ion binding;GO:0016655//oxidoreductase activity, acting on NADH or NADPH, quinone or similar compound as acceptor	GO:0008152//metabolic process
L10015107	0.250586	1.41178	2.95537	III	3A	1095	Carbohydrate metabolism_Fructose and mannose degradation	L-idonate 5-dehydrogenase	K00008	GO:0016020//membrane	GO:0016628//oxidoreductase activity, acting on the CH-CH group of donors, NAD or NADP as acceptor;GO:0046914//transition metal ion binding	GO:0008152//metabolic process;GO:0006950//response to stress
L10038041	1.26439	1.72293	3.07115	III	3A	1098	Carbohydrate metabolism_Fructose and mannose degradation	L-idonate 5-dehydrogenase	K00008	GO:0032991//macromolecular complex;GO:0015630//microtubule cytoskeleton	GO:0017111//nucleoside-triphosphatase activity;GO:0032561//guanyl ribonucleotide binding	GO:0043623//cellular protein complex assembly;GO:0009207;GO:0007017//microtubule-based process
L10038043	0.0700135	1.9088	3.0648	III	3A	1200	Carbohydrate metabolism_Fructose and mannose degradation	L-idonate 5-dehydrogenase	K00008	GO:0032991//macromolecular complex;GO:0015630//microtubule cytoskeleton	GO:0017111//nucleoside-triphosphatase activity;GO:0032561//guanyl ribonucleotide binding	GO:0043623//cellular protein complex assembly;GO:0009207;GO:0007017//microtubule-based process
C5870.3	2.19544	1.80926	0.464489	I	1A	1592	Carbohydrate metabolism_galactose hydrolysis	COBW domain-containing protein 2-like isoform 1	K01785	-	-	-
U1661	-2.30531	-1.31293	-0.434969	I	1D	3058	Carbohydrate metabolism_galactose hydrolysis	Beta-galactosidase	K12309	-	-	-
U17982	-2.53791	-1.10694	-0.40998	I	1D	3013	Carbohydrate metabolism_galactose hydrolysis	Beta-galactosidase 1 family protein	K12309	-	-	-
U22654	-2.08199	-0.760535	-1.18759	I	1D	1445	Carbohydrate metabolism_galactose hydrolysis	Beta-galactosidase 3	K12309	-	-	-
C1248.3	-3.41478	-1.92249	-0.985054	I	1D	2848	Carbohydrate metabolism_galactose hydrolysis	Beta-galactosidase 3-like	K12309	-	-	-
L10021002	-2.23484	-1.87256	-0.491368	I	1D	2526	Carbohydrate metabolism_galactose hydrolysis	D-galactoside/L-rhamnose binding SUEL lectin domain	K12309	-	GO:0008417//fucosyltransferase activity	GO:0042546//cell wall biogenesis;GO:0009250//glucan biosynthetic process
L10058043	-2.61696	-1.34481	-0.837645	I	1D	2547	Carbohydrate metabolism_galactose hydrolysis	D-galactoside/L-rhamnose binding SUEL lectin domain	K12309	-	-	-
L10059599	-3.24625	-1.79836	-0.722919	I	1D	2556	Carbohydrate metabolism_galactose hydrolysis	D-galactoside/L-rhamnose binding SUEL lectin domain	K12309	-	GO:0019187//beta-1,4-mannosyltransferase activity	GO:0009292//genetic transfer;GO:0051707//response to other organism
U7573	-2.33438	-1.991	-1.2193	I	1D	1622	Carbohydrate metabolism_galactose hydrolysis	Galacturonokinase	K00849	-	GO:0003824//catalytic activity	-
L10059761	-3.03892	-2.95745	-0.924553	I	1E	1164	Carbohydrate metabolism_galactose hydrolysis	GHMP kinase	K00849	GO:0016020//membrane	GO:0016301//kinase activity	GO:0008152//metabolic process
L10018550	-3.67902	-2.31712	-1.53272	I	1E	2205	Carbohydrate metabolism_galactose hydrolysis	Glycoside hydrolase, family 35	K12309	-	-	-
L10008067	0.320975	2.08437	2.59901	II	2B	1089	Carbohydrate metabolism_galactose hydrolysis	Aldose 1-epimerase	K01785	-	-	GO:0006950//response to stress
C1016.2	0.766836	1.07908	2.4392	III	3A	3155	Carbohydrate metabolism_galactose hydrolysis	Beta-galactosidase	K12309	-	-	-
U27871	-0.856329	1.21247	2.61977	III	3A	2452	Carbohydrate metabolism_galactose hydrolysis	Beta-galactosidase	K12309	-	-	-
U5296	0.0985827	0.853515	2.2218	III	3A	1798	Carbohydrate metabolism_galactose hydrolysis	Galactose oxidase	--	-	GO:0003824//catalytic activity	-
U22671	0.984412	1.26494	2.0512	III	3A	1581	Carbohydrate metabolism_galactose hydrolysis	UDP-glucose 4-epimerase 1	K01784	GO:0044464//cell part	GO:0005506//iron ion binding;GO:0003824//catalytic activity;GO:0016209//antioxidant activity	GO:0008152//metabolic process;GO:0006950//response to stress
L10006553	4.67685	4.45194	4.89988	IV	4A	1056	Carbohydrate metabolism_galactose hydrolysis	Aldose 1-epimerase	K01785	GO:0044464//cell part	-	GO:0006810//transport
L10059919	3.85298	3.05022	2.54472	IV	4A	1044	Carbohydrate metabolism_galactose hydrolysis	NAD-dependent epimerase/dehydratase	K01784	GO:0044464//cell part	GO:0043167//ion binding;GO:0008422//beta-glucosidase activity	GO:0044238//primary metabolic process;GO:0009699//phenylpropanoid biosynthetic process
U18016	3.60152	2.92096	2.94257	IV	4A	1546	Carbohydrate metabolism_galactose hydrolysis	UDP-glucose 4-epimerase GEPI48	K01784	-	GO:0004497//monooxygenase activity;GO:0005506//iron ion binding	-
C1888.4	-2.61191	-1.05056	0.119074	I	1D	2118	Carbohydrate metabolism_glycan hydrolysis	Beta-hexosaminidase-like	K12373	-	-	-
C1335.1	3.24154	2.07817	1.83707	I	1B	2012	Carbohydrate metabolism_glycan synthesis	Galactoside 2-alpha-L-fucosyltransferase	K13681	-	-	-
L10038478	2.60494	2.52675	1.55784	I	1B	1464	Carbohydrate metabolism_glycan synthesis	Glycosyl transferase, group 1	K06119	-	GO:0016491//oxidoreductase activity	GO:0008152//metabolic process
L10008537	2.44221	3.05962	1.25298	I	1B	1242	Carbohydrate metabolism_glycan synthesis	Glycosyltransferase AER61, uncharacterised	-	GO:0030312//external encapsulating structure	GO:0030246//carbohydrate binding;GO:0043167//ion binding;GO:0015925	GO:0044238//primary metabolic process
U16489	2.26851	1.57306	3.74315	I	1C	1395	Carbohydrate metabolism_glycan synthesis	Glycosyl transferase family 1 family protein	K06119	-	GO:0004497//monooxygenase activity;GO:0005506//iron ion binding	GO:0048878//chemical homeostasis;GO:0009887//organ morphogenesis;GO:0009826//unidimensional cell growth;GO:0048827//phyllome development;GO:0048437//floral organ development;GO:0008152//metabolic process
U13321	-2.28515	-1.96804	-1.36965	I	1D	1936	Carbohydrate metabolism_glycan synthesis	Endo-1,4-beta-mannosidase protein 2	--	-	GO:0016301//kinase activity	-
U15490	-2.41238	-0.805448	-0.602625	I	1D	1241	Carbohydrate metabolism_glycan synthesis	Galacturonosyltransferase-like 3	K13648	-	GO:0016740//transferase activity	-
L10026474	-2.24245	-1.17158	-0.888027	I	1D	1263	Carbohydrate metabolism_glycan synthesis	Glycosyl transferase, family 14	K00771	-	GO:0016740//transferase activity	-
L10056151	-4.83688	-0.824556	-1.34805	I	1D	1413	Carbohydrate metabolism_glycan synthesis	Glycosyl transferase, family 43	K10158	GO:0016020//membrane;GO:0031410//cytoplasmic vesicle	GO:0008194//UDP-glycosyltransferase activity;GO:0043167//ion binding;GO:0015929//hexosaminidase activity	GO:0044238//primary metabolic process
L10046569	-2.35252	-1.80232	-0.988523	I	1D	2484	Carbohydrate metabolism_glycan synthesis	Glycosyl transferase, group 1	K00695	-	GO:0016758//transferase activity, transferring hexosyl groups	-
L10056497	-3.41238	-0.805448	-0.339591	I	1D	2172	Carbohydrate metabolism_glycan synthesis	Glycosyl transferase, group 1	K06119	-	GO:0016620//oxidoreductase activity, acting on the aldehyde or oxo group of donors, NAD or NADP as acceptor	GO:0008152//metabolic process
C66.1	-2.12598	-0.805448	-0.705436	I	1D	1774	Carbohydrate metabolism_glycan synthesis	Glycosyltransferase	K03843	-	GO:0016757//transferase activity, transferring glycosyl groups	-
C839.2	-2.92999	-1.47828	-0.996162	I	1D	1853	Carbohydrate metabolism_glycan synthesis	Glycosyltransferase	K08237	-	GO:0030246//carbohydrate binding;GO:0015925;GO:0043167//ion binding	GO:0044238//primary metabolic process
U16327	-2.90142	-2.27493	-1.66403	I	1E	1722	Carbohydrate metabolism_glycan synthesis	Alpha-L-fucosidase	K01206	-	-	GO:0006950//response to stress;GO:0042221//response to chemical stimulus
C2198.1	-3.97181	-3.72299	-1.13868	I	1E	282	Carbohydrate metabolism_glycan synthesis	Galacturonosyltransferase-like 1	--	-	GO:0016740//transferase activity	GO:0032501//multicellular organismal process
L10013329	-2.50684	-2.80545	-1.52998	I	1E	915	Carbohydrate metabolism_glycan synthesis	Glycosyl transferase, family 43	K10158	-	GO:0016835//carbon-oxygen lyase activity;GO:0048037//cofactor binding	GO:0006563//L-serine metabolic process;GO:0000097//sulfur amino acid biosynthetic process
L10020646	-5.27993	-2.27634	-1.60982	I	1E	1911	Carbohydrate metabolism_glycan synthesis	Glycosyl transferase, group 1	K13679	-	-	-
L10036034	-4.25191	-1.89856	-3.27505	I	1F	1476	Carbohydrate metabolism_glycan synthesis	Glycoside hydrolase, family 29	K01206	-	GO:0035251//UDP-glucosyltransferase activity	-
U15752	1.48762	2.6375	1.78642	II	2A	1352	Carbohydrate metabolism_glycan synthesis	Beta-1,3-galactosyltransferase sqv-2	K14413	-	-	-
L10008538	1.98021	2.25269	0.606828	II	2A	1299	Carbohydrate metabolism_glycan synthesis	Glycosyltransferase AER61, uncharacterised	-	GO:0030312//external encapsulating structure	GO:0030246//carbohydrate binding;GO:0043167//ion binding;GO:0015925	GO:0044238//primary metabolic process
L10024481	-1.42749	-0.805448	3.86649	III	3A	1032	Carbohydrate metabolism_glycan synthesis	Glycosyl transferase, family 8	K00750	-	GO:0035251//UDP-glucosyltransferase activity	-
L10061951	1.4794	1.29409	2.92789	III	3A	1077	Carbohydrate metabolism_glycan synthesis	Glycosyl transferase, family 8	K00750	-	GO:0035251//UDP-glucosyltransferase activity	-
L10008535	-0.311293	0.741041	2.99462	III	3A	1389	Carbohydrate metabolism_glycan synthesis	Glycosyltransferase AER61, uncharacterised	-	GO:0044464//cell part	GO:0030246//carbohydrate binding;GO:0043167//ion binding;GO:0015925	GO:0044238//primary metabolic process
L10033098	3.22787	2.8548	5.367	IV	4A	1095	Carbohydrate metabolism_glycan synthesis	Alpha-1,4-glucan-protein synthase, UDP-forming	K13379	-	GO:0005488//binding	GO:0006950//response to stress
L10044395	3.74244	3.58687	3.10519	IV	4A	1032	Carbohydrate metabolism_glycan synthesis	Alpha-1,4-glucan-protein synthase, UDP-forming	K13379	GO:0009536//plastid	GO:0005488//binding	GO:0006950//response to stress
L10038400	2.04427	2.80368	2.18278	IV	4A	1185	Carbohydrate metabolism_glycan synthesis	Glycosyl transferase, family 31	K14413	GO:0044464//cell part	GO:0017111//nucleoside-triphosphatase activity;GO:0016757//transferase activity, transferring glycosyl groups;GO:0015604//organic phosphonate transmembrane transporter activity;GO:0032559	GO:0009207
L10062861	3.08348	3.10144	2.98234	IV	4A	930	Carbohydrate metabolism_glycan synthesis	Glycosyl transferase, family 31	K00734	GO:0044424//intracellular part	GO:0016773//phosphotransferase activity, alcohol group as acceptor;GO:0032559	GO:0019321//pentose metabolic process;GO:0010467//gene expression;GO:0006796//phosphate-containing compound metabolic process
C3456.2	3.46782	2.93602	3.22925	IV	4A	772	Carbohydrate metabolism_glycan synthesis	UDP-arabinopyranose mutase 2	K13379	GO:0044429//mitochondrial part	GO:0003995//acyl-CoA dehydrogenase activity;GO:0050662//coenzyme binding;GO:0032559	GO:0008152//metabolic process
U20881	3.8505	3.2038	4.5818	IV	4A	589	Carbohydrate metabolism_glycan synthesis	UDP-arabinopyranose mutase 3	K13379	-	-	-
U22826	2.11118	1.29889	-0.27505	I	1A	613	Carbohydrate metabolism_glycolysis	Glucose-6-phosphate/phosphate translocator 2	K15283	GO:0044459//plasma membrane part;GO:0030312//external encapsulating structure	GO:0035251//UDP-glucosyltransferase activity	GO:0045229//external encapsulating structure organization;GO:0009250//glucan biosynthetic process
L10016472	-2.35514	-0.998093	-0.720083	I	1D	903	Carbohydrate metabolism_glycolysis	6-phosphofructo-2-kinase	K01103	GO:0043231//intracellular membrane-bounded organelle;GO:0016020//membrane	GO:0004672//protein kinase activity;GO:0019899//enzyme binding	-
C4542.2	-2.80831	-1.87256	-0.261588	I	1D	611	Carbohydrate metabolism_glycolysis	Alcohol dehydrogenase	K07119	-	GO:0004672//protein kinase activity;GO:0032559	GO:0006464//protein modification process
U1726	-2.00399	-0.925029	0.59002	I	1D	1341	Carbohydrate metabolism_glycolysis	Alcohol dehydrogenase	K07119	-	GO:0004713//protein tyrosine kinase activity;GO:0032559	GO:0006464//protein modification process
L10041532	-2.21508	-1.39882	-0.291924	I	1D	993	Carbohydrate metabolism_glycolysis	Alcohol dehydrogenase GroES-like	K07119	-	GO:0016301//kinase activity;GO:0004871//signal transducer activity;GO:0032559	GO:0006464//protein modification process
L10017274	-4.74941	-1.93669	-1.07211	I	1D	1038	Carbohydrate metabolism_glycolysis	Alcohol dehydrogenase, C-terminal	K07119	GO:0043231//intracellular membrane-bounded organelle	GO:0016741	GO:0006730//one-carbon metabolic process;GO:0010038//response to metal ion
L10048769	-2.57433	-1.81306	-0.530947	I	1D	1044	Carbohydrate metabolism_glycolysis	Alcohol dehydrogenase, C-terminal	K07119	-	GO:0016741	GO:0006730//one-carbon metabolic process
L10055068	-3.21654	-1.77408	-1.39068	I	1D	1473	Carbohydrate metabolism_glycolysis	Aldehyde dehydrogenase domain	K00128	GO:0043231//intracellular membrane-bounded organelle	GO:0016741	GO:0006730//one-carbon metabolic process;GO:0010038//response to metal ion
U9890	-2.74941	-1.31359	-0.0543211	I	1D	1604	Carbohydrate metabolism_glycolysis	Aldehyde dehydrogenase domain	K12355	GO:0005618//cell wall	GO:0016772//transferase activity, transferring phosphorus-containing groups	GO:0006796//phosphate-containing compound metabolic process
U11153	-3.51238	-1.85328	-0.105439	I	1D	1491	Carbohydrate metabolism_glycolysis	Fructose-bisphosphate aldolase 2, chloroplastic-like	K01623	-	GO:0016301//kinase activity	-
L10055422	-2.90142	-1.58972	1.00004	I	1D	1236	Carbohydrate metabolism_glycolysis	Fructose-bisphosphate aldolase, class-I	K01623	GO:0044464//cell part	GO:0004702//receptor signaling protein serine/threonine kinase activity;GO:0032559	GO:0006464//protein modification process
C1919.2	-3.03892	-1.80545	0.0494516	I	1D	1778	Carbohydrate metabolism_glycolysis	Glycogen phosphorylase	K00688	GO:0031224//intrinsic to membrane;GO:0031410//cytoplasmic vesicle	GO:0004674//protein serine/threonine kinase activity;GO:0016628//oxidoreductase activity, acting on the CH-CH group of donors, NAD or NADP as acceptor;GO:0005515//protein binding;GO:0032559	GO:0043401//steroid hormone mediated signaling pathway;GO:0007167//enzyme linked receptor protein signaling pathway;GO:0010232//vascular transport;GO:0010051//xylem and phloem pattern formation;GO:0006464//protein modification process
L10005119	-2.7005	-1.80545	-1.979	I	1D	1710	Carbohydrate metabolism_glycolysis	Phosphofructokinase	K00895	-	GO:0016872//intramolecular lyase activity	GO:0009699//phenylpropanoid biosynthetic process;GO:0006575//cellular modified amino acid metabolic process
C3662.1	-2.84628	-1.77991	-1.65325	I	1D	1158	Carbohydrate metabolism_glycolysis	Pyrophosphate--fructose 6-phosphate 1-phosphotransferase subunit beta	K00895	GO:0030312//external encapsulating structure;GO:0044421//extracellular region part	GO:0016892;GO:0003676//nucleic acid binding	GO:0050896//response to stimulus
L10001085	-5.11865	-2.22049	-0.450622	I	1E	543	Carbohydrate metabolism_glycolysis	Alcohol dehydrogenase GroES-like	K00001	-	GO:0005515//protein binding;GO:0008171//O-methyltransferase activity	GO:0006730//one-carbon metabolic process
L10001770	-3.33438	-2.02784	-0.187588	I	1E	420	Carbohydrate metabolism_glycolysis	Alcohol dehydrogenase, C-terminal	K00121	-	GO:0004721//phosphoprotein phosphatase activity	GO:0006796//phosphate-containing compound metabolic process
L10006178	-2.18075	-2.4069	-0.888874	I	1E	1044	Carbohydrate metabolism_glycolysis	Alcohol dehydrogenase, C-terminal	K07119	GO:0016020//membrane	GO:0016772//transferase activity, transferring phosphorus-containing groups	GO:0006796//phosphate-containing compound metabolic process
L10000340	-2.42749	-2.22049	-1.10513	I	1E	321	Carbohydrate metabolism_glycolysis	Alcohol dehydrogenase-like 7-like	K00121	-	GO:0030246//carbohydrate binding;GO:0004672//protein kinase activity;GO:0019899//enzyme binding;GO:0032559	GO:0006464//protein modification process;GO:0008037//cell recognition
C4468.2	-3.12793	-2.26488	-0.424627	I	1E	1651	Carbohydrate metabolism_glycolysis	Aldehyde dehydrogenase family 3	K00128	GO:0043231//intracellular membrane-bounded organelle	GO:0003677//DNA binding;GO:0001071//nucleic acid binding transcription factor activity	GO:0006351//transcription, DNA-dependent;GO:0050896//response to stimulus
L10011458	-5.37391	-2.39041	0.3599	I	1E	1209	Carbohydrate metabolism_glycolysis	Glyceraldehyde 3-phosphate dehydrogenase, catalytic domain	K05298	-	GO:0005488//binding	-
U8816	-2.58592	-2.0007	0.160336	I	1E	1570	Carbohydrate metabolism_glycolysis	Glyceraldehyde-3-phosphate dehydrogenase	K05298	-	GO:0016758//transferase activity, transferring hexosyl groups	-
U20368	-3.91934	-2.54241	-0.105125	I	1E	1438	Carbohydrate metabolism_glycolysis	Glyceraldehyde-3-phosphate dehydrogenase B subunit	K05298	-	GO:0016491//oxidoreductase activity	-
L10035640	-2.74941	-2.54241	-1.11359	I	1E	1362	Carbohydrate metabolism_glycolysis	Glyceraldehyde-3-phosphate dehydrogenase B, chloroplastic	K05298	-	-	-
L10044550	-3.33438	-2.02784	0.0754468	I	1E	2103	Carbohydrate metabolism_glycolysis	Pyruvate kinase, barrel	K00873	-	GO:0004553//hydrolase activity, hydrolyzing O-glycosyl compounds	GO:0044238//primary metabolic process
U3986	-3.33438	-1.83346	-2.01356	I	1F	1774	Carbohydrate metabolism_glycolysis	NADP-dependent glyceraldehyde-3-phosphate dehydrogenase-like	K00131	-	-	-
L10060520	1.42051	2.58687	2.13434	II	2B	1608	Carbohydrate metabolism_glycolysis	Aldehyde dehydrogenase domain	K00128	-	GO:0003677//DNA binding	GO:0006351//transcription, DNA-dependent;GO:0009887//organ morphogenesis
U11323	-0.901417	0.364477	13.7024	III	3A	450	Carbohydrate metabolism_glycolysis	Aldehyde dehydrogenase family 2 member B4	K00128	GO:0016020//membrane	GO:0030246//carbohydrate binding;GO:0004672//protein kinase activity;GO:0032559	GO:0006464//protein modification process
U6946	-0.051977	0.662158	2.10364	III	3A	503	Carbohydrate metabolism_glycolysis	Aldehyde dehydrogenase family 3 member I1	K00128	-	GO:0016741	GO:0006730//one-carbon metabolic process
U12537	0.420511	-0.979477	13.893	III	3A	466	Carbohydrate metabolism_glycolysis	Aldehyde dehydrogenase, mitochondrial precursor	K12355	-	GO:0004721//phosphoprotein phosphatase activity	GO:0006796//phosphate-containing compound metabolic process
U16800	-1.74941	-0.805448	-11.4997	III	3B	1394	Carbohydrate metabolism_glycolysis	Alcohol acyl transferase	K15400	-	GO:0030234//enzyme regulator activity	GO:0006629//lipid metabolic process;GO:0032501//multicellular organismal process
U21065	-1.94872	-1.00898	-2.31687	III	3B	1362	Carbohydrate metabolism_glycolysis	Alpha-galactosidase	K07407	GO:0044464//cell part	-	GO:0007047//cellular cell wall organization
L10002780	-1.16445	-0.220485	-2.28712	III	3B	1053	Carbohydrate metabolism_glycolysis	Lactate/malate dehydrogenase, C-terminal	K00016	GO:0005875//microtubule associated complex	GO:0003774//motor activity;GO:0015631//tubulin binding;GO:0032559	GO:0009207;GO:0007017//microtubule-based process
L10019772	-2.35208	-0.828168	-0.520163	I	1D	1440	Carbohydrate metabolism_kinase	Phosphoglycerate kinase	K00927	GO:0043231//intracellular membrane-bounded organelle	-	-
L10031082	-2.80831	-1.42212	-2.50952	I	1F	1455	Carbohydrate metabolism_kinase	Phosphofructokinase	K00850	GO:0019866//organelle inner membrane;GO:0043231//intracellular membrane-bounded organelle;GO:0031224//intrinsic to membrane	GO:0005506//iron ion binding;GO:0015002//heme-copper terminal oxidase activity	GO:0051234//establishment of localization;GO:0045333//cellular respiration
L10022203	1.42051	0.779515	2.81241	III	3A	2976	Carbohydrate metabolism_kinase	Galactokinase galactose-binding domain	K12446	-	GO:0030246//carbohydrate binding;GO:0004672//protein kinase activity;GO:0032559	GO:0006464//protein modification process;GO:0008037//cell recognition
L10019052	2.45222	0.84726	0.827059	I	1A	1467	Carbohydrate metabolism_pentose phosphate pathway	6-phosphogluconate dehydrogenase, C-terminal	K00033	-	GO:0005543//phospholipid binding;GO:0046872//metal ion binding	-
U8493	-2.09045	-0.975373	0.626857	I	1D	1506	Carbohydrate metabolism_pentose phosphate pathway	Glucose-6-phosphate 1-dehydrogenase	K00036	GO:0009526//plastid envelope	GO:0016703;GO:0043169//cation binding;GO:0051536//iron-sulfur cluster binding	GO:0008152//metabolic process
L10020980	2.15748	0.779515	0.660409	I	1A	1668	Carbohydrate metabolism_starch and sucrose degradation	Glycoside hydrolase, family 32	K01193	GO:0009526//plastid envelope;GO:0031090//organelle membrane	-	GO:0006412//translation;GO:0006996//organelle organization
C2613.2	2.47298	1.36448	0.364953	I	1A	1308	Carbohydrate metabolism_starch and sucrose degradation	UDP-glucose 6-dehydrogenase	K00012	GO:0044425//membrane part	GO:0004497//monooxygenase activity;GO:0005506//iron ion binding	-
U2261	2.81827	1.70441	0.595921	I	1A	562	Carbohydrate metabolism_starch and sucrose degradation	UDP-glucose 6-dehydrogenase	K00012	-	GO:0004497//monooxygenase activity;GO:0005506//iron ion binding	-
L10062097	3.12833	2.4063	0.194283	I	1B	1263	Carbohydrate metabolism_starch and sucrose degradation	Alpha-amylase, C-terminal beta-sheet	K01176	GO:0016020//membrane;GO:0009536//plastid	GO:0035091//phosphatidylinositol binding;GO:0046914//transition metal ion binding;GO:0005515//protein binding	GO:0006952//defense response
L10008821	3.15748	2.41178	1.61977	I	1B	1629	Carbohydrate metabolism_starch and sucrose degradation	UDP-glucose/GDP-mannose dehydrogenase, C-terminal	K00012	-	GO:0016616//oxidoreductase activity, acting on the CH-OH group of donors, NAD or NADP as acceptor;GO:0046914//transition metal ion binding	GO:0008152//metabolic process
U1672	3.22098	1.23288	2.77589	I	1C	2514	Carbohydrate metabolism_starch and sucrose degradation	Acid beta-fructofuranosidase	K01193	-	GO:0004672//protein kinase activity;GO:0032559	GO:0006464//protein modification process
C5375.1	2.72863	1.93871	2.1548	I	1C	1366	Carbohydrate metabolism_starch and sucrose degradation	Alpha-amylase	K01176	GO:0043231//intracellular membrane-bounded organelle	GO:0016740//transferase activity	GO:0006950//response to stress;GO:0006520//cellular amino acid metabolic process
U4624	-2.97181	-1.26488	-0.602625	I	1D	643	Carbohydrate metabolism_starch and sucrose degradation	Alpha-1,4 glucan phosphorylase L isozyme, chloroplastic	K00688	GO:0030312//external encapsulating structure	GO:0030247//polysaccharide binding	GO:0006952//defense response
C40.1	-2.74941	-0.957451	-1.18759	I	1D	791	Carbohydrate metabolism_starch and sucrose degradation	Alpha-amylase 2	K01176	GO:0015630//microtubule cytoskeleton	GO:0003774//motor activity;GO:0032559	GO:0007017//microtubule-based process
L10044514	-2.80831	-1.2736	-1.58777	I	1D	1467	Carbohydrate metabolism_starch and sucrose degradation	Alpha-amylase, C-terminal beta-sheet	K01176	GO:0030312//external encapsulating structure	GO:0030247//polysaccharide binding	GO:0006952//defense response
L10061621	-3.55677	-0.705912	1.29784	I	1D	1017	Carbohydrate metabolism_starch and sucrose degradation	Beta-fructofuranosidase	K08081	GO:0044459//plasma membrane part;GO:0030312//external encapsulating structure	GO:0035251//UDP-glucosyltransferase activity	GO:0045229//external encapsulating structure organization;GO:0009250//glucan biosynthetic process
L10029342	-2.60924	-1.54241	-0.790252	I	1D	2784	Carbohydrate metabolism_starch and sucrose degradation	Glycoside hydrolase, family 13, N-terminal	K02438	-	GO:0046872//metal ion binding;GO:0016491//oxidoreductase activity	-
L10024869	-2.39186	-1.86818	-0.273744	I	1D	2919	Carbohydrate metabolism_starch and sucrose degradation	Glycosyl transferase, family 35	K00688	-	GO:0050737	GO:0048878//chemical homeostasis;GO:0009813//flavonoid biosynthetic process
C5049.1	-2.41238	-1.25796	-0.751488	I	1D	2033	Carbohydrate metabolism_starch and sucrose degradation	Phosphoglucan phosphatase LSF1, chloroplastic isoform X1	K14165	GO:0019866//organelle inner membrane;GO:0043231//intracellular membrane-bounded organelle;GO:0031224//intrinsic to membrane	GO:0005506//iron ion binding;GO:0015002//heme-copper terminal oxidase activity	GO:0051234//establishment of localization;GO:0045333//cellular respiration
L10059759	-2.65922	-2.19011	-0.502461	I	1E	2463	Carbohydrate metabolism_starch and sucrose degradation	Glycoside hydrolase, family 13, N-terminal	K02438	-	GO:0004497//monooxygenase activity;GO:0005506//iron ion binding	-
L10029130	-4.16445	-2.22049	0.0754468	I	1E	1644	Carbohydrate metabolism_starch and sucrose degradation	Glycosyl transferase, family 35	K00688	-	GO:0016811//hydrolase activity, acting on carbon-nitrogen (but not peptide) bonds, in linear amides	GO:0009057//macromolecule catabolic process
L10011906	-0.164452	8.50243	11.7937	II	2B	1536	Carbohydrate metabolism_starch and sucrose degradation	Glycosyl transferase, family 35	K00688	-	GO:0016491//oxidoreductase activity;GO:0008233//peptidase activity	GO:0008152//metabolic process
L10037296	0.835548	1.49572	5.84584	III	3A	1272	Carbohydrate metabolism_starch and sucrose degradation	Alpha-amylase, C-terminal beta-sheet	K01176	GO:0044464//cell part	-	GO:0007047//cellular cell wall organization
U14453	-0.0748145	-0.00131656	2.92822	III	3A	2329	Carbohydrate metabolism_starch and sucrose degradation	Beta-amylase	K01177	-	-	-
C1454.5	1.32098	1.36448	5.9417	III	3A	1493	Carbohydrate metabolism_starch and sucrose degradation	Beta-fructofuranosidase, insoluble isoenzyme CWINV1	K01193	-	-	-
L10020976	4.6429	2.19455	6.77241	IV	4A	1725	Carbohydrate metabolism_starch and sucrose degradation	Glycoside hydrolase, family 32	K01193	-	GO:0016757//transferase activity, transferring glycosyl groups	-
L10063889	-5.11865	-3.80545	-2.77255	IV	4B	1938	Carbohydrate metabolism_starch and sucrose degradation	Beta-fructofuranosidase	K01193	-	-	-
U20329	-3.1162	-2.05699	-2.37201	IV	4B	2329	Carbohydrate metabolism_starch and sucrose degradation	Beta-fructofuranosidase	K01193	-	-	-
C1836.2	-10.7327	-3.22049	-2.50952	IV	4B	2420	Carbohydrate metabolism_starch and sucrose degradation	Granule-bound starch synthase 1	K13679	-	GO:0004674//protein serine/threonine kinase activity;GO:0032559	GO:0009648//photoperiodism;GO:0006464//protein modification process
L10054368	-2.20008	-0.928304	-1.14695	I	1D	1113	Carbohydrate metabolism_TCA cycle	2-oxoacid dehydrogenase acyltransferase, catalytic domain	K00627	GO:0043231//intracellular membrane-bounded organelle	-	-
C1653.1	-2.80831	-0.872562	-1.43151	I	1D	1390	Carbohydrate metabolism_TCA cycle	Aconitate hydratase 2, mitochondrial	K01681	-	GO:0004672//protein kinase activity;GO:0032559	GO:0006464//protein modification process
L10004547	-12.1854	-0.442878	0.13434	I	1D	1263	Carbohydrate metabolism_TCA cycle	ATP-citrate synthase alpha chain protein 2	K01648	-	GO:0016798//hydrolase activity, acting on glycosyl bonds;GO:0043167//ion binding	GO:0044238//primary metabolic process
L10037438	-3.02695	-1.33296	-1.68063	I	1D	909	Carbohydrate metabolism_TCA cycle	Dehydrogenase, E1 component	K01662	-	-	-
C1653.2	-4.11198	-2.54241	-1.91005	I	1E	1222	Carbohydrate metabolism_TCA cycle	Aconitate hydratase 2, mitochondrial	K01681	GO:0043231//intracellular membrane-bounded organelle	GO:0003677//DNA binding;GO:0001071//nucleic acid binding transcription factor activity	GO:0006351//transcription, DNA-dependent;GO:0010038//response to metal ion
U17259	-4.41238	-13.5982	-1.64702	I	1E	314	Carbohydrate metabolism_TCA cycle	ATP-citrate synthase alpha chain protein	K01648	GO:0009536//plastid	GO:0016758//transferase activity, transferring hexosyl groups;GO:0048037//cofactor binding	GO:0044238//primary metabolic process
L10029575	-3.74941	-3.02784	-0.477094	I	1E	1263	Carbohydrate metabolism_TCA cycle	ATP-citrate synthase alpha chain protein 2	K01648	-	GO:0016798//hydrolase activity, acting on glycosyl bonds;GO:0043167//ion binding	GO:0044238//primary metabolic process
U22403	2.69804	1.40401	-1.18759	I	1A	1290	Carbohydrate metabolism_trehalose_TPP	Trehalose-phosphate phosphatase	K01087	GO:0009532//plastid stroma	GO:0005515//protein binding;GO:0048037//cofactor binding;GO:0016758//transferase activity, transferring hexosyl groups	GO:0009628//response to abiotic stimulus;GO:0006950//response to stress;GO:0044238//primary metabolic process
L10056923	3.34651	2.54505	-0.187588	I	1B	1128	Carbohydrate metabolism_trehalose_TPP	Trehalose-phosphatase	K01087	-	GO:0046872//metal ion binding;GO:0004497//monooxygenase activity	-
U22629	2.16897	1.72293	3.10903	I	1C	2930	Carbohydrate metabolism_trehalose_TPS	Alpha,alpha-trehalose-phosphate synthase [UDP-forming] 5	K00697	GO:0031410//cytoplasmic vesicle	-	GO:0006952//defense response
U18712	2.10748	1.21911	2.42148	I	1C	3307	Carbohydrate metabolism_trehalose_TPS	Alpha,alpha-trehalose-phosphate synthase [UDP-forming] 9	K00697	GO:0044464//cell part	-	GO:0007047//cellular cell wall organization
L10045999	-2.78738	-1.92637	-1.65099	I	1D	2769	Carbohydrate metabolism_trehalose_TPS	Glycosyl transferase, family 20	K16055	GO:0044464//cell part	GO:0017111//nucleoside-triphosphatase activity;GO:0015604//organic phosphonate transmembrane transporter activity;GO:0032559	GO:0009207
L10054883	-2.17881	-1.42078	-1.98965	I	1D	2769	Carbohydrate metabolism_trehalose_TPS	Glycosyl transferase, family 20	K16055	GO:0009532//plastid stroma	GO:0016774//phosphotransferase activity, carboxyl group as acceptor;GO:0016616//oxidoreductase activity, acting on the CH-OH group of donors, NAD or NADP as acceptor;GO:0031406//carboxylic acid binding;GO:0032559	GO:0000097//sulfur amino acid biosynthetic process;GO:0006796//phosphate-containing compound metabolic process
C5326.2	-2.27993	-0.02784	-0.450622	I	1D	1742	Carbohydrate metabolism_trehalose_TPS	Trehalose-6-phosphate synthase	K01087	GO:0044464//cell part	GO:0005506//iron ion binding;GO:0003824//catalytic activity;GO:0016209//antioxidant activity	GO:0008152//metabolic process;GO:0006950//response to stress
L10063886	-3.38684	-1.87256	-0.71115	I	1D	999	Carbohydrate metabolism_trehalose_TPS	Trehalose-phosphatase	K01087	-	GO:0046872//metal ion binding;GO:0003824//catalytic activity	-
C2272.2	-2.66695	-2.49733	-1.71483	I	1E	3172	Carbohydrate metabolism_trehalose_TPS	Alpha,alpha-trehalose-phosphate synthase [UDP-forming] 1	K00697	GO:0009534//chloroplast thylakoid	-	GO:0006950//response to stress;GO:0009642//response to light intensity;GO:0009767//photosynthetic electron transport chain
L10046354	0.140403	-0.302947	2.69283	III	3A	2556	Carbohydrate metabolism_trehalose_TPS	Glycosyl transferase, family 20	K16055	-	GO:0004497//monooxygenase activity;GO:0005506//iron ion binding	GO:0048878//chemical homeostasis;GO:0009887//organ morphogenesis;GO:0009826//unidimensional cell growth;GO:0048827//phyllome development;GO:0048437//floral organ development;GO:0008152//metabolic process
L10021079	-3.07134	-1.50999	-1.63505	I	1D	3300	Cell cycle_CDC	CDC23	K03355	-	GO:0046872//metal ion binding	-
C635.6	-3.55677	-1.83716	-1.12619	I	1D	341	Cell cycle_CDK	Cyclin-dependent kinase B1-2	K07760	GO:0005618//cell wall	GO:0043167//ion binding;GO:0008422//beta-glucosidase activity	GO:0010208//pollen wall assembly;GO:0003006//developmental process involved in reproduction;GO:0044238//primary metabolic process
U11629	-1.16445	-2.27111	-1.71115	II	2C	686	Cell cycle_CDK inhibitor	Cyclin-dependent kinase inhibitor 1-like	--	GO:0031225//anchored to membrane	GO:0043167//ion binding;GO:0008422//beta-glucosidase activity	GO:0044238//primary metabolic process
U5259	1.15748	0.917018	-4.18759	III	3B	738	Cell cycle_CDK inhibitor	Kip-related cyclin-dependent kinase inhibitor 3	--	-	GO:0030528//transcription regulator activity	GO:0009725//response to hormone stimulus;GO:0006355//regulation of transcription, DNA-dependent;GO:0006970//response to osmotic stress
L10059272	3.6429	1.93152	1.22745	I	1A	2022	Cell cycle_cell division	ATP-dependent zinc metalloprotease FTSH 6, chloroplastic-like	K03798	GO:0005618//cell wall	-	GO:0009628//response to abiotic stimulus
L10028251	-2.53369	-0.133022	-1.13512	I	1D	2154	Cell cycle_cell division	ATP-dependent zinc metalloprotease FTSH 6, chloroplastic-like	K03798	GO:0031410//cytoplasmic vesicle	GO:0004175//endopeptidase activity;GO:0005515//protein binding	GO:0019538//protein metabolic process;GO:0044092//negative regulation of molecular function
U6504	-2.13203	-0.982325	-0.73814	I	1D	1542	Cell cycle_cell division	Cell division protein ftsZ	K03531	-	GO:0016491//oxidoreductase activity;GO:0005506//iron ion binding	-
C225.1	-3.33438	-1.8776	-1.49015	I	1D	1981	Cell cycle_cell division	Cell elongation protein diminuto	K09828	GO:0044464//cell part	GO:0051723	-
U6341	-2.80248	-1.90948	-1.98797	I	1D	832	Cell cycle_cell division	CLAVATA3/ESR (CLE)-related protein TDIF-like	--	-	-	GO:0006950//response to stress
U8785	-2.04277	-1.12563	-0.150593	I	1D	1822	Cell cycle_cell division	Precursor of protein cell division protease ftsh-like protein	K03798	-	GO:0016841//ammonia-lyase activity;GO:0048037//cofactor binding	GO:0006549//isoleucine metabolic process;GO:0009066//aspartate family amino acid metabolic process
U11338	-4.84628	-2.27493	-2.06206	IV	4B	470	Cell cycle_cell division	ATP-dependent zinc metalloprotease FTSH 2	K08900	GO:0031225//anchored to membrane	GO:0016837//carbon-oxygen lyase activity, acting on polysaccharides	GO:0009825//multidimensional cell growth;GO:0051707//response to other organism
L10028734	-2.67541	-1.67992	-1.47138	I	1D	1089	Cell cycle_cyclin	Cyclin	K14505	GO:0043231//intracellular membrane-bounded organelle	GO:0030528//transcription regulator activity;GO:0001071//nucleic acid binding transcription factor activity;GO:0005515//protein binding	GO:0003002//regionalization;GO:0009790//embryo development;GO:0009755//hormone-mediated signaling pathway;GO:0048513//organ development
U533	-12.7678	-1.80545	-0.924553	I	1D	717	Cell cycle_cyclin	Cyclin B	K05868	-	GO:0043167//ion binding;GO:0008422//beta-glucosidase activity	GO:0044238//primary metabolic process
U20153	-13.6613	-1.31359	-1.77255	I	1D	840	Cell cycle_cyclin	Cyclin-D3-1	K14505	-	-	GO:0050896//response to stimulus
U13595	-2.91447	-1.34078	-0.736926	I	1D	340	Cell cycle_cyclin	Cyclin-D3-2-like	K14505	GO:0005576//extracellular region	GO:0046914//transition metal ion binding;GO:0016682//oxidoreductase activity, acting on diphenols and related substances as donors, oxygen as acceptor	GO:0009808//lignin metabolic process
U18310	-3.62388	-1.52005	-1.61209	I	1D	491	Cell cycle_cyclin	Cyclin-U2-2	--	GO:0005618//cell wall	GO:0043167//ion binding;GO:0008422//beta-glucosidase activity	GO:0010208//pollen wall assembly;GO:0003006//developmental process involved in reproduction;GO:0044238//primary metabolic process
C76.2	-13.7361	-13.2929	-0.187588	I	1E	388	Cell cycle_cyclin	Cyclin A	K06627	GO:0005618//cell wall;GO:0031225//anchored to membrane;GO:0031410//cytoplasmic vesicle	GO:0043167//ion binding;GO:0008422//beta-glucosidase activity	GO:0044238//primary metabolic process
U20075	-4.16445	-2.92092	0.0754468	I	1E	1070	Cell cycle_cyclin	Cyclin D	K14505	GO:0043231//intracellular membrane-bounded organelle	GO:0003676//nucleic acid binding;GO:0001071//nucleic acid binding transcription factor activity;GO:0005515//protein binding	GO:0009755//hormone-mediated signaling pathway;GO:0009791//post-embryonic development;GO:0006351//transcription, DNA-dependent;GO:0001708//cell fate specification
U13875	-5.08728	-2.70877	-1.99494	I	1E	505	Cell cycle_cyclin	Cyclin-D3-1	K14505	GO:0044464//cell part	GO:0004673//protein histidine kinase activity;GO:0004871//signal transducer activity;GO:0032559	GO:0006468//protein phosphorylation;GO:0007165//signal transduction;GO:0006351//transcription, DNA-dependent
L10019799	-12.4247	-1.54241	-2.77255	I	1F	963	Cell cycle_cyclin	Cyclin	K10151	GO:0043231//intracellular membrane-bounded organelle	GO:0003676//nucleic acid binding;GO:0001071//nucleic acid binding transcription factor activity;GO:0005515//protein binding	GO:0009755//hormone-mediated signaling pathway;GO:0009791//post-embryonic development;GO:0006351//transcription, DNA-dependent;GO:0001708//cell fate specification
C76.1	-2.74941	-1.72299	-2.14695	I	1F	1233	Cell cycle_cyclin	Cyclin-A2-2	K06627	-	-	-
L10043271	-6.8787	-2.20538	-2.34905	IV	4B	1110	Cell cycle_cyclin	Cyclin	K14505	GO:0043231//intracellular membrane-bounded organelle	GO:0005515//protein binding	GO:0009755//hormone-mediated signaling pathway
U21087	-5.68801	-2.64675	-2.42463	IV	4B	1330	Cell cycle_cyclin	G2/mitotic-specific cyclin S13-6	K05868	-	GO:0004672//protein kinase activity;GO:0032559	GO:0006464//protein modification process
U20987	-3.11865	-2.66527	-2.27505	IV	4B	1832	Cell cycle_cyclin	G2/mitotic-specific cyclin-1	K05868	-	GO:0004672//protein kinase activity;GO:0000166//nucleotide binding	GO:0008152//metabolic process
U14299	-3.27993	-2.17158	-2.70216	IV	4B	760	Cell cycle_cyclin	G2/mitotic-specific cyclin-1	K05868	-	GO:0004672//protein kinase activity;GO:0000166//nucleotide binding	GO:0009987//cellular process
U14003	0.909549	2.02744	1.69694	II	2A	1592	Cell wall_biosynthesis_callose_CALS	Callose synthase 1	K11000	-	-	-
C381.2	1.3136	0.900978	2.02356	III	3A	3095	Cell wall_biosynthesis_callose_CALS	Callose synthase 1	K11000	-	-	-
U19076	1.93508	1.36448	2.98234	III	3A	614	Cell wall_biosynthesis_callose_CALS	Callose synthase 2	K11000	-	GO:0016787//hydrolase activity	-
L10012810	1.29668	1.70008	2.62455	III	3A	5871	Cell wall_biosynthesis_callose_CALS	Glycosyl transferase, family 48	K11000	-	GO:0016835//carbon-oxygen lyase activity;GO:0048037//cofactor binding	GO:0006563//L-serine metabolic process;GO:0000097//sulfur amino acid biosynthetic process
L10012095	2.98755	4.13707	-0.40998	I	1B	1779	Cell wall_biosynthesis_cellulose_CESA	Cellulose synthase	K10999	-	GO:0016853//isomerase activity	-
L10035487	3.10857	10.4363	-0.77255	I	1B	2211	Cell wall_biosynthesis_cellulose_CESA	Cellulose synthase	K10999	-	GO:0016853//isomerase activity	-
L10035497	3.96483	4.05253	0.660409	I	1B	1770	Cell wall_biosynthesis_cellulose_CESA	Cellulose synthase	K10999	-	GO:0035251//UDP-glucosyltransferase activity;GO:0019203//carbohydrate phosphatase activity	GO:0009756//carbohydrate mediated signaling;GO:0005991//trehalose metabolic process;GO:0007275//multicellular organismal development;GO:0003006//developmental process involved in reproduction;GO:0042546//cell wall biogenesis
L10037543	3.27295	4.0833	-0.401712	I	1B	2070	Cell wall_biosynthesis_cellulose_CESA	Cellulose synthase	K10999	GO:0009536//plastid	GO:0046914//transition metal ion binding;GO:0016702//oxidoreductase activity, acting on single donors with incorporation of molecular oxygen, incorporation of two atoms of oxygen	GO:0006633//fatty acid biosynthetic process;GO:0048527//lateral root development
L10012092	3.79902	5.13707	-0.187588	I	1B	732	Cell wall_biosynthesis_cellulose_CESA	Cellulose synthase	K10999	GO:0016020//membrane	GO:0016830//carbon-carbon lyase activity	GO:0006633//fatty acid biosynthetic process;GO:0007275//multicellular organismal development;GO:0006081//cellular aldehyde metabolic process
L10016304	2.32098	2.55712	0.890415	I	1B	2082	Cell wall_biosynthesis_cellulose_CESA	Cellulose synthase	K10999	GO:0031410//cytoplasmic vesicle	GO:0016491//oxidoreductase activity;GO:0050662//coenzyme binding;GO:0016832//aldehyde-lyase activity	GO:0044281//small molecule metabolic process
U9570	2.21406	3.05253	-1.40998	I	1B	2111	Cell wall_biosynthesis_cellulose_CESA	Cellulose synthase-like protein E1	K10999	GO:0043231//intracellular membrane-bounded organelle	GO:0004312//fatty acid synthase activity	GO:0009314//response to radiation;GO:0006633//fatty acid biosynthetic process;GO:0000902//cell morphogenesis;GO:0007275//multicellular organismal development;GO:0003006//developmental process involved in reproduction;GO:0006950//response to stress
L10016078	-2.88692	-1.36733	-1.55682	I	1D	3231	Cell wall_biosynthesis_cellulose_CESA	Cellulose synthase	K10999	-	GO:0016491//oxidoreductase activity;GO:0005506//iron ion binding	-
L10004066	-2.12158	-1.43279	-1.12636	I	1D	3291	Cell wall_biosynthesis_cellulose_CESA	Cellulose synthase	K10999	-	GO:0016814//hydrolase activity, acting on carbon-nitrogen (but not peptide) bonds, in cyclic amidines;GO:0046914//transition metal ion binding	-
U18677	-2.69497	-1.19134	-0.754628	I	1D	699	Cell wall_biosynthesis_cellulose_CESA	Cellulose synthase A catalytic subunit 2 [UDP-forming]	K10999	-	GO:0016413//O-acetyltransferase activity	-
U8746	-2.92166	-1.90498	-1.61053	I	1D	1126	Cell wall_biosynthesis_cellulose_CESA	Cellulose synthase A catalytic subunit 4	K10999	-	GO:0005506//iron ion binding;GO:0016713;GO:0016712//oxidoreductase activity, acting on paired donors, with incorporation or reduction of molecular oxygen, reduced flavin or flavoprotein as one donor, and incorporation of one atom of oxygen	GO:0032787//monocarboxylic acid metabolic process
U9716	-2.94206	-0.483519	1.33966	I	1D	1071	Cell wall_biosynthesis_cellulose_CESA	Cellulose synthase-like protein E6-like	K10999	GO:0044464//cell part	GO:0016747//transferase activity, transferring acyl groups other than amino-acyl groups	GO:0009314//response to radiation;GO:0006950//response to stress;GO:0006631//fatty acid metabolic process
L10053861	-3.10787	-2.20472	-1.48825	I	1E	2922	Cell wall_biosynthesis_cellulose_CESA	Cellulose synthase	K10999	-	-	-
L10006171	-3.30884	-2.75392	-1.96959	I	1E	3087	Cell wall_biosynthesis_cellulose_CESA	Cellulose synthase	K10999	-	GO:0016411//acylglycerol O-acyltransferase activity	-
L10042425	-2.73844	-2.64498	-1.50228	I	1E	2925	Cell wall_biosynthesis_cellulose_CESA	Cellulose synthase	K10999	-	GO:0016740//transferase activity	-
L10026151	-3.33438	-2.70591	-1.60558	I	1E	3111	Cell wall_biosynthesis_cellulose_CESA	Cellulose synthase	K10999	-	GO:0016853//isomerase activity	-
U20340	-2.15493	-2.89856	-1.57173	I	1E	958	Cell wall_biosynthesis_cellulose_CESA	Cellulose synthase 7.1	K10999	-	GO:0016747//transferase activity, transferring acyl groups other than amino-acyl groups	-
C287.8	-2.52435	-2.10801	-1.38023	I	1E	2562	Cell wall_biosynthesis_cellulose_CESA	Cellulose synthase A catalytic subunit 3 [UDP-forming]	K10999	GO:0043231//intracellular membrane-bounded organelle	GO:0008415	GO:0045489//pectin biosynthetic process;GO:0006631//fatty acid metabolic process
U3784	-2.73329	-2.29577	-1.01766	I	1E	1065	Cell wall_biosynthesis_cellulose_CESA	Cellulose synthase A catalytic subunit 7	K10999	GO:0043231//intracellular membrane-bounded organelle	GO:0016712//oxidoreductase activity, acting on paired donors, with incorporation or reduction of molecular oxygen, reduced flavin or flavoprotein as one donor, and incorporation of one atom of oxygen;GO:0005506//iron ion binding	GO:0008152//metabolic process
C287.7	-3.04177	-2.37803	-1.16159	I	1E	3073	Cell wall_biosynthesis_cellulose_CESA	Cellulose synthase A1	K10999	-	GO:0005506//iron ion binding;GO:0016713;GO:0016712//oxidoreductase activity, acting on paired donors, with incorporation or reduction of molecular oxygen, reduced flavin or flavoprotein as one donor, and incorporation of one atom of oxygen	GO:0032787//monocarboxylic acid metabolic process
L10061166	-4.33438	-2.89856	-1.99494	I	1E	459	Cell wall_biosynthesis_cellulose_CESA	Cellulose synthase-like	K00770	GO:0043231//intracellular membrane-bounded organelle	GO:0016747//transferase activity, transferring acyl groups other than amino-acyl groups	GO:0009314//response to radiation;GO:0008544//epidermis development;GO:0006950//response to stress;GO:0006631//fatty acid metabolic process
L10048588	-3.08606	-1.28823	-2.40703	I	1F	2235	Cell wall_biosynthesis_cellulose_CESA	Cellulose synthase	K10999	-	GO:0016740//transferase activity	-
L10003417	-11.0148	-1.22049	-10.3925	I	1F	1848	Cell wall_biosynthesis_cellulose_CESA	Cellulose synthase	K10999	-	GO:0016853//isomerase activity	-
L10059960	1.67882	0.741041	2.04123	III	3A	2220	Cell wall_biosynthesis_cellulose_CESA	Cellulose synthase	K10999	-	GO:0016413//O-acetyltransferase activity	-
L10048586	5.08348	6.30308	6.02187	IV	4A	2763	Cell wall_biosynthesis_cellulose_CESA	Cellulose synthase	K10999	-	GO:0016747//transferase activity, transferring acyl groups other than amino-acyl groups	-
L10004166	5.1931	2.62082	3.81241	IV	4A	1395	Cell wall_biosynthesis_cellulose_CESA	Cellulose synthase	K10999	GO:0031224//intrinsic to membrane	GO:0046914//transition metal ion binding;GO:0003824//catalytic activity	GO:0006631//fatty acid metabolic process
L10057479	-4.07134	-2.17468	-4.50952	IV	4B	3513	Cell wall_biosynthesis_cellulose_CESA	Cellulose synthase	K00770	-	GO:0016853//isomerase activity	-
C287.6	-2.91934	-2.42212	-2.18759	IV	4B	2847	Cell wall_biosynthesis_cellulose_CESA	Cellulose synthase	K10999	-	GO:0016747//transferase activity, transferring acyl groups other than amino-acyl groups	-
C3343.1	-11.694	-2.54241	-2.12619	IV	4B	2397	Cell wall_biosynthesis_cellulose_CESA	Cellulose synthase-like protein D5	K00770	GO:0044464//cell part	GO:0016747//transferase activity, transferring acyl groups other than amino-acyl groups	GO:0009314//response to radiation;GO:0006950//response to stress;GO:0006631//fatty acid metabolic process
C1318.2	-2.56499	-2.37104	-2.23968	IV	4B	1842	Cell wall_biosynthesis_COBR	COBRA-like protein 4	--	-	-	GO:0006351//transcription, DNA-dependent;GO:0009743//response to carbohydrate stimulus
C4139.1	2.66337	0.94944	1.13434	I	1A	2646	Cell wall_biosynthesis_CWP	Classical arabinogalactan protein 9	K01115	-	-	GO:0006950//response to stress
C513.2	4.98894	4.91627	1.78204	I	1B	694	Cell wall_biosynthesis_CWP	Hydroxyproline-rich glycoprotein precursor	K01115	-	GO:0016874//ligase activity	-
U13138	-2.79232	-1.97343	-1.87754	I	1D	1009	Cell wall_biosynthesis_CWP	Classical arabinogalactan protein 9	K01115	GO:0044464//cell part	-	GO:0006950//response to stress
U18490	-2.89806	-2.49511	-1.67429	I	1E	520	Cell wall_biosynthesis_CWP	Glycine-rich cell wall structural protein	K01115	-	GO:0033764	GO:0008152//metabolic process
U3876	-4.74941	-2.13143	-1.89856	I	1E	809	Cell wall_biosynthesis_CWP	Glycine-rich protein 2b	K12890	-	GO:0004180//carboxypeptidase activity	GO:0019538//protein metabolic process
L10060643	2.80238	1.8499	1.61977	I	1A	1569	Cell wall_biosynthesis_FUT	Xyloglucan fucosyltransferase	K13681	-	GO:0016628//oxidoreductase activity, acting on the CH-CH group of donors, NAD or NADP as acceptor	GO:0008152//metabolic process
U6495	-2.47026	-1.80545	-0.738603	I	1D	1758	Cell wall_biosynthesis_FUT	Xyloglucan glycosyltransferase 5	K13680	-	GO:0016702//oxidoreductase activity, acting on single donors with incorporation of molecular oxygen, incorporation of two atoms of oxygen	GO:0006558//L-phenylalanine metabolic process;GO:0006570//tyrosine metabolic process
U16844	-2.4527	-1.71798	-1.61545	I	1D	1654	Cell wall_biosynthesis_FUT	Xylosyltransferase 2-like	--	-	GO:0016628//oxidoreductase activity, acting on the CH-CH group of donors, NAD or NADP as acceptor	GO:0008152//metabolic process
L10060634	4.12095	3.10144	2.61977	IV	4A	1398	Cell wall_biosynthesis_FUT	Xyloglucan fucosyltransferase	K13681	-	GO:0004497//monooxygenase activity;GO:0005506//iron ion binding	GO:0008152//metabolic process
L10060637	3.74244	3.19455	2.73298	IV	4A	1545	Cell wall_biosynthesis_FUT	Xyloglucan fucosyltransferase	K13681	-	GO:0016616//oxidoreductase activity, acting on the CH-OH group of donors, NAD or NADP as acceptor;GO:0046914//transition metal ion binding	GO:0008152//metabolic process
U20275	-3.05887	-2.06132	-1.32313	I	1E	2044	Cell wall_biosynthesis_GAE	UDP-glucuronate 4-epimerase 6	K08679	GO:0005618//cell wall;GO:0031410//cytoplasmic vesicle	GO:0046914//transition metal ion binding;GO:0016682//oxidoreductase activity, acting on diphenols and related substances as donors, oxygen as acceptor	GO:0009628//response to abiotic stimulus;GO:0008152//metabolic process
U3820	-2.93228	-1.93041	-1.78275	I	1D	1316	Cell wall_biosynthesis_IRX	Protein IRX15-like	--	-	GO:0043167//ion binding;GO:0015926//glucosidase activity	GO:0044238//primary metabolic process
U13175	-2.68278	-2.6522	-1.90379	I	1E	1253	Cell wall_biosynthesis_IRX	Beta-1,4-xylosyltransferase IRX9	--	GO:0043231//intracellular membrane-bounded organelle	GO:0015020//glucuronosyltransferase activity;GO:0016763//transferase activity, transferring pentosyl groups	GO:0009832//plant-type cell wall biogenesis;GO:0010413//glucuronoxylan metabolic process
C4897.1	-2.45622	-2.51172	-2.05495	IV	4B	1804	Cell wall_biosynthesis_IRX	Beta-1,4-xylosyltransferase IRX10	--	GO:0043231//intracellular membrane-bounded organelle;GO:0031410//cytoplasmic vesicle	GO:0015020//glucuronosyltransferase activity	GO:0009832//plant-type cell wall biogenesis;GO:0010413//glucuronoxylan metabolic process
L10017594	-3.33438	-1.44288	-1.18759	I	1D	1509	Cell wall_degradation_cellulose_BGLU	Glycoside hydrolase, family 1/beta-glucosidase-like protein	K01188	GO:0016020//membrane	GO:0004672//protein kinase activity;GO:0032559	GO:0006464//protein modification process
L10026420	-3.23054	-1.94038	-0.516895	I	1D	1524	Cell wall_degradation_cellulose_BGLU	Glycoside hydrolase, family 1/beta-glucosidase-like protein	K05350	-	GO:0016491//oxidoreductase activity;GO:0005506//iron ion binding	-
U8673	-2.56781	-1.40604	-1.11864	I	1D	1897	Cell wall_degradation_cellulose_BGLU	Latex cyanogenic beta glucosidase	K01188	GO:0043231//intracellular membrane-bounded organelle	GO:0001071//nucleic acid binding transcription factor activity;GO:0003677//DNA binding	GO:0048869;GO:0009933//meristem structural organization;GO:0009943//adaxial/abaxial axis specification;GO:0009799//specification of symmetry;GO:0006351//transcription, DNA-dependent
U8651	-5.89237	-2.73506	-1.03005	I	1E	1818	Cell wall_degradation_cellulose_BGLU	Beta glucosidase 46 isoform 1	K05350	-	-	-
C1153.1	-2.65384	-2.22049	-0.804259	I	1E	811	Cell wall_degradation_cellulose_BGLU	Beta-D-glucosidase	K01188	-	-	-
C1153.2	-3.26399	-2.58972	-1.3957	I	1E	2092	Cell wall_degradation_cellulose_BGLU	Beta-D-glucosidase	K01188	-	-	-
C3141.2	-4.00575	-2.92092	-1.50952	I	1E	1571	Cell wall_degradation_cellulose_BGLU	Beta-glucosidase	K01188	-	-	-
L10032985	-13.0796	-3.39041	-0.620547	I	1E	1461	Cell wall_degradation_cellulose_BGLU	Glycoside hydrolase, family 1/beta-glucosidase-like protein	K01229	-	GO:0016491//oxidoreductase activity	-
U18689	1.91647	3.90505	4.94684	II	2B	2085	Cell wall_degradation_cellulose_BGLU	Beta-glucosidase	K05349	-	-	-
U21052	4.37612	4.01473	5.83108	IV	4A	2160	Cell wall_degradation_cellulose_BGLU	Beta-glucosidase	K01188	-	-	-
L10048953	-4.74941	-2.80545	-2.06206	IV	4B	1578	Cell wall_degradation_cellulose_BGLU	Glycoside hydrolase, family 1/beta-glucosidase-like protein	K01188	-	GO:0003824//catalytic activity	GO:0008152//metabolic process
L10050535	-2.97181	-4.67992	-2.18759	IV	4B	1554	Cell wall_degradation_cellulose_BGLU	Glycoside hydrolase, family 1/beta-glucosidase-like protein	K05350	GO:0016020//membrane	GO:0004674//protein serine/threonine kinase activity;GO:0046872//metal ion binding;GO:0032559	GO:0009738//abscisic acid mediated signaling pathway;GO:0006464//protein modification process
L10019545	3.96483	1.47995	0.59002	I	1A	1119	Cell wall_degradation_cellulose_BGN13	Glycoside hydrolase, family 17/beta-1,3-glucanase	-	-	GO:0004180//carboxypeptidase activity	GO:0019538//protein metabolic process
L10045275	-4.48638	-1.08298	-0.728156	I	1D	1503	Cell wall_degradation_cellulose_BGN13	Glycoside hydrolase, family 17/beta-1,3-glucanase	K14489	-	GO:0016706//oxidoreductase activity, acting on paired donors, with incorporation or reduction of molecular oxygen, 2-oxoglutarate as one donor, and incorporation of one atom each of oxygen into both donors	-
L10035010	-3.02243	-1.16802	-1.31312	I	1D	1506	Cell wall_degradation_cellulose_BGN13	Glycoside hydrolase, family 17/beta-1,3-glucanase	K14489	-	GO:0016747//transferase activity, transferring acyl groups other than amino-acyl groups	-
L10033484	-2.97181	-1.62258	-1.01582	I	1D	1389	Cell wall_degradation_cellulose_BGN13	Glycoside hydrolase, family 17/beta-1,3-glucanase	K14489	GO:0042598//vesicular fraction	GO:0016712//oxidoreductase activity, acting on paired donors, with incorporation or reduction of molecular oxygen, reduced flavin or flavoprotein as one donor, and incorporation of one atom of oxygen;GO:0016713;GO:0005506//iron ion binding	GO:0008152//metabolic process
L10015896	-11.4343	-1.70591	-0.509516	I	1D	1488	Cell wall_degradation_cellulose_BGN13	Glycoside hydrolase, family 17/beta-1,3-glucanase	K14489	GO:0043231//intracellular membrane-bounded organelle	GO:0016491//oxidoreductase activity	GO:0008152//metabolic process
L10037666	-4.74941	-1.50059	-1.60263	I	1D	1395	Cell wall_degradation_cellulose_BGN13	Glycoside hydrolase, family 17/beta-1,3-glucanase	K14489	GO:0044464//cell part	GO:0004180//carboxypeptidase activity	GO:0019538//protein metabolic process
L10036726	-3.33438	-1.67992	-0.559556	I	1D	1383	Cell wall_degradation_cellulose_BGN13	Glycoside hydrolase, family 17/beta-1,3-glucanase	K14489	GO:0044464//cell part	GO:0016799//hydrolase activity, hydrolyzing N-glycosyl compounds;GO:0003676//nucleic acid binding	GO:0006281//DNA repair
L10008357	-2.92999	-3.54241	-1.10959	I	1E	1611	Cell wall_degradation_cellulose_BGN13	Glycoside hydrolase, family 17/beta-1,3-glucanase	K14489	-	-	-
L10024405	0.935084	-1.95745	3.35673	III	3A	1158	Cell wall_degradation_cellulose_BGN13	Glycoside hydrolase, family 17/beta-1,3-glucanase	-	-	GO:0004674//protein serine/threonine kinase activity;GO:0032559	GO:0006464//protein modification process
U5156	2.80384	1.97882	0.119074	I	1A	2196	Cell wall_degradation_cellulose_CEL	Endo-1,4-beta-glucanase	K01179	-	-	-
L10022096	2.80044	2.68641	0.702229	I	1B	1887	Cell wall_degradation_cellulose_CEL	Glycoside hydrolase, family 9/endo-1,4-beta-D-glucanase	K01179	GO:0009536//plastid	GO:0046872//metal ion binding;GO:0010333	GO:0006644//phospholipid metabolic process;GO:0009646//response to absence of light;GO:0006950//response to stress;GO:0008299//isoprenoid biosynthetic process
L10062848	-3.74941	-0.805448	-1.60263	I	1D	849	Cell wall_degradation_cellulose_CEL	Beta-glucanase	K08235	-	-	-
U11033	-2.88066	-1.57043	-1.1405	I	1D	1744	Cell wall_degradation_cellulose_CEL	Endo-1,4-beta-glucanase	K01179	-	GO:0016491//oxidoreductase activity	-
L10002197	-2.18435	-1.57412	-0.594213	I	1D	822	Cell wall_degradation_cellulose_CEL	Glycoside hydrolase, family 9/endo-1,4-beta-D-glucanase	K01179	-	GO:0016829//lyase activity	-
L10035001	-3.10931	-1.29525	-1.66821	I	1D	1494	Cell wall_degradation_cellulose_CEL	Glycoside hydrolase, family 9/endo-1,4-beta-D-glucanase	K01179	-	GO:0017111//nucleoside-triphosphatase activity;GO:0000166//nucleotide binding	-
L10010633	-2.11554	0.194552	1.13123	I	1D	1413	Cell wall_degradation_cellulose_CEL	Glycoside hydrolase, family 9/endo-1,4-beta-D-glucanase	K01179	GO:0044464//cell part	GO:0017111//nucleoside-triphosphatase activity;GO:0000166//nucleotide binding	-
L10062850	-0.334377	2.77951	2.7193	II	2B	885	Cell wall_degradation_cellulose_CEL	Beta-glucanase	K08235	-	-	-
L10059872	1.72007	4.45194	5.66079	II	2B	1494	Cell wall_degradation_cellulose_CEL	Glycoside hydrolase, family 9/endo-1,4-beta-D-glucanase	K01179	-	-	-
L10055424	-1.30196	-0.02784	-2.99494	III	3B	1497	Cell wall_degradation_cellulose_CEL	Glycoside hydrolase, family 9/endo-1,4-beta-D-glucanase	K01179	-	-	-
L10015949	-2.68801	-2.27938	-2.23821	IV	4B	1578	Cell wall_degradation_cellulose_CEL	Glycoside hydrolase, family 9/endo-1,4-beta-D-glucanase	K01179	-	GO:0046872//metal ion binding;GO:0003824//catalytic activity	-
C4267.1	-3.51841	-1.66106	-1.50385	I	1D	2369	Cell wall_degradation_cellulose_EG	Endoglucanase 10	K01179	-	-	-
U74	4.61691	1.13315	1.39737	I	1A	1048	Cell wall_degradation_cellulose_ENG	Glucan endo-1,3-beta-glucosidase 14	--	GO:0044464//cell part	GO:0016799//hydrolase activity, hydrolyzing N-glycosyl compounds;GO:0003676//nucleic acid binding	GO:0006281//DNA repair
U17943	-2.52353	-1.64294	-1.45578	I	1D	2023	Cell wall_degradation_cellulose_ENG	Glucan endo-1,3-beta-glucosidase	K14489	GO:0043231//intracellular membrane-bounded organelle	GO:0004180//carboxypeptidase activity	GO:0019538//protein metabolic process
U14129	-2.35947	-1.36935	-1.02712	I	1D	1766	Cell wall_degradation_cellulose_ENG	Glucan endo-1,3-beta-glucosidase 5-like	--	GO:0009526//plastid envelope	GO:0016491//oxidoreductase activity;GO:0051536//iron-sulfur cluster binding	-
U18981	-13.2301	-1.22049	-1.43552	I	1D	551	Cell wall_degradation_cellulose_ENG	Glucan endo-1,3-beta-glucosidase precursor	K14489	-	GO:0016706//oxidoreductase activity, acting on paired donors, with incorporation or reduction of molecular oxygen, 2-oxoglutarate as one donor, and incorporation of one atom each of oxygen into both donors	-
U14389	-3.22335	-2.09495	-1.7181	I	1E	851	Cell wall_degradation_cellulose_ENG	Glucan endo-1,3-beta-glucosidase 13	--	GO:0009526//plastid envelope	GO:0016491//oxidoreductase activity;GO:0051536//iron-sulfur cluster binding	-
U16582	-2.88692	-2.11357	-1.43552	I	1E	764	Cell wall_degradation_cellulose_ENG	Glucan endo-1,3-beta-glucosidase 13	K14489	-	GO:0016787//hydrolase activity	GO:0006281//DNA repair
U3804	-4.13936	-2.27577	-1.70491	I	1E	1237	Cell wall_degradation_cellulose_ENG	Glucan endo-1,3-beta-glucosidase-like protein 3	K14489	-	GO:0004180//carboxypeptidase activity	GO:0019538//protein metabolic process
U3985	-3.87815	-1.65634	-2.30148	I	1F	1849	Cell wall_degradation_cellulose_ENG	Glucan endo-1,3-beta-glucosidase 12	K14489	-	GO:0004180//carboxypeptidase activity	-
C1482.2	1.01997	0.226974	2.57795	III	3A	1713	Cell wall_degradation_cellulose_ENG	Glucan endo-1,3-beta-glucosidase precursor	--	GO:0031225//anchored to membrane;GO:0043231//intracellular membrane-bounded organelle	GO:0043167//ion binding;GO:0008422//beta-glucosidase activity	GO:0044238//primary metabolic process
L10003238	-5.11865	-2.51594	-2.23388	IV	4B	630	Cell wall_degradation_cellulose_ENG	Glucan endo-1,3-beta-glucosidase-like protein 2	K14489	GO:0009536//plastid	GO:0046914//transition metal ion binding	-
L10049608	-2.24245	-1.72572	-1.33118	I	1D	2946	Cell wall_degradation_cellulose_MAN	Glycoside hydrolase, family 5/endo-1,4-beta-mannosidase	K15271	-	GO:0003824//catalytic activity	-
L10010907	-2.56884	-2.02784	-1.53336	I	1E	1227	Cell wall_degradation_cellulose_MAN	Glycoside hydrolase, family 5/endo-1,4-beta-mannosidase	K01567	-	-	-
L10032456	0.91801	0.127438	2.22745	III	3A	1734	Cell wall_degradation_cellulose_MAN	Glycoside hydrolase, family 5/endo-1,4-beta-mannosidase	-	GO:0044464//cell part	GO:0017111//nucleoside-triphosphatase activity;GO:0015604//organic phosphonate transmembrane transporter activity;GO:0032559	GO:0009207
L10056932	-2.5301	-1.30975	-0.998685	I	1D	2148	Cell wall_degradation_hemicellulose_BXL	Glycoside hydrolase, family 3/beta-D-glucan exohydrolase-like protein	K15920	-	-	-
L10032940	-7.13024	-2.79448	-1.86001	I	1E	1875	Cell wall_degradation_hemicellulose_BXL	Glycoside hydrolase, family 3/beta-D-glucan exohydrolase-like protein	K01188	GO:0044464//cell part	GO:0017111//nucleoside-triphosphatase activity;GO:0032559	GO:0009207
L10057447	-1.87495	-3.17468	-1.64702	II	2C	2313	Cell wall_degradation_hemicellulose_BXL	Beta-D-xylosidase 2 -like protein	K05349	-	GO:0035251//UDP-glucosyltransferase activity	-
L10005993	4.62563	3.58687	5.76195	IV	4A	1872	Cell wall_degradation_hemicellulose_BXL	Glycoside hydrolase, family 3/beta-D-glucan exohydrolase-like protein	K01188	-	GO:0016757//transferase activity, transferring glycosyl groups	-
L10010659	3.02421	3.7323	6.27184	IV	4A	2352	Cell wall_degradation_hemicellulose_BXL	Alpha-L-arabinofuranosidase/beta-D-xylosidase	K05349	GO:0044464//cell part	-	GO:0007047//cellular cell wall organization
U20350	2.16832	1.72829	-1.34629	I	1A	1107	Cell wall_degradation_hemicellulose_XTH	Xyloglucan endotransglycosylase 1	K08235	-	GO:0046914//transition metal ion binding;GO:0016702//oxidoreductase activity, acting on single donors with incorporation of molecular oxygen, incorporation of two atoms of oxygen	GO:0006633//fatty acid biosynthetic process
L10035084	-3.10305	-1.40811	-1.87564	I	1D	849	Cell wall_degradation_hemicellulose_XTH	Glycoside hydrolase, family 16	K08235	-	GO:0003824//catalytic activity	GO:0008152//metabolic process
L10014117	-2.93704	-1.72299	-1.33302	I	1D	1461	Cell wall_degradation_hemicellulose_XTH	Glycoside hydrolase, family 16	K08235	-	GO:0004497//monooxygenase activity;GO:0005506//iron ion binding	-
L10021284	-3.36609	-0.355415	-0.77255	I	1D	858	Cell wall_degradation_hemicellulose_XTH	Glycoside hydrolase, family 16	K08235	-	GO:0004674//protein serine/threonine kinase activity;GO:0032559	GO:0006464//protein modification process
L10062853	-3.37391	0.598943	1.50047	I	1D	846	Cell wall_degradation_hemicellulose_XTH	Glycoside hydrolase, family 16	K08235	-	GO:0016706//oxidoreductase activity, acting on paired donors, with incorporation or reduction of molecular oxygen, 2-oxoglutarate as one donor, and incorporation of one atom each of oxygen into both donors	GO:0008152//metabolic process
L10035087	-12.0266	-0.679917	-1.5661	I	1D	846	Cell wall_degradation_hemicellulose_XTH	Glycoside hydrolase, family 16	K08235	-	GO:0016747//transferase activity, transferring acyl groups other than amino-acyl groups	-
L10021289	-3.20008	0.0663961	-0.696601	I	1D	873	Cell wall_degradation_hemicellulose_XTH	Glycoside hydrolase, family 16	K08235	GO:0009526//plastid envelope	GO:0016491//oxidoreductase activity;GO:0051536//iron-sulfur cluster binding	-
U3879	-4.522	-1.61903	1.78204	I	1D	774	Cell wall_degradation_hemicellulose_XTH	Xyloglucan endotransglucosylase/hydrolase 6	K08235	-	GO:0016616//oxidoreductase activity, acting on the CH-OH group of donors, NAD or NADP as acceptor;GO:0046914//transition metal ion binding	GO:0008152//metabolic process
C2231.1	-2.02243	-1.24696	-0.8447	I	1D	675	Cell wall_degradation_hemicellulose_XTH	Xyloglucan endotransglucosylase/hydrolase protein 2 precursor	K08235	GO:0042598//vesicular fraction;GO:0031090//organelle membrane;GO:0043231//intracellular membrane-bounded organelle;GO:0031224//intrinsic to membrane	GO:0016491//oxidoreductase activity;GO:0005506//iron ion binding	GO:0003006//developmental process involved in reproduction;GO:0008152//metabolic process
U4945	-12.8209	-0.857915	-1.01766	I	1D	813	Cell wall_degradation_hemicellulose_XTH	Xyloglucan endotransglucosylase/hydrolase protein 22	K14504	GO:0043231//intracellular membrane-bounded organelle	GO:0046914//transition metal ion binding;GO:0016620//oxidoreductase activity, acting on the aldehyde or oxo group of donors, NAD or NADP as acceptor	GO:0008152//metabolic process;GO:0006950//response to stress
U1468	-2.87187	-1.63836	-0.217735	I	1D	1217	Cell wall_degradation_hemicellulose_XTH	Xyloglucan endotransglycosylase 2	K08235	GO:0043231//intracellular membrane-bounded organelle;GO:0044444//cytoplasmic part	GO:0003677//DNA binding	GO:0003002//regionalization;GO:0006355//regulation of transcription, DNA-dependent;GO:0010074//maintenance of meristem identity;GO:0010346;GO:0048608//reproductive structure development
L10008279	-2.93704	-2.54241	-1.05432	I	1E	885	Cell wall_degradation_hemicellulose_XTH	Glycoside hydrolase, family 16	K08235	GO:0009526//plastid envelope	GO:0016703;GO:0043169//cation binding;GO:0051536//iron-sulfur cluster binding	GO:0008152//metabolic process
L10035090	-4.07134	-1.47574	-2.39704	I	1F	846	Cell wall_degradation_hemicellulose_XTH	Glycoside hydrolase, family 16	K08235	-	GO:0016491//oxidoreductase activity;GO:0005506//iron ion binding	-
U14882	-13.1374	-1.22049	-2.77255	I	1F	457	Cell wall_degradation_hemicellulose_XTH	Xyloglucan endotransglucosylase/hydrolase protein 14 precursor	K08235	GO:0005576//extracellular region	GO:0046914//transition metal ion binding;GO:0016616//oxidoreductase activity, acting on the CH-OH group of donors, NAD or NADP as acceptor	GO:0009699//phenylpropanoid biosynthetic process
C5711.5	-3.37946	-1.0119	-2.0774	I	1F	562	Cell wall_degradation_hemicellulose_XTH	Xyloglucan endotransglycosylase 3	K08235	-	GO:0005506//iron ion binding;GO:0004497//monooxygenase activity	-
L10021288	1.93508	3.02744	0.577947	II	2A	867	Cell wall_degradation_hemicellulose_XTH	Glycoside hydrolase, family 16	K14504	-	GO:0016491//oxidoreductase activity;GO:0005506//iron ion binding	-
U12604	0.973052	2.86698	-0.313118	II	2A	1012	Cell wall_degradation_hemicellulose_XTH	Xyloglucan endotransglucosylase/hydrolase protein 23-like	K14504	GO:0031090//organelle membrane;GO:0043231//intracellular membrane-bounded organelle	GO:0046914//transition metal ion binding;GO:0016639//oxidoreductase activity, acting on the CH-NH2 group of donors, NAD or NADP as acceptor;GO:0032559	GO:0006970//response to osmotic stress;GO:0019752//carboxylic acid metabolic process;GO:0010038//response to metal ion
C5711.4	-1.16445	1.77951	4.15819	III	3A	922	Cell wall_degradation_hemicellulose_XTH	Xyloglucan endotransglucosylase/hydrolase protein 25	K08235	GO:0005576//extracellular region	GO:0046914//transition metal ion binding;GO:0016682//oxidoreductase activity, acting on diphenols and related substances as donors, oxygen as acceptor	GO:0009808//lignin metabolic process;GO:0009832//plant-type cell wall biogenesis
L10022178	2.35911	3.05253	2.83231	IV	4A	939	Cell wall_degradation_hemicellulose_XTH	Glycoside hydrolase, family 16	K08235	-	GO:0016758//transferase activity, transferring hexosyl groups	-
L10058734	2.33805	2.54505	2.61977	IV	4A	582	Cell wall_degradation_hemicellulose_XTH	Xyloglucan endo-transglycosylase, C-terminal	K08235	-	GO:0046914//transition metal ion binding;GO:0016491//oxidoreductase activity;GO:0004091//carboxylesterase activity	-
U17815	2.55801	2.46757	3.40487	IV	4A	1196	Cell wall_degradation_hemicellulose_XTH	Xyloglucan endotransglycosylase/hydrolase 30	K08235	GO:0016020//membrane	GO:0016491//oxidoreductase activity;GO:0005506//iron ion binding	GO:0008152//metabolic process
L10008928	2.00547	1.65398	3.18165	I	1C	1080	Cell wall_degradation_pectin_PE/PEI	Pectinesterase inhibitor	K01051	GO:0032991//macromolecular complex;GO:0015630//microtubule cytoskeleton;GO:0009532//plastid stroma;GO:0009534//chloroplast thylakoid	GO:0017111//nucleoside-triphosphatase activity;GO:0032561//guanyl ribonucleotide binding;GO:0005515//protein binding	GO:0009416//response to light stimulus;GO:0048285;GO:0043623//cellular protein complex assembly;GO:0009658//chloroplast organization;GO:0009207
U7858	-2.18153	-1.23985	-1.23943	I	1D	542	Cell wall_degradation_pectin_PE/PEI	Pectinesterase inhibitor	--	-	GO:0004857//enzyme inhibitor activity;GO:0004091//carboxylesterase activity	GO:0009628//response to abiotic stimulus
L10004487	-12.0524	-1.90854	-1.01766	I	1D	831	Cell wall_degradation_pectin_PE/PEI	Pectinesterase, catalytic	K01051	GO:0043231//intracellular membrane-bounded organelle	GO:0016740//transferase activity	GO:0008152//metabolic process
U17918	-2.37745	-0.0820383	-0.555975	I	1D	820	Cell wall_degradation_pectin_PE/PEI	Plant invertase/pectin methylesterase inhibitor superfamily protein	K01051	-	GO:0016740//transferase activity;GO:0048037//cofactor binding;GO:0016846//carbon-sulfur lyase activity	GO:0009725//response to hormone stimulus;GO:0008652//cellular amino acid biosynthetic process;GO:0009692
L10046588	-4.25191	-2.0119	-0.372012	I	1E	1572	Cell wall_degradation_pectin_PE/PEI	Pectinesterase inhibitor	K01051	-	-	-
C618.3	-4.00575	-2.87256	-1.26559	I	1E	1375	Cell wall_degradation_pectin_PE/PEI	Pectinesterase/pectinesterase inhibitor PPE8B	K01051	GO:0009941//chloroplast envelope;GO:0044436;GO:0031224//intrinsic to membrane;GO:0009534//chloroplast thylakoid	GO:0004175//endopeptidase activity;GO:0032559;GO:0043169//cation binding;GO:0042623//ATPase activity, coupled	GO:0044257//cellular protein catabolic process;GO:0009767//photosynthetic electron transport chain;GO:0009207;GO:0009765//photosynthesis, light harvesting
C4611.2	-6.71904	-3.40269	-0.461763	I	1E	1809	Cell wall_degradation_pectin_PE/PEI	Pectinesterase-2 precursor	K01051	-	GO:0005515//protein binding	GO:0044267//cellular protein metabolic process
U2874	-13.9349	-2.46841	-1.95312	I	1E	601	Cell wall_degradation_pectin_PE/PEI	Pectinesterase-3	K01051	-	-	-
U16566	-4.68801	-1.76797	-2.77255	I	1F	810	Cell wall_degradation_pectin_PE/PEI	Pectinesterase 68-like	K01051	GO:0044424//intracellular part	GO:0032561//guanyl ribonucleotide binding;GO:0004620//phospholipase activity	GO:0035556//intracellular signal transduction
L10014383	-2.66695	-1.44288	-2.34513	I	1F	1053	Cell wall_degradation_pectin_PE/PEI	Pectinesterase inhibitor	-	GO:0009523//photosystem II;GO:0009534//chloroplast thylakoid	-	GO:0044237//cellular metabolic process
L10057510	-4.04709	-1.90854	-2.36979	I	1F	1677	Cell wall_degradation_pectin_PE/PEI	Pectinesterase inhibitor	K01051	-	GO:0005488//binding;GO:0004672//protein kinase activity	GO:0009987//cellular process
U13141	-2.42749	-1.61641	-2.53154	I	1F	1020	Cell wall_degradation_pectin_PE/PEI	Pectinesterase/pectinesterase inhibitor 12	K01051	GO:0043231//intracellular membrane-bounded organelle	GO:0005343//organic acid:sodium symporter activity	GO:0009719;GO:0019758;GO:0030001//metal ion transport;GO:0006950//response to stress
L10049394	1.79397	2.35586	0.697954	II	2A	603	Cell wall_degradation_pectin_PE/PEI	Pectinesterase inhibitor	K01051	-	-	-
U1533	0.220212	2.20401	2.75352	II	2B	882	Cell wall_degradation_pectin_PE/PEI	Pectinesterase	K01051	GO:0009536//plastid	GO:0004175//endopeptidase activity;GO:0046914//transition metal ion binding;GO:0042623//ATPase activity, coupled;GO:0032559	GO:0006915//apoptotic process;GO:0044257//cellular protein catabolic process
C4749.1	0.51362	11.7941	4.76661	II	2B	549	Cell wall_degradation_pectin_PE/PEI	Pectinesterase 3	K01051	-	GO:0005515//protein binding	GO:0044267//cellular protein metabolic process
L10008325	-0.921181	-2.09495	0.174982	II	2C	618	Cell wall_degradation_pectin_PE/PEI	Pectinesterase inhibitor	K02355	GO:0009536//plastid	GO:0051536//iron-sulfur cluster binding;GO:0042802//identical protein binding;GO:0030234//enzyme regulator activity;GO:0003824//catalytic activity	GO:0045333//cellular respiration;GO:0031325//positive regulation of cellular metabolic process;GO:0019359;GO:0031163;GO:0043085//positive regulation of catalytic activity
C5841.2	-0.0904511	0.407546	5.89988	III	3A	609	Cell wall_degradation_pectin_PE/PEI	Pectinesterase inhibitor	--	-	GO:0004672//protein kinase activity;GO:0000166//nucleotide binding	-
L10013659	-1.53642	1.47341	2.67748	III	3A	579	Cell wall_degradation_pectin_PE/PEI	Pectinesterase inhibitor	K01051	-	GO:0005488//binding;GO:0004672//protein kinase activity	-
U5129	-1.62679	-1.28241	-2.69312	III	3B	845	Cell wall_degradation_pectin_PE/PEI	Pectinesterase PPE8B	K01051	GO:0043231//intracellular membrane-bounded organelle	GO:0042802//identical protein binding;GO:0003677//DNA binding;GO:0001071//nucleic acid binding transcription factor activity;GO:0046983//protein dimerization activity	GO:0006351//transcription, DNA-dependent
U18248	-2.09045	-3.15908	-2.32509	IV	4B	362	Cell wall_degradation_pectin_PE/PEI	Pectinesterase	K01051	GO:0009536//plastid	GO:0016903//oxidoreductase activity, acting on the aldehyde or oxo group of donors;GO:0016744	GO:0006772//thiamine metabolic process;GO:0006721//terpenoid metabolic process
U13323	-4.57044	-2.83346	-2.06206	IV	4B	1985	Cell wall_degradation_pectin_PE/PEI	Pectinesterase 3	K01051	-	-	-
U1679	-4.18682	-2.03407	-2.02584	IV	4B	2123	Cell wall_degradation_pectin_PE/PEI	Pectinesterase 3	K01051	-	GO:0016772//transferase activity, transferring phosphorus-containing groups	-
L10060081	-3.03892	-2.02784	-2.05008	IV	4B	1599	Cell wall_degradation_pectin_PE/PEI	Pectinesterase inhibitor	K01051	-	-	-
L10060083	-3.03892	-2.42994	-2.64702	IV	4B	1602	Cell wall_degradation_pectin_PE/PEI	Pectinesterase inhibitor	K01051	-	GO:0005488//binding;GO:0004672//protein kinase activity	-
L10060079	-3.68801	-2.39041	-2.06206	IV	4B	1809	Cell wall_degradation_pectin_PE/PEI	Pectinesterase inhibitor	K01051	GO:0043231//intracellular membrane-bounded organelle	GO:0001071//nucleic acid binding transcription factor activity;GO:0003677//DNA binding;GO:0046983//protein dimerization activity	GO:0006351//transcription, DNA-dependent;GO:0009900
L10008342	-2.21508	-2.06179	-2.50952	IV	4B	1650	Cell wall_degradation_pectin_PE/PEI	Pectinesterase, catalytic	K01051	GO:0031090//organelle membrane;GO:0043231//intracellular membrane-bounded organelle	GO:0004672//protein kinase activity;GO:0019899//enzyme binding;GO:0032559	GO:0006464//protein modification process;GO:0010087//phloem or xylem histogenesis
U54	-3.85095	-2.53169	-2.36447	IV	4B	1698	Cell wall_degradation_pectin_PE/PEI	Pectinesterase/pectinesterase inhibitor 40	K01051	GO:0043231//intracellular membrane-bounded organelle	GO:0042802//identical protein binding;GO:0003677//DNA binding;GO:0001071//nucleic acid binding transcription factor activity;GO:0046983//protein dimerization activity	GO:0006351//transcription, DNA-dependent
U7230	3.777	2.91605	1.72495	I	1B	1310	Cell wall_degradation_pectin_PG	Polygalacturonase non-catalytic subunit JP630-like	--	-	GO:0005488//binding	GO:0006261//DNA-dependent DNA replication;GO:0010015//root morphogenesis;GO:0008283//cell proliferation
U11454	2.21406	2.32971	1.89988	I	1B	641	Cell wall_degradation_pectin_PG	Polygalacturonase-like	K01184	-	-	-
L10051904	-3.48638	-1.22049	-0.635047	I	1D	1206	Cell wall_degradation_pectin_PG	Glycoside hydrolase, family 28	K01184	GO:0044464//cell part	GO:0017111//nucleoside-triphosphatase activity;GO:0032559	GO:0009207
L10051905	-11.9529	-2.95745	-1.66152	I	1E	1929	Cell wall_degradation_pectin_PG	Glycoside hydrolase, family 28	K01184	-	GO:0017111//nucleoside-triphosphatase activity;GO:0000166//nucleotide binding	GO:0009725//response to hormone stimulus;GO:0006970//response to osmotic stress
L10020399	-11.4193	-3.46841	-0.924553	I	1E	1611	Cell wall_degradation_pectin_PG	Glycoside hydrolase, family 28	K01184	-	GO:0035251//UDP-glucosyltransferase activity	-
U194	-3.97181	-2.50999	-1.73508	I	1E	1434	Cell wall_degradation_pectin_PG	Polygalacturonase	K01184	-	GO:0016853//isomerase activity	GO:0019318//hexose metabolic process
L10014395	-2.12759	-1.44288	-2.67301	I	1F	1515	Cell wall_degradation_pectin_PG	Glycoside hydrolase, family 28	K01184	-	GO:0017111//nucleoside-triphosphatase activity;GO:0000166//nucleotide binding	-
L10060568	-2.55677	-1.80545	-2.77255	I	1F	1590	Cell wall_degradation_pectin_PG	Glycoside hydrolase, family 28	K01184	-	GO:0035251//UDP-glucosyltransferase activity	GO:0009718//anthocyanin biosynthetic process;GO:0016141
U10182	-2.29373	-1.71874	-2.66656	I	1F	518	Cell wall_degradation_pectin_PG	Polygalacturonase	K01184	GO:0044464//cell part	GO:0005488//binding	-
U8559	1.6429	3.58687	2.01405	II	2B	815	Cell wall_degradation_pectin_PG	Polygalacturonase-like	K01184	GO:0009532//plastid stroma	GO:0004812//aminoacyl-tRNA ligase activity;GO:0032559	GO:0006418//tRNA aminoacylation for protein translation;GO:0003006//developmental process involved in reproduction
L10048899	0.835548	1.10144	4.51285	III	3A	1332	Cell wall_degradation_pectin_PG	Glycoside hydrolase, family 28	K01184	-	GO:0016829//lyase activity	-
U13320	-1.92956	-1.33992	-2.71027	III	3B	1949	Cell wall_degradation_pectin_PG	Polygalacturonase	K01184	GO:0009536//plastid	GO:0004812//aminoacyl-tRNA ligase activity;GO:0032559	GO:0006418//tRNA aminoacylation for protein translation;GO:0003006//developmental process involved in reproduction
U24191	2.61982	4.16034	9.6453	IV	4A	340	Cell wall_degradation_pectin_PG	Endopolygalacturonase	K01184	-	-	-
L10064872	2.83555	2.29977	2.11009	IV	4A	1449	Cell wall_degradation_pectin_PG	Glycoside hydrolase, family 28	K01184	-	GO:0003824//catalytic activity	-
L10048764	2.83555	4.53084	10.1798	IV	4A	675	Cell wall_degradation_pectin_PG	Glycoside hydrolase, family 28	K01184	-	GO:0016829//lyase activity	-
L10048765	4.11353	5.24983	17.2635	IV	4A	1194	Cell wall_degradation_pectin_PG	Glycoside hydrolase, family 28	K01184	GO:0016020//membrane	GO:0017111//nucleoside-triphosphatase activity;GO:0015604//organic phosphonate transmembrane transporter activity;GO:0032559	GO:0009207
L10000555	3.079	4.47105	19.932	IV	4A	495	Cell wall_degradation_pectin_PG	Glycoside hydrolase, family 28	K01184	GO:0044464//cell part	GO:0017111//nucleoside-triphosphatase activity;GO:0015604//organic phosphonate transmembrane transporter activity;GO:0032559	GO:0009207
L10048763	3.07656	4.18777	10.5572	IV	4A	1194	Cell wall_degradation_pectin_PG	Polygalacturonase	K01184	GO:0009526//plastid envelope;GO:0009570//chloroplast stroma;GO:0009534//chloroplast thylakoid;GO:0009522//photosystem I	-	GO:0044237//cellular metabolic process
U8560	-2.57949	-3.46841	-3.35751	IV	4B	870	Cell wall_degradation_pectin_PG	Polygalacturonase 2	K03006	-	GO:0005488//binding;GO:0016857//racemase and epimerase activity, acting on carbohydrates and derivatives	GO:0019318//hexose metabolic process
U5142	-2.22335	-2.00476	-2.26559	IV	4B	612	Cell wall_degradation_pectin_PG	Polygalacturonase non-catalytic subunit JP650	--	GO:0009526//plastid envelope;GO:0009570//chloroplast stroma;GO:0009534//chloroplast thylakoid;GO:0009522//photosystem I	-	GO:0044237//cellular metabolic process
L10039662	2.32349	2.06215	1.86017	I	1B	1482	Cell wall_degradation_pectin_PL	Pectate lyase	K01728	GO:0031224//intrinsic to membrane	-	GO:0006972//hyperosmotic response
L10051783	-2.91934	-1.4935	-1.27819	I	1D	1506	Cell wall_degradation_pectin_PL	Pectate lyase	K01728	-	GO:0005488//binding	GO:0007049//cell cycle
C5238.2	-2.59072	-1.39041	-1.77255	I	1D	1763	Cell wall_degradation_pectin_PL	Pectate lyase 13	K01728	GO:0016020//membrane	GO:0017111//nucleoside-triphosphatase activity;GO:0004620//phospholipase activity;GO:0019900//kinase binding;GO:0032561//guanyl ribonucleotide binding	GO:0006810//transport;GO:0035556//intracellular signal transduction;GO:0009738//abscisic acid mediated signaling pathway
C5238.1	-2.37516	-1.27378	-1.67025	I	1D	2226	Cell wall_degradation_pectin_PL	Pectate lyase 13	K01728	GO:0031976	GO:0016209//antioxidant activity;GO:0016705//oxidoreductase activity, acting on paired donors, with incorporation or reduction of molecular oxygen	GO:0008152//metabolic process;GO:0019725//cellular homeostasis
U20158	-2.71465	-1.96371	-1.12305	I	1D	1515	Cell wall_degradation_pectin_PL	Pectate lyase 5	K01728	GO:0009521;GO:0031224//intrinsic to membrane;GO:0009534//chloroplast thylakoid	-	GO:0044237//cellular metabolic process
U11633	-2.69497	-1.88886	-1.36344	I	1D	538	Cell wall_degradation_pectin_PL	Pectate lyase 5-like	K01728	-	-	-
U10888	-2.74941	-2.33596	-0.77255	I	1E	787	Cell wall_degradation_pectin_PL	Pectate lyase	K01728	GO:0044424//intracellular part	GO:0004470//malic enzyme activity;GO:0000166//nucleotide binding;GO:0043169//cation binding	GO:0043648//dicarboxylic acid metabolic process
L10047463	-2.53369	-3.02784	-1.60263	I	1E	1113	Cell wall_degradation_pectin_PL	Pectate lyase	K01728	GO:0044464//cell part	-	GO:0007047//cellular cell wall organization
U8803	-4.71904	-2.67992	-1.89541	I	1E	1642	Cell wall_degradation_pectin_PL	Pectate lyase 12	K01728	-	GO:0004672//protein kinase activity;GO:0000166//nucleotide binding	-
L10063011	-0.164452	4.17183	3.39737	II	2B	1212	Cell wall_degradation_pectin_PL	Pectate lyase	K01728	-	GO:0005488//binding	GO:0007049//cell cycle
U4267	-0.749414	3.36448	3.85681	II	2B	574	Cell wall_degradation_pectin_PL	Pectate lyase	K01728	GO:0043234//protein complex	GO:0004774//succinate-CoA ligase activity;GO:0032559	GO:0006084//acetyl-CoA metabolic process
U24863	-1.67902	-2.13802	-1.05634	II	2C	269	Cell wall_degradation_pectin_PL	Pectate lyase	K01728	GO:0042579//microbody	GO:0016833//oxo-acid-lyase activity	GO:0042362//fat-soluble vitamin biosynthetic process;GO:0009233
C292.2	3.08348	1.54505	1.46151	I	1A	588	Cell wall_loosening_EXP	Expansin	--	GO:0016020//membrane	GO:0016491//oxidoreductase activity;GO:0004674//protein serine/threonine kinase activity	GO:0008152//metabolic process
U16766	2.58278	2.7115	0.911948	I	1B	665	Cell wall_loosening_EXP	Alpha-expansin 15	--	GO:0044464//cell part	-	GO:0007047//cellular cell wall organization
L10009501	4.43546	4.28504	1.5673	I	1B	750	Cell wall_loosening_EXP	Expansin	-	GO:0005576//extracellular region	-	GO:0019953//sexual reproduction
L10009505	3.10404	3.03825	1.48226	I	1B	750	Cell wall_loosening_EXP	Expansin	-	GO:0005576//extracellular region	-	GO:0019953//sexual reproduction
U14339	5.13933	3.23895	1.31491	I	1B	965	Cell wall_loosening_EXP	Expansin-like B1	--	GO:0016020//membrane	GO:0016301//kinase activity	-
U3857	3.48793	3.38524	1.7389	I	1B	1141	Cell wall_loosening_EXP	Expansin-like B1	--	GO:0016020//membrane	GO:0016301//kinase activity	GO:0009987//cellular process;GO:0008152//metabolic process
U186	-2.43747	-1.14248	-1.55682	I	1D	1100	Cell wall_loosening_EXP	Beta-expansin 3	--	GO:0044464//cell part	-	GO:0000902//cell morphogenesis;GO:0009827//plant-type cell wall modification;GO:0000003//reproduction
L10054013	-3.3142	-1.46149	-1.05266	I	1D	771	Cell wall_loosening_EXP	Expansin	-	GO:0005576//extracellular region	-	GO:0009664//plant-type cell wall organization
L10061772	-2.59741	-1.56841	-0.903795	I	1D	789	Cell wall_loosening_EXP	Expansin	-	GO:0005576//extracellular region	-	GO:0019953//sexual reproduction
U8527	-2.95587	-1.32829	-1.4044	I	1D	1177	Cell wall_loosening_EXP	Expansin	--	GO:0016020//membrane	GO:0004672//protein kinase activity;GO:0032559	GO:0006464//protein modification process;GO:0007167//enzyme linked receptor protein signaling pathway
C1659.1	-2.60109	-1.14579	-1.79142	I	1D	1340	Cell wall_loosening_EXP	Expansin 2	--	GO:0044464//cell part	-	GO:0007047//cellular cell wall organization
C1659.2	-2.89237	-1.94984	-2.03005	I	1F	651	Cell wall_loosening_EXP	Expansin-A1	--	GO:0044464//cell part	-	GO:0007047//cellular cell wall organization
L10044556	2.6429	3.56087	2.94992	IV	4A	771	Cell wall_loosening_EXP	Alpha-expansin 11	-	GO:0005576//extracellular region	-	GO:0009664//plant-type cell wall organization
U16895	2.77415	3.16418	14.0706	IV	4A	824	Cell wall_loosening_EXP	Alpha-expansin 11	--	GO:0044464//cell part	-	GO:0007047//cellular cell wall organization
L10003156	4.92301	15.1178	4.84216	IV	4A	423	Cell wall_loosening_EXP	Expansin	-	-	-	GO:0042742//defense response to bacterium;GO:0050832//defense response to fungus
L10003158	12.7062	14.0874	13.4717	IV	4A	432	Cell wall_loosening_EXP	Expansin	-	-	-	GO:0042742//defense response to bacterium;GO:0050832//defense response to fungus
L10005435	2.46004	4.13707	16.4717	IV	4A	423	Cell wall_loosening_EXP	Expansin	-	-	-	GO:0042742//defense response to bacterium;GO:0050832//defense response to fungus
L10027678	2.47496	2.46134	2.04688	IV	4A	765	Cell wall_loosening_EXP	Expansin	-	GO:0005576//extracellular region	-	GO:0009664//plant-type cell wall organization
L10042709	-4.6563	-2.50589	-2.67301	IV	4B	1032	Cell wall_loosening_EXP	Expansin	-	GO:0005576//extracellular region	-	GO:0009664//plant-type cell wall organization
L10030131	-13.2101	-12.7389	-3.94248	IV	4B	807	Cell wall_loosening_EXP	Expansin	-	GO:0005576//extracellular region	-	GO:0019953//sexual reproduction
C1659.3	-5.13547	-2.5525	-2.8447	IV	4B	1044	Cell wall_loosening_EXP	Expansin-A10	--	GO:0005618//cell wall;GO:0009536//plastid	GO:0003824//catalytic activity	GO:0009628//response to abiotic stimulus;GO:0023052//signaling
C513.1	2.23983	1.10701	1.66213	I	1A	276	Cell wall_loosening_EXT	Extensin (class I)	K01115	-	-	-
U6544	-3.48638	-1.64551	-1.90452	I	1D	407	Cell wall_loosening_EXT	Extensin	--	-	GO:0005515//protein binding	-
U13423	-2.43035	-1.5051	-1.7774	I	1D	1111	Cell wall_loosening_EXT	Extensin	K01115	-	GO:0003824//catalytic activity	-
U3885	-3.20313	-2.34387	-1.06994	I	1E	750	Cell wall_loosening_EXT	Pollen-specific leucine-rich repeat extensin-like protein 2	K03509	GO:0044424//intracellular part	GO:0016859//cis-trans isomerase activity;GO:0016765//transferase activity, transferring alkyl or aryl (other than methyl) groups	GO:0006520//cellular amino acid metabolic process;GO:0009404//toxin metabolic process
C3564.2	-6.44985	-1.99037	-2.93009	I	1F	555	Cell wall_loosening_EXT	Extensin-like protein	K01115	-	GO:0016787//hydrolase activity	-
U17654	4.95564	3.63037	2.27184	IV	4A	225	Cell wall_loosening_EXT	Extensin	K01115	GO:0005576//extracellular region;GO:0030312//external encapsulating structure;GO:0009536//plastid	GO:0016628//oxidoreductase activity, acting on the CH-CH group of donors, NAD or NADP as acceptor;GO:0016772//transferase activity, transferring phosphorus-containing groups	GO:0006796//phosphate-containing compound metabolic process;GO:0023052//signaling
U3963	-3.13948	-2.04865	-2.24103	IV	4B	1052	Cell wall_loosening_EXT	Leucine-rich repeat extensin-like protein 6	K01115	GO:0005576//extracellular region;GO:0030312//external encapsulating structure	GO:0016798//hydrolase activity, acting on glycosyl bonds;GO:0016758//transferase activity, transferring hexosyl groups	GO:0044042//glucan metabolic process
C3816.2	-4.80831	-2.87584	-2.09137	IV	4B	1141	Cell wall_loosening_EXT	Pistil-specific extensin-like protein	K15174	GO:0031224//intrinsic to membrane;GO:0009536//plastid	GO:0002094	GO:0042371//vitamin K biosynthetic process;GO:0009767//photosynthetic electron transport chain
C2482.2	-3.67808	-1.88834	-1.29833	I	1D	1192	Chloroplast/photosynthesis_CAB	Chlorophyll A/B binding protein	K08914	GO:0019866//organelle inner membrane;GO:0043231//intracellular membrane-bounded organelle;GO:0031224//intrinsic to membrane	GO:0000295//adenine nucleotide transmembrane transporter activity	GO:0046907//intracellular transport;GO:0045333//cellular respiration;GO:0015868//purine ribonucleotide transport
C359.2	-2.34436	-1.23456	0.0284493	I	1D	1172	Chloroplast/photosynthesis_CAB	Chlorophyll A/B binding protein	K08915	GO:0043231//intracellular membrane-bounded organelle;GO:0016020//membrane;GO:0031410//cytoplasmic vesicle	GO:0010178//IAA-amino acid conjugate hydrolase activity;GO:0070011	GO:0006950//response to stress
C3780.1	-2.16445	-1.98602	-0.231982	I	1D	1008	Chloroplast/photosynthesis_CAB	Chlorophyll a/b-binding protein CP24 precursor	K08917	GO:0044464//cell part	GO:0016811//hydrolase activity, acting on carbon-nitrogen (but not peptide) bonds, in linear amides;GO:0070011	GO:0042445//hormone metabolic process;GO:0002831//regulation of response to biotic stimulus
U6708	-2.95105	-1.38833	-0.471381	I	1D	354	Chloroplast/photosynthesis_CAB	Chlorophyll a/b-binding protein type I	K08907	GO:0042579//microbody;GO:0009536//plastid	GO:0016405//CoA-ligase activity	GO:0042371//vitamin K biosynthetic process
U22418	-2.84726	-1.20527	-0.283165	I	1D	1093	Chloroplast/photosynthesis_CAB	Chlorophyll a-b binding 4, chloroplastic -like protein	K08910	GO:0016020//membrane	GO:0015112//nitrate transmembrane transporter activity	GO:0048856//anatomical structure development;GO:0015833//peptide transport;GO:0015706//nitrate transport;GO:0003006//developmental process involved in reproduction;GO:0009791//post-embryonic development;GO:0031669//cellular response to nutrient levels
L10024540	-3.90266	-1.93054	-1.20782	I	1D	792	Chloroplast/photosynthesis_CAB	Chlorophyll A-B binding protein	K08912	-	GO:0048037//cofactor binding;GO:0016846//carbon-sulfur lyase activity	-
L10019647	-2.21789	-1.10215	-0.36056	I	1D	795	Chloroplast/photosynthesis_CAB	Chlorophyll A-B binding protein	K08912	GO:0031234//extrinsic to internal side of plasma membrane	GO:0004683//calmodulin-dependent protein kinase activity	-
L10019646	-2.9184	-1.78095	-0.56998	I	1D	795	Chloroplast/photosynthesis_CAB	Chlorophyll A-B binding protein	K08912	GO:0031234//extrinsic to internal side of plasma membrane	GO:0004683//calmodulin-dependent protein kinase activity;GO:0005488//binding	-
U10839	-3.51741	-1.46511	-0.448048	I	1D	1166	Chloroplast/photosynthesis_CAB	Chlorophyll a-b binding protein 3, chloroplastic	K08909	-	GO:0070529;GO:0016846//carbon-sulfur lyase activity;GO:0048037//cofactor binding	GO:0009888//tissue development;GO:0009683;GO:0009725//response to hormone stimulus;GO:0010051//xylem and phloem pattern formation;GO:0010015//root morphogenesis;GO:0009630//gravitropism;GO:0048438//floral whorl development;GO:0009793//embryo development ending in seed dormancy
U20133	-2.52865	-1.39258	0.0927119	I	1D	1128	Chloroplast/photosynthesis_CAB	Chlorophyll a-b binding protein CP26, chloroplastic	K08916	-	-	-
C2607.3	-2.80004	-1.90231	-0.352647	I	1D	1118	Chloroplast/photosynthesis_CAB	Chlorophyll a-b binding protein, chloroplastic	K08908	-	-	-
C2482.3	-2.09725	-1.0098	-0.5878	I	1D	1186	Chloroplast/photosynthesis_CAB	Chloroplast chlorophyll A/B binding protein	K08912	GO:0016020//membrane	GO:0004713//protein tyrosine kinase activity;GO:0032559	GO:0006464//protein modification process
C2482.1	-3.90142	-1.97466	-0.432321	I	1D	1067	Chloroplast/photosynthesis_CAB	Chloroplast chlorophyll A/B binding protein	K08913	-	-	GO:0007165//signal transduction
U15508	-3.06824	-1.67648	-0.726068	I	1D	1200	Chloroplast/photosynthesis_CAB	Chloroplast chlorophyll A/B binding protein	K08915	-	GO:0004702//receptor signaling protein serine/threonine kinase activity;GO:0032559	GO:0006464//protein modification process
L10046540	-12.0576	-2.54241	-1.35751	I	1E	828	Chloroplast/photosynthesis_CAB	Chlorophyll A-B binding protein	K08908	-	GO:0005515//protein binding;GO:0017111//nucleoside-triphosphatase activity	-
L10004805	-3.62892	-2.11911	-0.371452	I	1E	798	Chloroplast/photosynthesis_CAB	Chlorophyll A-B binding protein	K08913	GO:0044424//intracellular part	GO:0070546;GO:0070547;GO:0010326//methionine-oxo-acid transaminase activity;GO:0047635;GO:0070529;GO:0016846//carbon-sulfur lyase activity;GO:0048037//cofactor binding	GO:0048827//phyllome development;GO:0009888//tissue development;GO:0009683;GO:0009725//response to hormone stimulus;GO:0010051//xylem and phloem pattern formation;GO:0010015//root morphogenesis;GO:0009630//gravitropism;GO:0048438//floral whorl development;GO:0009639//response to red or far red light;GO:0009793//embryo development ending in seed dormancy
L10007830	-3.53791	-2.06002	-1.32777	I	1E	810	Chloroplast/photosynthesis_CAB	Chlorophyll A-B binding protein	K08914	-	-	GO:0006351//transcription, DNA-dependent
U23759	-2.92999	-2.58038	-0.69206	I	1E	592	Chloroplast/photosynthesis_CAB	Chlorophyll a-b binding protein 3, chloroplastic	K08909	-	GO:0008081//phosphoric diester hydrolase activity	GO:0019400
L10063583	-2.74941	-2.88345	-2.03558	IV	4B	810	Chloroplast/photosynthesis_CAB	Chlorophyll A-B binding protein	K08914	GO:0043231//intracellular membrane-bounded organelle	GO:0030528//transcription regulator activity;GO:0003676//nucleic acid binding;GO:0001071//nucleic acid binding transcription factor activity	GO:0000160//two-component signal transduction system (phosphorelay);GO:0006351//transcription, DNA-dependent;GO:0006950//response to stress
L10017832	0.420511	-1.80545	3.22745	III	3A	1008	Chloroplast/photosynthesis_calvin cycle_CO2-->HCO3-/H+	Carbonic anhydrase	K01673	GO:0009536//plastid	GO:0005506//iron ion binding;GO:0016712//oxidoreductase activity, acting on paired donors, with incorporation or reduction of molecular oxygen, reduced flavin or flavoprotein as one donor, and incorporation of one atom of oxygen	GO:0016117//carotenoid biosynthetic process
L10028312	-2.51238	-0.998093	-1.09448	I	1D	1758	Chloroplast/photosynthesis_carbon fixation	Malic enzyme, NAD-binding	K00029	GO:0031090//organelle membrane;GO:0009526//plastid envelope	GO:0004721//phosphoprotein phosphatase activity;GO:0017111//nucleoside-triphosphatase activity;GO:0015604//organic phosphonate transmembrane transporter activity;GO:0015405;GO:0032559;GO:0046915//transition metal ion transmembrane transporter activity;GO:0031559//oxidosqualene cyclase activity	GO:0015691//cadmium ion transport;GO:0015893//drug transport;GO:0050832//defense response to fungus;GO:0006796//phosphate-containing compound metabolic process;GO:0009207;GO:0016104//triterpenoid biosynthetic process;GO:0071365//cellular response to auxin stimulus;GO:0009814//defense response, incompatible interaction;GO:0006464//protein modification process;GO:0019762//glucosinolate catabolic pr…
L10029831	-2.25878	-1.05902	0.303948	I	1D	1230	Chloroplast/photosynthesis_carbon fixation	Phosphoribulokinase	K00855	GO:0009526//plastid envelope	GO:0015645//fatty acid ligase activity	GO:0006633//fatty acid biosynthetic process
U21197	-2.58766	-1.47922	-0.164868	I	1D	1042	Chloroplast/photosynthesis_carbon fixation	Transketolase, chloroplastic-like	K00615	GO:0042579//microbody	GO:0050662//coenzyme binding;GO:0016634;GO:0015002//heme-copper terminal oxidase activity	GO:0009062//fatty acid catabolic process
L10049414	-2.16445	-2.22049	0.429084	I	1E	2208	Chloroplast/photosynthesis_carbon fixation	Transketolase, C-terminal	K00615	GO:0044424//intracellular part	GO:0046914//transition metal ion binding;GO:0016701//oxidoreductase activity, acting on single donors with incorporation of molecular oxygen	GO:0006020//inositol metabolic process
U24657	3.00547	4.30308	4.20473	IV	4A	260	Chloroplast/photosynthesis_carbon fixation	Phosphoenolpyruvate carboxykinase	K01610	GO:0043231//intracellular membrane-bounded organelle	GO:0003676//nucleic acid binding;GO:0034061	GO:0006259//DNA metabolic process
L10053333	3.00547	11.6861	11.5913	IV	4A	1944	Chloroplast/photosynthesis_carbon fixation	Phosphoenolpyruvate carboxykinase, ATP-utilising	K01610	-	GO:0003913//DNA photolyase activity	GO:0009416//response to light stimulus;GO:0006259//DNA metabolic process
C2660.3	-2.16445	-0.457524	0.190924	I	1D	1798	Chloroplast/photosynthesis_carbon utilization_rubisco	Chloroplast ribulose-1,5-bisphosphate carboxylase/oxygenase activase large protein isoform	K03064	GO:0016020//membrane	GO:0004713//protein tyrosine kinase activity;GO:0032559	GO:0006464//protein modification process
L10050134	-2.49214	-1.28218	1.34479	I	1D	561	Chloroplast/photosynthesis_carbon utilization_rubisco	Chloroplast ribulose-1,5-bisphosphate carboxylase/oxygenase small subunit	K01602	-	GO:0004672//protein kinase activity;GO:0032559	GO:0006796//phosphate-containing compound metabolic process;GO:0006464//protein modification process
L10005501	-2.29785	-0.924244	1.15976	I	1D	567	Chloroplast/photosynthesis_carbon utilization_rubisco	Chloroplast ribulose-1,5-bisphosphate carboxylase/oxygenase small subunit	K01602	GO:0031090//organelle membrane	GO:0004673//protein histidine kinase activity;GO:0004871//signal transducer activity;GO:0032559	GO:0006468//protein phosphorylation;GO:0000160//two-component signal transduction system (phosphorelay);GO:0006351//transcription, DNA-dependent
U1434	-2.68122	-1.09729	1.03072	I	1D	982	Chloroplast/photosynthesis_carbon utilization_rubisco	Chloroplast ribulose-1,5-bisphosphate carboxylase/oxygenase small subunit	K01602	GO:0044464//cell part	GO:0004871//signal transducer activity;GO:0004673//protein histidine kinase activity;GO:0032559	GO:0006468//protein phosphorylation;GO:0007165//signal transduction
L10014831	-2.60302	-1.57196	-1.52462	I	1D	522	Chloroplast/photosynthesis_carbon utilization_rubisco	Ribulose bisphosphate carboxylase, small chain	K01602	GO:0005618//cell wall;GO:0031090//organelle membrane	GO:0016788//hydrolase activity, acting on ester bonds;GO:0004857//enzyme inhibitor activity	GO:0071555
U2383	-2.51929	-1.40491	-1.06206	I	1D	1471	Chloroplast/photosynthesis_chlorophyll biosynthesis	Chlorophyllase 1 family protein	K08099	GO:0043231//intracellular membrane-bounded organelle	GO:0003676//nucleic acid binding;GO:0001071//nucleic acid binding transcription factor activity	GO:0006351//transcription, DNA-dependent
L10019270	-3.06567	-1.72155	-1.42079	I	1D	4134	Chloroplast/photosynthesis_chlorophyll biosynthesis	CobN/magnesium chelatase	K03403	-	-	GO:0050896//response to stimulus
L10023452	-3.80831	-1.59394	-1.07656	I	1D	4134	Chloroplast/photosynthesis_chlorophyll biosynthesis	CobN/magnesium chelatase	K03403	GO:0031225//anchored to membrane	GO:0016798//hydrolase activity, acting on glycosyl bonds;GO:0043167//ion binding	GO:0044238//primary metabolic process
U20952	-2.82742	-1.3167	-1.35751	I	1D	4420	Chloroplast/photosynthesis_chlorophyll biosynthesis	Magnesium-chelatase subunit H-like	K03403	GO:0044464//cell part	GO:0017111//nucleoside-triphosphatase activity;GO:0005363//maltose transmembrane transporter activity;GO:0032559	GO:0009207
U15818	-3.13464	-1.64258	-0.828693	I	1D	1627	Chloroplast/photosynthesis_chlorophyll biosynthesis	Magnesium-protoporphyrin IX monomethyl ester	K04035	GO:0031224//intrinsic to membrane;GO:0009534//chloroplast thylakoid	GO:0048037//cofactor binding;GO:0050136//NADH dehydrogenase (quinone) activity	GO:0051234//establishment of localization;GO:0022904//respiratory electron transport chain
L10022406	-3.62388	-1.37373	-0.333438	I	1D	1230	Chloroplast/photosynthesis_chlorophyll biosynthesis	Rubrerythrin	K04035	-	GO:0005488//binding;GO:0004672//protein kinase activity	-
L10023168	-2.94581	-2.34387	-0.635047	I	1E	969	Chloroplast/photosynthesis_chlorophyll biosynthesis	Chlorophyllase-like	K08099	GO:0043231//intracellular membrane-bounded organelle	GO:0001071//nucleic acid binding transcription factor activity	GO:0010467//gene expression
U6844	-1.74941	-2.39041	-0.924553	II	2C	732	Chloroplast/photosynthesis_chlorophyll biosynthesis	Chlorophyll synthase, chloroplastic	K04040	-	-	GO:0006351//transcription, DNA-dependent
L10045280	-2.33438	-1.41313	-0.657073	I	1D	1617	Chloroplast/photosynthesis_chlorophyll metabolism	Pheophorbide a oxygenase	K13071	-	GO:0004857//enzyme inhibitor activity	-
L10008804	-3.16445	-1.74096	-0.920107	I	1D	1599	Chloroplast/photosynthesis_chlorophyll metabolism	Pheophorbide a oxygenase	K13071	-	GO:0016405//CoA-ligase activity;GO:0016703;GO:0032559	GO:0006725//cellular aromatic compound metabolic process
L10035806	-11.0602	-0.957451	-0.825018	I	1D	1653	Chloroplast/photosynthesis_chlorophyll metabolism	Pheophorbide a oxygenase	K13071	-	GO:0016879//ligase activity, forming carbon-nitrogen bonds	-
C497.2	-2.48638	-1.3039	-1.20551	I	1D	1671	Chloroplast/photosynthesis_chlorophyll metabolism	Pheophorbide A oxygenase	K13071	-	GO:0016879//ligase activity, forming carbon-nitrogen bonds;GO:0016811//hydrolase activity, acting on carbon-nitrogen (but not peptide) bonds, in linear amides	-
U11329	-14.6944	-2.22049	-0.839664	I	1E	355	Chloroplast/photosynthesis_chlorophyll metabolism	Pheophorbide A oxygenase	--	GO:0009526//plastid envelope	GO:0016703;GO:0043169//cation binding;GO:0051536//iron-sulfur cluster binding	GO:0008152//metabolic process
L10008801	-12.3523	-10.4941	-1.18759	I	1E	675	Chloroplast/photosynthesis_chlorophyll metabolism	Pheophorbide a oxygenase	K13071	-	GO:0016872//intramolecular lyase activity	GO:0009699//phenylpropanoid biosynthetic process;GO:0006575//cellular modified amino acid metabolic process
C212.2	-3.80831	-2.16802	-0.994943	I	1E	1233	Chloroplast/photosynthesis_chloroplast inner membrane translocon	Short-chain dehydrogenase TIC 32, chloroplastic	K00218	GO:0030312//external encapsulating structure;GO:0010316	GO:0008443//phosphofructokinase activity;GO:0032559	GO:0006796//phosphate-containing compound metabolic process;GO:0010038//response to metal ion;GO:0006007//glucose catabolic process
C440.3	-2.00095	-2.26488	-0.187588	I	1E	1613	Chloroplast/photosynthesis_chloroplast inner membrane translocon	Short-chain dehydrogenase TIC 33, chloroplastic	K00218	-	GO:0031420;GO:0016301//kinase activity	GO:0006796//phosphate-containing compound metabolic process;GO:0006007//glucose catabolic process
U4845	-4.1942	-1.3274	-2.18759	I	1F	1189	Chloroplast/photosynthesis_chloroplast inner membrane translocon	Short-chain dehydrogenase TIC 32, chloroplastic	K00218	-	GO:0009975//cyclase activity;GO:0032559;GO:0019206//nucleoside kinase activity	GO:0006164//purine nucleotide biosynthetic process;GO:0006796//phosphate-containing compound metabolic process
L10046898	-3.7005	-2.28462	-2.55682	IV	4B	1599	Chloroplast/photosynthesis_chloroplast inner membrane translocon	Short-chain dehydrogenase TIC 32, chloroplastic	K00218	GO:0030312//external encapsulating structure;GO:0010316	GO:0008443//phosphofructokinase activity;GO:0032559	GO:0006796//phosphate-containing compound metabolic process;GO:0010038//response to metal ion;GO:0006007//glucose catabolic process
C2215.1	-2.20008	-1.65344	-0.25685	I	1D	1489	Chloroplast/photosynthesis_chloroplast membrane	Quinone-oxidoreductase homolog, chloroplastic	K00344	GO:0016020//membrane;GO:0031410//cytoplasmic vesicle	GO:0004553//hydrolase activity, hydrolyzing O-glycosyl compounds	GO:0044238//primary metabolic process
U2341	-2.74941	-1.63552	-0.364465	I	1D	1375	Chloroplast/photosynthesis_chloroplast related	Chloroplast stem-loop binding protein of 41 kDa a, chloroplastic-like	--	GO:0043231//intracellular membrane-bounded organelle	GO:0005488//binding	GO:0006355//regulation of transcription, DNA-dependent;GO:0009943//adaxial/abaxial axis specification;GO:0003006//developmental process involved in reproduction
C4757.3	-2.36	-1.40401	-1.09448	I	1D	2131	Chloroplast/photosynthesis_chloroplast related	chloroplast-targeted copper chaperone	K07213	GO:0016020//membrane;GO:0043231//intracellular membrane-bounded organelle	GO:0016787//hydrolase activity	-
U16107	-4.32288	-1.79381	-1.20695	I	1D	619	Chloroplast/photosynthesis_chloroplast related	Chloroplast-targeted copper chaperone	K07213	GO:0031090//organelle membrane	GO:0004673//protein histidine kinase activity;GO:0004871//signal transducer activity;GO:0032559	GO:0006468//protein phosphorylation;GO:0000160//two-component signal transduction system (phosphorelay);GO:0006351//transcription, DNA-dependent
U8738	-3.98645	-1.8662	-1.49571	I	1D	1356	Chloroplast/photosynthesis_chloroplast related	Pheophytinase, chloroplastic	K13535	GO:0009532//plastid stroma	GO:0005488//binding	GO:0009657//plastid organization
U8621	-1.46807	-0.5468	3.35558	III	3A	1033	Chloroplast/photosynthesis_chloroplast related	Chaperone protein dnaJ 11, chloroplast precursor	K03686	-	GO:0003676//nucleic acid binding	-
C5726.1	-3.22335	-1.44288	-1.77255	I	1D	326	Chloroplast/photosynthesis_chloroplast-related	Protochlorophyllide-dependent translocon component 52, chloroplastic-like	K13071	GO:0030312//external encapsulating structure	GO:0004553//hydrolase activity, hydrolyzing O-glycosyl compounds;GO:0043167//ion binding	GO:0006026
L10062680	-2.25191	-2.67992	-1.45062	I	1E	624	Chloroplast/photosynthesis_chloroplast-related	Protochlorophyllide-dependent translocon component 52, chloroplastic-like	K13071	GO:0005576//extracellular region;GO:0030312//external encapsulating structure;GO:0044424//intracellular part	GO:0004091//carboxylesterase activity;GO:0030234//enzyme regulator activity	GO:0045229//external encapsulating structure organization;GO:0071555;GO:0051707//response to other organism
U6200	-4.55677	-2.09495	1.35298	I	1E	1500	Chloroplast/photosynthesis_chloroplast-related	Sedoheptulose-1,7-bisphosphatase, chloroplastic	K01100	GO:0031410//cytoplasmic vesicle	GO:0004175//endopeptidase activity	GO:0019538//protein metabolic process
L10015267	-2.34502	-1.62857	-2.13755	I	1F	1464	Chloroplast/photosynthesis_chloroplast-related	Protochlorophyllide-dependent translocon component 52, chloroplastic -like protein	K13071	GO:0005618//cell wall	GO:0030234//enzyme regulator activity;GO:0004091//carboxylesterase activity	GO:0071555
L10001299	-2.18682	-1.80545	0.478675	I	1D	1674	Chloroplast/photosynthesis_cytochrome b6/f complex	Cytochrome b245, heavy chain	K13447	-	-	-
C4774.2	-3.22335	-1.27938	0.397375	I	1D	487	Chloroplast/photosynthesis_cytochrome b6/f complex	Cytochrome b6-f complex	--	GO:0043234//protein complex;GO:0009534//chloroplast thylakoid	-	GO:0008152//metabolic process
L10019076	-2.88692	-2.39736	-1.15784	I	1E	4185	Chloroplast/photosynthesis_cytochrome b6/f complex	Cytochrome b245, heavy chain	K13447	-	GO:0046872//metal ion binding;GO:0003824//catalytic activity	-
L10002368	-3.41238	-3.12738	0.719303	I	1E	2226	Chloroplast/photosynthesis_cytochrome b6/f complex	Cytochrome b245, heavy chain	K13447	GO:0043231//intracellular membrane-bounded organelle	GO:0003677//DNA binding;GO:0001071//nucleic acid binding transcription factor activity;GO:0005515//protein binding	GO:0006351//transcription, DNA-dependent
U13805	-4.05927	-1.31778	-0.225807	I	1D	825	Chloroplast/photosynthesis_electron transport chain	Chloroplast ferredoxin I	K02639	GO:0043231//intracellular membrane-bounded organelle	GO:0016779//nucleotidyltransferase activity;GO:0016881//acid-amino acid ligase activity;GO:0005515//protein binding;GO:0032559	GO:0009411//response to UV;GO:0031407//oxylipin metabolic process;GO:0010118//stomatal movement;GO:0009636//response to toxin;GO:0009611//response to wounding;GO:0007602//phototransduction;GO:0002218//activation of innate immune response;GO:0009733//response to auxin stimulus;GO:0009639//response to red or far red light;GO:0009814//defense response, incompatible interaction
U13338	-2.65922	-1.62766	-0.218615	I	1D	2007	Chloroplast/photosynthesis_electron transport chain	Ferric reduction oxidase 7, chloroplastic-like	K13447	GO:0031224//intrinsic to membrane	GO:0004871//signal transducer activity;GO:0004713//protein tyrosine kinase activity;GO:0016628//oxidoreductase activity, acting on the CH-CH group of donors, NAD or NADP as acceptor;GO:0032559	GO:0006464//protein modification process;GO:0007167//enzyme linked receptor protein signaling pathway
U6280	-2.85794	-1.60381	0.163418	I	1D	743	Chloroplast/photosynthesis_electron transport chain	Plastocyanin A, chloroplast precursor	K02638	GO:0031224//intrinsic to membrane;GO:0009570//chloroplast stroma;GO:0009534//chloroplast thylakoid;GO:0009522//photosystem I	-	GO:0044237//cellular metabolic process
U16102	-2.77326	-1.67992	-1.15844	I	1D	645	Chloroplast/photosynthesis_electron transport chain	PROTON GRADIENT REGULATION 5, chloroplastic isoform 1	--	-	GO:0004672//protein kinase activity;GO:0032559	GO:0006464//protein modification process
L10035249	-4.55677	-2.54241	-0.313118	I	1E	456	Chloroplast/photosynthesis_electron transport chain	Ferredoxin	K02639	GO:0031224//intrinsic to membrane;GO:0031410//cytoplasmic vesicle	GO:0016301//kinase activity;GO:0032559	GO:0006464//protein modification process;GO:0007167//enzyme linked receptor protein signaling pathway
L10015502	-0.330462	1.16856	2.81991	III	3A	795	Chloroplast/photosynthesis_electron transport chain	Ferritin/DPS protein domain	K00522	GO:0043231//intracellular membrane-bounded organelle;GO:0016020//membrane	GO:0005488//binding;GO:0016301//kinase activity	-
U17734	0.0765564	0.277015	2.64168	III	3A	1050	Chloroplast/photosynthesis_electron transport chain	Ferritin-3, chloroplastic	K00522	GO:0044464//cell part	-	-
C2555.3	-2.74941	-1.11357	0.0117212	I	1D	1545	Chloroplast/photosynthesis_light respiration	Glycolate oxidase	K11517	-	-	-
L10057326	-3.00095	-1.51116	-1.44057	I	1D	3045	Chloroplast/photosynthesis_photoreceptor	Phototropin 1 isoform 1	K08282	GO:0009521;GO:0031224//intrinsic to membrane;GO:0009534//chloroplast thylakoid	GO:0043168	GO:0044237//cellular metabolic process;GO:0031647//regulation of protein stability
C5638.1	-2.65799	-1.01613	-0.869058	I	1D	2029	Chloroplast/photosynthesis_photoreceptor	Phototropin 1 isoform 1	K08282	GO:0031224//intrinsic to membrane;GO:0009521;GO:0009526//plastid envelope;GO:0009534//chloroplast thylakoid;GO:0042716	GO:0046914//transition metal ion binding;GO:0009055//electron carrier activity	GO:0009767//photosynthetic electron transport chain;GO:0051234//establishment of localization;GO:0006950//response to stress
U22559	-2.50959	-1.07015	-1.0568	I	1D	1807	Chloroplast/photosynthesis_photoreceptor	Phototropin-1-like	K08282	-	GO:0016740//transferase activity;GO:0048037//cofactor binding;GO:0016846//carbon-sulfur lyase activity	GO:0008652//cellular amino acid biosynthetic process;GO:0003006//developmental process involved in reproduction;GO:0009692
L10018133	2.00547	1.81514	2.55965	I	1C	1104	Chloroplast/photosynthesis_photorespiration	Alpha-hydroxy acid dehydrogenase, FMN-dependent	K11517	GO:0044464//cell part	-	GO:0007047//cellular cell wall organization
U23067	-2.20885	-1.39041	-0.36816	I	1D	714	Chloroplast/photosynthesis_protein folding	Peptidyl-prolyl cis-trans isomerase	K03768	GO:0015934//large ribosomal subunit;GO:0016020//membrane;GO:0030312//external encapsulating structure;GO:0009536//plastid	-	-
L10065058	-2.04794	-2.33596	1.17498	I	1E	1710	Chloroplast/photosynthesis_protein folding	Peptidyl-prolyl cis-trans isomerase, FKBP-type, domain	K09571	GO:0005618//cell wall;GO:0031090//organelle membrane;GO:0009536//plastid	GO:0016791//phosphatase activity	-
C3417.1	-4.05684	-2.32874	-1.38186	I	1E	2355	Chloroplast/photosynthesis_protein folding	Peptidyl-prolyl isomerase G (cyclophilin G)	K09566	-	-	GO:0010038//response to metal ion
U20735	-2.79672	-1.44505	-0.174041	I	1D	614	Chloroplast/photosynthesis_PSI	Light-harvesting complex I protein Lhca1	K08907	GO:0031224//intrinsic to membrane	GO:0015075//ion transmembrane transporter activity	GO:0006811//ion transport
L10065178	-2.27226	-0.929895	0.119074	I	1D	666	Chloroplast/photosynthesis_PSI	Photosystem I PsaF, reaction centre subunit III	K02694	GO:0044444//cytoplasmic part	GO:0005515//protein binding;GO:0016857//racemase and epimerase activity, acting on carbohydrates and derivatives;GO:0048037//cofactor binding	GO:0070882;GO:0050896//response to stimulus;GO:0019318//hexose metabolic process
L10020321	-14.0824	-1.98602	0.619767	I	1D	390	Chloroplast/photosynthesis_PSI	Photosystem I PsaG/PsaK protein	K02698	-	GO:0005488//binding;GO:0016829//lyase activity	GO:0044249//cellular biosynthetic process
L10053108	-3.69695	-1.751	-0.187588	I	1D	435	Chloroplast/photosynthesis_PSI	Photosystem I PsaH, reaction centre subunit VI	K02695	GO:0009536//plastid	GO:0046872//metal ion binding	-
U10943	-2.20515	-1.00547	-0.0730859	I	1D	953	Chloroplast/photosynthesis_PSI	Photosystem I reaction center subunit III, chloroplast precursor	K02694	-	-	GO:0009607//response to biotic stimulus
U4527	-2.15906	-1.09258	0.123513	I	1D	729	Chloroplast/photosynthesis_PSI	Photosystem I reaction center subunit IV A, chloroplast precursor	K02693	-	-	-
U18370	-2.61448	-1.75201	0.0682513	I	1D	686	Chloroplast/photosynthesis_PSI	Photosystem I reaction center subunit psaK, chloroplastic	K02698	GO:0043231//intracellular membrane-bounded organelle;GO:0000808//origin recognition complex;GO:0032993//protein-DNA complex	GO:0043565//sequence-specific DNA binding;GO:0005515//protein binding	GO:0006261//DNA-dependent DNA replication;GO:0006342//chromatin silencing
U2169	-3.11865	-0.805448	0.446284	I	1D	672	Chloroplast/photosynthesis_PSI	Photosystem I reaction center subunit PSI	K02701	GO:0005773//vacuole	GO:0004175//endopeptidase activity	GO:0016485//protein processing
C1714.1	-3.22674	-1.51594	-0.36391	I	1D	661	Chloroplast/photosynthesis_PSI	Photosystem I reaction center subunit VI-2, chloroplastic-like	K02695	GO:0043231//intracellular membrane-bounded organelle;GO:0043234//protein complex	GO:0003690//double-stranded DNA binding;GO:0046914//transition metal ion binding;GO:0016462//pyrophosphatase activity;GO:0032559	GO:0006259//DNA metabolic process;GO:0009566//fertilization;GO:0006351//transcription, DNA-dependent
L10004472	-2.38684	-1.95745	-0.86566	I	1D	441	Chloroplast/photosynthesis_PSI	Photosystem I subunit O	K14332	GO:0043231//intracellular membrane-bounded organelle	GO:0003676//nucleic acid binding;GO:0042623//ATPase activity, coupled;GO:0032559	GO:0015698//inorganic anion transport;GO:0006261//DNA-dependent DNA replication
U18430	-3.45991	-2.24745	0.0178117	I	1E	818	Chloroplast/photosynthesis_PSI	Photosystem I subunit O	K14332	-	GO:0016831//carboxy-lyase activity;GO:0048037//cofactor binding	GO:0009064//glutamine family amino acid metabolic process
U6196	-2.96607	-1.60191	0.48362	I	1D	1331	Chloroplast/photosynthesis_PSII	Oxygen evolving enhancer protein 1	K02716	-	GO:0016740//transferase activity	-
U20107	-3.18739	-1.3072	0.119074	I	1D	1122	Chloroplast/photosynthesis_PSII	Oxygen-evolving enhancer protein 2, chloroplastic-like	K02717	GO:0043231//intracellular membrane-bounded organelle;GO:0031410//cytoplasmic vesicle;GO:0016020//membrane	GO:0016628//oxidoreductase activity, acting on the CH-CH group of donors, NAD or NADP as acceptor;GO:0032559;GO:0004702//receptor signaling protein serine/threonine kinase activity	GO:0007167//enzyme linked receptor protein signaling pathway;GO:0006464//protein modification process
U6354	-2.19092	-1.12074	0.570005	I	1D	867	Chloroplast/photosynthesis_PSII	Photosystem II 10 kDa polypeptide, chloroplastic	K03541	-	-	-
U3779	-3.51204	-1.89508	-0.206867	I	1D	1187	Chloroplast/photosynthesis_PSII	Photosystem II 22 kDa protein, chloroplast precursor	K03542	-	-	-
C2301.2	-2.81653	-1.20361	0.580597	I	1D	684	Chloroplast/photosynthesis_PSII	Photosystem II 5 kDa protein, chloroplastic	--	GO:0009526//plastid envelope;GO:0009534//chloroplast thylakoid;GO:0009570//chloroplast stroma;GO:0033178//proton-transporting two-sector ATPase complex, catalytic domain	GO:0015078//hydrogen ion transmembrane transporter activity	GO:0006952//defense response;GO:0006818//hydrogen transport;GO:0009767//photosynthetic electron transport chain;GO:0006754//ATP biosynthetic process
U21351	-3.03892	-1.26231	0.549378	I	1D	819	Chloroplast/photosynthesis_PSII	Photosystem II protein D1	K02703	GO:0043231//intracellular membrane-bounded organelle	GO:0005488//binding	-
L10049018	-3.0921	-1.4649	0.363587	I	1D	1002	Chloroplast/photosynthesis_PSII	Photosystem II PsbO, manganese-stabilising	K02716	-	-	-
L10009326	-3.43747	-0.805448	0.449842	I	1D	702	Chloroplast/photosynthesis_PSII	Photosystem II PsbP, oxygen evolving complex	-	GO:0009654//oxygen evolving complex;GO:0019898//extrinsic to membrane	GO:0005509//calcium ion binding	GO:0015979//photosynthesis
L10024663	-2.86204	-1.56397	0.0775545	I	1D	732	Chloroplast/photosynthesis_PSII	Photosystem II PsbQ, oxygen evolving complex	K08901	-	-	-
L10037049	-2.88692	-1.30795	-1.23821	I	1D	528	Chloroplast/photosynthesis_PSII	Photosystem II repair protein PSB27-H1, chloroplastic	K08902	GO:0009523//photosystem II;GO:0009534//chloroplast thylakoid	GO:0046872//metal ion binding	GO:0042548//regulation of photosynthesis, light reaction
U16081	-12.6997	-1.80545	-0.924553	I	1D	619	Chloroplast/photosynthesis_PSII	Photosystem II repair protein PSB27-H1, chloroplastic	K08902	GO:0043231//intracellular membrane-bounded organelle	GO:0016833//oxo-acid-lyase activity	GO:0009081//branched chain family amino acid metabolic process
U14292	-3.44985	-1.25796	0.0218658	I	1D	1529	Chloroplast/photosynthesis_PSII	Photosystem II stability/assembly factor HCF136, chloroplastic	--	-	GO:0016853//isomerase activity	-
U6289	-2.22335	-4.07847	-0.583516	I	1E	734	Chloroplast/photosynthesis_PSII	Photosystem II reaction center PSB28 protein, chloroplastic	K08903	-	-	-
U2422	-1.42749	-2.92092	-0.307882	II	2C	778	Chloroplast/photosynthesis_PSII	Photosystem II reaction center protein H	K02709	GO:0042579//microbody	GO:0005488//binding;GO:0015645//fatty acid ligase activity	GO:0032787//monocarboxylic acid metabolic process;GO:0006970//response to osmotic stress;GO:0042221//response to chemical stimulus
U9522	-4.48638	-1.3274	0.464489	I	1D	1185	Chloroplast/photosynthesis_thylakoid	CHLOROPLAST IMPORT APPARATUS 2-like	K12129	GO:0044464//cell part	GO:0004871//signal transducer activity;GO:0004673//protein histidine kinase activity;GO:0032559	GO:0006468//protein phosphorylation;GO:0007165//signal transduction
U13808	-2.01531	-1.15177	-0.699794	I	1D	706	Chloroplast/photosynthesis_thylakoid	CURVATURE THYLAKOID 1C, chloroplastic-like	--	GO:0005576//extracellular region;GO:0030312//external encapsulating structure	GO:0016798//hydrolase activity, acting on glycosyl bonds;GO:0016758//transferase activity, transferring hexosyl groups	GO:0044042//glucan metabolic process
U2749	-2.1942	-0.498019	0.397375	I	1D	1089	Chloroplast/photosynthesis_thylakoid	Thylakoid lumen 18.3 kDa family protein	--	-	GO:0016702//oxidoreductase activity, acting on single donors with incorporation of molecular oxygen, incorporation of two atoms of oxygen	GO:0006558//L-phenylalanine metabolic process;GO:0006570//tyrosine metabolic process
C1890.1	-2.07134	-1.94295	0.660409	I	1D	1325	Chloroplast/photosynthesis_thylakoid	Thylakoid lumenal 29 kDa protein, chloroplastic-like	K00434	GO:0009526//plastid envelope;GO:0009534//chloroplast thylakoid	GO:0043169//cation binding	-
U13800	-2.7611	-1.48677	-0.266014	I	1D	729	Chloroplast/photosynthesis_thylakoid	Thylakoid membrane phosphoprotein 14 kDa, chloroplast precursor	--	-	GO:0034062//RNA polymerase activity;GO:0005488//binding	GO:0048522;GO:0010033//response to organic substance;GO:0010608//posttranscriptional regulation of gene expression;GO:0051707//response to other organism
U16477	-2.41238	-2.10501	-0.0355845	I	1E	1099	Chloroplast/photosynthesis_thylakoid	Thylakoid lumenal family protein	--	-	-	GO:0010038//response to metal ion
U4254	-1.62388	-1.15908	-2.50952	III	3B	408	Chloroplast/photosynthesis_thylakoid	Thylakoid ADP,ATP carrier protein, chloroplastic	K14684	GO:0044424//intracellular part	GO:0016763//transferase activity, transferring pentosyl groups	GO:0043096//purine base salvage
L10022832	3.42051	1.41694	1.00506	I	1A	1551	Cytochrome P450	Cytochrome P450	K00517	-	-	-
U17781	2.35412	1.10144	-1.36124	I	1A	963	Cytochrome P450	Cytochrome P450	K09754	-	GO:0003676//nucleic acid binding;GO:0001071//nucleic acid binding transcription factor activity;GO:0016301//kinase activity	GO:0006351//transcription, DNA-dependent;GO:0006796//phosphate-containing compound metabolic process
L10059439	2.36443	1.03212	-1.22567	I	1A	1668	Cytochrome P450	Cytochrome P450	K09754	GO:0043231//intracellular membrane-bounded organelle	GO:0016411//acylglycerol O-acyltransferase activity	GO:0009628//response to abiotic stimulus;GO:0003006//developmental process involved in reproduction
L10052770	2.89444	1.51648	-1.77255	I	1A	1413	Cytochrome P450	Cytochrome P450	K13267	-	GO:0046872//metal ion binding;GO:0016628//oxidoreductase activity, acting on the CH-CH group of donors, NAD or NADP as acceptor	GO:0008152//metabolic process
C153.3	2.48762	1.92636	0.475377	I	1A	914	Cytochrome P450	Cytochrome P450 82A3	K00517	GO:0016020//membrane;GO:0009536//plastid	GO:0046914//transition metal ion binding;GO:0016723//oxidoreductase activity, oxidizing metal ions, NAD or NADP as acceptor	GO:0009314//response to radiation;GO:0022900//electron transport chain
L10051360	2.07259	11.8877	-0.924553	I	1B	1470	Cytochrome P450	Cytochrome P450	K00030	-	GO:0046872//metal ion binding;GO:0003824//catalytic activity	-
L10031649	3.95103	3.51132	1.10192	I	1B	1434	Cytochrome P450	Cytochrome P450	K00030	-	GO:0046872//metal ion binding;GO:0016829//lyase activity	-
L10031462	4.42051	3.86698	0.619767	I	1B	714	Cytochrome P450	Cytochrome P450	K00517	-	-	-
L10024985	4.59044	3.94944	1.39737	I	1B	1512	Cytochrome P450	Cytochrome P450	K00517	-	GO:0003824//catalytic activity	-
L10047497	4.44698	4.5521	1.54938	I	1B	1344	Cytochrome P450	Cytochrome P450	K00517	-	GO:0004702//receptor signaling protein serine/threonine kinase activity;GO:0032559	GO:0006464//protein modification process
L10062231	3.00547	10.8414	0.812412	I	1B	1518	Cytochrome P450	Cytochrome P450	K00517	-	GO:0005488//binding	-
L10036036	2.8181	2.18005	1.69283	I	1B	1521	Cytochrome P450	Cytochrome P450	K00517	-	GO:0008374//O-acyltransferase activity	GO:0009813//flavonoid biosynthetic process
U28664	4.92301	14.4685	0.22745	I	1B	258	Cytochrome P450	Cytochrome P450	K00517	-	GO:0016301//kinase activity	GO:0006351//transcription, DNA-dependent;GO:0006796//phosphate-containing compound metabolic process
L10051423	10.0359	4.30308	1.81241	I	1B	1500	Cytochrome P450	Cytochrome P450	K00517	-	GO:0016628//oxidoreductase activity, acting on the CH-CH group of donors, NAD or NADP as acceptor;GO:0046872//metal ion binding	GO:0008152//metabolic process
L10002012	3.63968	5.09421	-0.155879	I	1B	1512	Cytochrome P450	Cytochrome P450	K00517	GO:0009532//plastid stroma	GO:0004721//phosphoprotein phosphatase activity	GO:0006464//protein modification process;GO:0005982//starch metabolic process
L10013027	3.00547	2.29409	1.34293	I	1B	1440	Cytochrome P450	Cytochrome P450	K09843	-	-	-
L10020057	3.78308	2.62751	-0.394038	I	1B	1425	Cytochrome P450	Cytochrome P450	K09843	-	-	-
L10051734	3.05794	3.60264	0.157061	I	1B	1305	Cytochrome P450	Cytochrome P450	K09843	-	GO:0003676//nucleic acid binding;GO:0001071//nucleic acid binding transcription factor activity;GO:0016301//kinase activity	GO:0006351//transcription, DNA-dependent;GO:0006796//phosphate-containing compound metabolic process
L10013034	2.97305	3.86698	-0.380233	I	1B	1425	Cytochrome P450	Cytochrome P450	K09843	GO:0016020//membrane	GO:0050664//oxidoreductase activity, acting on NADH or NADPH, oxygen as acceptor;GO:0005488//binding	GO:0006950//response to stress
C5365.2	2.6654	2.04886	1.89758	I	1B	1757	Cytochrome P450	Cytochrome P450 704C	K00517	-	-	-
U13905	2.76629	2.8499	-1.40998	I	1B	1081	Cytochrome P450	Cytochrome P450 716B2	K09843	-	-	-
U7914	2.18132	3.327	1.06395	I	1B	287	Cytochrome P450	Cytochrome P450 83B1 OS	K11818	-	GO:0008194//UDP-glycosyltransferase activity;GO:0016758//transferase activity, transferring hexosyl groups	-
C1852.2	2.74244	2.80188	0.326986	I	1B	228	Cytochrome P450	Cytochrome P450 87A3	K09587	-	GO:0016757//transferase activity, transferring glycosyl groups	-
U7060	3.15119	2.30308	0.160336	I	1B	1340	Cytochrome P450	Cytochrome P450 87A3	K09587	-	GO:0035251//UDP-glucosyltransferase activity	GO:0051553
C1852.1	2.41588	2.6375	-0.469987	I	1B	401	Cytochrome P450	Cytochrome P450 87A3	K09587	GO:0031224//intrinsic to membrane;GO:0044459//plasma membrane part;GO:0012505//endomembrane system	GO:0015294//solute:cation symporter activity	GO:0060918//auxin transport;GO:0048588//developmental cell growth;GO:0009606//tropism;GO:0010015//root morphogenesis;GO:0000904//cell morphogenesis involved in differentiation
L10024984	2.08348	1.94944	3.61977	I	1C	1506	Cytochrome P450	Cytochrome P450	K00517	-	-	-
L10048264	3.46004	1.70551	3.35298	I	1C	1458	Cytochrome P450	Cytochrome P450	K01723	GO:0043231//intracellular membrane-bounded organelle	GO:0008194//UDP-glycosyltransferase activity	-
C4157.3	2.33805	1.28647	2.28634	I	1C	1920	Cytochrome P450	Cytochrome P450 71D10	K00517	-	-	-
L10060295	-2.27993	-1.10801	-0.680628	I	1D	1638	Cytochrome P450	Cytochrome P450	K00517	-	-	-
U15807	-2.72245	-0.517467	-1.08067	I	1D	1623	Cytochrome P450	Cytochrome P450	K00517	-	-	-
L10019968	-3.27993	-1.78683	1.49974	I	1D	1521	Cytochrome P450	Cytochrome P450	K00517	-	GO:0016740//transferase activity	-
L10060293	-2.04709	-0.583055	0.559646	I	1D	1563	Cytochrome P450	Cytochrome P450	K00517	-	GO:0035251//UDP-glucosyltransferase activity	-
L10049038	-2.72866	-1.22049	-1.43552	I	1D	1545	Cytochrome P450	Cytochrome P450	K00517	-	GO:0046872//metal ion binding	-
L10018926	-2.23484	-1.77688	-1.7181	I	1D	1509	Cytochrome P450	Cytochrome P450	K09832	-	GO:0016628//oxidoreductase activity, acting on the CH-CH group of donors, NAD or NADP as acceptor;GO:0046872//metal ion binding	GO:0008152//metabolic process
L10059349	-2.24649	-1.66479	-0.711668	I	1D	1440	Cytochrome P450	Cytochrome P450	K09843	-	GO:0035251//UDP-glucosyltransferase activity	-
L10007199	-3.77326	-1.86958	0.549378	I	1D	987	Cytochrome P450	Cytochrome P450	K13267	-	GO:0003677//DNA binding;GO:0001071//nucleic acid binding transcription factor activity;GO:0035251//UDP-glucosyltransferase activity	GO:0006351//transcription, DNA-dependent
L10016365	-2.05754	-1.60751	-0.602625	I	1D	1533	Cytochrome P450	Cytochrome P450	K13267	-	GO:0030246//carbohydrate binding;GO:0004672//protein kinase activity;GO:0032559	GO:0006464//protein modification process;GO:0008037//cell recognition
L10008229	-3.78894	-1.24696	0.721647	I	1D	1533	Cytochrome P450	Cytochrome P450	K13267	GO:0031224//intrinsic to membrane	-	GO:0006810//transport
L10033941	-12.2512	-1.39041	-1.92455	I	1D	1629	Cytochrome P450	Cytochrome P450	K15398	-	GO:0008194//UDP-glycosyltransferase activity;GO:0016758//transferase activity, transferring hexosyl groups	-
C538.2	-4.07134	-1.80545	-0.77255	I	1D	403	Cytochrome P450	Cytochrome P450	K15405	-	GO:0008194//UDP-glycosyltransferase activity;GO:0016758//transferase activity, transferring hexosyl groups	-
L10051528	-2.50684	-0.998093	0.686882	I	1D	1569	Cytochrome P450	Cytochrome P450	K15638	-	-	-
U22585	-2.13188	-1.25118	-1.18759	I	1D	2076	Cytochrome P450	Cytochrome P450	K15747	-	GO:0016757//transferase activity, transferring glycosyl groups	-
C169.2	-2.62388	-1.37249	-0.546042	I	1D	1691	Cytochrome P450	Cytochrome P450 71D11-like	K00517	GO:0031410//cytoplasmic vesicle	-	-
C3370.1	-2.13294	-1.4124	-1.8061	I	1D	1455	Cytochrome P450	Cytochrome P450 82G1	K00517	GO:0016020//membrane;GO:0009536//plastid	GO:0046914//transition metal ion binding;GO:0016723//oxidoreductase activity, oxidizing metal ions, NAD or NADP as acceptor	GO:0009314//response to radiation;GO:0022900//electron transport chain
C3600.1	-2.90142	-1.599	0.0837144	I	1D	1786	Cytochrome P450	Cytochrome P450 87A3	K09588	GO:0031224//intrinsic to membrane;GO:0044459//plasma membrane part;GO:0012505//endomembrane system	GO:0015294//solute:cation symporter activity	GO:0060918//auxin transport;GO:0048588//developmental cell growth;GO:0009606//tropism;GO:0010015//root morphogenesis;GO:0000904//cell morphogenesis involved in differentiation
U113	-3.00575	-1.95745	-0.872086	I	1D	1946	Cytochrome P450	Cytochrome P450 97B2, chloroplastic	K15747	-	GO:0016740//transferase activity	-
L10044725	-2.57949	-2.00476	-0.594213	I	1E	1419	Cytochrome P450	Cytochrome P450	K00030	GO:0043231//intracellular membrane-bounded organelle	GO:0030528//transcription regulator activity;GO:0003676//nucleic acid binding	GO:0009725//response to hormone stimulus;GO:0009845//seed germination;GO:0009743//response to carbohydrate stimulus;GO:0006970//response to osmotic stress;GO:0032583
L10058589	-2.48638	-2.29087	-0.62816	I	1E	909	Cytochrome P450	Cytochrome P450	K00517	-	-	-
L10060958	-5.33438	-3.99307	-1.77255	I	1E	1599	Cytochrome P450	Cytochrome P450	K00517	-	GO:0003677//DNA binding;GO:0001071//nucleic acid binding transcription factor activity;GO:0035251//UDP-glucosyltransferase activity	GO:0006351//transcription, DNA-dependent
L10036037	-11.7388	-2.02784	-0.673014	I	1E	1377	Cytochrome P450	Cytochrome P450	K00517	-	GO:0003677//DNA binding;GO:0005515//protein binding	GO:0006351//transcription, DNA-dependent
L10011995	-3.62388	-2.80545	0.22745	I	1E	1605	Cytochrome P450	Cytochrome P450	K00517	-	GO:0004753//saccharopine dehydrogenase activity	GO:0008152//metabolic process
L10017338	-3.26131	-2.44288	-1.53551	I	1E	1605	Cytochrome P450	Cytochrome P450	K00517	-	GO:0016746//transferase activity, transferring acyl groups	-
L10001960	-12.8942	-2.12738	0.532304	I	1E	1275	Cytochrome P450	Cytochrome P450	K00517	-	GO:0046872//metal ion binding;GO:0003824//catalytic activity	-
L10011992	-5.04709	-2.02784	0.335974	I	1E	1293	Cytochrome P450	Cytochrome P450	K00517	GO:0009521;GO:0009536//plastid	-	GO:0009765//photosynthesis, light harvesting
L10021390	-4.68801	-2.80545	-1.18759	I	1E	672	Cytochrome P450	Cytochrome P450	K00517	GO:0044424//intracellular part	-	GO:0009743//response to carbohydrate stimulus
L10049417	-5.11865	-2.3274	-1.70696	I	1E	1554	Cytochrome P450	Cytochrome P450	K05280	-	-	-
L10001364	-4.16445	-2.22049	-1.18759	I	1E	843	Cytochrome P450	Cytochrome P450	K05280	GO:0005911//cell-cell junction	GO:0016773//phosphotransferase activity, alcohol group as acceptor;GO:0016301//kinase activity	GO:0006656//phosphatidylcholine biosynthetic process;GO:0006796//phosphate-containing compound metabolic process;GO:0006950//response to stress
U19176	-3.12381	-2.2973	-0.943169	I	1E	1700	Cytochrome P450	Cytochrome P450	K09588	-	GO:0016757//transferase activity, transferring glycosyl groups	-
L10046758	-3.20885	-2.86434	-0.559556	I	1E	1389	Cytochrome P450	Cytochrome P450	K09588	-	GO:0035251//UDP-glucosyltransferase activity	-
L10032519	-4.23484	-2.38195	-1.43044	I	1E	1509	Cytochrome P450	Cytochrome P450	K09755	-	GO:0016758//transferase activity, transferring hexosyl groups	-
L10048582	-4.93704	-3.09747	-1.36478	I	1E	1503	Cytochrome P450	Cytochrome P450	K10528	-	GO:0016758//transferase activity, transferring hexosyl groups	-
L10058256	-5.25191	-2.11579	-1.29721	I	1E	1470	Cytochrome P450	Cytochrome P450	K12637	-	GO:0005488//binding	-
L10046625	-4.02243	-3.15908	-0.0563431	I	1E	1044	Cytochrome P450	Cytochrome P450	K15398	-	GO:0008417//fucosyltransferase activity	GO:0042546//cell wall biogenesis;GO:0009250//glucan biosynthetic process
L10051537	-2.38684	-2.54241	-1.64702	I	1E	1455	Cytochrome P450	Cytochrome P450	K15638	-	-	-
U2601	-2.13128	-2.58972	-1.29721	I	1E	635	Cytochrome P450	Cytochrome P450 710A1	K09832	-	GO:0016758//transferase activity, transferring hexosyl groups	-
U2444	-2.13846	-2.37249	-1.22941	I	1E	1234	Cytochrome P450	Cytochrome P450 710A1	K09832	-	-	-
C2553.1	-2.91934	-3.30795	-1.18759	I	1E	796	Cytochrome P450	Cytochrome P450 71A9	K00517	-	GO:0005488//binding;GO:0016301//kinase activity	-
U6350	-3.72979	-2.05929	-1.7145	I	1E	850	Cytochrome P450	Cytochrome P450 71A9	K00517	-	GO:0016757//transferase activity, transferring glycosyl groups	-
U6373	-3.53949	-2.17468	-0.815619	I	1E	1809	Cytochrome P450	Cytochrome P450 94A1	K00517	GO:0009536//plastid	GO:0046527//glucosyltransferase activity	GO:0005982//starch metabolic process;GO:0005977//glycogen metabolic process
U112	-12.9033	-1.61903	-2.05432	I	1F	1651	Cytochrome P450	Cytochrome P450 78A3	K00517	-	GO:0035251//UDP-glucosyltransferase activity	-
U6288	-2.35472	-1.85686	-2.66723	I	1F	770	Cytochrome P450	Cytochrome P450 82G1	K00517	-	GO:0008415	-
U3780	-3.33438	-1.63552	-2.50952	I	1F	1060	Cytochrome P450	Cytochrome P450 86A2	K15398	GO:0031224//intrinsic to membrane	-	GO:0006810//transport
L10012662	1.54604	2.5344	1.37041	II	2A	1530	Cytochrome P450	Cytochrome P450	K13267	GO:0043231//intracellular membrane-bounded organelle	GO:0016411//acylglycerol O-acyltransferase activity	GO:0009628//response to abiotic stimulus;GO:0003006//developmental process involved in reproduction
L10003306	1.94706	2.60264	1.30427	II	2A	1575	Cytochrome P450	Cytochrome P450	K15638	-	GO:0008194//UDP-glycosyltransferase activity;GO:0016758//transferase activity, transferring hexosyl groups	-
U17543	1.68355	2.10144	0.959254	II	2A	227	Cytochrome P450	Cytochrome P450 71D10-like	--	-	GO:0016757//transferase activity, transferring glycosyl groups	-
L10004633	1.61316	5.42337	3.4369	II	2B	1500	Cytochrome P450	Cytochrome P450	K00517	-	GO:0008483//transaminase activity;GO:0048037//cofactor binding;GO:0016846//carbon-sulfur lyase activity	GO:0008652//cellular amino acid biosynthetic process
L10020049	-0.164452	12.2545	2.61977	II	2B	1425	Cytochrome P450	Cytochrome P450	K09843	GO:0031224//intrinsic to membrane	GO:0050664//oxidoreductase activity, acting on NADH or NADPH, oxygen as acceptor;GO:0016209//antioxidant activity;GO:0046914//transition metal ion binding;GO:0050662//coenzyme binding	GO:0006952//defense response;GO:0012501//programmed cell death;GO:0008152//metabolic process
L10033128	1.42051	1.91197	2.52862	III	3A	1581	Cytochrome P450	Cytochrome P450	K00517	-	-	-
L10007301	-0.749414	1.51648	4.29354	III	3A	909	Cytochrome P450	Cytochrome P450	K13267	GO:0031224//intrinsic to membrane	-	GO:0006810//transport
C4157.2	0.835548	0.779515	3.61977	III	3A	285	Cytochrome P450	Cytochrome P450 71B10	K00517	-	GO:0008194//UDP-glycosyltransferase activity;GO:0016758//transferase activity, transferring hexosyl groups	-
L10004344	5.9145	5.17869	2.39737	IV	4A	1353	Cytochrome P450	Cytochrome P450	K00517	-	-	-
L10008632	4.52205	4.13001	4.61977	IV	4A	1566	Cytochrome P450	Cytochrome P450	K00517	-	-	-
L10031464	4.52981	3.81514	2.25298	IV	4A	789	Cytochrome P450	Cytochrome P450	K00517	-	-	-
L10024981	3.3274	4.02744	3.81241	IV	4A	1353	Cytochrome P450	Cytochrome P450	K00517	-	GO:0005488//binding;GO:0016787//hydrolase activity	-
L10050537	9.75279	10.8385	13.0709	IV	4A	1521	Cytochrome P450	Cytochrome P450	K00517	-	GO:0008194//UDP-glycosyltransferase activity;GO:0016758//transferase activity, transferring hexosyl groups	-
L10024983	3.76629	3.00833	4.61508	IV	4A	1506	Cytochrome P450	Cytochrome P450	K00517	-	GO:0008415	-
L10013015	7.4643	7.14409	5.19241	IV	4A	1308	Cytochrome P450	Cytochrome P450	K00517	-	GO:0016740//transferase activity	-
L10033133	4.00547	3.10144	2.98234	IV	4A	1593	Cytochrome P450	Cytochrome P450	K00517	GO:0009521;GO:0009536//plastid	-	GO:0009765//photosynthesis, light harvesting
L10049033	8.85447	10.3552	11.412	IV	4A	1701	Cytochrome P450	Cytochrome P450	K00517	GO:0016020//membrane	GO:0004672//protein kinase activity;GO:0000166//nucleotide binding	-
L10047495	3.71002	4.17183	3.5673	IV	4A	837	Cytochrome P450	Cytochrome P450	K00517	GO:0043231//intracellular membrane-bounded organelle	GO:0005515//protein binding	GO:0009755//hormone-mediated signaling pathway
U15911	14.4605	2.19455	11.2302	IV	4A	454	Cytochrome P450	Cytochrome P450 71A1-like	K00517	-	GO:0016757//transferase activity, transferring glycosyl groups	-
C2553.3	4.35911	2.42337	11.3918	IV	4A	1725	Cytochrome P450	Cytochrome P450 71A9	K00517	-	-	-
C387.1	6.4794	5.82165	4.20763	IV	4A	1495	Cytochrome P450	Cytochrome P450 71B10	K00517	-	GO:0016757//transferase activity, transferring glycosyl groups	-
C3679.2	5.46975	6.36448	2.44984	IV	4A	976	Cytochrome P450	Cytochrome P450 81D1	K00517	-	GO:0035251//UDP-glucosyltransferase activity	GO:0051553
C2912.1	3.4794	4.42337	5.27184	IV	4A	245	Cytochrome P450	Cytochrome P450 81F1	K00517	-	-	-
L10033497	-3.81061	-2.26877	-3.26184	IV	4B	1578	Cytochrome P450	Cytochrome P450	K00517	-	-	-
L10059254	-2.51809	-2.73145	-2.52998	IV	4B	1644	Cytochrome P450	Cytochrome P450	K00517	-	GO:0016758//transferase activity, transferring hexosyl groups	-
L10006232	-3.54527	-2.43348	-2.28712	IV	4B	1536	Cytochrome P450	Cytochrome P450	K05280	-	GO:0035251//UDP-glucosyltransferase activity	-
L10059544	-4.11865	-4.26488	-2.08067	IV	4B	1545	Cytochrome P450	Cytochrome P450	K13261	-	GO:0035251//UDP-glucosyltransferase activity	-
L10049486	-2.50841	-2.14248	-2.04104	IV	4B	1590	Cytochrome P450	Cytochrome P450	K15638	GO:0031224//intrinsic to membrane;GO:0009536//plastid	GO:0050664//oxidoreductase activity, acting on NADH or NADPH, oxygen as acceptor;GO:0046914//transition metal ion binding;GO:0016723//oxidoreductase activity, oxidizing metal ions, NAD or NADP as acceptor;GO:0050662//coenzyme binding	GO:0009314//response to radiation;GO:0022900//electron transport chain
U22688	-3.06733	-2.44005	-2.29478	IV	4B	1664	Cytochrome P450	Cytochrome P450 71A1	K00517	-	GO:0016740//transferase activity	-
U15898	2.39354	1.00191	1.10192	I	1A	452	cytoskeleton/transport_ABC	ABC transporter C family member 15	K05666	-	-	-
C964.1	2.9083	1.05962	0.344907	I	1A	1466	cytoskeleton/transport_ABC	ABC transporter C family member 9	K05666	-	GO:0005488//binding;GO:0016740//transferase activity	-
U2873	2.69657	1.35375	0.22745	I	1A	4960	cytoskeleton/transport_ABC	ABC transporter G family member 36	K12843	-	GO:0004713//protein tyrosine kinase activity;GO:0016803	-
U11703	2.6429	1.91702	1.81241	I	1A	1355	cytoskeleton/transport_ABC	ABC transporter G family member 39	K05681	GO:0031410//cytoplasmic vesicle	GO:0016791//phosphatase activity;GO:0043169//cation binding	-
L10015828	2.45222	1.19942	-0.819856	I	1A	5670	cytoskeleton/transport_ABC	ABC transporter-like	K05681	-	GO:0015631//tubulin binding;GO:0004674//protein serine/threonine kinase activity;GO:0032559	GO:0000911//cytokinesis by cell plate formation;GO:0006464//protein modification process;GO:0007349//cellularization
L10012039	3.1443	1.65398	0.949916	I	1A	2061	cytoskeleton/transport_ABC	ABC transporter-like	K05681	-	GO:0043169//cation binding;GO:0016791//phosphatase activity	-
L10004282	2.62696	0.738873	-0.0721104	I	1A	1941	cytoskeleton/transport_ABC	ABC transporter-like	K05681	-	GO:0048029//monosaccharide binding	GO:0000746//conjugation
U6991	2.6429	2.42337	1.92789	I	1B	439	cytoskeleton/transport_ABC	ABC transporter G family member 25	--	-	GO:0016740//transferase activity	-
U21089	2.12095	2.23895	1.85423	I	1B	1278	cytoskeleton/transport_ABC	ABC transporter G family member 34-like	K05681	GO:0042579//microbody	GO:0005488//binding;GO:0015645//fatty acid ligase activity	GO:0032787//monocarboxylic acid metabolic process;GO:0006970//response to osmotic stress;GO:0042221//response to chemical stimulus
U9584	2.27849	2.02744	1.7193	I	1B	1168	cytoskeleton/transport_ABC	ABC transporter G family member 39	K12843	-	GO:0016301//kinase activity	-
L10003603	3.63429	2.02744	0.326986	I	1B	3813	cytoskeleton/transport_ABC	ABC transporter-like	K05681	GO:0009526//plastid envelope	GO:0070011	-
L10033679	2.6335	2.50534	1.48226	I	1B	4347	cytoskeleton/transport_ABC	ABC transporter-like	K05681	GO:0030312//external encapsulating structure	-	GO:0000902//cell morphogenesis;GO:0009827//plant-type cell wall modification
U6950	2.11566	1.26494	2.13434	I	1C	464	cytoskeleton/transport_ABC	ABC transporter G family member 34	--	-	GO:0016491//oxidoreductase activity	-
L10027603	2.59044	1.71811	2.22745	I	1C	2118	cytoskeleton/transport_ABC	ABC transporter-like	K08869	-	GO:0015631//tubulin binding;GO:0004674//protein serine/threonine kinase activity;GO:0032559	GO:0000911//cytokinesis by cell plate formation;GO:0006464//protein modification process;GO:0007349//cellularization
U6748	-3.86489	-0.828168	-1.50952	I	1D	578	cytoskeleton/transport_ABC	ABC transporter G family member 32	--	-	GO:0017111//nucleoside-triphosphatase activity;GO:0000166//nucleotide binding	-
L10037127	-11.3187	-1.22049	-1.60263	I	1D	1497	cytoskeleton/transport_ABC	ABC transporter, integral membrane type 1	K05666	GO:0044464//cell part	-	GO:0000902//cell morphogenesis;GO:0009827//plant-type cell wall modification;GO:0000003//reproduction
L10010756	-2.06257	-0.472024	-0.339591	I	1D	4302	cytoskeleton/transport_ABC	ABC transporter-like	K12843	-	GO:0046872//metal ion binding;GO:0016491//oxidoreductase activity	-
U3976	-2.42572	-1.09311	0.422097	I	1D	916	cytoskeleton/transport_ABC	White-brown-complex ABC transporter family protein	K12843	GO:0043231//intracellular membrane-bounded organelle	GO:0016624//oxidoreductase activity, acting on the aldehyde or oxo group of donors, disulfide as acceptor	GO:0008152//metabolic process
U12579	-4.62388	-2.54241	-1.40998	I	1E	834	cytoskeleton/transport_ABC	ABC transporter B family member 19-like	K05658	-	GO:0005488//binding;GO:0016301//kinase activity	-
L10006573	-11.6487	-2.22049	-1.48715	I	1E	3756	cytoskeleton/transport_ABC	ABC transporter, integral membrane type 1	K05658	-	GO:0017111//nucleoside-triphosphatase activity;GO:0000166//nucleotide binding	-
L10030592	-3.10305	-3.12738	-1.92455	I	1E	3702	cytoskeleton/transport_ABC	ABC transporter, integral membrane type 1	K05658	-	GO:0043169//cation binding;GO:0016791//phosphatase activity	-
L10037981	-3.62388	-2.67992	-1.10012	I	1E	3756	cytoskeleton/transport_ABC	ABC transporter, integral membrane type 1	K05658	-	GO:0048037//cofactor binding	GO:0003002//regionalization;GO:0006629//lipid metabolic process
L10030401	-2.23484	-2.36733	-0.965195	I	1E	3822	cytoskeleton/transport_ABC	ABC transporter, integral membrane type 1	K05658	GO:0043231//intracellular membrane-bounded organelle	GO:0030528//transcription regulator activity	-
L10001953	-2.97181	-4.30795	-0.187588	I	1E	1506	cytoskeleton/transport_ABC	ABC transporter-like	K05681	GO:0005576//extracellular region;GO:0031410//cytoplasmic vesicle	GO:0046914//transition metal ion binding;GO:0016491//oxidoreductase activity	-
U4944	-2.3571	-2.04646	-1.39404	I	1E	903	cytoskeleton/transport_ABC	ABC1 family protein	K08869	-	GO:0016747//transferase activity, transferring acyl groups other than amino-acyl groups	GO:0009699//phenylpropanoid biosynthetic process
U21032	-3.66695	-1.30295	-2.71597	I	1F	1132	cytoskeleton/transport_ABC	ABC transporter G family member 8	K12843	-	GO:0016740//transferase activity	-
L10036992	-10.0905	-1.95745	-2.71115	I	1F	3507	cytoskeleton/transport_ABC	ABC transporter, integral membrane type 1	K05658	GO:0043231//intracellular membrane-bounded organelle;GO:0044444//cytoplasmic part	GO:0003677//DNA binding	GO:0003002//regionalization;GO:0006355//regulation of transcription, DNA-dependent;GO:0010074//maintenance of meristem identity;GO:0010346;GO:0048608//reproductive structure development
U13730	-2.58895	-1.92503	-2.30306	I	1F	655	cytoskeleton/transport_ABC	ATP-binding cassette transporter	K12843	GO:0044424//intracellular part	GO:0051540;GO:0008168//methyltransferase activity	GO:0042254//ribosome biogenesis;GO:0009451//RNA modification
U457	1.43116	2.02127	0.795134	II	2A	1747	cytoskeleton/transport_ABC	ABC transporter C family member 8-like	K05666	-	GO:0004713//protein tyrosine kinase activity;GO:0000166//nucleotide binding	-
L10042109	1.4595	2.07497	0.843891	II	2A	3372	cytoskeleton/transport_ABC	ABC transporter, integral membrane type 1	K05666	-	-	GO:0000904//cell morphogenesis involved in differentiation
L10064179	1.05794	2.73371	2.98234	II	2B	2295	cytoskeleton/transport_ABC	ABC transporter-like	K12843	-	-	GO:0000902//cell morphogenesis;GO:0009827//plant-type cell wall modification;GO:0000003//reproduction
U22666	0.572514	2.41614	2.34167	II	2B	1227	cytoskeleton/transport_ABC	ATP-binding cassette transporter	K12843	GO:0031225//anchored to membrane	-	GO:0043062//extracellular structure organization;GO:0009725//response to hormone stimulus;GO:0010101
C680.1	1.59044	2.52286	2.04175	II	2B	2546	cytoskeleton/transport_ABC	ATP-binding cassette transporter	K12843	GO:0044424//intracellular part	GO:0051540;GO:0008168//methyltransferase activity	GO:0042254//ribosome biogenesis;GO:0009451//RNA modification
U12104	-1.71465	-2.29087	-1.36447	II	2C	793	cytoskeleton/transport_ABC	ABC transporter B family member 15	K05658	GO:0016020//membrane	GO:0005488//binding;GO:0004672//protein kinase activity	-
U18852	-1.95295	-2.05338	-0.953122	II	2C	2512	cytoskeleton/transport_ABC	ATP-binding cassette transporter	K05681	GO:0009526//plastid envelope;GO:0009570//chloroplast stroma;GO:0005576//extracellular region	GO:0048037//cofactor binding;GO:0008187//poly-pyrimidine tract binding	GO:0042254//ribosome biogenesis;GO:0008152//metabolic process
U9647	1.32098	1.26494	2.69283	III	3A	728	cytoskeleton/transport_ABC	ABC transporter G family member 24	--	-	GO:0005515//protein binding	-
L10051073	1.90955	1.41178	2.46011	III	3A	3300	cytoskeleton/transport_ABC	ABC transporter-like	K05681	-	GO:0046872//metal ion binding	-
L10015196	1.07656	0.779515	2.36261	III	3A	1890	cytoskeleton/transport_ABC	ABC transporter-like	K08869	GO:0030312//external encapsulating structure	-	GO:0000902//cell morphogenesis;GO:0009827//plant-type cell wall modification
C2979.1	1.72307	0.54505	2.39737	III	3A	1225	cytoskeleton/transport_ABC	ABC1 family protein	K08869	-	GO:0005488//binding;GO:0004672//protein kinase activity	-
L10052669	-1.44456	-1.15908	-3.64702	III	3B	2007	cytoskeleton/transport_ABC	ABC transporter-like	K12843	GO:0044421//extracellular region part;GO:0044464//cell part	GO:0046914//transition metal ion binding;GO:0004871//signal transducer activity;GO:0016623;GO:0048037//cofactor binding	GO:0006005//L-fucose biosynthetic process
L10023150	11.4801	11.8137	10.5351	IV	4A	1470	cytoskeleton/transport_ABC	ABC transporter, integral membrane type 1	K05666	GO:0005618//cell wall	-	GO:0000902//cell morphogenesis;GO:0009827//plant-type cell wall modification;GO:0000003//reproduction
L10050810	6.92486	6.01057	10.7872	IV	4A	4320	cytoskeleton/transport_ABC	ABC transporter-like	K12843	GO:0005576//extracellular region	GO:0046914//transition metal ion binding	-
C1645.1	-4.07134	-2.76481	-2.86566	IV	4B	4480	cytoskeleton/transport_ABC	ABC transporter C family member 4	K05666	-	GO:0004674//protein serine/threonine kinase activity;GO:0000166//nucleotide binding	-
U18128	-4.16445	-2.35799	-3.12619	IV	4B	398	cytoskeleton/transport_ABC	ABC transporter G family member 11-like	--	GO:0044464//cell part	GO:0008194//UDP-glycosyltransferase activity	-
L10002945	-4.25191	-2.83939	-3.73191	IV	4B	3825	cytoskeleton/transport_ABC	ABC transporter, integral membrane type 1	K05666	-	-	GO:0000902//cell morphogenesis;GO:0009827//plant-type cell wall modification;GO:0000003//reproduction
L10061093	-3.97181	-2.67992	-3.43552	IV	4B	3492	cytoskeleton/transport_ABC	ABC transporter, integral membrane type 1	K05666	GO:0016020//membrane	-	GO:0000904//cell morphogenesis involved in differentiation
L10021850	-5.07134	-3.39041	-2.11359	IV	4B	1977	cytoskeleton/transport_ABC	ABC transporter-like	K05681	-	-	GO:0003006//developmental process involved in reproduction;GO:0010192//mucilage biosynthetic process
L10053568	-2.97181	-11.6415	-3.18759	IV	4B	1422	cytoskeleton/transport_ABC	ABC transporter-like	K12843	-	-	GO:0000902//cell morphogenesis;GO:0009827//plant-type cell wall modification;GO:0000003//reproduction
L10064838	-4.29373	-2.26001	-2.87209	IV	4B	594	cytoskeleton/transport_ABC	ABC transporter-like	K12843	-	GO:0016778	GO:0006163//purine nucleotide metabolic process
L10052665	-11.6944	-2.22049	-3.18759	IV	4B	1065	cytoskeleton/transport_ABC	ABC transporter-like	K12843	GO:0005576//extracellular region;GO:0044464//cell part	GO:0046914//transition metal ion binding	-
U21312	-3.16445	-1.22049	-0.0620567	I	1D	739	cytoskeleton/transport_amino acid	protein GLUTAMINE DUMPER 1-like	K03006	GO:0043231//intracellular membrane-bounded organelle	GO:0003676//nucleic acid binding;GO:0001071//nucleic acid binding transcription factor activity;GO:0005515//protein binding	GO:0009755//hormone-mediated signaling pathway;GO:0009791//post-embryonic development;GO:0006351//transcription, DNA-dependent;GO:0001708//cell fate specification
U12059	2.85545	2.21692	2.0348	IV	4A	1207	cytoskeleton/transport_amino acid	Lysine histidine transporter	K15015	GO:0031090//organelle membrane;GO:0009526//plastid envelope	GO:0017111//nucleoside-triphosphatase activity;GO:0015604//organic phosphonate transmembrane transporter activity;GO:0016791//phosphatase activity;GO:0015405;GO:0032559;GO:0046915//transition metal ion transmembrane transporter activity	GO:0015691//cadmium ion transport;GO:0050832//defense response to fungus;GO:0009207;GO:0071365//cellular response to auxin stimulus;GO:0009814//defense response, incompatible interaction;GO:0019762//glucosinolate catabolic process;GO:0052482
U2878	2.80955	2.47995	0.174982	I	1B	1608	cytoskeleton/transport_ammonium	Ammonium transporter	--	GO:0005576//extracellular region;GO:0005618//cell wall	GO:0046914//transition metal ion binding;GO:0004871//signal transducer activity;GO:0003824//catalytic activity;GO:0016209//antioxidant activity	GO:0008152//metabolic process
U19856	-4.25191	-0.751	-0.380233	I	1D	388	cytoskeleton/transport_anion	Anion exchange family protein	--	-	-	GO:0010876
U291	-4.41238	-0.998093	-1.18759	I	1D	1247	cytoskeleton/transport_anion	Anion transporter 2, chloroplastic-like	K08193	GO:0044464//cell part	GO:0005488//binding	GO:0010876
C5766.1	-2.05079	-1.71133	-1.04641	I	1D	1289	cytoskeleton/transport_calcium_ANX	Annexin	--	-	GO:0016787//hydrolase activity;GO:0032559	GO:0012501//programmed cell death
U6474	-3.68991	-2.39507	-1.71706	I	1E	1324	cytoskeleton/transport_calcium_ANX	Annexin D4	--	GO:0043231//intracellular membrane-bounded organelle	GO:0017111//nucleoside-triphosphatase activity;GO:0032559	GO:0009207
U5037	-2.5005	-2.18897	-1.34225	I	1E	1573	cytoskeleton/transport_calcium_CAX	Ca2+ antiporter/cation exchanger	K07300	-	-	-
C3431.2	2.29498	1.02744	1.52862	I	1A	793	cytoskeleton/transport_calcium_CNGC	Cyclic nucleotide-gated ion channel 1	K05391	GO:0044464//cell part	GO:0019901//protein kinase binding;GO:0016791//phosphatase activity;GO:0009784//transmembrane receptor histidine kinase activity;GO:0032559	GO:0006351//transcription, DNA-dependent;GO:0009744//response to sucrose stimulus;GO:0010260//organ senescence;GO:0009755//hormone-mediated signaling pathway;GO:0015698//inorganic anion transport;GO:2000026//regulation of multicellular organismal development;GO:0010015//root morphogenesis;GO:0006468//protein phosphorylation;GO:0009845//seed germination;GO:0006952//defense response;GO:0009267//cel…
C213.1	2.01935	1.70519	0.150642	I	1A	1796	cytoskeleton/transport_calcium_CNGC	Cyclic nucleotide-gated ion channel 1-like	K05391	GO:0031410//cytoplasmic vesicle	GO:0004553//hydrolase activity, hydrolyzing O-glycosyl compounds	GO:0008152//metabolic process
U14197	2.58222	2.94944	0.502344	I	1B	833	cytoskeleton/transport_calcium_CNGC	Cyclic nucleotide-gated ion channel 1	K05391	-	-	-
L10003519	3.22674	4.32641	0.511032	I	1B	1014	cytoskeleton/transport_calcium_CNGC	Cyclic nucleotide-gated ion channel 1-like	K05391	GO:0016020//membrane	GO:0004672//protein kinase activity;GO:0004871//signal transducer activity;GO:0016787//hydrolase activity;GO:0032559	GO:0043401//steroid hormone mediated signaling pathway;GO:0045229//external encapsulating structure organization;GO:0006464//protein modification process
L10033614	-3.44456	-1.62102	-0.831444	I	1D	2133	cytoskeleton/transport_calcium_CNGC	Cyclic nucleotide-binding domain	K05391	-	-	-
L10055205	-3.74941	-1.02784	0.668022	I	1D	1461	cytoskeleton/transport_calcium_CNGC	Cyclic nucleotide-binding domain	K05391	-	-	-
U5105	-2.51644	-1.50679	-1.07865	I	1D	1001	cytoskeleton/transport_calcium_CNGC	Cyclic nucleotide-gated ion channel 1	K05391	-	GO:0016832//aldehyde-lyase activity	GO:0006007//glucose catabolic process
U2530	-4.74941	-1.97537	-1.62055	I	1D	1282	cytoskeleton/transport_calcium_CNGC	Cyclic nucleotide-gated ion channel 2	K05391	-	-	-
L10052850	-2.48638	-2.15908	-1.07211	I	1E	2757	cytoskeleton/transport_calcium_CNGC	Cyclic nucleotide gated channel	K05391	-	GO:0016787//hydrolase activity	GO:0010876
L10064769	-2.66695	-2.22049	-0.809076	I	1E	1215	cytoskeleton/transport_calcium_CNGC	Cyclic nucleotide-binding domain	K05391	-	GO:0004673//protein histidine kinase activity;GO:0005488//binding;GO:0004888//transmembrane signaling receptor activity	GO:0048316//seed development;GO:0044238//primary metabolic process;GO:0044260;GO:0016310//phosphorylation;GO:0007165//signal transduction;GO:0006950//response to stress
C4432.3	-12.7714	-2.02784	-1.26559	I	1E	589	cytoskeleton/transport_calcium_CNGC	Cyclic nucleotide-gated ion channel	K05391	GO:0043231//intracellular membrane-bounded organelle	GO:0004871//signal transducer activity;GO:0016628//oxidoreductase activity, acting on the CH-CH group of donors, NAD or NADP as acceptor;GO:0019901//protein kinase binding	GO:0048229//gametophyte development;GO:0040007//growth;GO:0008152//metabolic process;GO:0009736//cytokinin mediated signaling pathway
U12923	-3.33438	-2.02784	-1.54122	I	1E	292	cytoskeleton/transport_calcium_CNGC	Cyclic nucleotide-gated ion channel 1	K05391	GO:0005618//cell wall	GO:0015926//glucosidase activity	GO:0044238//primary metabolic process
L10064763	-3.53369	-2.22049	-0.0944782	I	1E	1521	cytoskeleton/transport_calcium_CNGC	Cyclic nucleotide-gated ion channel 1	K05391	-	-	GO:0009987//cellular process
L10033611	-5.09519	-1.95745	-2.99494	I	1F	2046	cytoskeleton/transport_calcium_CNGC	Cyclic nucleotide-gated ion channel	K05391	GO:0031090//organelle membrane	GO:0042562//hormone binding;GO:0043178//alcohol binding	GO:0048437//floral organ development;GO:0009755//hormone-mediated signaling pathway;GO:0009555//pollen development;GO:0009607//response to biotic stimulus
L10002482	-5.94581	-1.54241	-2.50952	I	1F	546	cytoskeleton/transport_calcium_CNGC	Cyclic nucleotide-gated ion channel 1-like	K05391	GO:0044464//cell part	GO:0019901//protein kinase binding;GO:0016791//phosphatase activity;GO:0009784//transmembrane receptor histidine kinase activity;GO:0032559	GO:0006351//transcription, DNA-dependent;GO:0009744//response to sucrose stimulus;GO:0010260//organ senescence;GO:0009755//hormone-mediated signaling pathway;GO:0015698//inorganic anion transport;GO:2000026//regulation of multicellular organismal development;GO:0010015//root morphogenesis;GO:0006468//protein phosphorylation;GO:0009845//seed germination;GO:0006952//defense response;GO:0009267//cel…
C2191.1	-4.41238	-0.898557	-3.27505	I	1F	448	cytoskeleton/transport_calcium_CNGC	Cyclic nucleotide-gated ion channel 1-like	K05391	GO:0043231//intracellular membrane-bounded organelle	GO:0005515//protein binding	GO:0009755//hormone-mediated signaling pathway
L10064767	-1.68528	-0.779912	2.10309	III	3A	1500	cytoskeleton/transport_calcium_CNGC	Cyclic nucleotide-gated ion channel 1	K05391	-	GO:0004673//protein histidine kinase activity;GO:0005488//binding;GO:0004888//transmembrane signaling receptor activity	GO:0048316//seed development;GO:0044238//primary metabolic process;GO:0044260;GO:0016310//phosphorylation;GO:0007165//signal transduction;GO:0006950//response to stress
L10053530	-2.16445	-2.57098	-2.05008	IV	4B	2487	cytoskeleton/transport_calcium_CNGC	Cyclic nucleotide gated channel	K05391	GO:0043231//intracellular membrane-bounded organelle;GO:0031410//cytoplasmic vesicle	GO:0015020//glucuronosyltransferase activity	GO:0009832//plant-type cell wall biogenesis;GO:0010413//glucuronoxylan metabolic process
U4693	2.56405	1.38359	0.737715	I	1A	3344	cytoskeleton/transport_calcium_PMCA	Calcium-transporting ATPase 12, plasma membrane-type	K01537	-	-	-
L10019427	2.29728	1.66087	1.06518	I	1A	3060	cytoskeleton/transport_calcium_PMCA	Calcium-transporting ATPase 12, plasma membrane-type	K01537	GO:0043231//intracellular membrane-bounded organelle;GO:0030312//external encapsulating structure	GO:0016679//oxidoreductase activity, acting on diphenols and related substances as donors;GO:0046914//transition metal ion binding;GO:0016634	GO:0032502//developmental process;GO:0009628//response to abiotic stimulus;GO:0008152//metabolic process;GO:0009267//cellular response to starvation
U4692	2.00547	2.88385	1.81241	I	1B	345	cytoskeleton/transport_calcium_PMCA	Calcium-transporting ATPase 12, plasma membrane-type	K01537	-	GO:0008171//O-methyltransferase activity	-
L10015370	-2.80831	-1.35799	-0.965195	I	1D	2862	cytoskeleton/transport_calcium_PMCA	Calcium-transporting ATPase 12, plasma membrane-type	K01537	-	GO:0001071//nucleic acid binding transcription factor activity	GO:0032501//multicellular organismal process
L10002592	-2.66695	-1.46149	-0.428596	I	1D	2811	cytoskeleton/transport_calcium_PMCA	Calcium-transporting ATPase 12, plasma membrane-type	K01537	GO:0043234//protein complex;GO:0044424//intracellular part	GO:0019787//small conjugating protein ligase activity	GO:0032446//protein modification by small protein conjugation
U4833	0.942463	0.538507	2.29046	III	3A	647	cytoskeleton/transport_calcium_PMCA	Calcium-transporting ATPase 12, plasma membrane-type	K01537	GO:0005618//cell wall;GO:0031225//anchored to membrane;GO:0031410//cytoplasmic vesicle	GO:0043167//ion binding;GO:0008422//beta-glucosidase activity	GO:0044238//primary metabolic process
C1629.1	2.52005	1.58687	0.449842	I	1A	380	cytoskeleton/transport_cation	Metal tolerance protein 1	K14689	GO:0031224//intrinsic to membrane	GO:0017111//nucleoside-triphosphatase activity;GO:0016628//oxidoreductase activity, acting on the CH-CH group of donors, NAD or NADP as acceptor;GO:0015405;GO:0032559	GO:0006810//transport;GO:0009207
L10046816	-2.57044	-1.67029	-0.850553	I	1D	2742	cytoskeleton/transport_cation	Extracellular ligand-binding receptor	K05387	-	-	-
L10024822	-2.38684	-1.97537	-0.702161	I	1D	2796	cytoskeleton/transport_cation	Extracellular ligand-binding receptor	K05387	-	GO:0016740//transferase activity	-
U228	-2.62388	-1.37576	-0.509516	I	1D	3204	cytoskeleton/transport_cation	Glutamate receptor	K05387	-	-	-
C458.1	-3.78894	-1.29087	-0.994943	I	1D	3505	cytoskeleton/transport_cation	Glutamate receptor 3.6-like	K05387	-	GO:0016491//oxidoreductase activity	-
L10020341	-3.02243	-2.22049	1.52862	I	1E	2175	cytoskeleton/transport_cation	CSC1-like protein ERD4	K03021	GO:0009536//plastid	GO:0016881//acid-amino acid ligase activity	GO:0048878//chemical homeostasis;GO:0000902//cell morphogenesis;GO:0009755//hormone-mediated signaling pathway
L10044789	-2.62388	-2.58306	-0.94658	I	1E	2745	cytoskeleton/transport_cation	Extracellular ligand-binding receptor	K05387	-	-	-
C4922.1	-2.55677	-3.54241	-0.280697	I	1E	588	cytoskeleton/transport_cation	Mechanosensitive ion channel protein 10-like	--	-	GO:0016887//ATPase activity;GO:0000166//nucleotide binding	-
U6213	-3.56248	-2.21353	-1.68907	I	1E	1303	cytoskeleton/transport_cation	Metal ion binding protein	K12741	GO:0031224//intrinsic to membrane	GO:0017111//nucleoside-triphosphatase activity;GO:0016628//oxidoreductase activity, acting on the CH-CH group of donors, NAD or NADP as acceptor;GO:0015405;GO:0032559	GO:0006810//transport;GO:0009207
U16082	0.710017	0.194552	4.51285	III	3A	477	cytoskeleton/transport_cation	Plasma membrane proteolipid 3	--	GO:0043231//intracellular membrane-bounded organelle	GO:0003676//nucleic acid binding;GO:0042623//ATPase activity, coupled;GO:0032559	GO:0006261//DNA-dependent DNA replication
U8545	-2.86489	-0.854836	-1.40391	I	1D	1113	cytoskeleton/transport_cell adhesion	Fasciclin-like arabinogalactan protein 10	--	-	GO:0016791//phosphatase activity	-
U11165	-2.47039	-1.5222	-0.91566	I	1D	1579	cytoskeleton/transport_cell adhesion	Fasciclin-like arabinogalactan protein 19	K03006	GO:0031224//intrinsic to membrane	GO:0004713//protein tyrosine kinase activity;GO:0016628//oxidoreductase activity, acting on the CH-CH group of donors, NAD or NADP as acceptor;GO:0032559	GO:0006464//protein modification process
U1699	-3.83086	-2.01469	-1.63169	I	1E	1314	cytoskeleton/transport_cell adhesion	Fasciclin-like arabinogalactan protein 8	K12447	GO:0031224//intrinsic to membrane;GO:0031410//cytoplasmic vesicle	GO:0004672//protein kinase activity;GO:0032559	GO:0006464//protein modification process;GO:0007167//enzyme linked receptor protein signaling pathway
C969.2	1.83555	1.23895	4.9417	III	3A	2223	cytoskeleton/transport_citrate/proton	Vacuolar citrate/H+ symporter	K14445	GO:0044464//cell part	GO:0004521//endoribonuclease activity;GO:0005488//binding;GO:0004520//endodeoxyribonuclease activity	GO:0006259//DNA metabolic process
C3142.4	-3.72085	-1.58123	-1.51283	I	1D	1283	cytoskeleton/transport_cytoskeleton	Formin-like protein 1-like	K04512	-	GO:0030246//carbohydrate binding;GO:0004672//protein kinase activity;GO:0000166//nucleotide binding	GO:0009987//cellular process
C3142.2	-4.522	-1.64498	-0.985954	I	1D	1374	cytoskeleton/transport_cytoskeleton	Formin-like protein 2-like	K01115	-	-	-
U18296	1.92301	2.58687	13.3425	II	2B	420	cytoskeleton/transport_cytoskeleton	Formin-like protein 14	--	-	GO:0004672//protein kinase activity;GO:0000166//nucleotide binding	GO:0044238//primary metabolic process;GO:0044260
U16728	2.80384	1.80926	1.80236	I	1A	1136	cytoskeleton/transport_electron	Cytochrome b561 and DOMON domain-containing protein	--	GO:0043231//intracellular membrane-bounded organelle;GO:0031224//intrinsic to membrane	GO:0035250//UDP-galactosyltransferase activity	GO:0006464//protein modification process
U12213	2.89444	1.41694	2.29046	I	1C	868	cytoskeleton/transport_electron	Electron transporter	--	-	GO:0003677//DNA binding;GO:0001071//nucleic acid binding transcription factor activity	GO:0010467//gene expression
U16633	-3.66695	-0.735058	-0.238214	I	1D	1023	cytoskeleton/transport_electron	Electron transporter	--	-	GO:0003677//DNA binding;GO:0001071//nucleic acid binding transcription factor activity	GO:0010467//gene expression
L10018375	2.91355	2.14875	2.45627	IV	4A	1386	cytoskeleton/transport_GABA	GABA transporter 1-like	K13946	-	GO:0015036//disulfide oxidoreductase activity	GO:0007165//signal transduction;GO:0019725//cellular homeostasis
U9731	2.16385	1.3932	1.29554	I	1A	476	cytoskeleton/transport_lipid	Proline-rich 33 kDa extensin-related protein-like	K01115	-	GO:0003824//catalytic activity	-
U18338	-2.2162	-1.41489	-1.82064	I	1D	337	cytoskeleton/transport_lipid	Proline rich protein	K01115	-	GO:0016628//oxidoreductase activity, acting on the CH-CH group of donors, NAD or NADP as acceptor;GO:0004175//endopeptidase activity	GO:0019538//protein metabolic process
C4373.2	-2.94379	-1.72365	-1.83726	I	1D	534	cytoskeleton/transport_lipid	Proline-rich cell wall protein 2	K01115	GO:0031224//intrinsic to membrane	GO:0046873//metal ion transmembrane transporter activity;GO:0019829//cation-transporting ATPase activity;GO:0032559	GO:0009206;GO:0006816//calcium ion transport
U11435	-3.01689	-2.19449	-1.21312	I	1E	422	cytoskeleton/transport_lipid	Proline-rich protein	K01115	-	GO:0016787//hydrolase activity	GO:0044238//primary metabolic process
U22640	-2.41238	-3.4935	-1.23489	I	1E	1408	cytoskeleton/transport_lipid	Proline-rich receptor-like protein kinase PERK8	K01115	GO:0043231//intracellular membrane-bounded organelle	GO:0004175//endopeptidase activity	GO:0019538//protein metabolic process
U11107	-2.42441	-1.18806	-2.42616	I	1F	1119	cytoskeleton/transport_lipid	36.4 kDa proline-rich protein	K14709	GO:0031225//anchored to membrane;GO:0005576//extracellular region;GO:0005618//cell wall;GO:0031410//cytoplasmic vesicle	-	-
U23107	-2.01465	-1.30795	-2.64702	I	1F	596	cytoskeleton/transport_lipid	Lipid-transfer protein DIR1	--	-	GO:0016706//oxidoreductase activity, acting on paired donors, with incorporation or reduction of molecular oxygen, 2-oxoglutarate as one donor, and incorporation of one atom each of oxygen into both donors	GO:0051707//response to other organism;GO:0009699//phenylpropanoid biosynthetic process
U2244	-1.55147	-1.00476	-2.18759	III	3B	680	cytoskeleton/transport_lipid	Proline-rich receptor-like protein kinase PERK8	K01115	-	-	-
C5822.2	-13.9516	-3.15908	-2.81986	IV	4B	427	cytoskeleton/transport_lipid	Lipid-transfer protein DIR1	--	GO:0044424//intracellular part	GO:0016628//oxidoreductase activity, acting on the CH-CH group of donors, NAD or NADP as acceptor;GO:0000166//nucleotide binding	GO:0006633//fatty acid biosynthetic process;GO:0009694//jasmonic acid metabolic process
U14296	-4.44985	-3.10801	-2.14178	IV	4B	674	cytoskeleton/transport_lipid	Proline-rich receptor-like protein kinase PERK10	K15174	GO:0005618//cell wall	GO:0016787//hydrolase activity	GO:0044238//primary metabolic process
U21158	-2.69843	-1.71173	-1.66642	I	1D	3638	cytoskeleton/transport_microtubule	125 kDa kinesin-related protein	K10398	GO:0044464//cell part	-	-
L10003073	-2.20434	-1.32482	-1.19963	I	1D	1353	cytoskeleton/transport_microtubule	Alpha tubulin	K07374	-	GO:0008092//cytoskeletal protein binding	GO:0007010//cytoskeleton organization
L10002677	-2.02139	-1.5118	-1.12769	I	1D	1353	cytoskeleton/transport_microtubule	Alpha tubulin	K07374	GO:0034357;GO:0009534//chloroplast thylakoid	-	GO:0006950//response to stress;GO:0042221//response to chemical stimulus;GO:0009411//response to UV
L10039535	-2.40415	-1.52401	-1.39063	I	1D	1152	cytoskeleton/transport_microtubule	Beta tubulin	K07375	-	-	-
L10041015	-2.13537	-1.48292	-1.31666	I	1D	1347	cytoskeleton/transport_microtubule	Beta tubulin	K07375	-	-	-
L10048458	-2.04897	-1.34387	-0.971859	I	1D	1341	cytoskeleton/transport_microtubule	Beta tubulin	K07375	-	-	-
U1674	-2.66695	-1.87256	-1.82502	I	1D	2617	cytoskeleton/transport_microtubule	Kinesin 3	K10405	GO:0015630//microtubule cytoskeleton;GO:0031981//nuclear lumen	GO:0035174//histone serine kinase activity;GO:0032559	GO:0035404//histone-serine phosphorylation
U1774	-2.27993	-1.991	-1.52201	I	1D	1580	cytoskeleton/transport_microtubule	Kinesin motor family protein	K11498	GO:0043231//intracellular membrane-bounded organelle	GO:0003677//DNA binding;GO:0001071//nucleic acid binding transcription factor activity	GO:0006351//transcription, DNA-dependent
L10016364	-2.92999	-0.920925	-0.550158	I	1D	2301	cytoskeleton/transport_microtubule	Kinesin, motor domain	K10393	-	-	-
L10048387	-2.39226	-1.69853	-1.53404	I	1D	3153	cytoskeleton/transport_microtubule	Kinesin, motor domain	K10398	GO:0009521;GO:0031224//intrinsic to membrane;GO:0009534//chloroplast thylakoid	GO:0046906//tetrapyrrole binding;GO:0043169//cation binding	GO:0006464//protein modification process;GO:0006091//generation of precursor metabolites and energy
L10044589	-2.29373	-1.02784	-1.28712	I	1D	2631	cytoskeleton/transport_microtubule	Kinesin, motor domain	K10401	-	-	-
L10055778	-3.62388	-1.50059	0.397375	I	1D	2463	cytoskeleton/transport_microtubule	Kinesin, motor domain	K10401	-	GO:0016709//oxidoreductase activity, acting on paired donors, with incorporation or reduction of molecular oxygen, NADH or NADPH as one donor, and incorporation of one atom of oxygen;GO:0005506//iron ion binding	GO:0008152//metabolic process
L10060098	-3.48638	-1.93669	0.464489	I	1D	2712	cytoskeleton/transport_microtubule	Kinesin, motor domain	K11498	GO:0043234//protein complex	GO:0019787//small conjugating protein ligase activity	GO:0032446//protein modification by small protein conjugation
U10866	-2.00691	-1.54241	-0.666241	I	1D	1218	cytoskeleton/transport_microtubule	Microtubule-associated protein RP/EB family member 1B-like	K10436	GO:0043231//intracellular membrane-bounded organelle	GO:0004713//protein tyrosine kinase activity;GO:0032559	GO:0006464//protein modification process
C943.5	-2.53732	-1.66069	-1.15296	I	1D	1809	cytoskeleton/transport_microtubule	Tubulin beta chain	K07375	-	GO:0016209//antioxidant activity;GO:0005506//iron ion binding;GO:0003824//catalytic activity	GO:0042743//hydrogen peroxide metabolic process;GO:0006950//response to stress
U20752	-3.16445	-1.14648	-0.642153	I	1D	710	cytoskeleton/transport_microtubule	Vesicle-associated protein 4-2-like	--	-	GO:0003824//catalytic activity	GO:0008152//metabolic process
C5051.2	-3.46213	-2.27111	-1.94502	I	1E	2554	cytoskeleton/transport_microtubule	65-kDa microtubule-associated protein 3	--	-	GO:0016874//ligase activity;GO:0005488//binding	-
L10028717	-2.68801	-2.05056	-0.602625	I	1E	3111	cytoskeleton/transport_microtubule	Kinesin, motor domain	K10395	-	GO:0005506//iron ion binding;GO:0004497//monooxygenase activity	-
L10036229	-2.86489	-2.72299	-1.77255	I	1E	3894	cytoskeleton/transport_microtubule	Kinesin, motor domain	K10395	-	GO:0016874//ligase activity	-
L10051592	-2.33438	-2.40491	-1.43552	I	1E	6966	cytoskeleton/transport_microtubule	Kinesin, motor domain	K10400	GO:0043231//intracellular membrane-bounded organelle	GO:0003676//nucleic acid binding	-
L10046085	-11.2192	-4.17468	-1.71115	I	1E	1974	cytoskeleton/transport_microtubule	Kinesin, motor domain	K10403	-	GO:0030528//transcription regulator activity	GO:0009725//response to hormone stimulus;GO:0006355//regulation of transcription, DNA-dependent;GO:0006970//response to osmotic stress
L10026191	-2.22335	-2.58306	-1.60263	I	1E	2262	cytoskeleton/transport_microtubule	Kinesin, motor domain	K10405	GO:0009521;GO:0031224//intrinsic to membrane;GO:0009570//chloroplast stroma;GO:0009534//chloroplast thylakoid	GO:0046906//tetrapyrrole binding;GO:0043169//cation binding	GO:0006464//protein modification process;GO:0006091//generation of precursor metabolites and energy
L10005641	-3.10305	-2.42694	-1.37201	I	1E	2406	cytoskeleton/transport_microtubule	Kinesin, motor domain	K10405	GO:0042579//microbody	GO:0016491//oxidoreductase activity;GO:0016408	GO:0009694//jasmonic acid metabolic process;GO:0009850//auxin metabolic process
L10053406	-2.66695	-2.48352	-1.88803	I	1E	2679	cytoskeleton/transport_microtubule	Kinesin, motor domain	K11498	GO:0031224//intrinsic to membrane	GO:0016765//transferase activity, transferring alkyl or aryl (other than methyl) groups	-
U20304	-3.68432	-2.3615	-1.64055	I	1E	3527	cytoskeleton/transport_microtubule	Kinesin-4	K10406	-	-	-
U9763	-3.33438	-2.22049	-0.718102	I	1E	2303	cytoskeleton/transport_microtubule	Kinesin-4	K10406	GO:0009570//chloroplast stroma	GO:0016301//kinase activity;GO:0032559	GO:0006464//protein modification process
U4077	-3.88066	-2.48352	-1.65153	I	1E	1440	cytoskeleton/transport_microtubule	Tubulin alpha chain	K07374	-	GO:0016628//oxidoreductase activity, acting on the CH-CH group of donors, NAD or NADP as acceptor	GO:0008152//metabolic process
L10057488	-3.33438	-1.80545	-2.11832	I	1F	2991	cytoskeleton/transport_microtubule	Calponin homology domain	K10406	GO:0009536//plastid	GO:0046914//transition metal ion binding	-
U12171	-11.9916	-1.88345	-4.09448	I	1F	939	cytoskeleton/transport_microtubule	Kinesin, motor domain	K10398	-	GO:0016706//oxidoreductase activity, acting on paired donors, with incorporation or reduction of molecular oxygen, 2-oxoglutarate as one donor, and incorporation of one atom each of oxygen into both donors	GO:0008152//metabolic process
L10001943	-4.91934	-1.50059	-3.88803	I	1F	3441	cytoskeleton/transport_microtubule	Kinesin, motor domain	K10400	-	GO:0016620//oxidoreductase activity, acting on the aldehyde or oxo group of donors, NAD or NADP as acceptor;GO:0048037//cofactor binding	GO:0009699//phenylpropanoid biosynthetic process;GO:0010038//response to metal ion
L10047185	-3.57949	-1.80545	-2.32509	I	1F	3054	cytoskeleton/transport_microtubule	Kinesin, motor domain	K10406	GO:0005881//cytoplasmic microtubule	GO:0004672//protein kinase activity;GO:0032559	GO:0008544//epidermis development;GO:0006464//protein modification process
U20969	-3.03892	-1.22049	-2.45062	I	1F	1948	cytoskeleton/transport_microtubule	Kinesin-1 O	K10405	GO:0043231//intracellular membrane-bounded organelle	GO:0001071//nucleic acid binding transcription factor activity;GO:0003677//DNA binding	GO:0009933//meristem structural organization;GO:0009953//dorsal/ventral pattern formation;GO:0009887//organ morphogenesis;GO:0009799//specification of symmetry;GO:0010073//meristem maintenance;GO:0006351//transcription, DNA-dependent;GO:0003006//developmental process involved in reproduction
L10054848	-1.97181	-3.12738	-0.873479	II	2C	903	cytoskeleton/transport_microtubule	Beta tubulin	K07375	-	-	-
U23006	-1.16445	-3.58972	-0.924553	II	2C	915	cytoskeleton/transport_microtubule	Bipolar kinesin KRP-130	K10398	-	-	-
U293	-4.86489	-2.25196	-2.11042	IV	4B	480	cytoskeleton/transport_microtubule	Actin like 1	K05692	GO:0005618//cell wall;GO:0031090//organelle membrane;GO:0043231//intracellular membrane-bounded organelle	GO:0016741	GO:0006730//one-carbon metabolic process
L10037982	-2.80831	-3.08556	-2.38922	IV	4B	1353	cytoskeleton/transport_microtubule	Alpha tubulin	K07374	-	-	GO:0006950//response to stress;GO:0009628//response to abiotic stimulus
L10006574	-4.41238	-2.9332	-2.271	IV	4B	1353	cytoskeleton/transport_microtubule	Alpha tubulin	K07374	-	GO:0004866//endopeptidase inhibitor activity	GO:0006950//response to stress
L10033980	-12.2527	-2.67992	-2.99494	IV	4B	1326	cytoskeleton/transport_microtubule	Beta tubulin	K07375	-	-	-
L10013077	-5.07134	-2.40811	-2.18759	IV	4B	2964	cytoskeleton/transport_microtubule	Calponin homology domain	K10406	-	-	-
L10032285	-2.90142	-3.27938	-2.64702	IV	4B	2418	Cytoskeleton/transport_microtubule	Kinesin family member C2/C3	K10406	GO:0043231//intracellular membrane-bounded organelle	GO:0004312//fatty acid synthase activity	GO:0009314//response to radiation;GO:0006633//fatty acid biosynthetic process;GO:0000902//cell morphogenesis;GO:0007275//multicellular organismal development;GO:0003006//developmental process involved in reproduction;GO:0006950//response to stress
L10019011	-4.20885	-3.23679	-2.81986	IV	4B	2856	cytoskeleton/transport_microtubule	Kinesin, motor domain	K10398	-	-	GO:0050896//response to stimulus
L10005148	-4.13408	-2.66106	-2.95312	IV	4B	3198	cytoskeleton/transport_microtubule	Kinesin, motor domain	K10398	GO:0009536//plastid	-	GO:0006091//generation of precursor metabolites and energy
L10060986	-11.0634	-3.35799	-2.18759	IV	4B	3711	cytoskeleton/transport_microtubule	Kinesin, motor domain	K10406	GO:0031224//intrinsic to membrane;GO:0009536//plastid	GO:0010354	GO:0006952//defense response;GO:0006633//fatty acid biosynthetic process;GO:0042360//vitamin E metabolic process;GO:0009628//response to abiotic stimulus;GO:0045229//external encapsulating structure organization;GO:0008643//carbohydrate transport
U4620	-3.62388	-3.18732	-2.3086	IV	4B	604	cytoskeleton/transport_microtubule	Kinesin-4	--	GO:0009521;GO:0031224//intrinsic to membrane;GO:0009534//chloroplast thylakoid	GO:0046906//tetrapyrrole binding	GO:0006464//protein modification process;GO:0006091//generation of precursor metabolites and energy
U18953	-11.4202	-2.75654	-3.18759	IV	4B	966	cytoskeleton/transport_microtubule	Kinesin-like protein FLA10	K11498	GO:0009532//plastid stroma	GO:0005515//protein binding	GO:0050896//response to stimulus
C1512.1	-2.8787	-1.54241	-0.453482	I	1D	411	cytoskeleton/transport_nitrate	Nitrate transporter 1.7-like	K14638	-	GO:0016709//oxidoreductase activity, acting on paired donors, with incorporation or reduction of molecular oxygen, NADH or NADPH as one donor, and incorporation of one atom of oxygen;GO:0005506//iron ion binding	GO:0008152//metabolic process
U4283	-3.16445	-0.483519	-0.49571	I	1D	338	cytoskeleton/transport_nitrate	Nitrate transporter 1.7-like	--	-	GO:0016709//oxidoreductase activity, acting on paired donors, with incorporation or reduction of molecular oxygen, NADH or NADPH as one donor, and incorporation of one atom of oxygen;GO:0005506//iron ion binding	GO:0008152//metabolic process
U19077	-2.59741	-2.54241	0.297839	I	1E	387	cytoskeleton/transport_nitrate	Nitrate transporter 1.7	K14638	-	GO:0016491//oxidoreductase activity	-
U16427	-5.36609	-2.36344	-2.32336	IV	4B	2016	cytoskeleton/transport_nitrate	Nitrate transporter 1.7	K14638	-	GO:0016706//oxidoreductase activity, acting on paired donors, with incorporation or reduction of molecular oxygen, 2-oxoglutarate as one donor, and incorporation of one atom each of oxygen into both donors	GO:0051553
U22383	-3.97181	-0.891862	-0.815619	I	1D	987	cytoskeleton/transport_oligopeptide	Oligopeptidase	--	GO:0031090//organelle membrane;GO:0043231//intracellular membrane-bounded organelle	GO:0004672//protein kinase activity;GO:0019899//enzyme binding;GO:0032559	GO:0006464//protein modification process;GO:0010087//phloem or xylem histogenesis
C1831.1	-2.42498	-0.782364	-0.608431	I	1D	2022	cytoskeleton/transport_oligopeptide/nitrate	Peptide/nitrate transporter	K14638	-	-	-
U46	-4.60924	-2.87449	-1.84294	I	1E	2216	cytoskeleton/transport_oligopeptide/nitrate	Peptide/nitrate transporter At1g59740-like	K14638	-	-	-
C3281.3	2.51362	1.71183	0.594821	I	1A	2322	cytoskeleton/transport_phosphate	Inorganic phosphate transporter 1-4	K08176	GO:0043231//intracellular membrane-bounded organelle	-	-
C4783.1	2.09189	1.96172	1.67039	I	1A	2209	cytoskeleton/transport_polyol	Polyol transporter 6	K08150	GO:0044444//cytoplasmic part	GO:0016765//transferase activity, transferring alkyl or aryl (other than methyl) groups;GO:0048037//cofactor binding;GO:0016846//carbon-sulfur lyase activity	GO:0009087//methionine catabolic process
U75	-2.53077	-1.43154	-0.832671	I	1D	2840	cytoskeleton/transport_potassium	Potassium channel AKT2/3-like	K05391	-	GO:0016405//CoA-ligase activity;GO:0016703;GO:0032559	GO:0006725//cellular aromatic compound metabolic process
U6215	-2.42541	-1.36344	-1.27073	I	1D	1323	cytoskeleton/transport_protein	Importin subunit alpha-1	--	-	-	GO:0006351//transcription, DNA-dependent
U5558	-0.527022	-1.54241	-2.83144	III	3B	273	cytoskeleton/transport_proton	H(\+)-transporting ATPase plant/fungi plasma membrane type	K01535	GO:0043231//intracellular membrane-bounded organelle;GO:0000785//chromatin	GO:0003676//nucleic acid binding	GO:0006351//transcription, DNA-dependent;GO:0034728//nucleosome organization
U21316	2.87117	1.8499	0.949916	I	1A	1225	cytoskeleton/transport_purine	Purine transporter	--	-	GO:0004553//hydrolase activity, hydrolyzing O-glycosyl compounds;GO:0030247//polysaccharide binding	GO:0006026
C1970.1	-3.33438	-1.05056	-0.888027	I	1D	762	cytoskeleton/transport_sodium	Sodium-bile acid cotransporter	K03453	-	GO:0008483//transaminase activity;GO:0048037//cofactor binding	GO:0031669//cellular response to nutrient levels
U8657	2.19812	1.02463	1.59901	I	1A	1805	cytoskeleton/transport_sugar	Sugar transport protein 14	K08150	GO:0044424//intracellular part	GO:0016765//transferase activity, transferring alkyl or aryl (other than methyl) groups	GO:0006596//polyamine biosynthetic process;GO:0030154//cell differentiation;GO:0000902//cell morphogenesis;GO:0009888//tissue development;GO:0060918//auxin transport
U9385	-3.20008	-1.61903	-1.87947	I	1D	842	cytoskeleton/transport_sugar	Glucose transporter 3	K08150	-	-	-
U6965	-3.49944	-1.64133	-1.77255	I	1D	630	cytoskeleton/transport_sugar	Plastidic glucose transporter 2	K08150	-	GO:0016872//intramolecular lyase activity	GO:0009699//phenylpropanoid biosynthetic process;GO:0006575//cellular modified amino acid metabolic process
U20760	-2.75829	-1.54532	0.189231	I	1D	683	cytoskeleton/transport_sugar	Triose phosphate/phosphate translocator, chloroplast precursor	K15283	GO:0005576//extracellular region;GO:0009536//plastid	GO:0016405//CoA-ligase activity;GO:0032559	GO:0010038//response to metal ion
U17776	-2.58186	-1.35799	0.420406	I	1D	1052	cytoskeleton/transport_sugar	Triose phosphate/phosphate translocator, chloroplastic	K15283	GO:0042579//microbody	GO:0003824//catalytic activity;GO:0032559	-
C3727.1	-3.10305	-2.33596	-0.357513	I	1E	828	cytoskeleton/transport_sugar	Sugar transporter	--	GO:0044424//intracellular part	GO:0016765//transferase activity, transferring alkyl or aryl (other than methyl) groups	GO:0009404//toxin metabolic process
U13350	1.45073	1.19455	2.75823	III	3A	2037	cytoskeleton/transport_sugar	Sugar transport protein 13	K08150	GO:0044424//intracellular part	GO:0016765//transferase activity, transferring alkyl or aryl (other than methyl) groups	GO:0006596//polyamine biosynthetic process;GO:0030154//cell differentiation;GO:0000902//cell morphogenesis;GO:0009888//tissue development;GO:0060918//auxin transport
C5482.2	0.797074	1.73371	2.39737	III	3A	314	cytoskeleton/transport_sugar	Sugar transporter ERD6-like 2	K08145	GO:0009536//plastid	GO:0016765//transferase activity, transferring alkyl or aryl (other than methyl) groups;GO:0016846//carbon-sulfur lyase activity	GO:0043434//response to peptide hormone stimulus;GO:0009404//toxin metabolic process;GO:0048528//post-embryonic root development;GO:0009416//response to light stimulus
U9343	0.871172	1.56884	2.2184	III	3A	1264	cytoskeleton/transport_sugar	Sugar transporter ERD6-like 3	K08145	-	GO:0016740//transferase activity;GO:0016829//lyase activity	-
L10042443	4.00547	3.36448	3.13434	IV	4A	1422	cytoskeleton/transport_vesicle	Coatomer, gamma subunit , appendage	-	GO:0031461//cullin-RING ubiquitin ligase complex	GO:0005488//binding	GO:2000026//regulation of multicellular organismal development;GO:0010476//gibberellin mediated signaling pathway
U3878	-2.79543	-1.84539	-0.493834	I	1D	764	DNA/RNA/protein_chromosome	High mobility group family	K11275	GO:0044424//intracellular part	GO:0046872//metal ion binding;GO:0016728	GO:0006259//DNA metabolic process;GO:0009132//nucleoside diphosphate metabolic process
C1943.1	-3.66695	-1.39981	-1.33443	I	1D	531	DNA/RNA/protein_chromosome	Histone H4	K11254	GO:0031410//cytoplasmic vesicle	GO:0016491//oxidoreductase activity;GO:0005506//iron ion binding	-
C650.2	-2.53369	-2.72299	-2.25798	IV	4B	462	DNA/RNA/protein_chromosome	Histone H2A variant 1	K11251	GO:0044424//intracellular part	GO:0016840	GO:0006558//L-phenylalanine metabolic process
U12116	2.33197	1.61905	0.949916	I	1A	1286	DNA/RNA/protein_DNA binding	DNA binding protein	K01115	GO:0005794//Golgi apparatus;GO:0016020//membrane	GO:0008417//fucosyltransferase activity	GO:0042546//cell wall biogenesis;GO:0009250//glucan biosynthetic process
U17482	-2.31129	-0.991003	-1.35751	I	1D	547	DNA/RNA/protein_DNA binding	Nucleic acid binding protein	--	-	GO:0004672//protein kinase activity;GO:0000166//nucleotide binding	-
U2425	-10.9948	0.00190734	-0.602625	I	1D	2018	DNA/RNA/protein_DNA binding	Nucleic acid binding protein	K01115	-	GO:0016301//kinase activity	-
U16875	-2.07134	-0.837156	-0.345129	I	1D	855	DNA/RNA/protein_DNA binding	Single-stranded DNA-bindig protein WHY2, mitochondrial-like isoform X1	--	-	GO:0016773//phosphotransferase activity, alcohol group as acceptor;GO:0016301//kinase activity;GO:0032559	GO:0016310//phosphorylation;GO:0019586
U22487	-2.05754	-2.10801	-1.77255	I	1E	778	DNA/RNA/protein_DNA binding	Protein phosphatases pp1 regulatory subunit	--	-	GO:0004553//hydrolase activity, hydrolyzing O-glycosyl compounds;GO:0043167//ion binding;GO:0004672//protein kinase activity;GO:0032559	GO:0006464//protein modification process;GO:0006026
U19493	-14.2638	-0.751	-2.03558	I	1F	314	DNA/RNA/protein_DNA binding	Nucleic acid binding protein	--	-	GO:0004672//protein kinase activity;GO:0000166//nucleotide binding	GO:0009987//cellular process
L10011349	-12.6823	-0.635523	0.397375	I	1D	537	DNA/RNA/protein_DNA degradation	HNH endonuclease	-	GO:0031410//cytoplasmic vesicle	GO:0005506//iron ion binding;GO:0016634	GO:0008152//metabolic process
L10015510	-4.07134	-1.63552	-0.77255	I	1D	3216	DNA/RNA/protein_DNA repair	BRCA2 repeat	K08775	-	-	-
L10059426	-2.91934	-2.44288	-1.09448	I	1E	645	DNA/RNA/protein_DNA repair	3'-5' exonuclease	K10900	GO:0043231//intracellular membrane-bounded organelle	-	-
U17752	-4.38684	-2.07736	-1.7428	I	1E	1066	DNA/RNA/protein_DNA repair	DNA-damage-repair/toleration protein DRT100	K13420	-	GO:0016740//transferase activity	-
L10021568	-3.33438	-1.39041	-2.92455	I	1F	3699	DNA/RNA/protein_DNA repair	BRCA2 repeat	K08775	-	-	-
L10034410	-3.41238	-1.97537	-0.602625	I	1D	1623	DNA/RNA/protein_DNA repair	DNA photolyase, FAD-binding/Cryptochrome, C-terminal	K02295	-	GO:0016758//transferase activity, transferring hexosyl groups	-
U13497	-3.70877	-0.656584	-1.7181	I	1D	535	DNA/RNA/protein_DNA repair	DNA-3-methyladenine glycosylase	K01246	-	GO:0004871//signal transducer activity;GO:0004713//protein tyrosine kinase activity;GO:0032559	GO:0006464//protein modification process
U16406	-2.32453	-1.22049	-1.2852	I	1D	1765	DNA/RNA/protein_DNA repair	DNA-3-methyladenine glycosylase	K01246	-	GO:0016874//ligase activity	-
L10006756	-3.64558	-1.25611	-1.86831	I	1D	1224	DNA/RNA/protein_DNA repair	DNA-3-methyladenine glycosylase	K01246	GO:0031224//intrinsic to membrane	GO:0005249//voltage-gated potassium channel activity;GO:0005515//protein binding;GO:0000166//nucleotide binding	GO:0009725//response to hormone stimulus;GO:0006873//cellular ion homeostasis;GO:0030001//metal ion transport
L10041051	-4.02243	-1.22049	-1.18759	I	1D	2064	DNA/RNA/protein_DNA repair	fidgetin-like protein 1-like	K01509	GO:0009534//chloroplast thylakoid;GO:0030529//ribonucleoprotein complex	GO:0005198//structural molecule activity	GO:0010467//gene expression
L10030404	-2.68801	-1.15337	-0.187588	I	1D	894	DNA/RNA/protein_DNA repair	Repair protein Rad1/Rec1	K02830	GO:0009536//plastid	GO:0004091//carboxylesterase activity	GO:0044238//primary metabolic process
L10040321	-3.55677	-0.635523	-0.839664	I	1D	792	DNA/RNA/protein_DNA repair	Replication fork protection component Swi3	K10904	GO:0009536//plastid	GO:0004091//carboxylesterase activity	GO:0044238//primary metabolic process
L10034459	-2.57949	-1.04715	-1.00702	I	1D	2427	DNA/RNA/protein_DNA repair	Ribonucleoside-diphosphate reductase subunit M1	K10807	-	-	GO:0043170;GO:0044238//primary metabolic process
L10030052	-10.0498	-2.95745	-0.509516	I	1E	3330	DNA/RNA/protein_DNA repair	DNA mismatch repair protein MutS, connector	K08737	-	-	-
U14340	-2.74941	-2.08442	-1.09029	I	1E	1485	DNA/RNA/protein_DNA repair	DNA-3-methyladenine glycosylase	K01246	GO:0005618//cell wall;GO:0031410//cytoplasmic vesicle	GO:0030246//carbohydrate binding;GO:0043167//ion binding;GO:0015925	GO:0009628//response to abiotic stimulus;GO:0044238//primary metabolic process
L10027611	1.76155	3.05253	1.13434	II	2A	1230	DNA/RNA/protein_DNA repair	Nudix hydrolase 6-like	K03574	GO:0016020//membrane	GO:0004713//protein tyrosine kinase activity;GO:0032559	GO:0006464//protein modification process
U14488	1.59228	1.88145	2.30156	III	3A	1908	DNA/RNA/protein_DNA repair	DNA-3-methyladenine glycosylase I	K01246	-	-	-
L10005862	-1.16445	1.10144	4.39737	III	3A	852	DNA/RNA/protein_DNA repair	NUDIX hydrolase	K03574	GO:0016020//membrane	GO:0005488//binding;GO:0004672//protein kinase activity	-
U19393	-13.4529	-2.92092	-2.50952	IV	4B	341	DNA/RNA/protein_DNA repair	Ribonucleoside-diphosphate reductase small chain	K10808	GO:0005618//cell wall	GO:0030234//enzyme regulator activity;GO:0004091//carboxylesterase activity	GO:0071555
L10022356	3.08348	3.6375	1.39737	I	1B	897	DNA/RNA/protein_DNA replication	Ribonuclease III	K11592	-	GO:0004091//carboxylesterase activity	GO:0044238//primary metabolic process
U3232	-4.33438	-0.307948	-1.77255	I	1D	455	DNA/RNA/protein_DNA replication	DNA primase small subunit-like	K02684	-	GO:0030246//carbohydrate binding;GO:0004713//protein tyrosine kinase activity;GO:0032559	GO:0006464//protein modification process;GO:0008037//cell recognition
U18291	-4.16445	0.264942	-1.50952	I	1D	425	DNA/RNA/protein_DNA replication	DNA replication licensing factor mcm2	K02540	-	GO:0035251//UDP-glucosyltransferase activity	-
U3069	-4.25191	-0.483519	-1.25798	I	1D	473	DNA/RNA/protein_DNA replication	Origin recognition complex subunit 2-like	K02604	-	GO:0004672//protein kinase activity	-
U9938	-4.16445	-3.54241	-1.60263	I	1E	547	DNA/RNA/protein_DNA replication	DNA replication licensing factor MCM3	K02541	GO:0031224//intrinsic to membrane;GO:0031410//cytoplasmic vesicle	GO:0004674//protein serine/threonine kinase activity;GO:0032559	GO:0006464//protein modification process
L10044314	-6.09991	-2.11263	-1.48304	I	1E	483	DNA/RNA/protein_DNA replication	Ribonuclease H domain	K03469	GO:0005618//cell wall	GO:0004091//carboxylesterase activity	GO:0071555
C256.2	-6.35428	-2.76084	-1.90232	I	1E	599	DNA/RNA/protein_DNA replication	Ribonuclease H protein	--	GO:0030312//external encapsulating structure;GO:0031410//cytoplasmic vesicle	GO:0004091//carboxylesterase activity	GO:0071555
L10008758	-4.07134	-1.48352	-2.18759	I	1F	1869	DNA/RNA/protein_DNA replication	DNA polymerase alpha, subunit B N-terminal	K02321	-	GO:0016740//transferase activity	-
U22102	-13.2713	-1.70591	-2.18759	I	1F	357	DNA/RNA/protein_DNA replication	DNA primase	K02684	-	GO:0005488//binding;GO:0004672//protein kinase activity	-
L10054664	-2.62388	-1.73506	-3.09448	I	1F	3729	DNA/RNA/protein_DNA replication	DNA replication factor Dna2	K10742	-	GO:0035251//UDP-glucosyltransferase activity	-
L10010057	-1.62785	-2.00898	-0.93043	II	2C	8040	DNA/RNA/protein_DNA replication	DNA helicase, UvrD/REP type	K14326	-	GO:0035252//UDP-xylosyltransferase activity;GO:0035251//UDP-glucosyltransferase activity	-
L10047564	4.08348	2.10144	9.63253	IV	4A	687	DNA/RNA/protein_DNA replication	Ribonuclease T2	K01166	GO:0005618//cell wall	GO:0004091//carboxylesterase activity	GO:0071555
L10048883	-2.41684	-2.12095	-3.63053	IV	4B	4434	DNA/RNA/protein_DNA replication	DNA topoisomerase 2	K03164	-	GO:0005488//binding	-
U7245	2.09155	0.515288	0.269381	I	1A	1980	DNA/RNA/protein_nucleotide metabolism	ATP sulfurylase 1, chloroplastic	K13811	-	GO:0046030//inositol trisphosphate phosphatase activity;GO:0004518//nuclease activity	GO:0009725//response to hormone stimulus;GO:0042445//hormone metabolic process;GO:0019932//second-messenger-mediated signaling;GO:0010065;GO:0046838//phosphorylated carbohydrate dephosphorylation;GO:0043647//inositol phosphate metabolic process;GO:0010051//xylem and phloem pattern formation
L10051089	2.19572	1.24186	-0.609051	I	1A	900	DNA/RNA/protein_nucleotide metabolism	Phosphoribosyltransferase	K00759	-	GO:0003676//nucleic acid binding;GO:0042623//ATPase activity, coupled;GO:0032559	GO:0006261//DNA-dependent DNA replication
L10023197	2.00275	0.170305	0.540739	I	1A	1389	DNA/RNA/protein_nucleotide metabolism	Sulphate adenylyltransferase	K13811	-	GO:0046872//metal ion binding;GO:0003824//catalytic activity	-
L10020097	2.29498	1.11655	1.85681	I	1A	732	DNA/RNA/protein_nucleotide metabolism	Thymidylate kinase	K00943	-	GO:0005506//iron ion binding;GO:0003824//catalytic activity;GO:0016209//antioxidant activity	GO:0008152//metabolic process;GO:0006950//response to stress
C4323.4	2.41002	0.264942	1.84483	I	1A	2708	DNA/RNA/protein_nucleotide metabolism	Uridine kinase-like protein 1, chloroplastic	K00876	-	GO:0016747//transferase activity, transferring acyl groups other than amino-acyl groups	GO:0009699//phenylpropanoid biosynthetic process
L10024090	2.18605	4.13707	-1.77255	I	1B	1650	DNA/RNA/protein_nucleotide metabolism	Amidohydrolase 1	K01466	-	GO:0016491//oxidoreductase activity	GO:0008152//metabolic process
C4629.2	3.42051	3.17183	1.39737	I	1B	1609	DNA/RNA/protein_nucleotide metabolism	Manganese-dependent ADP-ribose/CDP-alcohol diphosphatase	K01517	GO:0044464//cell part	GO:0017111//nucleoside-triphosphatase activity;GO:0015604//organic phosphonate transmembrane transporter activity;GO:0032559	GO:0009207
L10031484	3.12095	0.894992	2.98234	I	1C	1989	DNA/RNA/protein_nucleotide metabolism	Uridine kinase-like protein 1, chloroplastic	K00876	GO:0031224//intrinsic to membrane;GO:0031410//cytoplasmic vesicle	GO:0046914//transition metal ion binding;GO:0001071//nucleic acid binding transcription factor activity	GO:0006351//transcription, DNA-dependent
U3067	-2.51023	-1.25291	-1.55016	I	1D	340	DNA/RNA/protein_nucleotide metabolism	5-nucleotidase surE	K03787	GO:0005576//extracellular region	GO:0005488//binding	-
C2178.1	-2.58592	-1.45315	-1.18759	I	1D	219	DNA/RNA/protein_nucleotide metabolism	AMP deaminase-like	K01490	GO:0005576//extracellular region;GO:0005618//cell wall	GO:0046914//transition metal ion binding;GO:0004871//signal transducer activity;GO:0003824//catalytic activity;GO:0016209//antioxidant activity	GO:0008152//metabolic process
C738.3	-2.0147	-0.497325	-0.767684	I	1D	2529	DNA/RNA/protein_nucleotide metabolism	CTP synthase family protein	K01937	GO:0043231//intracellular membrane-bounded organelle	GO:0016772//transferase activity, transferring phosphorus-containing groups;GO:0005488//binding;GO:0004871//signal transducer activity	GO:0006796//phosphate-containing compound metabolic process;GO:0007623//circadian rhythm;GO:0009755//hormone-mediated signaling pathway;GO:0006351//transcription, DNA-dependent;GO:0003006//developmental process involved in reproduction;GO:0010017//red or far-red light signaling pathway
U22189	-4.55677	-1.92092	-0.0500841	I	1D	244	DNA/RNA/protein_nucleotide metabolism	Histone deacetylase	K01514	-	GO:0003676//nucleic acid binding;GO:0003678//DNA helicase activity;GO:0032559	GO:0006259//DNA metabolic process;GO:0003006//developmental process involved in reproduction
U24092	-3.41238	-1.15337	-0.509516	I	1D	218	DNA/RNA/protein_nucleotide metabolism	Phosphoribosyltransferase	K00759	-	GO:0016836//hydro-lyase activity;GO:0046914//transition metal ion binding	-
L10034195	-13.1661	-1.33596	-0.888027	I	1D	576	DNA/RNA/protein_nucleotide metabolism	Phosphoribosyltransferase	K00759	GO:0009532//plastid stroma	GO:0051536//iron-sulfur cluster binding	GO:0009314//response to radiation;GO:0022900//electron transport chain
U12225	-3.42319	-1.11357	-0.371034	I	1D	459	DNA/RNA/protein_nucleotide metabolism	Phosphoribosyltransferase	K00759	GO:0009536//plastid	GO:0016903//oxidoreductase activity, acting on the aldehyde or oxo group of donors;GO:0016744	GO:0006772//thiamine metabolic process;GO:0006721//terpenoid metabolic process
C3712.2	-3.27408	-2.01935	0.163674	I	1E	805	DNA/RNA/protein_nucleotide metabolism	Adenine phosphoribosyltransferase 2-like	K00759	GO:0009536//plastid	GO:0046914//transition metal ion binding;GO:0001071//nucleic acid binding transcription factor activity	GO:0006351//transcription, DNA-dependent
U31202	-14.3144	-2.54241	-1.50952	I	1E	231	DNA/RNA/protein_nucleotide metabolism	Deoxyuridine 5'-triphosphate nucleotidohydrolase-like	K01520	-	GO:0046914//transition metal ion binding;GO:0016701//oxidoreductase activity, acting on single donors with incorporation of molecular oxygen	GO:0008152//metabolic process
U4218	-4.48638	-1.09495	-2.64702	I	1F	509	DNA/RNA/protein_nucleotide metabolism	Deoxyuridine 5'-triphosphate nucleotidohydrolase-like	K01520	-	GO:0008194//UDP-glycosyltransferase activity;GO:0016758//transferase activity, transferring hexosyl groups	-
L10030343	2.15748	2.28202	2.68688	IV	4A	780	DNA/RNA/protein_nucleotide metabolism	Thymidylate kinase	K00943	GO:0043231//intracellular membrane-bounded organelle;GO:0031224//intrinsic to membrane	GO:0043169//cation binding;GO:0003824//catalytic activity	GO:0051234//establishment of localization;GO:0022900//electron transport chain
C5544.2	2.37987	2.56801	2.85055	IV	4A	1076	DNA/RNA/protein_nucleotide metabolism	Thymidylate kinase isoform X2	K00943	-	GO:0016491//oxidoreductase activity	-
L10036819	-2.68801	-2.09495	-3.50952	IV	4B	1155	DNA/RNA/protein_nucleotide metabolism	Survival protein SurE-like phosphatase/nucleotidase	K03787	-	GO:0016628//oxidoreductase activity, acting on the CH-CH group of donors, NAD or NADP as acceptor	GO:0008152//metabolic process
U15817	-2.08199	-1.08799	-1.0561	I	1D	1578	DNA/RNA/protein_nucleotide sugar biosynthesis	Mannose-1-phosphate guanylyltransferase 1 isoform 1	K00971	-	GO:0017111//nucleoside-triphosphatase activity	-
U11124	-2.33438	-1.87256	-1.77255	I	1D	1510	DNA/RNA/protein_protein binding	Protein binding protein	K00924	GO:0005576//extracellular region;GO:0030312//external encapsulating structure;GO:0009536//plastid	GO:0016787//hydrolase activity	GO:0044238//primary metabolic process
L10023246	2.05794	0.894992	0.715115	I	1A	3648	DNA/RNA/protein_protein synthesis_ribosome	Phospholipid-translocating ATPase	K01530	-	GO:0004518//nuclease activity	GO:0032502//developmental process;GO:0009719;GO:0006950//response to stress
U13744	12.5098	0.779515	1.39737	I	1A	675	DNA/RNA/protein_protein synthesis_ribosome	Phospholipid-transporting ATPase 1-like	K14802	-	GO:0004672//protein kinase activity;GO:0032559	GO:0006464//protein modification process
U26289	2.08348	0.58687	4.13434	I	1C	321	DNA/RNA/protein_protein synthesis_ribosome	60S ribosomal protein L28-1	K02903	GO:0009536//plastid	GO:0005488//binding;GO:0004518//nuclease activity	-
U9431	-2.00111	-1.49459	-0.648279	I	1D	4921	DNA/RNA/protein_protein synthesis_ribosome	30S ribosomal protein S11	K03040	GO:0009534//chloroplast thylakoid	-	-
C4883.1	-2.12381	-0.342476	-0.0407462	I	1D	259	DNA/RNA/protein_protein synthesis_ribosome	60S acidic ribosomal protein P0	K02941	-	GO:0004672//protein kinase activity;GO:0000166//nucleotide binding	-
U13215	-2.22746	-1.22049	-0.20551	I	1D	931	DNA/RNA/protein_protein synthesis_ribosome	Guanosine-3',5'-bis(diphosphate) 3'-pyrophosphohydrolase MESH1	K01139	GO:0031224//intrinsic to membrane	GO:0016759//cellulose synthase activity;GO:0046914//transition metal ion binding	GO:0045229//external encapsulating structure organization;GO:0009250//glucan biosynthetic process
U16447	-2.10305	-1.59245	-0.187588	I	1D	835	DNA/RNA/protein_protein synthesis_ribosome	Guanosine-3',5'-bis(diphosphate) 3'-pyrophosphohydrolase MESH1>gi|223540779|gb|EEF42339.1| guanosine-3&apos;,5&apos;-bis(diphosphate) 3&apos;-pyrophosphohydrolase	--	GO:0000785//chromatin;GO:0031090//organelle membrane;GO:0009536//plastid	GO:0003676//nucleic acid binding	GO:0034728//nucleosome organization
C3429.1	-10.9328	-0.735058	-0.839664	I	1D	2558	DNA/RNA/protein_protein synthesis_ribosome	H/ACA ribonucleoprotein complex subunit 4-like	K11131	GO:0043231//intracellular membrane-bounded organelle;GO:0000785//chromatin	GO:0003676//nucleic acid binding	GO:0006952//defense response;GO:0009266//response to temperature stimulus;GO:0009791//post-embryonic development;GO:0034728//nucleosome organization
L10054361	-2.29373	-0.841973	0.72495	I	1D	504	DNA/RNA/protein_protein synthesis_ribosome	Ribosomal protein PSRP-3/Ycf65	-	-	GO:0004091//carboxylesterase activity;GO:0004857//enzyme inhibitor activity	-
L10051519	-2.48638	-1.30795	-3.50952	I	1F	837	DNA/RNA/protein_protein synthesis_ribosome	Ribosomal protein L13	K02871	GO:0005618//cell wall	GO:0016787//hydrolase activity	-
U15596	-1.74941	-2.67992	-0.187588	II	2C	986	DNA/RNA/protein_protein synthesis_ribosome	50S ribosomal protein L5, chloroplastic	K02931	GO:0005618//cell wall	GO:0016787//hydrolase activity	-
C2997.2	0.935084	-0.667944	2.25298	III	3A	1896	DNA/RNA/protein_protein synthesis_ribosome	Ribosomal protein S6 kinase	K04688	GO:0005618//cell wall	GO:0030234//enzyme regulator activity;GO:0004091//carboxylesterase activity	GO:0071555;GO:0045229//external encapsulating structure organization
L10052210	-0.48638	-0.0140342	-2.18759	III	3B	573	DNA/RNA/protein_RNA binding	RNA-binding domain, S1, IF1 type	K15025	-	GO:0008905	GO:0008152//metabolic process
L10045401	-2.74941	-3.54241	-0.150113	I	1E	1890	DNA/RNA/protein_RNA degradation	Chaperonin Cpn60	K04077	GO:0042579//microbody	GO:0016405//CoA-ligase activity	GO:0042445//hormone metabolic process
U23096	1.71002	1.61905	2.18165	III	3A	746	DNA/RNA/protein_RNA degradation	Carbon catabolite repressor protein	--	GO:0009941//chloroplast envelope;GO:0009532//plastid stroma	GO:0005506//iron ion binding;GO:0016712//oxidoreductase activity, acting on paired donors, with incorporation or reduction of molecular oxygen, reduced flavin or flavoprotein as one donor, and incorporation of one atom of oxygen	GO:0008152//metabolic process
L10018833	-2.90142	-1.6128	-0.541225	I	1D	1923	DNA/RNA/protein_spliceosome	RNA-processing protein, HAT helix	K12855	GO:0016020//membrane	GO:0004871//signal transducer activity;GO:0016491//oxidoreductase activity;GO:0004672//protein kinase activity;GO:0000166//nucleotide binding	GO:0008152//metabolic process
C1497.1	2.19474	1.96448	1.94742	I	1A	2699	DNA/RNA/protein_transcription	BRG-1 associated factor	K15223	-	-	-
C532.1	2.37987	-0.335962	1.61977	I	1A	766	DNA/RNA/protein_transcription	Double-stranded-RNA-binding protein	--	-	GO:0016301//kinase activity	-
U14526	-4.07134	-0.805448	-1.69009	I	1D	832	DNA/RNA/protein_transcription	Chromatin remodeling complex subunit	K11654	-	GO:0004721//phosphoprotein phosphatase activity	-
L10001749	-2.16445	-1.01885	-0.57663	I	1D	2856	DNA/RNA/protein_transcription	DEAD-like helicase	K10779	GO:0016020//membrane	GO:0022804	GO:0015837//amine transport
L10026140	-2.07134	-1.50059	-0.0355845	I	1D	3609	DNA/RNA/protein_transcription	DNA-directed RNA polymerase, bacteriophage type	K10908	GO:0031410//cytoplasmic vesicle	GO:0016628//oxidoreductase activity, acting on the CH-CH group of donors, NAD or NADP as acceptor;GO:0016772//transferase activity, transferring phosphorus-containing groups	GO:0006796//phosphate-containing compound metabolic process;GO:0023052//signaling
U22649	-3.1544	-1.58089	-1.95697	I	1D	1373	DNA/RNA/protein_transcription	Trihelix transcription factor GTL1-like	K15174	-	-	-
U12405	-2.20885	-0.828168	0.0300038	I	1D	582	DNA/RNA/protein_transcription	Transcription initiation factor IIB-like	K03124	GO:0009536//plastid	GO:0031406//carboxylic acid binding;GO:0016616//oxidoreductase activity, acting on the CH-OH group of donors, NAD or NADP as acceptor;GO:0032559	GO:0009553//embryo sac development;GO:0006563//L-serine metabolic process
L10038519	-3.04709	-2.65789	-1.50952	I	1E	2550	DNA/RNA/protein_transcription	DEAD-like helicase	K11654	-	GO:0008417//fucosyltransferase activity	GO:0042546//cell wall biogenesis;GO:0009250//glucan biosynthetic process
U11704	-4.91934	-2.48352	-1.08067	I	1E	1587	DNA/RNA/protein_transcription	ISWI chromatin remodeling complex ATPase ISW1	K11654	GO:0009521;GO:0031224//intrinsic to membrane;GO:0009534//chloroplast thylakoid	GO:0046906//tetrapyrrole binding;GO:0043169//cation binding	GO:0006464//protein modification process;GO:0006091//generation of precursor metabolites and energy
L10014186	-2.88692	-2.72299	-0.187588	I	1E	3405	DNA/RNA/protein_transcription	RNA-dependent RNA polymerase, eukaryotic-type	K11699	-	GO:0016301//kinase activity	-
L10030144	-2.82742	-2.02784	-1.50952	I	1E	3279	DNA/RNA/protein_transcription	RNA-dependent RNA polymerase, eukaryotic-type	K11699	GO:0005618//cell wall	GO:0016787//hydrolase activity	-
L10033270	-1.79029	-2.04791	-0.860293	II	2C	2934	DNA/RNA/protein_transcription	RNA-dependent RNA polymerase, eukaryotic-type	K11699	GO:0031410//cytoplasmic vesicle;GO:0016020//membrane	GO:0004674//protein serine/threonine kinase activity;GO:0004871//signal transducer activity;GO:0016491//oxidoreductase activity;GO:0032559	GO:0007167//enzyme linked receptor protein signaling pathway;GO:0006464//protein modification process
U24543	0.276121	-0.335962	2.98234	III	3A	297	DNA/RNA/protein_transcription	Elongation factor 1-alpha	K03231	-	GO:0003677//DNA binding	-
L10014052	1.23765	0.94944	2.77589	III	3A	1101	DNA/RNA/protein_transcription	Transcription elongation factor S-II, central domain	K03145	-	GO:0016709//oxidoreductase activity, acting on paired donors, with incorporation or reduction of molecular oxygen, NADH or NADPH as one donor, and incorporation of one atom of oxygen;GO:0005506//iron ion binding	GO:0008152//metabolic process
U18698	-2.74941	-1.50059	0.326986	I	1D	2367	DNA/RNA/protein_tRNA	Alanine--tRNA ligase, chloroplastic	K01872	GO:0016020//membrane	GO:0004702//receptor signaling protein serine/threonine kinase activity;GO:0032559	GO:0006464//protein modification process
L10035408	-2.07134	-0.925029	-0.718102	I	1D	1824	DNA/RNA/protein_tRNA	Aminoacyl-tRNA synthetase, class I (M)	K01874	-	GO:0030246//carbohydrate binding	GO:0008037//cell recognition
L10007878	-0.864891	-0.081082	2.08401	III	3A	3009	DNA/RNA/protein_tRNA	Prolyl-tRNA synthetase, class II, C-terminal	K01881	-	GO:0003678//DNA helicase activity;GO:0042623//ATPase activity, coupled;GO:0032559	GO:0006259//DNA metabolic process
U7529	0.82327	1.327	2.12436	III	3A	1149	DNA/RNA/protein_tRNA	TRNA-specific adenosine deaminase, chloroplastic	K15441	GO:0005618//cell wall;GO:0031410//cytoplasmic vesicle	GO:0046914//transition metal ion binding;GO:0016682//oxidoreductase activity, acting on diphenols and related substances as donors, oxygen as acceptor	GO:0009628//response to abiotic stimulus;GO:0008152//metabolic process
L10042019	2.87117	1.86698	1.92789	I	1A	1263	Hormone response_ABA biosynthesis	Zeaxanthin epoxidase	K09838	GO:0044464//cell part	-	GO:0009725//response to hormone stimulus;GO:0006972//hyperosmotic response
L10061826	2.49851	2.10144	1.98234	I	1B	1251	Hormone response_ABA biosynthesis	Zeaxanthin epoxidase	K09838	GO:0043231//intracellular membrane-bounded organelle	GO:0030528//transcription regulator activity;GO:0003676//nucleic acid binding;GO:0001071//nucleic acid binding transcription factor activity	GO:0009725//response to hormone stimulus;GO:0006950//response to stress;GO:0010467//gene expression
C1431.2	-2.79381	-1.89186	-0.272979	I	1D	1836	Hormone response_ABA biosynthesis	9-cis-epoxycarotenoid dioxygenase	K11159	GO:0043231//intracellular membrane-bounded organelle;GO:0016020//membrane	GO:0004672//protein kinase activity;GO:0019899//enzyme binding	-
L10058287	-6.02243	-1.991	-1.10513	I	1D	1722	Hormone response_ABA biosynthesis	Carotenoid cleavage dioxygenase 8, chloroplastic	K09840	-	GO:0005515//protein binding;GO:0008171//O-methyltransferase activity	GO:0006730//one-carbon metabolic process
C4717.1	-3.41238	-1.13802	-0.105125	I	1D	1898	Hormone response_ABA biosynthesis	Zeaxanthin epoxidase	K09838	-	GO:0016709//oxidoreductase activity, acting on paired donors, with incorporation or reduction of molecular oxygen, NADH or NADPH as one donor, and incorporation of one atom of oxygen;GO:0005506//iron ion binding	GO:0008152//metabolic process
C1808.1	-15.6281	-2.76481	-1.3959	I	1E	1725	Hormone response_ABA biosynthesis	Carotenoid cleavage dioxygenase 8, chloroplastic	K09840	-	GO:0005515//protein binding;GO:0008171//O-methyltransferase activity	GO:0006730//one-carbon metabolic process
U22575	-1.43747	-2.31241	0.382728	II	2C	2012	Hormone response_ABA biosynthesis	9-cis-epoxycarotenoid dioxygenase 3	K09840	GO:0043231//intracellular membrane-bounded organelle	GO:0016301//kinase activity	-
L10052834	2.78974	2.42337	5.20473	IV	4A	1287	Hormone response_ABA biosynthesis	Zeaxanthin epoxidase	K09838	-	GO:0016703	GO:0009608//response to symbiont;GO:0008152//metabolic process;GO:0010038//response to metal ion
L10042018	2.33805	11.3362	5.5673	IV	4A	1185	Hormone response_ABA biosynthesis	Zeaxanthin epoxidase	K09838	GO:0043231//intracellular membrane-bounded organelle	GO:0030528//transcription regulator activity;GO:0003676//nucleic acid binding;GO:0001071//nucleic acid binding transcription factor activity	GO:0009725//response to hormone stimulus;GO:0006950//response to stress;GO:0010467//gene expression
U2525	-5.57384	-1.88791	-1.24987	I	1D	1525	Hormone response_ABA degradation	Abscisic acid 8'-hydroxylase 4	K09843	-	GO:0016778	GO:0006163//purine nucleotide metabolic process
C4492.2	3.29498	1.77951	4.18165	I	1C	537	Hormone response_ABA signaling	Probable protein phosphatase 2C	K14497	GO:0031410//cytoplasmic vesicle	GO:0043167//ion binding;GO:0015928//fucosidase activity	GO:0044238//primary metabolic process;GO:0009987//cellular process
L10033788	3.00547	1.36448	4.6453	I	1C	732	Hormone response_ABA signaling	Protein phosphatase 2C, N-terminal	K14497	GO:0030312//external encapsulating structure	GO:0004553//hydrolase activity, hydrolyzing O-glycosyl compounds;GO:0043167//ion binding	GO:0006026
U2188	-2.74941	-0.898557	-0.187588	I	1D	493	Hormone response_ABA signaling	Abscisic acid insensitive	K14432	GO:0043231//intracellular membrane-bounded organelle	GO:0003676//nucleic acid binding	GO:0006259//DNA metabolic process;GO:0006351//transcription, DNA-dependent
L10039350	-2.56655	-1.36733	0.107868	I	1D	1143	Hormone response_ABA signaling	Protein phosphatase 2C, N-terminal	K04345	GO:0030312//external encapsulating structure	GO:0004553//hydrolase activity, hydrolyzing O-glycosyl compounds;GO:0030247//polysaccharide binding	GO:0009793//embryo development ending in seed dormancy;GO:0033554//cellular response to stress;GO:0006026
L10013043	-11.2896	-0.705912	-0.673014	I	1D	1410	Hormone response_ABA signaling	Protein phosphatase 2C-like	-	GO:0044464//cell part	GO:0004553//hydrolase activity, hydrolyzing O-glycosyl compounds	GO:0000272//polysaccharide catabolic process
U11666	-12.7601	-2.02784	-0.325091	I	1E	636	Hormone response_ABA signaling	HVA22-like protein	--	-	GO:0003845//11-beta-hydroxysteroid dehydrogenase [NAD(P)] activity	GO:0009725//response to hormone stimulus;GO:0006629//lipid metabolic process
U18570	0.420511	2.36448	14.1159	II	2B	645	Hormone response_ABA signaling	Protein phosphatase 2c	K14497	GO:0043231//intracellular membrane-bounded organelle	GO:0004553//hydrolase activity, hydrolyzing O-glycosyl compounds;GO:0030247//polysaccharide binding	GO:0006950//response to stress;GO:0006026
U2094	3.16853	3.58687	2.18165	IV	4A	631	Hormone response_ABA signaling	Abscisic acid receptor PYR/PYL family	K14496	-	GO:0001071//nucleic acid binding transcription factor activity	GO:0006351//transcription, DNA-dependent
L10046907	-3.20885	-1.22049	-1.86566	I	1D	1104	Hormone response_auxin biosynthesis	Tryptophan aminotransferase-related protein 2-like	K14548	-	-	GO:0006950//response to stress;GO:0042221//response to chemical stimulus
L10054232	1.96483	2.22882	-0.348052	II	2A	543	Hormone response_auxin biosynthesis	L-tryptophan--pyruvate aminotransferase 1-like	K14548	-	GO:0030528//transcription regulator activity;GO:0003676//nucleic acid binding;GO:0001071//nucleic acid binding transcription factor activity	GO:0006950//response to stress;GO:0010467//gene expression
L10051193	-0.357097	4.6375	14.4933	II	2B	1194	Hormone response_auxin biosynthesis	L-tryptophan--pyruvate aminotransferase 1-like	K14548	GO:0016020//membrane;GO:0030312//external encapsulating structure	GO:0003779//actin binding	GO:0007010//cytoskeleton organization
U1508	-2.59741	-3.00184	-1.65391	I	1E	789	Hormone response_auxin hydrolysis_ILR1	IAA-amino acid hydrolase ILR1-like 6	K14664	GO:0031410//cytoplasmic vesicle	GO:0016717//oxidoreductase activity, acting on paired donors, with oxidation of a pair of donors resulting in the reduction of molecular oxygen to two molecules of water;GO:0005506//iron ion binding	GO:0006091//generation of precursor metabolites and energy
U21064	-12.4099	-2.54241	-1.67301	I	1E	1081	Hormone response_auxin hydrolysis_ILR1	IAA-amino acid hydrolase ILR1-like 6-like	K14664	GO:0016020//membrane	GO:0016491//oxidoreductase activity;GO:0004672//protein kinase activity;GO:0032559	GO:0006464//protein modification process;GO:0007167//enzyme linked receptor protein signaling pathway
U20213	-4.51495	-1.86685	-1.92762	I	1D	1048	Hormone response_auxin signaling	Auxin-induced in root cultures protein 12	--	GO:0005886//plasma membrane	-	GO:0050794//regulation of cellular process;GO:0051649//establishment of localization in cell;GO:0071842
U1570	-4.62388	-1.61684	-0.979595	I	1D	924	Hormone response_auxin signaling_ABP	Auxin-binding protein	--	GO:0016020//membrane;GO:0043231//intracellular membrane-bounded organelle	GO:0003824//catalytic activity	GO:0048856//anatomical structure development
U22374	-2.1402	-0.925029	-0.898081	I	1D	791	Hormone response_auxin signaling_ARF	Auxin response factor 19	K14486	-	-	GO:0050896//response to stimulus
U23015	-3.57044	-1.04361	-1.18759	I	1D	676	Hormone response_auxin signaling_ARF	Auxin response factor 2-like	K14486	GO:0044464//cell part	-	GO:0045333//cellular respiration
C610.3	-4.55677	-2.54241	-1.47709	I	1E	1975	Hormone response_auxin signaling_ARF	Auxin response factor 4-like	K14486	-	-	-
C2160.1	-4.91934	-2.94295	0.13434	I	1E	802	Hormone response_auxin signaling_ARF	Auxin response factor 4-like	K14486	-	-	-
L10058057	-3.16445	-2.26488	-2.50952	IV	4B	2379	Hormone response_auxin signaling_ARF	Auxin response factor	K14486	GO:0005881//cytoplasmic microtubule	GO:0015631//tubulin binding	GO:0051707//response to other organism;GO:0031109//microtubule polymerization or depolymerization;GO:0048285;GO:0052093
C594.2	0.140403	0.47466	3.55657	III	3A	920	Hormone response_auxin signaling_ARP	Auxin-repressed 12.5 kDa protein	--	GO:0030312//external encapsulating structure;GO:0042579//microbody	GO:0030234//enzyme regulator activity;GO:0004091//carboxylesterase activity	GO:0071555
L10065100	-4.49905	-1.8997	-1.27901	I	1D	849	Hormone response_auxin signaling_Aux/IAA	AUX/IAA protein	K14484	-	GO:0016787//hydrolase activity	GO:0044238//primary metabolic process
L10026367	-2.62388	-1.47682	-0.0779631	I	1D	1002	Hormone response_auxin signaling_Aux/IAA	AUX/IAA protein	K14484	GO:0031410//cytoplasmic vesicle	GO:0043167//ion binding;GO:0008422//beta-glucosidase activity	GO:0044238//primary metabolic process
L10045533	-2.86489	-1.70591	-0.735075	I	1D	918	Hormone response_auxin signaling_Aux/IAA	AUX/IAA protein	K14484	GO:0031410//cytoplasmic vesicle	GO:0043167//ion binding;GO:0008422//beta-glucosidase activity	GO:0044238//primary metabolic process
L10047642	-12.4641	-1.80545	-1.35751	I	1D	885	Hormone response_auxin signaling_Aux/IAA	AUX/IAA protein	K14484	GO:0031410//cytoplasmic vesicle	GO:0043167//ion binding;GO:0008422//beta-glucosidase activity	GO:0044238//primary metabolic process
U21106	-2.03109	-1.39504	-1.34752	I	1D	1002	Hormone response_auxin signaling_Aux/IAA	Aux/IAA protein	K14484	-	GO:0016788//hydrolase activity, acting on ester bonds	GO:0044238//primary metabolic process
U13801	-5.25191	-1.07847	-1.85055	I	1D	375	Hormone response_auxin signaling_Aux/IAA	Auxin-responsive protein IAA	K14484	GO:0030312//external encapsulating structure;GO:0042579//microbody	GO:0030234//enzyme regulator activity;GO:0004091//carboxylesterase activity	GO:0071555
C845.2	-2.58882	-1.4875	-1.43418	I	1D	2081	Hormone response_auxin signaling_Aux/IAA	Auxin-responsive protein IAA11	K14484	-	-	-
U5955	-4.07134	-1.68997	-1.64702	I	1D	246	Hormone response_auxin signaling_Aux/IAA	Auxin-responsive protein IAA14-like	K14484	-	GO:0003905//alkylbase DNA N-glycosylase activity	GO:0006281//DNA repair
U6169	-3.16445	-1.95745	-1.14911	I	1D	844	Hormone response_auxin signaling_Aux/IAA	Auxin-responsive protein IAA14-like isoform 1	K14484	-	-	-
U9041	-2.97878	-1.60931	-1.59461	I	1D	375	Hormone response_auxin signaling_Aux/IAA	Auxin-responsive protein IAA16	K14484	-	-	-
U17837	-2.91934	-1.50479	-1.59134	I	1D	770	Hormone response_auxin signaling_Aux/IAA	Auxin-responsive protein IAA16-like	K14484	GO:0031224//intrinsic to membrane;GO:0009526//plastid envelope	GO:0042625//ATPase activity, coupled to transmembrane movement of ions;GO:0046872//metal ion binding;GO:0005548//phospholipid transporter activity;GO:0032559	GO:0009206;GO:0006869//lipid transport
C3897.1	-2.97181	-1.00898	-1.81986	I	1D	1042	Hormone response_auxin signaling_Aux/IAA	Auxin-responsive protein IAA29	K14484	-	-	-
L10034781	-2.55147	-2.3431	-1.87947	I	1E	1032	Hormone response_auxin signaling_Aux/IAA	AUX/IAA protein	K14484	-	GO:0003824//catalytic activity	GO:0044238//primary metabolic process
L10017928	-2.60055	-2.599	-1.90379	I	1E	1032	Hormone response_auxin signaling_Aux/IAA	AUX/IAA protein	K14484	GO:0031225//anchored to membrane;GO:0043231//intracellular membrane-bounded organelle	GO:0043167//ion binding;GO:0008422//beta-glucosidase activity	GO:0044238//primary metabolic process
L10034201	-13.0282	-3.67992	-1.83966	I	1E	669	Hormone response_auxin signaling_Aux/IAA	AUX/IAA protein	K14484	GO:0031410//cytoplasmic vesicle	GO:0043167//ion binding;GO:0008422//beta-glucosidase activity	GO:0044238//primary metabolic process
U7963	-13.6721	-2.39041	-0.86566	I	1E	338	Hormone response_auxin signaling_Aux/IAA	Auxin-responsive protein IAA13	K14484	-	-	-
U13387	-2.74406	-2.03091	-1.64702	I	1E	1593	Hormone response_auxin signaling_Aux/IAA	Auxin-responsive protein IAA27	K14484	-	-	-
U6513	-4.73648	-2.17615	-1.10587	I	1E	1489	Hormone response_auxin signaling_Aux/IAA	Auxin-responsive protein IAA27	K14484	-	-	-
L10012923	-2.97181	-0.357989	-2.18759	I	1F	609	Hormone response_auxin signaling_Aux/IAA	AUX/IAA protein	K14484	GO:0031225//anchored to membrane;GO:0043231//intracellular membrane-bounded organelle	GO:0043167//ion binding;GO:0008422//beta-glucosidase activity	GO:0044238//primary metabolic process
U9140	-3.80188	-1.98345	-2.74558	I	1F	800	Hormone response_auxin signaling_Aux/IAA	Auxin-induced protein AUX22	K14484	GO:0009532//plastid stroma;GO:0044436;GO:0009534//chloroplast thylakoid	-	GO:0065003;GO:0006996//organelle organization;GO:0010038//response to metal ion
L10043879	-2.90142	-2.09495	-2.33959	IV	4B	585	Hormone response_auxin signaling_Aux/IAA	AUX/IAA protein	K14484	GO:0009523//photosystem II;GO:0009536//plastid	GO:0046872//metal ion binding	GO:0044237//cellular metabolic process
L10057271	-4.35428	-2.86958	-2.07211	IV	4B	2379	Hormone response_auxin signaling_Aux/IAA	AUX/IAA protein	K14486	-	GO:0016788//hydrolase activity, acting on ester bonds	GO:0044238//primary metabolic process
U2768	-3.55677	-2.39041	-2.50952	IV	4B	826	Hormone response_auxin signaling_Aux/IAA	Auxin-induced protein AUX22	K14484	GO:0031410//cytoplasmic vesicle	-	GO:0055086//nucleobase-containing small molecule metabolic process
L10009788	-2.90142	-1.34248	-1.50952	I	1D	1857	Hormone response_auxin signaling_GH3	GH3 auxin-responsive promoter	K14487	-	GO:0004672//protein kinase activity;GO:0032559	GO:0006464//protein modification process
C2656.1	-3.09734	-2.04457	-1.32509	I	1E	1968	Hormone response_auxin signaling_GH3	Indole-3-acetic acid-amido synthetase GH3.1	K14487	GO:0043231//intracellular membrane-bounded organelle	GO:0030528//transcription regulator activity;GO:0003676//nucleic acid binding	GO:0006351//transcription, DNA-dependent;GO:0009628//response to abiotic stimulus
L10024970	1.71002	3.86698	2.9417	II	2B	1797	Hormone response_auxin signaling_GH3	GH3 auxin-responsive promoter	K14487	GO:0043231//intracellular membrane-bounded organelle	GO:0004672//protein kinase activity;GO:0016628//oxidoreductase activity, acting on the CH-CH group of donors, NAD or NADP as acceptor;GO:0032559	GO:0006464//protein modification process;GO:0007167//enzyme linked receptor protein signaling pathway
U11890	-1.82156	-2.02784	-0.846551	II	2C	1632	Hormone response_auxin signaling_GH3	GH3 family protein	K14506	GO:0016020//membrane;GO:0031410//cytoplasmic vesicle	GO:0046914//transition metal ion binding;GO:0016301//kinase activity;GO:0005102//receptor binding;GO:0005083//small GTPase regulator activity;GO:0032559;GO:0019899//enzyme binding	GO:0009908//flower development;GO:0010015//root morphogenesis;GO:0032012//regulation of ARF protein signal transduction;GO:0006464//protein modification process;GO:0010073//meristem maintenance
L10063710	-0.295696	0.0649171	2.60683	III	3A	1842	Hormone response_auxin signaling_GH3	GH3 auxin-responsive promoter	K14487	-	GO:0004672//protein kinase activity	-
L10024971	0.250586	0.779515	4.13434	III	3A	1797	Hormone response_auxin signaling_GH3	GH3 auxin-responsive promoter	K14487	GO:0043231//intracellular membrane-bounded organelle	-	-
C4818.3	1.76155	0.627512	2.54033	III	3A	2027	Hormone response_auxin signaling_GH3	Indole-3-acetic acid-amido synthetase GH3.6	K14487	-	-	-
C4818.1	-0.0489745	0.573064	3.4369	III	3A	2089	Hormone response_auxin signaling_GH3	Indole-3-acetic acid-amido synthetase GH3.6	K14487	GO:0009526//plastid envelope;GO:0009534//chloroplast thylakoid	-	GO:0009639//response to red or far red light;GO:0006091//generation of precursor metabolites and energy
U7384	-3.02243	-1.22049	-0.2563	I	1D	833	Hormone response_auxin signaling_SAUR	SAUR family protein	K14488	GO:0031224//intrinsic to membrane;GO:0031410//cytoplasmic vesicle	GO:0004674//protein serine/threonine kinase activity;GO:0004871//signal transducer activity;GO:0016628//oxidoreductase activity, acting on the CH-CH group of donors, NAD or NADP as acceptor;GO:0004713//protein tyrosine kinase activity;GO:0032559	GO:0007167//enzyme linked receptor protein signaling pathway;GO:0006464//protein modification process
C5333.1	-4.07134	-1.33596	-1.57991	I	1D	450	Hormone response_auxin signaling_SAUR	Small auxin upregulated	K14488	-	GO:0016773//phosphotransferase activity, alcohol group as acceptor;GO:0016301//kinase activity;GO:0032559	GO:0016310//phosphorylation;GO:0019586
U28610	1.31554	2.5521	-0.509516	II	2A	633	Hormone response_auxin signaling_SAUR	SAUR family protein	K14488	GO:0031224//intrinsic to membrane;GO:0031410//cytoplasmic vesicle	GO:0004672//protein kinase activity;GO:0016791//phosphatase activity;GO:0032559	GO:0009886//post-embryonic morphogenesis;GO:0048229//gametophyte development;GO:0003006//developmental process involved in reproduction;GO:0006464//protein modification process
U20173	3.72632	2.55562	2.18325	IV	4A	781	Hormone response_auxin signaling_SAUR	SAUR family protein	K14488	GO:0043231//intracellular membrane-bounded organelle	GO:0004672//protein kinase activity;GO:0032559	GO:0006464//protein modification process
C4092.2	-3.05198	-2.0001	-1.99494	I	1E	998	Hormone response_auxin signaling_TIR1	Transport inhibitor response 1	K14485	GO:0005618//cell wall;GO:0009536//plastid	GO:0016628//oxidoreductase activity, acting on the CH-CH group of donors, NAD or NADP as acceptor;GO:0016772//transferase activity, transferring phosphorus-containing groups	GO:0009628//response to abiotic stimulus;GO:0006796//phosphate-containing compound metabolic process;GO:0023052//signaling
U6723	-4.97181	-1.92092	-2.58969	I	1F	739	Hormone response_auxin signaling_TIR1	Transport inhibitor response 1(TIR1)	K14485	-	GO:0005515//protein binding	GO:0051726//regulation of cell cycle;GO:0016310//phosphorylation
U21184	1.11308	0.543075	2.15724	III	3A	1700	Hormone response_auxin signaling_TIR1	Transport inhibitor response 1	K14485	-	GO:0003824//catalytic activity	-
U9690	-3.37898	-1.8686	-1.66357	I	1D	2693	Hormone response_auxin transport_efflux	Auxin efflux carrier component 1	K13947	-	GO:0004672//protein kinase activity;GO:0000166//nucleotide binding	GO:0044238//primary metabolic process;GO:0044260;GO:0050794//regulation of cellular process
C5818.1	1.57953	1.07207	2.33737	III	3A	2734	Hormone response_auxin transport_efflux	Auxin efflux carrier component 3	K13947	-	GO:0042802//identical protein binding	GO:0045595//regulation of cell differentiation;GO:0010073//meristem maintenance
C5818.2	1.11566	0.158027	2.57795	III	3A	2159	Hormone response_auxin transport_efflux	Auxin efflux carrier component 3	K13947	GO:0043231//intracellular membrane-bounded organelle	GO:0001071//nucleic acid binding transcription factor activity	GO:0045926//negative regulation of growth;GO:0009743//response to carbohydrate stimulus;GO:0048559;GO:0006351//transcription, DNA-dependent
U11774	-3.82742	-2.52924	-2.18759	IV	4B	974	Hormone response_auxin transport_efflux	Auxin efflux carrier component 1	K13947	GO:0009534//chloroplast thylakoid	GO:0005515//protein binding	GO:0044267//cellular protein metabolic process
U16767	-4.39711	-2.07847	-2.20645	IV	4B	1234	Hormone response_auxin transport_efflux	Auxin efflux carrier component 1c	K13947	-	GO:0005488//binding	GO:0044260;GO:0044238//primary metabolic process
U1445	-4.28547	-2.09495	-2.22941	IV	4B	1028	Hormone response_auxin transport_efflux	Auxin efflux carrier component 6-like	K13947	GO:0043231//intracellular membrane-bounded organelle	GO:0043565//sequence-specific DNA binding	GO:0051276//chromosome organization;GO:0009740//gibberellic acid mediated signaling pathway;GO:0010467//gene expression;GO:0010260//organ senescence;GO:0009639//response to red or far red light
C3054.3	-4.16445	-3.02784	-1.60263	I	1E	738	Hormone response_auxin transport_influx	Auxin influx carrier protein	K13946	-	GO:0004518//nuclease activity;GO:0034594//phosphatidylinositol trisphosphate phosphatase activity;GO:0034593//phosphatidylinositol bisphosphate phosphatase activity	GO:0046488//phosphatidylinositol metabolic process;GO:0009725//response to hormone stimulus
U9940	-15.0256	-2.59329	-2.8447	IV	4B	1746	Hormone response_auxin transport_influx	Auxin influx carrier (AUX1 LAX family)	K13946	GO:0005634//nucleus	-	GO:0051704
L10022718	-6.16445	-2.51817	-2.04174	IV	4B	1437	Hormone response_auxin transport_influx	Auxin influx carrier protein	K13946	-	GO:0008233//peptidase activity	GO:0008152//metabolic process
U2917	-3.35333	-2.08442	-1.27625	I	1E	2014	Hormone response_brassinosteroids biosynthesis_CYP90C1	3-epi-6-deoxocathasterone 23-monooxygenase	K12637	-	GO:0003824//catalytic activity;GO:0046914//transition metal ion binding	-
U13989	2.44436	2.49223	1.61497	I	1B	3710	Hormone response_brassinosteroids signaling_BRI1	Brassinosteroid insensitive 1	K13415	-	-	-
U29051	2.042	3.0772	-1.131	I	1B	298	Hormone response_brassinosteroids signaling_BRI1	Serine/threonine-protein kinase BRI1-like 1	K13415	-	GO:0008233//peptidase activity	GO:0019538//protein metabolic process
U7089	-3.20885	-2.00898	-1.30306	I	1E	3583	Hormone response_brassinosteroids signaling_BRI1	Serine/threonine-protein kinase BRI1-like 2	K13415	GO:0031224//intrinsic to membrane	GO:0004672//protein kinase activity;GO:0004871//signal transducer activity;GO:0016628//oxidoreductase activity, acting on the CH-CH group of donors, NAD or NADP as acceptor;GO:0032559	GO:0010065;GO:0010087//phloem or xylem histogenesis;GO:0006464//protein modification process
L10052179	-14.2053	-2.54241	0.863038	I	1E	327	Hormone response_cytokinin biosynthesis_CYP735A	Cytokinin hydroxylase	K10717	-	-	-
L10035728	-4.36832	-2.97181	0.59002	I	1E	1599	Hormone response_cytokinin biosynthesis_CYP735A	Cytokinin hydroxylase	K10717	-	GO:0035251//UDP-glucosyltransferase activity	-
U15758	-5.55677	-2.4935	0.101919	I	1E	1135	Hormone response_cytokinin biosynthesis_CYP735A	Cytokinin hydroxylase	K10717	-	GO:0035251//UDP-glucosyltransferase activity	-
U3891	-5.03235	-2.17984	0.346391	I	1E	681	Hormone response_cytokinin biosynthesis_CYP735A	Cytokinin hydroxylase	K10717	GO:0043231//intracellular membrane-bounded organelle	GO:0005488//binding	GO:0009725//response to hormone stimulus;GO:0002831//regulation of response to biotic stimulus;GO:0006950//response to stress
U24127	1.51362	4.10144	0.397375	II	2A	241	Hormone response_cytokinin biosynthesis_LOG5	Cytokinin riboside 5&apos;-monophosphate phosphoribohydrolase LOG8	K06966	-	GO:0004672//protein kinase activity;GO:0000166//nucleotide binding	GO:0009987//cellular process
U11614	3.15748	3.57288	4.585	IV	4A	635	Hormone response_cytokinin biosynthesis_LOG5	Cytokinin riboside 5'-monophosphate phosphoribohydrolase LOG5	K06966	GO:0016020//membrane	GO:0050664//oxidoreductase activity, acting on NADH or NADPH, oxygen as acceptor;GO:0046872//metal ion binding	GO:0006952//defense response;GO:0012501//programmed cell death
L10003138	2.59044	1.77951	2.0348	I	1C	1263	Hormone response_cytokinin metabolism_CKX	Cytokinin dehydrogenase 1, FAD/cytokinin binding domain	K00279	GO:0031224//intrinsic to membrane	-	GO:0006810//transport
L10048833	0.376117	-0.41313	2.10787	III	3A	1503	Hormone response_cytokinin metabolism_CKX	Cytokinin dehydrogenase 1	K00279	-	GO:0016758//transferase activity, transferring hexosyl groups	-
U11693	-3.91934	-1.66106	-0.509516	I	1D	2779	Hormone response_cytokinin signaling_AHK	Histidine kinase 1	K14489	GO:0043231//intracellular membrane-bounded organelle;GO:0016020//membrane	GO:0004672//protein kinase activity;GO:0032559	GO:0006464//protein modification process;GO:0007167//enzyme linked receptor protein signaling pathway
U516	-12.2354	-1.22049	-0.187588	I	1D	854	Hormone response_cytokinin signaling_AHK	Histidine kinase 4	K14489	GO:0031981//nuclear lumen;GO:0005657//replication fork	GO:0017111//nucleoside-triphosphatase activity;GO:0003677//DNA binding;GO:0034061;GO:0032559	GO:0006259//DNA metabolic process;GO:0003006//developmental process involved in reproduction
U14363	-4.57949	-2.54241	-1.31312	I	1E	1298	Hormone response_cytokinin signaling_AHK	Histidine kinase 1	K11367	GO:0044424//intracellular part	GO:0016840	GO:0006558//L-phenylalanine metabolic process
U7173	-3.83033	-1.99972	-2.33142	I	1F	2063	Hormone response_cytokinin signaling_AHK	Histidine kinase 4	K14489	GO:0031224//intrinsic to membrane	GO:0004672//protein kinase activity;GO:0016628//oxidoreductase activity, acting on the CH-CH group of donors, NAD or NADP as acceptor;GO:0032559	GO:0006464//protein modification process
U10882	-4.16779	-1.6316	-2.30416	I	1F	643	Hormone response_cytokinin signaling_AHK	Histidine kinase 4-like	K14489	GO:0031981//nuclear lumen;GO:0031461//cullin-RING ubiquitin ligase complex	GO:0043169//cation binding;GO:0004468//lysine N-acetyltransferase activity	GO:0009887//organ morphogenesis;GO:0009791//post-embryonic development;GO:0000904//cell morphogenesis involved in differentiation
C4349.2	-2.09045	-1.58306	-2.35751	I	1F	925	Hormone response_cytokinin signaling_AHP	Histidine-containing phosphotransfer protein 1	K14490	GO:0016020//membrane	GO:0004672//protein kinase activity;GO:0032559	GO:0006464//protein modification process;GO:0007167//enzyme linked receptor protein signaling pathway
C3809.2	-3.62388	-1.41979	-1.53808	I	1D	544	Hormone response_cytokinin signaling_ARRA	Two-component response regulator ARR4	K14492	-	GO:0005506//iron ion binding;GO:0003824//catalytic activity;GO:0016209//antioxidant activity	GO:0008152//metabolic process;GO:0006950//response to stress
C3809.1	-2.76082	-1.19417	-1.80193	I	1D	1083	Hormone response_cytokinin signaling_ARRA	Two-component response regulator ARR4	K14492	GO:0031410//cytoplasmic vesicle	GO:0016209//antioxidant activity;GO:0005506//iron ion binding;GO:0003824//catalytic activity	GO:0006950//response to stress;GO:0008152//metabolic process
L10039137	-2.28998	-1.86203	-1.79831	I	1D	738	Hormone response_cytokinin signaling_ARRA	Two-component sensor protein histidine protein kinase	K14492	-	GO:0016491//oxidoreductase activity	-
U10875	-0.985482	-0.913824	-2.04557	III	3B	1006	Hormone response_cytokinin signaling_ARRA	Two-component sensor protein histidine protein kinase	K14492	-	-	-
C1810.2	3.99083	2.02052	0.160336	I	1B	272	Hormone response_ethylene biosynthesis	1-aminocyclopropane-1-carboxylate oxidase	--	GO:0009526//plastid envelope;GO:0009570//chloroplast stroma;GO:0009534//chloroplast thylakoid	-	-
U12081	-2.82341	-1.17266	-0.290681	I	1D	620	Hormone response_ethylene biosynthesis	1-aminocyclopropane-1-carboxylate oxidase homolog 4-like	K13229	-	GO:0005488//binding;GO:0016491//oxidoreductase activity;GO:0016829//lyase activity	GO:0008152//metabolic process
C2354.1	-3.55677	-0.357989	0.0534205	I	1D	395	Hormone response_ethylene biosynthesis	1-aminocyclopropane-1-carboxylate oxidase homolog 4-like	K13229	GO:0043231//intracellular membrane-bounded organelle	GO:0004551//nucleotide diphosphatase activity	-
L10011705	-2.35947	-2.07134	-1.41837	I	1E	930	Hormone response_ethylene biosynthesis	1-aminocyclopropane-1-carboxylate oxidase	K05933	-	-	-
L10021434	-2.72245	-2.10801	-1.95312	I	1E	1104	Hormone response_ethylene biosynthesis	1-aminocyclopropane-1-carboxylate oxidase homolog 4-like	K13229	GO:0005777//peroxisome	GO:0005506//iron ion binding;GO:0004601//peroxidase activity	GO:0042743//hydrogen peroxide metabolic process;GO:0006950//response to stress
L10021104	-11.1299	-2.06848	-1.03558	I	1E	1575	Hormone response_ethylene biosynthesis	1-aminocyclopropane-1-carboxylate synthase	K14270	GO:0016020//membrane;GO:0043231//intracellular membrane-bounded organelle	-	-
L10029581	1.69804	2.36448	0.22745	II	2A	1113	Hormone response_ethylene biosynthesis	1-aminocyclopropane-1-carboxylate oxidase homolog 4-like	K13229	-	GO:0030611//arsenate reductase activity;GO:0015036//disulfide oxidoreductase activity	GO:0019725//cellular homeostasis
L10030076	1.95103	3.66704	0.335974	II	2A	1473	Hormone response_ethylene biosynthesis	1-aminocyclopropane-1-carboxylate synthase	K01762	-	GO:0003824//catalytic activity	-
U6871	1.59454	3.10144	1.39737	II	2A	733	Hormone response_ethylene biosynthesis	1-aminocyclopropane-1-carboxylate synthase	K01762	GO:0043231//intracellular membrane-bounded organelle	GO:0004091//carboxylesterase activity	-
U15957	1.81352	3.13874	4.49764	II	2B	411	Hormone response_ethylene biosynthesis	1-aminocyclopropane-1-carboxylate oxidase	K05933	-	GO:0003824//catalytic activity	-
L10037576	2.08348	3.68641	4.98234	IV	4A	1089	Hormone response_ethylene biosynthesis	1-aminocyclopropane-1-carboxylate oxidase	K13229	-	GO:0003824//catalytic activity	-
L10007251	3.15748	4.06492	7.0904	IV	4A	1113	Hormone response_ethylene biosynthesis	1-aminocyclopropane-1-carboxylate oxidase homolog 1-like	K13229	-	GO:0003824//catalytic activity;GO:0016209//antioxidant activity;GO:0043169//cation binding	-
U4405	2.02623	3.23323	5.98143	IV	4A	1331	Hormone response_ethylene biosynthesis	1-aminocyclopropane-1-carboxylate oxidase homolog 3	K13229	GO:0031224//intrinsic to membrane;GO:0043231//intracellular membrane-bounded organelle	GO:0004175//endopeptidase activity	-
C3262.1	3.14713	4.95942	6.63109	IV	4A	1206	Hormone response_ethylene biosynthesis	1-aminocyclopropane-1-carboxylate oxidase homolog 3	K13229	GO:0005618//cell wall	-	-
L10021448	4.29498	4.55562	6.38037	IV	4A	969	Hormone response_ethylene biosynthesis	1-aminocyclopropane-1-carboxylate oxidase homolog 4-like	K13229	GO:0016020//membrane	GO:0004672//protein kinase activity;GO:0032559	GO:0006464//protein modification process
L10012382	3.15748	4.68641	15.8256	IV	4A	723	Hormone response_ethylene biosynthesis	1-aminocyclopropane-1-carboxylate oxidase homolog 4-like	K13229	GO:0031224//intrinsic to membrane;GO:0031410//cytoplasmic vesicle	GO:0016301//kinase activity;GO:0016628//oxidoreductase activity, acting on the CH-CH group of donors, NAD or NADP as acceptor;GO:0032559	GO:0006464//protein modification process;GO:0007167//enzyme linked receptor protein signaling pathway
C3342.1	2.53171	2.92297	4.10433	IV	4A	938	Hormone response_ethylene biosynthesis	1-amino-cyclopropane-1-carboxylic acid oxidase 3	K05933	GO:0009536//plastid	GO:0003824//catalytic activity	-
U3828	-4.55677	-2.9332	-2.73778	IV	4B	1196	Hormone response_ethylene biosynthesis	1-aminocyclopropane-1-carboxylate oxidase homolog 1	K13229	-	GO:0003824//catalytic activity	-
L10062678	-13.8397	-3.02784	-2.06206	IV	4B	321	Hormone response_ethylene biosynthesis	1-aminocyclopropane-1-carboxylate synthase	K01762	-	GO:0050662//coenzyme binding;GO:0046993	GO:0008152//metabolic process
C3621.1	-3.806	-2.12251	-2.15935	IV	4B	808	Hormone response_ethylene biosynthesis	1-aminocyclopropane-1-carboxylate synthase 3-like	K01762	GO:0031410//cytoplasmic vesicle	-	-
C729.1	2.03195	0.722931	1.39737	I	1A	1667	Hormone response_ethylene signaling	Ethylene receptor	K14509	-	GO:0004672//protein kinase activity	-
U23712	2.1636	1.45943	1.30427	I	1A	3212	Hormone response_ethylene signaling	Ethylene-insensitive 3-like	K14514	-	GO:0030528//transcription regulator activity	GO:0009987//cellular process;GO:0009409//response to cold
L10029548	3.05438	2.00981	0.899875	I	1B	2295	Hormone response_ethylene signaling	Ethylene response 2	K14509	-	GO:0015036//disulfide oxidoreductase activity	GO:0019725//cellular homeostasis
U20306	3.32517	2.49941	0.794787	I	1B	3404	Hormone response_ethylene signaling	Ethylene response 2	K14509	GO:0043231//intracellular membrane-bounded organelle	GO:0001071//nucleic acid binding transcription factor activity;GO:0003677//DNA binding	GO:0006952//defense response;GO:0007165//signal transduction;GO:0006351//transcription, DNA-dependent
C729.2	2.23765	2.56379	1.49048	I	1B	2429	Hormone response_ethylene signaling	Ethylene response sensor 1	K14509	-	GO:0016491//oxidoreductase activity	-
L10036596	4.07804	3.41614	2.41907	IV	4A	1644	Hormone response_ethylene signaling	EIN3-binding F-box protein 1-like	K14515	-	GO:0015925;GO:0043167//ion binding	GO:0044238//primary metabolic process
U575	3.8847	3.09481	2.20212	IV	4A	2923	Hormone response_ethylene signaling	EIN3-binding f-box protein 4	K14515	-	-	-
L10016874	-1.16445	2.68641	3.18165	II	2B	1110	Hormone response_gibberellin biosynthesis_GA20ox	Gibberellin 20 oxidase 1	K05282	-	GO:0016491//oxidoreductase activity;GO:0005506//iron ion binding	GO:0009411//response to UV;GO:0010208//pollen wall assembly;GO:0016129;GO:0048878//chemical homeostasis;GO:0000902//cell morphogenesis;GO:0009908//flower development
U13618	-14.2418	-2.65344	-2.94248	IV	4B	501	Hormone response_gibberellin biosynthesis_GA20ox	Gibberellin 20 oxidase 1	K05282	-	-	-
U3222	-15.4412	-2.22049	-3.59358	IV	4B	357	Hormone response_gibberellin biosynthesis_GA20ox	Gibberellin 20 oxidase 3	K05282	-	-	-
C4859.1	2.52005	3.30877	0.72995	I	1B	599	Hormone response_gibberellin signaling_GAST1	GAST-like protein	--	-	GO:0016301//kinase activity	-
U23337	-3.48638	-1.82383	-1.21225	I	1D	228	Hormone response_gibberellin signaling_GAST1	Gibberellin-regulated protein 14	K14709	GO:0009526//plastid envelope	GO:0016491//oxidoreductase activity;GO:0051536//iron-sulfur cluster binding	-
U16695	-2.6164	-1.34831	-1.31312	I	1D	663	Hormone response_gibberellin signaling_GAST1	Gibberellin-regulated protein 4	--	-	GO:0016706//oxidoreductase activity, acting on paired donors, with incorporation or reduction of molecular oxygen, 2-oxoglutarate as one donor, and incorporation of one atom each of oxygen into both donors	GO:0008152//metabolic process
L10038005	2.77415	1.82391	-0.303065	I	1A	855	Hormone response_gibberellin signaling_GID1	Carboxylesterase 1-like	K14493	GO:0031461//cullin-RING ubiquitin ligase complex;GO:0043073//germ cell nucleus	GO:0005488//binding	GO:0043161//proteasomal ubiquitin-dependent protein catabolic process;GO:0048229//gametophyte development;GO:0007067//mitosis;GO:0009791//post-embryonic development
C5817.4	2.25059	1.6124	1.55784	I	1A	1146	Hormone response_gibberellin signaling_GID1	Gibberellin receptor GID1	K14493	GO:0043231//intracellular membrane-bounded organelle	-	-
C1734.2	3.1931	1.60959	1.81241	I	1A	1642	Hormone response_gibberellin signaling_GID1	Gibberellin receptor GID1B	K14493	GO:0031224//intrinsic to membrane;GO:0031410//cytoplasmic vesicle	GO:0004674//protein serine/threonine kinase activity;GO:0016628//oxidoreductase activity, acting on the CH-CH group of donors, NAD or NADP as acceptor;GO:0005515//protein binding;GO:0032559	GO:0043401//steroid hormone mediated signaling pathway;GO:0007167//enzyme linked receptor protein signaling pathway;GO:0010232//vascular transport;GO:0010051//xylem and phloem pattern formation;GO:0006464//protein modification process
L10036019	2.76786	2.42062	1.61078	I	1B	993	Hormone response_gibberellin signaling_GID1	Carboxylesterase 1-like	K14493	-	GO:0005515//protein binding;GO:0008171//O-methyltransferase activity	GO:0006730//one-carbon metabolic process
L10036018	2.57251	2.00191	1.09252	I	1B	993	Hormone response_gibberellin signaling_GID1	Carboxylesterase 1-like	K14493	-	GO:0008168//methyltransferase activity	-
U20367	2.58557	2.42697	0.477228	I	1B	1400	Hormone response_gibberellin signaling_GID1	Gibberellin receptor GID1	K14493	GO:0016020//membrane;GO:0031410//cytoplasmic vesicle	GO:0016301//kinase activity;GO:0016787//hydrolase activity	GO:0009987//cellular process;GO:0023052//signaling
C1734.1	2.55104	1.68641	2.02873	I	1C	1963	Hormone response_gibberellin signaling_GID1	Gibberellin receptor GID1B	K14493	GO:0009526//plastid envelope	GO:0016491//oxidoreductase activity;GO:0051536//iron-sulfur cluster binding	-
L10062530	-2.48638	-1.06848	-0.460606	I	1D	912	Hormone response_gibberellin signaling_GID1	Carboxylesterase	K14493	-	GO:0010333;GO:0035251//UDP-glucosyltransferase activity;GO:0019203//carbohydrate phosphatase activity	GO:0016098//monoterpenoid metabolic process;GO:0009719;GO:0005991//trehalose metabolic process;GO:0006950//response to stress;GO:0051707//response to other organism
L10062537	-5.37391	-1.66794	-0.0672934	I	1D	954	Hormone response_gibberellin signaling_GID1	Carboxylesterase	K14493	-	GO:0019203//carbohydrate phosphatase activity;GO:0035251//UDP-glucosyltransferase activity	GO:0005991//trehalose metabolic process
L10062538	-4.16445	-1.02784	-1.18759	I	1D	966	Hormone response_gibberellin signaling_GID1	Carboxylesterase	K14493	GO:0009536//plastid	GO:0046914//transition metal ion binding;GO:0016702//oxidoreductase activity, acting on single donors with incorporation of molecular oxygen, incorporation of two atoms of oxygen	GO:0006633//fatty acid biosynthetic process;GO:0048527//lateral root development
L10038758	-3.97181	-1.50059	-1.82502	I	1D	1566	Hormone response_gibberellin signaling_GID1	Carboxylesterase	K14493	GO:0043231//intracellular membrane-bounded organelle;GO:0031410//cytoplasmic vesicle	GO:0005506//iron ion binding;GO:0016634	GO:0008152//metabolic process
C1995.2	-2.22335	-1.37249	0.259871	I	1D	1054	Hormone response_gibberellin signaling_GID1	Carboxylesterase 0-like	K14493	-	GO:0005488//binding;GO:0004672//protein kinase activity	-
U2776	-2.84252	-0.979477	-1.6966	I	1D	900	Hormone response_gibberellin signaling_GID1	Gibberellin receptor GID1	K14493	GO:0044464//cell part	GO:0003824//catalytic activity	GO:0023052//signaling
L10062528	-4.74941	-2.54241	-1.99494	I	1E	498	Hormone response_gibberellin signaling_GID1	Carboxylesterase	K14493	-	GO:0046872//metal ion binding	-
U11991	-4.74941	-2.22049	-1.77255	I	1E	445	Hormone response_gibberellin signaling_GID1	Carboxylesterase 5-like	--	-	GO:0008171//O-methyltransferase activity	-
U2184	-5.33438	-3.15908	-0.994943	I	1E	527	Hormone response_gibberellin signaling_GID1	Gibberellin receptor GID1	K14493	-	-	-
U23028	-3.86489	-2.92092	-1.131	I	1E	593	Hormone response_gibberellin signaling_GID1	Gibberellin receptor GID1	K14493	-	-	GO:0008152//metabolic process;GO:0009653//anatomical structure morphogenesis;GO:0003006//developmental process involved in reproduction
L10015466	-13.9606	-1.63552	-2.60263	I	1F	369	Hormone response_gibberellin signaling_GID1	Carboxylesterase 1-like	K14493	-	GO:0005515//protein binding;GO:0008171//O-methyltransferase activity	GO:0006730//one-carbon metabolic process
U6906	1.76843	1.58687	2.95537	III	3A	477	Hormone response_gibberellin signaling_GID1	Gibberellin receptor GID1	K14493	-	-	-
L10052414	2.55176	2.51648	2.08543	IV	4A	1005	Hormone response_gibberellin signaling_GID1	Gibberellin receptor GID1	K13258	-	GO:0030247//polysaccharide binding	GO:0006952//defense response
L10062532	-2.62388	-2.92092	-2.32509	IV	4B	912	Hormone response_gibberellin signaling_GID1	Carboxylesterase	K14493	-	GO:0010333;GO:0035251//UDP-glucosyltransferase activity;GO:0019203//carbohydrate phosphatase activity	GO:0016098//monoterpenoid metabolic process;GO:0009719;GO:0005991//trehalose metabolic process;GO:0006950//response to stress;GO:0051707//response to other organism
U1304	-5.35428	-2.4935	-2.35751	IV	4B	460	Hormone response_gibberellin signaling_GID1	Gibberellin receptor GID1C	K14493	-	GO:0004180//carboxypeptidase activity	-
L10025326	-3.86489	-4.06179	-1.6401	I	1E	774	Hormone response_Jasmonic acid biosynthesis_AOC	Allene oxide cyclase	K10525	GO:0044459//plasma membrane part;GO:0044420//extracellular matrix part;GO:0043231//intracellular membrane-bounded organelle;GO:0031224//intrinsic to membrane	GO:0015301//anion:anion antiporter activity;GO:0015562//efflux transmembrane transporter activity;GO:0015103//inorganic anion transmembrane transporter activity	GO:0006820//anion transport;GO:0010035//response to inorganic substance;GO:0034220//ion transmembrane transport
C3391.2	-3.02243	-1.92092	-2.30306	I	1F	1152	Hormone response_Jasmonic acid biosynthesis_AOC	Allene oxide cyclase 3, chloroplastic	K10525	GO:0044444//cytoplasmic part;GO:0043231//intracellular membrane-bounded organelle	GO:0016787//hydrolase activity	GO:0006950//response to stress
C3391.1	-12.5528	-3.27938	-2.13512	IV	4B	1077	Hormone response_Jasmonic acid biosynthesis_AOC	Allene oxide cyclase 3, chloroplastic	K10525	-	-	GO:0006950//response to stress
U9012	2.29498	1.3341	1.67748	I	1A	508	Hormone response_Jasmonic acid biosynthesis_OPR	12-oxophytodienoate reductase 2	K05894	GO:0016020//membrane	-	-
U10827	-2.11683	-2.77911	-1.66706	I	1E	1307	Hormone response_Jasmonic acid signaling_JAZ	Jasmonate ZIM domain-containing protein	K13464	-	GO:0016709//oxidoreductase activity, acting on paired donors, with incorporation or reduction of molecular oxygen, NADH or NADPH as one donor, and incorporation of one atom of oxygen;GO:0005506//iron ion binding	GO:0008152//metabolic process
C2078.3	-3.86489	-4.74405	-0.602625	I	1E	1384	Hormone response_Jasmonic acid signaling_JAZ	Jasmonate ZIM domain-containing protein	K13464	GO:0044459//plasma membrane part;GO:0031224//intrinsic to membrane	GO:0015563;GO:0005372//water transmembrane transporter activity;GO:0015103//inorganic anion transmembrane transporter activity	GO:0015698//inorganic anion transport;GO:0010036//response to boron-containing substance
L10023502	1.29498	1.04255	2.39737	III	3A	1455	Hormone response_salicylic acid signaling_NPR1	Regulatory protein NPR1	K14508	-	-	GO:0009719
U3800	2.22787	1.3527	1.00145	I	1A	980	Hormone response_salicylic acid signaling_SBP	Salicylic acid-binding protein	K08233	GO:0016020//membrane	GO:0004672//protein kinase activity;GO:0032559	GO:0006464//protein modification process;GO:0007167//enzyme linked receptor protein signaling pathway
L10049050	2.84678	2.59894	1.51014	I	1B	792	Hormone response_salicylic acid signaling_SBP	Salicylic acid-binding protein	K08233	GO:0005576//extracellular region;GO:0005618//cell wall	GO:0004175//endopeptidase activity	GO:0019538//protein metabolic process
L10049049	12.5561	11.9789	11.5331	IV	4A	828	Hormone response_salicylic acid signaling_SBP	Salicylic acid-binding protein	K08233	-	GO:0005488//binding;GO:0004672//protein kinase activity	GO:0009987//cellular process
L10060301	15.8911	5.75679	12.6082	IV	4A	786	Hormone response_salicylic acid signaling_SBP	Salicylic acid-binding protein	K08233	GO:0031981//nuclear lumen	GO:0016776//phosphotransferase activity, phosphate group as acceptor;GO:0032559	GO:0009197;GO:0006796//phosphate-containing compound metabolic process;GO:0009212//pyrimidine deoxyribonucleoside triphosphate biosynthetic process
L10049048	6.69973	7.23073	5.16996	IV	4A	783	Hormone response_salicylic acid signaling_SBP	Salicylic acid-binding protein 2-like	K08233	GO:0044464//cell part	GO:0004175//endopeptidase activity	GO:0019538//protein metabolic process
C340.4	3.17094	2.04078	1.10787	I	1B	2404	Lipid/fatty acid metabolism_fatty acid biosynthesis	Acyl-CoA synthetase	K01897	-	GO:0004871//signal transducer activity;GO:0030246//carbohydrate binding;GO:0004672//protein kinase activity;GO:0032559	GO:0006464//protein modification process;GO:0008037//cell recognition
U1554	-2.15238	-1.28519	-1.79821	I	1D	941	Lipid/fatty acid metabolism_fatty acid biosynthesis	14 kDa proline-rich protein DC2.15	K12418	GO:0009526//plastid envelope	-	-
U8674	-3.10475	-1.9914	-0.857882	I	1D	1857	Lipid/fatty acid metabolism_fatty acid biosynthesis	3-ketoacyl-CoA synthase	K15397	GO:0044464//cell part	-	-
L10046611	-3.62388	-1.80545	-0.77255	I	1D	1596	Lipid/fatty acid metabolism_fatty acid biosynthesis	3-Oxoacyl-[acyl-carrier-protein (ACP)] synthase III C-terminal	K15397	GO:0030312//external encapsulating structure	GO:0016791//phosphatase activity;GO:0043169//cation binding	-
U8727	-2.58628	-0.988589	0.241256	I	1D	2197	Lipid/fatty acid metabolism_fatty acid biosynthesis	Acetyl-CoA carboxylase 1-like	K11262	-	GO:0016647//oxidoreductase activity, acting on the CH-NH group of donors, oxygen as acceptor	GO:0006760//folic acid-containing compound metabolic process
L10024774	-2.31645	-1.91236	-0.0229569	I	1D	2307	Lipid/fatty acid metabolism_fatty acid biosynthesis	Acetyl-CoA carboxylase 1-like	K11262	-	GO:0030246//carbohydrate binding;GO:0004674//protein serine/threonine kinase activity;GO:0000166//nucleotide binding	GO:0009987//cellular process
U24747	-13.5441	-1.70591	-0.26559	I	1D	394	Lipid/fatty acid metabolism_fatty acid biosynthesis	Acyl-[acyl-carrier-protein] desaturase, chloroplastic	K03921	-	GO:0016741	GO:0006730//one-carbon metabolic process
U1905	-2.39892	-1.36935	-0.801934	I	1D	408	Lipid/fatty acid metabolism_fatty acid biosynthesis	Fatty acid desaturase (delta-4 desaturase)	K12418	GO:0031224//intrinsic to membrane;GO:0009536//plastid	GO:0016160//amylase activity;GO:0004672//protein kinase activity;GO:0005102//receptor binding;GO:0032559	GO:0050789//regulation of biological process;GO:0009933//meristem structural organization;GO:0010073//meristem maintenance;GO:0003006//developmental process involved in reproduction;GO:0006464//protein modification process
L10046134	-2.13128	-1.30795	-0.793309	I	1D	1155	Lipid/fatty acid metabolism_fatty acid biosynthesis	Fatty acid desaturase, type 1	K10256	-	GO:0003824//catalytic activity	-
U20154	-2.61615	-1.51594	-1.29294	I	1D	869	Lipid/fatty acid metabolism_fatty acid biosynthesis	Long-chain acyl-CoA synthetase 7	K01897	GO:0005576//extracellular region;GO:0031410//cytoplasmic vesicle;GO:0009536//plastid	GO:0043167//ion binding;GO:0015926//glucosidase activity	GO:0044238//primary metabolic process
U490	-2.79672	-1.97181	-1.41436	I	1D	1624	Lipid/fatty acid metabolism_fatty acid biosynthesis	Monoacylglycerol lipase ABHD6-like	--	GO:0044464//cell part	GO:0017111//nucleoside-triphosphatase activity;GO:0015604//organic phosphonate transmembrane transporter activity;GO:0032559	GO:0009207
U18395	-2.05028	-1.78933	-0.755871	I	1D	657	Lipid/fatty acid metabolism_fatty acid biosynthesis	Omega-3 fatty acid desaturase	K10257	GO:0031224//intrinsic to membrane	GO:0046872//metal ion binding;GO:0004702//receptor signaling protein serine/threonine kinase activity;GO:0032559	GO:0006464//protein modification process
C3356.1	-2.71033	-1.39368	-1.30166	I	1D	1912	Lipid/fatty acid metabolism_fatty acid biosynthesis	Omega-3 fatty acid desaturase, chloroplastic	K10257	GO:0043231//intracellular membrane-bounded organelle	GO:0004672//protein kinase activity;GO:0032559	GO:0006464//protein modification process
U4984	-2.94206	-1.13302	-0.528625	I	1D	2026	Lipid/fatty acid metabolism_fatty acid biosynthesis	Protein ECERIFERUM 1-like	K15404	-	GO:0016788//hydrolase activity, acting on ester bonds	GO:0044238//primary metabolic process
L10064192	-3.74941	-2.39041	-0.477094	I	1E	1395	Lipid/fatty acid metabolism_fatty acid biosynthesis	3-Oxoacyl-[acyl-carrier-protein (ACP)] synthase III C-terminal	K15397	-	GO:0005488//binding	-
L10054379	-3.00575	-2.34702	-0.710266	I	1E	1491	Lipid/fatty acid metabolism_fatty acid biosynthesis	3-Oxoacyl-[acyl-carrier-protein (ACP)] synthase III C-terminal	K15397	GO:0031224//intrinsic to membrane;GO:0031410//cytoplasmic vesicle	GO:0016491//oxidoreductase activity	-
U8745	-2.43747	-2.41313	-1.85055	I	1E	1431	Lipid/fatty acid metabolism_fatty acid biosynthesis	Acyl-activating enzyme 18	K15164	-	GO:0004702//receptor signaling protein serine/threonine kinase activity;GO:0016628//oxidoreductase activity, acting on the CH-CH group of donors, NAD or NADP as acceptor;GO:0032559	GO:0006464//protein modification process;GO:0030865//cortical cytoskeleton organization;GO:0006950//response to stress;GO:0009791//post-embryonic development
U4130	-2.30884	-2.11211	-0.606964	I	1E	1476	Lipid/fatty acid metabolism_fatty acid biosynthesis	Beta-ketoacyl-coa synthase family protein	K15397	-	-	-
L10031848	-2.80004	-2.11861	-1.40171	I	1E	1392	Lipid/fatty acid metabolism_fatty acid biosynthesis	Fatty acid desaturase, type 1	K10257	-	-	-
U20392	-3.10737	-2.26399	-0.929936	I	1E	1696	Lipid/fatty acid metabolism_fatty acid biosynthesis	Fiddlehead-like protein	K15397	-	GO:0005488//binding;GO:0004672//protein kinase activity	-
U11095	-2.74941	-2.00248	-0.232676	I	1E	1402	Lipid/fatty acid metabolism_fatty acid biosynthesis	Omega-6 fatty acid desaturase	K10256	GO:0043231//intracellular membrane-bounded organelle	GO:0004672//protein kinase activity;GO:0032559	GO:0006464//protein modification process
U14007	-4.45321	-3.07059	-0.793309	I	1E	2094	Lipid/fatty acid metabolism_fatty acid biosynthesis	Protein ECERIFERUM 1-like	K15404	GO:0043231//intracellular membrane-bounded organelle	GO:0046872//metal ion binding;GO:0016812//hydrolase activity, acting on carbon-nitrogen (but not peptide) bonds, in cyclic amides	GO:0010135;GO:0034641//cellular nitrogen compound metabolic process;GO:0009267//cellular response to starvation
U21123	-2.67971	-2.22482	-1.69009	I	1E	1211	Lipid/fatty acid metabolism_fatty acid biosynthesis	Thaumatin-like protein	--	GO:0016020//membrane;GO:0044424//intracellular part	GO:0004457//lactate dehydrogenase activity	GO:0009725//response to hormone stimulus;GO:0006970//response to osmotic stress;GO:0006007//glucose catabolic process
U4646	-15.2451	-2.04646	-1.4677	I	1E	409	Lipid/fatty acid metabolism_fatty acid biosynthesis	Thaumatin-like protein	--	GO:0044464//cell part	GO:0016712//oxidoreductase activity, acting on paired donors, with incorporation or reduction of molecular oxygen, reduced flavin or flavoprotein as one donor, and incorporation of one atom of oxygen;GO:0005506//iron ion binding	GO:0008152//metabolic process
C5177.1	-2.48638	-2.67992	-1.58614	I	1E	1112	Lipid/fatty acid metabolism_fatty acid biosynthesis	Thaumatin-like protein 1-like	K12418	GO:0031224//intrinsic to membrane;GO:0043231//intracellular membrane-bounded organelle	GO:0016759//cellulose synthase activity	GO:0045229//external encapsulating structure organization;GO:0009250//glucan biosynthetic process;GO:0006970//response to osmotic stress;GO:0048513//organ development;GO:0042546//cell wall biogenesis
C1634.3	-2.73703	-1.72299	-2.44309	I	1F	2827	Lipid/fatty acid metabolism_fatty acid biosynthesis	Acetyl-CoA carboxylase 1-like	K11262	GO:0043231//intracellular membrane-bounded organelle	-	GO:0006351//transcription, DNA-dependent
L10032051	-2.25617	-1.41699	-2.31166	I	1F	6831	Lipid/fatty acid metabolism_fatty acid biosynthesis	Acetyl-CoA carboxylase, central domain	K11262	GO:0043231//intracellular membrane-bounded organelle	GO:0003676//nucleic acid binding;GO:0001071//nucleic acid binding transcription factor activity	GO:0006351//transcription, DNA-dependent
C1634.2	-2.35107	-1.28519	-2.14652	I	1F	7526	Lipid/fatty acid metabolism_fatty acid biosynthesis	Homomeric Acetyl-CoA Carboxylase (Hom-ACCase)	K11262	GO:0009941//chloroplast envelope	GO:0016705//oxidoreductase activity, acting on paired donors, with incorporation or reduction of molecular oxygen	GO:0006631//fatty acid metabolic process
L10031714	-1.86489	-3.39041	-1.71115	II	2C	924	Lipid/fatty acid metabolism_fatty acid biosynthesis	Monoacylglycerol lipase ABHD6-like isoform X2	K13700	-	GO:0016289//CoA hydrolase activity	GO:0009062//fatty acid catabolic process;GO:0009725//response to hormone stimulus;GO:0006950//response to stress;GO:0006573//valine metabolic process
C1584.1	1.86797	1.5521	2.00004	III	3A	1186	Lipid/fatty acid metabolism_fatty acid biosynthesis	Acyl-activating enzyme 16, chloroplastic	K01897	-	GO:0016741	GO:0006730//one-carbon metabolic process
U501	-1.12006	0.0732461	2.78365	III	3A	819	Lipid/fatty acid metabolism_fatty acid biosynthesis	Delta-9 acyl-lipid desaturase 1	K00507	-	-	-
L10040931	-0.0606159	-0.533643	-2.26938	III	3B	1179	Lipid/fatty acid metabolism_fatty acid biosynthesis	Fatty acid desaturase, type 2	K03921	-	GO:0016491//oxidoreductase activity	GO:0008152//metabolic process
L10053051	6.15748	6.0772	4.21613	IV	4A	999	Lipid/fatty acid metabolism_fatty acid biosynthesis	2-nitropropane dioxygenase, NPD	K02371	GO:0000229;GO:0009532//plastid stroma	-	-
L10002312	3.4909	5.36448	3.45627	IV	4A	999	Lipid/fatty acid metabolism_fatty acid biosynthesis	2-nitropropane dioxygenase, NPD	K11517	GO:0009536//plastid	-	-
U15933	-4.84252	-2.27938	-2.67485	IV	4B	439	Lipid/fatty acid metabolism_fatty acid biosynthesis	Nutrient reservoir	K12418	-	GO:0004672//protein kinase activity	-
U4988	-5.21264	-2.80545	-2.56815	IV	4B	1164	Lipid/fatty acid metabolism_fatty acid biosynthesis	Thaumatin-like protein	--	-	GO:0046872//metal ion binding;GO:0003824//catalytic activity	GO:0008152//metabolic process
C3689.1	2.13632	1.21453	1.46262	I	1A	2025	Lipid/fatty acid metabolism_fatty acid degradation	2-hydroxyphytanoyl-CoA lyase	K12261	GO:0009536//plastid	-	-
L10025379	2.32205	1.39066	1.07849	I	1A	1743	Lipid/fatty acid metabolism_fatty acid degradation	Thiamine pyrophosphate enzyme, central domain	K12261	GO:0005618//cell wall;GO:0031410//cytoplasmic vesicle	GO:0046914//transition metal ion binding;GO:0016682//oxidoreductase activity, acting on diphenols and related substances as donors, oxygen as acceptor	GO:0008152//metabolic process
U1454	-4.47431	-1.98987	-1.62816	I	1D	1274	Lipid/fatty acid metabolism_fatty acid degradation	Jasmonate O-methyltransferase	K08241	GO:0031224//intrinsic to membrane;GO:0031410//cytoplasmic vesicle	GO:0004871//signal transducer activity;GO:0004672//protein kinase activity;GO:0016628//oxidoreductase activity, acting on the CH-CH group of donors, NAD or NADP as acceptor;GO:0032559	GO:0006464//protein modification process
C3574.4	-2.52702	-1.10801	-0.812078	I	1D	3279	Lipid/fatty acid metabolism_fatty acid degradation	Lipoxygenase 6, choloroplastic	K00454	-	GO:0016706//oxidoreductase activity, acting on paired donors, with incorporation or reduction of molecular oxygen, 2-oxoglutarate as one donor, and incorporation of one atom each of oxygen into both donors;GO:0016701//oxidoreductase activity, acting on single donors with incorporation of molecular oxygen	GO:0012501//programmed cell death;GO:0009699//phenylpropanoid biosynthetic process
U10836	-5.77495	-2.91475	-0.3736	I	1E	1165	Lipid/fatty acid metabolism_fatty acid degradation	Linoleate 13S-lipoxygenase 2-1, chloroplastic-like	K00454	GO:0043234//protein complex;GO:0015630//microtubule cytoskeleton	GO:0017111//nucleoside-triphosphatase activity;GO:0032561//guanyl ribonucleotide binding	GO:0043623//cellular protein complex assembly;GO:0009207;GO:0006970//response to osmotic stress;GO:0007017//microtubule-based process
C345.2	-5.54816	-2.48483	-0.563603	I	1E	2831	Lipid/fatty acid metabolism_fatty acid degradation	Lipoxygenase	K00454	-	GO:0030246//carbohydrate binding;GO:0016861//intramolecular oxidoreductase activity, interconverting aldoses and ketoses	GO:0044238//primary metabolic process
U426	-2.16445	-3.30795	-0.942475	I	1E	1721	Lipid/fatty acid metabolism_fatty acid degradation	Lipoxygenase family protein	K00454	-	GO:0043169//cation binding;GO:0019842//vitamin binding;GO:0016641//oxidoreductase activity, acting on the CH-NH2 group of donors, oxygen as acceptor	GO:0003006//developmental process involved in reproduction;GO:0009692
L10042918	-11.7168	-2.26488	0.13434	I	1E	2709	Lipid/fatty acid metabolism_fatty acid degradation	Lipoxygenase, C-terminal	K00454	-	GO:0000166//nucleotide binding;GO:0003824//catalytic activity	-
L10010625	-2.80188	-2.72299	-0.339591	I	1E	2592	Lipid/fatty acid metabolism_fatty acid degradation	Lipoxygenase, C-terminal	K15718	GO:0016020//membrane	-	-
C5427.1	-6.97823	-2.17158	-1.46916	I	1E	1456	Lipid/fatty acid metabolism_fatty acid degradation	Salicylate O-methyltransferase	K08241	GO:0030312//external encapsulating structure;GO:0009532//plastid stroma;GO:0009526//plastid envelope;GO:0005576//extracellular region	GO:0016301//kinase activity;GO:0032559	GO:0006007//glucose catabolic process;GO:0010038//response to metal ion;GO:0006796//phosphate-containing compound metabolic process;GO:0015977//carbon fixation;GO:0006950//response to stress
L10049599	-14.1315	-2.54241	-1.65707	I	1E	1098	Lipid/fatty acid metabolism_fatty acid degradation	SAM dependent carboxyl methyltransferase	K08241	GO:0016020//membrane	GO:0016301//kinase activity	GO:0009987//cellular process;GO:0008152//metabolic process
L10060556	1.82723	2.30196	1.84561	II	2A	1740	Lipid/fatty acid metabolism_fatty acid degradation	Alkyl hydroperoxide reductase subunit C/ Thiol specific antioxidant	K08766	-	-	GO:0006950//response to stress
L10064003	1.95485	2.2546	1.68454	II	2A	2826	Lipid/fatty acid metabolism_fatty acid degradation	Lipoxygenase, C-terminal	K00454	-	-	-
L10005577	-1.82742	-2.07293	-0.902185	II	2C	2745	Lipid/fatty acid metabolism_fatty acid degradation	Lipoxygenase, C-terminal	K00454	GO:0043231//intracellular membrane-bounded organelle	GO:0016740//transferase activity	-
L10031861	0.420511	1.16654	2.0792	III	3A	1197	Lipid/fatty acid metabolism_fatty acid degradation	Acyl-CoA oxidase	K00232	GO:0005840//ribosome	GO:0046914//transition metal ion binding;GO:0001071//nucleic acid binding transcription factor activity	GO:0006351//transcription, DNA-dependent
L10011679	1.35911	1.53851	2.50802	III	3A	2082	Lipid/fatty acid metabolism_fatty acid degradation	Acyl-CoA oxidase, C-terminal	K00232	GO:0005618//cell wall;GO:0031090//organelle membrane;GO:0043231//intracellular membrane-bounded organelle	GO:0016741	GO:0006730//one-carbon metabolic process
U22371	1.8174	1.59997	2.74578	III	3A	983	Lipid/fatty acid metabolism_fatty acid degradation	Acyl-coenzyme A oxidase 3, peroxisomal	K00232	GO:0044464//cell part	GO:0004673//protein histidine kinase activity;GO:0004888//transmembrane signaling receptor activity;GO:0032559	GO:0006468//protein phosphorylation;GO:0048316//seed development;GO:0007165//signal transduction;GO:0006351//transcription, DNA-dependent;GO:0006950//response to stress
U20362	2.42051	2.10144	2.45627	IV	4A	1335	Lipid/fatty acid metabolism_fatty acid degradation	Acyl-coenzyme A oxidase 3, peroxisomal	K00232	GO:0009532//plastid stroma	GO:0004673//protein histidine kinase activity;GO:0032559	GO:0006468//protein phosphorylation;GO:0010109//regulation of photosynthesis;GO:0007165//signal transduction;GO:0010467//gene expression
L10010197	-4.41238	-3.54241	-3.09448	IV	4B	1158	Lipid/fatty acid metabolism_fatty acid degradation	SAM dependent carboxyl methyltransferase	K08241	GO:0031224//intrinsic to membrane	GO:0004871//signal transducer activity;GO:0004672//protein kinase activity;GO:0016628//oxidoreductase activity, acting on the CH-CH group of donors, NAD or NADP as acceptor;GO:0032559	GO:0006464//protein modification process;GO:0007167//enzyme linked receptor protein signaling pathway
U15675	2.15968	1.68488	-0.796596	I	1A	2218	Lipid/fatty acid metabolism_lipid biosynthesis	3'-N-debenzoyl-2'-deoxytaxol N-benzoyltransferase	K15400	-	GO:0016874//ligase activity	-
L10021520	2.42359	1.68749	-0.927352	I	1A	1335	Lipid/fatty acid metabolism_lipid biosynthesis	3'-N-debenzoyl-2'-deoxytaxol N-benzoyltransferase	K15400	GO:0044464//cell part	-	-
C3173.1	6.15748	4.17183	1.0348	I	1B	308	Lipid/fatty acid metabolism_lipid biosynthesis	Medium-chain-fatty-acid--CoA ligase	K00666	GO:0043033//isoamylase complex;GO:0009536//plastid	GO:0016798//hydrolase activity, acting on glycosyl bonds;GO:0043167//ion binding;GO:0004133//glycogen debranching enzyme activity	GO:0009250//glucan biosynthetic process
U4959	-12.1018	-1.48352	-1.60263	I	1D	803	Lipid/fatty acid metabolism_lipid biosynthesis	Cyclopropane-fatty-acyl-phospholipid/mycolic acid synthase	K00574	-	-	-
U9388	-2.43531	-1.98602	-1.09201	I	1D	2263	Lipid/fatty acid metabolism_lipid biosynthesis	Cyclopropane-fatty-acyl-phospholipid/mycolic acid synthase	K00574	GO:0043231//intracellular membrane-bounded organelle	GO:0005515//protein binding	GO:0009755//hormone-mediated signaling pathway
U4962	-2.25961	-1.83519	-0.450622	I	1D	563	Lipid/fatty acid metabolism_lipid biosynthesis	Omega-hydroxypalmitate O-feruloyl transferase	K15400	-	GO:0016645//oxidoreductase activity, acting on the CH-NH group of donors;GO:0050662//coenzyme binding	GO:0009886//post-embryonic morphogenesis;GO:0006725//cellular aromatic compound metabolic process
L10003703	-5.33438	-2.18572	-1.39404	I	1E	1260	Lipid/fatty acid metabolism_lipid biosynthesis	3'-N-debenzoyl-2'-deoxytaxol N-benzoyltransferase	K15400	-	GO:0005506//iron ion binding;GO:0003824//catalytic activity;GO:0016209//antioxidant activity	GO:0008152//metabolic process;GO:0006950//response to stress
L10060889	-3.83688	-3.41313	-1.43552	I	1E	1158	Lipid/fatty acid metabolism_lipid biosynthesis	Glycerophosphoryl diester phosphodiesterase	K06867	-	GO:0016787//hydrolase activity	GO:0006281//DNA repair
L10045052	-5.68801	-2.26001	-1.1172	I	1E	1662	Lipid/fatty acid metabolism_lipid biosynthesis	Medium-chain-fatty-acid--CoA ligase	K00666	-	GO:0016787//hydrolase activity;GO:0016491//oxidoreductase activity	GO:0008152//metabolic process
U9489	-4.01412	-2.06848	-1.4718	I	1E	1678	Lipid/fatty acid metabolism_lipid biosynthesis	Omega-hydroxypalmitate O-feruloyl transferase	K15400	-	GO:0004672//protein kinase activity	-
U8114	1.11566	3.27137	16.1218	II	2B	260	Lipid/fatty acid metabolism_lipid biosynthesis	Glycerol-3-phosphate acyltransferase 1	K13508	GO:0005618//cell wall;GO:0043231//intracellular membrane-bounded organelle	GO:0004180//carboxypeptidase activity	GO:0019538//protein metabolic process
L10016522	0.51362	0.169461	2.1689	III	3A	1782	Lipid/fatty acid metabolism_lipid biosynthesis	Medium-chain-fatty-acid--CoA ligase	K00666	-	GO:0016787//hydrolase activity;GO:0016491//oxidoreductase activity	GO:0008152//metabolic process
U17965	-0.331349	-1.24357	2.92142	III	3A	2015	Lipid/fatty acid metabolism_lipid biosynthesis	Medium-chain-fatty-acid--CoA ligase	K00666	GO:0031090//organelle membrane;GO:0009526//plastid envelope	GO:0016791//phosphatase activity;GO:0046915//transition metal ion transmembrane transporter activity;GO:0042626//ATPase activity, coupled to transmembrane movement of substances	GO:0015691//cadmium ion transport;GO:0050832//defense response to fungus;GO:0071365//cellular response to auxin stimulus;GO:0009814//defense response, incompatible interaction;GO:0019762//glucosinolate catabolic process;GO:0052482
L10027078	6.54979	3.89499	2.84216	IV	4A	1656	Lipid/fatty acid metabolism_lipid biosynthesis	Medium-chain-fatty-acid--CoA ligase	K00666	GO:0031410//cytoplasmic vesicle	GO:0016899//oxidoreductase activity, acting on the CH-OH group of donors, oxygen as acceptor	GO:0008152//metabolic process
L10056393	-2.21508	-2.65344	-2.32509	IV	4B	3021	Lipid/fatty acid metabolism_lipid biosynthesis	Cyclopropane-fatty-acyl-phospholipid/mycolic acid synthase	K00574	GO:0031225//anchored to membrane	GO:0043167//ion binding;GO:0008422//beta-glucosidase activity	GO:0044238//primary metabolic process
U1703	-7.70232	-2.83321	-2.03558	IV	4B	1479	Lipid/fatty acid metabolism_lipid biosynthesis	Omega-hydroxypalmitate O-feruloyl transferase	K15400	-	GO:0004672//protein kinase activity;GO:0000166//nucleotide binding	-
U16452	2.79332	1.83578	-0.305424	I	1A	1249	Lipid/fatty acid metabolism_lipid degradation	GDSL esterase/lipase	K00514	GO:0031410//cytoplasmic vesicle;GO:0016020//membrane	GO:0004672//protein kinase activity;GO:0016491//oxidoreductase activity;GO:0000166//nucleotide binding	GO:0009987//cellular process;GO:0008152//metabolic process
L10020340	2.33805	3.98897	1.61977	I	1B	1572	Lipid/fatty acid metabolism_lipid degradation	Lipase, class 3	K01058	GO:0032991//macromolecular complex;GO:0015630//microtubule cytoskeleton	GO:0017111//nucleoside-triphosphatase activity;GO:0032561//guanyl ribonucleotide binding	GO:0043623//cellular protein complex assembly;GO:0009207;GO:0007017//microtubule-based process
L10014210	2.69804	6.43773	1.21096	I	1B	1572	Lipid/fatty acid metabolism_lipid degradation	Lipase, class 3	K01058	GO:0043234//protein complex;GO:0015630//microtubule cytoskeleton	GO:0017111//nucleoside-triphosphatase activity;GO:0032561//guanyl ribonucleotide binding	GO:0043623//cellular protein complex assembly;GO:0009207;GO:0006970//response to osmotic stress;GO:0007017//microtubule-based process
L10006120	2.18662	1.92761	4.80739	I	1C	1485	Lipid/fatty acid metabolism_lipid degradation	Lipase, GDSL	K01206	-	-	GO:0008152//metabolic process
L10006119	2.39014	1.90505	3.09881	I	1C	1182	Lipid/fatty acid metabolism_lipid degradation	Lipase, GDSL	K01206	-	GO:0003824//catalytic activity	-
L10057392	3.92301	1.65398	4.96216	I	1C	1587	Lipid/fatty acid metabolism_lipid degradation	Phospholipid/glycerol acyltransferase	K13508	-	GO:0016872//intramolecular lyase activity	GO:0009699//phenylpropanoid biosynthetic process;GO:0006575//cellular modified amino acid metabolic process
U15444	-2.2969	-1.01403	-1.45768	I	1D	1316	Lipid/fatty acid metabolism_lipid degradation	GDSL esterase/lipase	K00514	-	-	-
C1072.1	-2.05427	-1.37249	-1.03907	I	1D	1128	Lipid/fatty acid metabolism_lipid degradation	GDSL esterase/lipase CPRD49-like	--	-	GO:0016787//hydrolase activity	GO:0044238//primary metabolic process
U880	-3.07134	-0.957451	-1.18759	I	1D	380	Lipid/fatty acid metabolism_lipid degradation	GDSL esterase/lipase EXL3	--	GO:0016020//membrane	GO:0004672//protein kinase activity;GO:0032559	GO:0006464//protein modification process;GO:0007167//enzyme linked receptor protein signaling pathway
U15734	-2.10635	-1.92092	-1.03231	I	1D	1381	Lipid/fatty acid metabolism_lipid degradation	Glycerophosphodiester phosphodiesterase GDPD1, chloroplastic-like isoform X1	--	GO:0044424//intracellular part	GO:0016747//transferase activity, transferring acyl groups other than amino-acyl groups	GO:0006633//fatty acid biosynthetic process;GO:0048729//tissue morphogenesis;GO:0000904//cell morphogenesis involved in differentiation
U22434	-2.53608	-1.76657	-1.91846	I	1D	1150	Lipid/fatty acid metabolism_lipid degradation	Patatin-3-Kuras 1	--	GO:0044424//intracellular part	GO:0032561//guanyl ribonucleotide binding;GO:0004620//phospholipase activity	GO:0035556//intracellular signal transduction
U19197	-2.57384	-0.924092	-1.3086	I	1D	700	Lipid/fatty acid metabolism_lipid degradation	Pherophorin-C2 protein precursor	K01115	-	GO:0016884//carbon-nitrogen ligase activity, with glutamine as amido-N-donor	GO:0009642//response to light intensity;GO:0006528//asparagine metabolic process;GO:0009746;GO:0034285;GO:0009267//cellular response to starvation
U4078	-2.93818	-1.65829	-0.989907	I	1D	1423	Lipid/fatty acid metabolism_lipid degradation	Phospholipase A1-IIdelta	K01058	GO:0005576//extracellular region;GO:0009536//plastid	GO:0016405//CoA-ligase activity;GO:0032559	GO:0010038//response to metal ion
C5222.2	-2.53791	-0.722985	-1.92455	I	1D	478	Lipid/fatty acid metabolism_lipid degradation	Phospholipase D	K01115	-	GO:0016740//transferase activity;GO:0048037//cofactor binding;GO:0016846//carbon-sulfur lyase activity	GO:0008652//cellular amino acid biosynthetic process
U4856	-2.20885	-1.33596	0.0494516	I	1D	1027	Lipid/fatty acid metabolism_lipid degradation	Phospholipase D	K01115	-	-	-
U10861	-2.12138	-0.520045	-1.71597	I	1D	1122	Lipid/fatty acid metabolism_lipid degradation	Phospholipase D	K01115	GO:0043231//intracellular membrane-bounded organelle;GO:0044425//membrane part	GO:0016491//oxidoreductase activity;GO:0005506//iron ion binding	GO:0055114//oxidation-reduction process;GO:0006091//generation of precursor metabolites and energy
L10009646	-3.05754	-1.77303	-1.00203	I	1D	1143	Lipid/fatty acid metabolism_lipid degradation	Phospholipase/carboxylesterase	K06889	GO:0005576//extracellular region;GO:0009536//plastid	GO:0016405//CoA-ligase activity;GO:0032559	GO:0010038//response to metal ion
L10045633	-2.60502	-1.17468	-1.82502	I	1D	1026	Lipid/fatty acid metabolism_lipid degradation	Phospholipid/glycerol acyltransferase	K13513	-	-	-
C2503.2	-4.11865	-1.67992	-1.18759	I	1D	1341	Lipid/fatty acid metabolism_lipid degradation	Triacylglycerol lipase	--	GO:0043231//intracellular membrane-bounded organelle	GO:0016209//antioxidant activity;GO:0005506//iron ion binding;GO:0003824//catalytic activity	GO:0042743//hydrogen peroxide metabolic process;GO:0006950//response to stress
U3209	-4.41238	-2.92092	-0.187588	I	1E	318	Lipid/fatty acid metabolism_lipid degradation	GDSL esterase/lipase	--	GO:0043231//intracellular membrane-bounded organelle;GO:0031224//intrinsic to membrane;GO:0031410//cytoplasmic vesicle	GO:0004871//signal transducer activity;GO:0016791//phosphatase activity;GO:0004672//protein kinase activity;GO:0032559	GO:0006464//protein modification process;GO:0007167//enzyme linked receptor protein signaling pathway
U873	-4.68801	-3.39041	-1.18759	I	1E	1359	Lipid/fatty acid metabolism_lipid degradation	GDSL esterase/lipase LTL1	K00514	GO:0031410//cytoplasmic vesicle	GO:0004672//protein kinase activity;GO:0032559	GO:0006464//protein modification process
L10059068	-4.67225	-2.37576	-1.78798	I	1E	1578	Lipid/fatty acid metabolism_lipid degradation	Lipase, class 3	K01058	-	GO:0016628//oxidoreductase activity, acting on the CH-CH group of donors, NAD or NADP as acceptor;GO:0046914//transition metal ion binding	GO:0008152//metabolic process
L10021156	-2.84252	-2.33596	-0.994943	I	1E	1248	Lipid/fatty acid metabolism_lipid degradation	Lipase, class 3	K01058	GO:0032991//macromolecular complex;GO:0015630//microtubule cytoskeleton	GO:0017111//nucleoside-triphosphatase activity;GO:0032561//guanyl ribonucleotide binding	GO:0043623//cellular protein complex assembly;GO:0009207;GO:0007017//microtubule-based process
L10044571	-4.07134	-2.80545	0.812412	I	1E	1461	Lipid/fatty acid metabolism_lipid degradation	Lipase, GDSL	K00514	GO:0030312//external encapsulating structure	GO:0043169//cation binding	GO:0006812//cation transport
L10002408	-4.62388	-3.26488	-1.89808	I	1E	447	Lipid/fatty acid metabolism_lipid degradation	Lipase, GDSL	K01206	-	-	GO:0008152//metabolic process
L10031408	-3.86489	-2.27938	-1.25172	I	1E	1068	Lipid/fatty acid metabolism_lipid degradation	Lipase, GDSL	K01206	-	GO:0016706//oxidoreductase activity, acting on paired donors, with incorporation or reduction of molecular oxygen, 2-oxoglutarate as one donor, and incorporation of one atom each of oxygen into both donors	GO:0051707//response to other organism;GO:0009699//phenylpropanoid biosynthetic process
U22558	-3.71625	-2.00759	-1.89953	I	1E	1857	Lipid/fatty acid metabolism_lipid degradation	Phospholipase D	K01115	-	GO:0016405//CoA-ligase activity;GO:0016703;GO:0032559	GO:0006725//cellular aromatic compound metabolic process
U13242	-3.0088	-2.08298	-1.43221	I	1E	735	Lipid/fatty acid metabolism_lipid degradation	Phospholipase D	K01115	-	GO:0016879//ligase activity, forming carbon-nitrogen bonds	GO:0006220//pyrimidine nucleotide metabolic process
U22361	-4.16445	-1.68615	-3.23198	I	1F	1153	Lipid/fatty acid metabolism_lipid degradation	GDSL esterase/lipase	K00514	-	-	-
U17792	-3.54032	-1.72601	-2.5401	I	1F	1268	Lipid/fatty acid metabolism_lipid degradation	GDSL esterase/lipase APG-like	K00514	GO:0031224//intrinsic to membrane	GO:0016301//kinase activity;GO:0032559	GO:0006464//protein modification process;GO:0007167//enzyme linked receptor protein signaling pathway
L10021498	-3.48638	-0.998093	-2.99494	I	1F	1101	Lipid/fatty acid metabolism_lipid degradation	Lipase, GDSL	K01206	-	GO:0016706//oxidoreductase activity, acting on paired donors, with incorporation or reduction of molecular oxygen, 2-oxoglutarate as one donor, and incorporation of one atom each of oxygen into both donors;GO:0016701//oxidoreductase activity, acting on single donors with incorporation of molecular oxygen	GO:0012501//programmed cell death;GO:0009699//phenylpropanoid biosynthetic process
L10024855	-4.20398	-1.59085	-2.65325	I	1F	1071	Lipid/fatty acid metabolism_lipid degradation	Lipase, GDSL	K01206	-	GO:0016706//oxidoreductase activity, acting on paired donors, with incorporation or reduction of molecular oxygen, 2-oxoglutarate as one donor, and incorporation of one atom each of oxygen into both donors;GO:0016701//oxidoreductase activity, acting on single donors with incorporation of molecular oxygen	GO:0012501//programmed cell death;GO:0009699//phenylpropanoid biosynthetic process
L10027747	-2.72245	-1.24357	-2.11359	I	1F	492	Lipid/fatty acid metabolism_lipid degradation	Patatin/Phospholipase A2-related	-	-	GO:0004468//lysine N-acetyltransferase activity;GO:0005488//binding;GO:0060089	GO:0023052//signaling
L10037943	-3.19787	-1.55547	-2.00994	I	1F	882	Lipid/fatty acid metabolism_lipid degradation	Patatin/Phospholipase A2-related	K01047	-	GO:0005488//binding;GO:0004672//protein kinase activity	-
U13743	-2.29831	-1.82252	-2.24006	I	1F	709	Lipid/fatty acid metabolism_lipid degradation	Patatin-17	--	GO:0031224//intrinsic to membrane;GO:0005618//cell wall;GO:0009532//plastid stroma;GO:0031410//cytoplasmic vesicle	GO:0004672//protein kinase activity;GO:0016628//oxidoreductase activity, acting on the CH-CH group of donors, NAD or NADP as acceptor;GO:0032559	GO:0007167//enzyme linked receptor protein signaling pathway;GO:0006464//protein modification process
L10006122	0.572514	0.736446	2.69283	III	3A	1185	Lipid/fatty acid metabolism_lipid degradation	Lipase, GDSL	K01206	-	GO:0004497//monooxygenase activity;GO:0050662//coenzyme binding	GO:0006743//ubiquinone metabolic process
U11137	-1.43454	-1.28103	-2.28712	III	3B	1696	Lipid/fatty acid metabolism_lipid degradation	Non-specific phospholipase C2	K01114	-	GO:0016706//oxidoreductase activity, acting on paired donors, with incorporation or reduction of molecular oxygen, 2-oxoglutarate as one donor, and incorporation of one atom each of oxygen into both donors;GO:0019842//vitamin binding;GO:0043169//cation binding;GO:0016701//oxidoreductase activity, acting on single donors with incorporation of molecular oxygen	GO:0009699//phenylpropanoid biosynthetic process
U12181	2.34695	2.19455	3.64083	IV	4A	1570	Lipid/fatty acid metabolism_lipid degradation	GDSL esterase/lipase	K00514	-	GO:0003824//catalytic activity	-
L10031444	2.31742	2.41178	3.47538	IV	4A	1182	Lipid/fatty acid metabolism_lipid degradation	Lipase, GDSL	K01206	GO:0043231//intracellular membrane-bounded organelle	-	GO:0009987//cellular process
L10053728	3.49851	2.58687	2.13434	IV	4A	1230	Lipid/fatty acid metabolism_lipid degradation	Patatin/Phospholipase A2-related	K01047	GO:0044444//cytoplasmic part	GO:0015036//disulfide oxidoreductase activity	GO:0006457//protein folding;GO:0006464//protein modification process;GO:0018904;GO:0019725//cellular homeostasis
L10034692	3.14136	4.96604	4.56195	IV	4A	1623	Lipid/fatty acid metabolism_lipid degradation	Phospholipid/glycerol acyltransferase	K13508	GO:0043231//intracellular membrane-bounded organelle;GO:0044425//membrane part	GO:0016491//oxidoreductase activity;GO:0005506//iron ion binding	GO:0055114//oxidation-reduction process;GO:0006091//generation of precursor metabolites and energy
U18739	-6.51141	-2.65464	-2.91138	IV	4B	1295	Lipid/fatty acid metabolism_lipid degradation	GDSL esterase/lipase	K00514	GO:0005618//cell wall;GO:0016020//membrane	GO:0016491//oxidoreductase activity;GO:0004672//protein kinase activity;GO:0032559	GO:0006464//protein modification process;GO:0007167//enzyme linked receptor protein signaling pathway
U1281	-2.82742	-4.39041	-2.06206	IV	4B	376	Lipid/fatty acid metabolism_lipid degradation	GDSL esterase/lipase EXL3	--	GO:0043231//intracellular membrane-bounded organelle	GO:0003824//catalytic activity	-
L10009483	-11.9887	-4.54241	-2.99494	IV	4B	1158	Lipid/fatty acid metabolism_lipid degradation	Lipase, GDSL	K00514	GO:0032991//macromolecular complex;GO:0015630//microtubule cytoskeleton	GO:0017111//nucleoside-triphosphatase activity;GO:0032561//guanyl ribonucleotide binding	GO:0043623//cellular protein complex assembly;GO:0009207;GO:0007017//microtubule-based process
L10060712	-3.90861	-2.79123	-2.08805	IV	4B	1293	Lipid/fatty acid metabolism_lipid degradation	Patatin/Phospholipase A2-related	-	GO:0016020//membrane	GO:0004702//receptor signaling protein serine/threonine kinase activity;GO:0032559	GO:0006464//protein modification process;GO:0006970//response to osmotic stress
U18870	-11.9076	-12.5087	-3.35751	IV	4B	1225	Lipid/fatty acid metabolism_lipid degradation	Patatin-3-Kuras 1	--	-	GO:0015036//disulfide oxidoreductase activity	GO:0018904;GO:0019725//cellular homeostasis
U20397	-4.28915	-2.16054	-2.41732	IV	4B	1886	Lipid/fatty acid metabolism_lipid degradation	Phospholipase A1-Igamma3, chloroplastic	K01058	GO:0005576//extracellular region;GO:0009536//plastid	GO:0016405//CoA-ligase activity;GO:0032559	GO:0010038//response to metal ion
U19153	-2.24537	-2.29087	-2.54514	IV	4B	1553	Lipid/fatty acid metabolism_lipid degradation	Phospholipase A1-IIgamma	K01058	-	GO:0016405//CoA-ligase activity;GO:0016703;GO:0032559	GO:0006725//cellular aromatic compound metabolic process
C4645.2	-3.56134	-2.19539	-2.02409	IV	4B	1782	Lipid/fatty acid metabolism_lipid degradation	Phospholipase D	K01115	GO:0042579//microbody	GO:0005488//binding;GO:0015645//fatty acid ligase activity	GO:0032787//monocarboxylic acid metabolic process;GO:0006970//response to osmotic stress;GO:0042221//response to chemical stimulus
L10028276	-5.37391	-2.16802	-1.44393	I	1E	2118	Lipid/fatty acid metabolism_sphingosine biosynthesis	Neutral ceramidase-like	K12349	-	GO:0046914//transition metal ion binding;GO:0016706//oxidoreductase activity, acting on paired donors, with incorporation or reduction of molecular oxygen, 2-oxoglutarate as one donor, and incorporation of one atom each of oxygen into both donors;GO:0016701//oxidoreductase activity, acting on single donors with incorporation of molecular oxygen	GO:0008152//metabolic process;GO:0009628//response to abiotic stimulus
C1312.3	4.6429	1.401	1.9417	I	1A	396	Mitochondria/energy metabolism_electron transport chain_complex III	Mitochondrial chaperone BCS1	K08900	-	GO:0004713//protein tyrosine kinase activity;GO:0032559	GO:0006464//protein modification process
U3291	-0.263987	0.531587	3.89988	III	3A	277	Mitochondria/energy metabolism_electron transport chain_complex III	Ubiquinol-cytochrome c reductase cytochrome b subunit	K00412	GO:0005576//extracellular region	GO:0046914//transition metal ion binding;GO:0016682//oxidoreductase activity, acting on diphenols and related substances as donors, oxygen as acceptor	GO:0009808//lignin metabolic process
U21665	0.889996	0.416945	3.74315	III	3A	292	Mitochondria/energy metabolism_electron transport chain_complex III	Ubiquinol-cytochrome c reductase cytochrome b subunit	K00412	GO:0044427;GO:0043231//intracellular membrane-bounded organelle	GO:0016747//transferase activity, transferring acyl groups other than amino-acyl groups;GO:0008757//S-adenosylmethionine-dependent methyltransferase activity;GO:0003676//nucleic acid binding	GO:0032776//DNA methylation on cytosine;GO:0006325//chromatin organization
C5102.1	-0.419709	-0.0436073	3.61977	III	3A	312	Mitochondria/energy metabolism_electron transport chain_complexes III-->IV	Cytochrome c oxidase subunit 1	K02256	-	-	-
C5307.1	-0.0512411	-0.258959	2.6476	III	3A	639	Mitochondria/energy metabolism_electron transport chain_complexes III-->IV	Cytochrome c oxidase subunit 1	K02256	-	-	-
C109.1	-0.244622	-0.331516	3.3589	III	3A	553	Mitochondria/energy metabolism_electron transport chain_complexes III-->IV	Cytochrome c oxidase subunit 1	K02256	-	GO:0046872//metal ion binding;GO:0003824//catalytic activity	-
C109.2	-0.453958	0.894992	2.21096	III	3A	534	Mitochondria/energy metabolism_electron transport chain_complexes III-->IV	Cytochrome c oxidase subunit 1	K02256	GO:0043231//intracellular membrane-bounded organelle	GO:0015556//C4-dicarboxylate transmembrane transporter activity	GO:0015743//malate transport;GO:0030641//regulation of cellular pH;GO:0030001//metal ion transport
C3236.2	2.32254	1.86405	0.397375	I	1A	612	Mitochondria/energy metabolism_electron transport chain_NADH-->ubiquinone	NAD(P)H-dependent oxidoreductase 1	K00085	GO:0005840//ribosome;GO:0005618//cell wall	GO:0043167//ion binding;GO:0015923//mannosidase activity;GO:0008422//beta-glucosidase activity	GO:0044238//primary metabolic process
C1375.5	2.76155	3.45194	1.34293	I	1B	666	Mitochondria/energy metabolism_electron transport chain_NADH-->ubiquinone	NAD(P)H:quinone oxidoreductase	--	GO:0009532//plastid stroma;GO:0009526//plastid envelope;GO:0009534//chloroplast thylakoid;GO:0005576//extracellular region	GO:0000166//nucleotide binding;GO:0008943	GO:0009314//response to radiation;GO:0010038//response to metal ion;GO:0019318//hexose metabolic process;GO:0015977//carbon fixation;GO:0034285;GO:0006950//response to stress
L10007858	4.45026	11.415	1.29784	I	1B	1020	Mitochondria/energy metabolism_electron transport chain_NADH-->ubiquinone	NADH:flavin oxidoreductase/NADH oxidase, N-terminal	K05894	GO:0016020//membrane	-	GO:0010033//response to organic substance;GO:0009987//cellular process
L10059666	2.58846	1.66146	2.01405	I	1C	1128	Mitochondria/energy metabolism_electron transport chain_NADH-->ubiquinone	NADH:flavin oxidoreductase/NADH oxidase, N-terminal	K05894	-	GO:0005515//protein binding;GO:0008171//O-methyltransferase activity	GO:0006730//one-carbon metabolic process
U14692	-2.90142	-1.85792	-0.0880519	I	1D	275	Mitochondria/energy metabolism_electron transport chain_NADH-->ubiquinone	NADH-plastoquinone oxidoreductase subunit 5, partial (chloroplast)	K05577	-	GO:0005515//protein binding;GO:0008171//O-methyltransferase activity	GO:0006730//one-carbon metabolic process
L10059683	-4.80831	-0.957451	-2.04003	I	1F	1143	Mitochondria/energy metabolism_electron transport chain_NADH-->ubiquinone	NADH:flavin oxidoreductase/NADH oxidase, N-terminal	K05894	-	GO:0005515//protein binding;GO:0008171//O-methyltransferase activity	GO:0006730//one-carbon metabolic process;GO:0009699//phenylpropanoid biosynthetic process
L10041437	2.09189	3.58687	2.53488	IV	4A	780	Mitochondria/energy metabolism_electron transport chain_NADH-->ubiquinone	NADH:flavin oxidoreductase/NADH oxidase, N-terminal	K05894	-	GO:0016491//oxidoreductase activity;GO:0005506//iron ion binding	GO:0008152//metabolic process
L10037992	2.77142	3.04362	-0.140282	I	1B	1533	Mitochondria/energy metabolism_energy carrier	ATPase, AAA+ type, core	K08900	GO:0016021//integral to membrane	GO:0016791//phosphatase activity	GO:0009755//hormone-mediated signaling pathway
L10026906	3.53599	1.77951	5.4369	I	1C	2244	Mitochondria/energy metabolism_energy carrier	ATPase, AAA+ type, core	K13457	-	-	GO:0009056//catabolic process
L10011647	2.03718	1.72705	2.68688	I	1C	2304	Mitochondria/energy metabolism_energy carrier	ATPase, AAA+ type, core	K13459	GO:0031410//cytoplasmic vesicle;GO:0030312//external encapsulating structure	GO:0004175//endopeptidase activity;GO:0005515//protein binding	GO:0019538//protein metabolic process;GO:0044092//negative regulation of molecular function
L10010031	-3.33438	-1.22049	-1.11359	I	1D	2517	Mitochondria/energy metabolism_energy carrier	ATPase, AAA+ type, core	K02603	GO:0031090//organelle membrane	-	GO:0009832//plant-type cell wall biogenesis
L10012819	-2.42749	-0.39041	-0.303065	I	1D	1539	Mitochondria/energy metabolism_energy carrier	ATPase, AAA+ type, core	K08900	GO:0031224//intrinsic to membrane;GO:0031090//organelle membrane;GO:0005773//vacuole	GO:0005262//calcium channel activity;GO:0046872//metal ion binding	GO:0010118//stomatal movement;GO:0019932//second-messenger-mediated signaling;GO:0009695//jasmonic acid biosynthetic process;GO:0032412//regulation of ion transmembrane transporter activity;GO:0032501//multicellular organismal process;GO:0006816//calcium ion transport
L10061396	-2.29373	-0.975373	-0.233391	I	1D	1107	Mitochondria/energy metabolism_energy carrier	ATPase, AAA+ type, core	K10755	GO:0005576//extracellular region;GO:0030312//external encapsulating structure	GO:0046914//transition metal ion binding;GO:0004871//signal transducer activity	GO:0009755//hormone-mediated signaling pathway
L10001705	-3.36609	-0.686149	-1.22941	I	1D	2064	Mitochondria/energy metabolism_energy carrier	ATPase, AAA+ type, core	K13459	GO:0044464//cell part	GO:0017111//nucleoside-triphosphatase activity;GO:0015604//organic phosphonate transmembrane transporter activity;GO:0032559	GO:0009207
L10011827	-3.55677	-1.70591	0.271844	I	1D	711	Mitochondria/energy metabolism_energy carrier	ATPase, F1 complex, OSCP/delta subunit	K02113	GO:0044421//extracellular region part;GO:0030312//external encapsulating structure	GO:0004175//endopeptidase activity;GO:0005515//protein binding	GO:0019538//protein metabolic process;GO:0044092//negative regulation of molecular function
L10058355	-4.48638	-1.80545	-1.26559	I	1D	3777	Mitochondria/energy metabolism_energy carrier	ATPase-like, ATP-binding domain	K14489	GO:0043231//intracellular membrane-bounded organelle	GO:0004175//endopeptidase activity	GO:0019538//protein metabolic process;GO:0055085//transmembrane transport;GO:0008219//cell death
L10041598	-2.01245	-0.998093	-0.372012	I	1D	4008	Mitochondria/energy metabolism_energy carrier	ATPase-like, ATP-binding domain	K14489	GO:0043234//protein complex;GO:0009536//plastid	GO:0033612//receptor serine/threonine kinase binding;GO:0019787//small conjugating protein ligase activity	GO:0032446//protein modification by small protein conjugation
L10030033	-2.74941	-1.02784	-0.0500841	I	1D	1491	Mitochondria/energy metabolism_energy carrier	ATPase-like, ParA/MinD	K03593	GO:0009526//plastid envelope;GO:0009570//chloroplast stroma;GO:0005576//extracellular region	GO:0048037//cofactor binding;GO:0008187//poly-pyrimidine tract binding	GO:0042254//ribosome biogenesis;GO:0008152//metabolic process
L10029671	-3.22335	-1.05056	-1.40998	I	1D	2187	Mitochondria/energy metabolism_energy carrier	DNA-dependent ATPase MCM	K02209	-	GO:0016740//transferase activity	-
L10012028	-3.78894	-1.22049	-1.43552	I	1D	2427	Mitochondria/energy metabolism_energy carrier	DNA-dependent ATPase MCM	K02212	GO:0016020//membrane	GO:0016491//oxidoreductase activity;GO:0004672//protein kinase activity;GO:0032559	GO:0006464//protein modification process
L10018290	-3.2991	-2.19911	-1.73621	I	1E	2622	Mitochondria/energy metabolism_energy carrier	ATPase, AAA+ type, core	K14571	GO:0044421//extracellular region part;GO:0030312//external encapsulating structure	GO:0004175//endopeptidase activity;GO:0005515//protein binding	GO:0019538//protein metabolic process;GO:0044092//negative regulation of molecular function
L10012729	-1.01245	-1.76105	-2.4677	III	3B	1398	Mitochondria/energy metabolism_energy carrier	ATPase, AAA+ type, core	K08900	GO:0043231//intracellular membrane-bounded organelle;GO:0016020//membrane	-	GO:0009250//glucan biosynthetic process
L10040543	4.00547	3.58687	4.88923	IV	4A	2106	Mitochondria/energy metabolism_energy carrier	ATPase, AAA+ type, core	K13457	-	-	GO:0009630//gravitropism;GO:0009416//response to light stimulus
L10049586	-7.39327	-2.92092	-2.70216	IV	4B	1494	Mitochondria/energy metabolism_energy carrier	ATPase, AAA+ type, core	K08900	GO:0005618//cell wall	-	GO:0009628//response to abiotic stimulus
U22843	3.1754	1.77951	3.85681	I	1C	530	Mitochondria/energy metabolism_mitochondria carrier	Mitochondrial phosphate transporter	K15102	GO:0031224//intrinsic to membrane	GO:0015562//efflux transmembrane transporter activity;GO:0032559;GO:0042626//ATPase activity, coupled to transmembrane movement of substances	GO:0009630//gravitropism;GO:0043479;GO:0009639//response to red or far red light;GO:0009734//auxin mediated signaling pathway;GO:0032535;GO:0009207;GO:0009926//auxin polar transport;GO:0048528//post-embryonic root development;GO:0048437//floral organ development
L10009273	2.8286	1.84601	-0.553716	I	1A	675	Others	Cupin 1	-	GO:0006351//transcription, DNA-dependent	-	-
U12101	2.93241	1.61602	0.982337	I	1A	586	Others	Hydroquinone glucosyltransferase	K08237	-	GO:0046914//transition metal ion binding;GO:0004312//fatty acid synthase activity;GO:0016616//oxidoreductase activity, acting on the CH-OH group of donors, NAD or NADP as acceptor	GO:0008152//metabolic process
L10042100	2.26851	0.31003	-0.394038	I	1A	723	Others	Pyridoxal phosphate phosphatase-related	K13248	-	GO:0004553//hydrolase activity, hydrolyzing O-glycosyl compounds;GO:0043167//ion binding	GO:0044238//primary metabolic process
L10037688	2.01477	1.4542	1.4462	I	1A	1194	Others	Pyridoxal phosphate-dependent decarboxylase	K01580	GO:0043231//intracellular membrane-bounded organelle	GO:0004553//hydrolase activity, hydrolyzing O-glycosyl compounds	GO:0009251//glucan catabolic process;GO:0003006//developmental process involved in reproduction
U16847	2.37097	1.92169	1.89258	I	1A	3028	Others	SufE-like protein, chloroplastic	K03517	-	GO:0016765//transferase activity, transferring alkyl or aryl (other than methyl) groups	-
U2131	2.40332	1.22222	1.51339	I	1A	691	Others	Tyrosine-rich hydroxyproline-rich glycoprotein	K01115	GO:0043231//intracellular membrane-bounded organelle	GO:0046914//transition metal ion binding	GO:0006950//response to stress
L10009271	3.15748	3.11062	0.864251	I	1B	660	Others	Cupin 1	-	-	GO:0043178//alcohol binding	GO:0009755//hormone-mediated signaling pathway
L10002508	5.08692	3.44485	1.07545	I	1B	675	Others	Cupin 1	-	GO:0048046//apoplast	GO:0030145//manganese ion binding;GO:0045735//nutrient reservoir activity	-
C5709.3	2.89444	2.58687	0.13434	I	1B	290	Others	DUF26 domain-containing protein 1	--	GO:0043231//intracellular membrane-bounded organelle	-	-
C1027.1	3.15748	3.94944	0.0348048	I	1B	996	Others	Epoxide hydrolase 2	--	-	GO:0003677//DNA binding;GO:0001071//nucleic acid binding transcription factor activity	GO:0010467//gene expression
U16169	3.85347	2.64741	1.89988	I	1B	588	Others	Major pollen allergen Bet v 1-D/H	--	GO:0016020//membrane	GO:0005249//voltage-gated potassium channel activity;GO:0005515//protein binding;GO:0005217//intracellular ligand-gated ion channel activity	GO:0070838//divalent metal ion transport
U22397	4.34311	3.88487	1.72646	I	1B	1166	Others	Methyltransferase DDB	--	-	GO:0004713//protein tyrosine kinase activity;GO:0032559	GO:0006464//protein modification process
L10058178	2.53956	3.08937	1.93794	I	1B	792	Others	Methyltransferase type 11	-	GO:0031224//intrinsic to membrane	GO:0005249//voltage-gated potassium channel activity;GO:0005221//intracellular cyclic nucleotide activated cation channel activity;GO:0005515//protein binding;GO:0000166//nucleotide binding	GO:0033554//cellular response to stress;GO:0006816//calcium ion transport;GO:0007165//signal transduction
L10028423	3.93253	3.95527	1.53336	I	1B	819	Others	Methyltransferase type 11	-	GO:0043231//intracellular membrane-bounded organelle	GO:0004713//protein tyrosine kinase activity;GO:0032559	GO:0006464//protein modification process
C4479.1	6.47217	4.77951	1.77589	I	1B	659	others	Nitronate monooxygenase	--	-	GO:0046872//metal ion binding;GO:0016491//oxidoreductase activity	-
C3767.2	2.76629	2.33751	-0.187588	I	1B	886	Others	Nucleotide pyrophosphatase/phosphodiesterase	--	GO:0043231//intracellular membrane-bounded organelle	GO:0004672//protein kinase activity;GO:0000166//nucleotide binding	-
U22911	3.68565	2.96855	1.17149	I	1B	447	Others	Sarcosine oxidase	--	GO:0005576//extracellular region	GO:0004175//endopeptidase activity	GO:0019538//protein metabolic process
U16866	3.3419	2.81194	1.2184	I	1B	658	Others	Sarcosine oxidase	--	GO:0005618//cell wall;GO:0031410//cytoplasmic vesicle	GO:0004175//endopeptidase activity	GO:0019538//protein metabolic process;GO:0009628//response to abiotic stimulus
U9170	3.50797	1.46757	2.61977	I	1C	562	Others	Inactive rhomboid protein 1	--	-	-	GO:0009743//response to carbohydrate stimulus
L10028006	2.11934	1.17437	2.90757	I	1C	939	Others	NmrA-like	K00224	-	GO:0016491//oxidoreductase activity	GO:0008152//metabolic process
L10064534	4.74244	1.77951	2.92789	I	1C	918	Others	O-methyltransferase, family 2	K16040	-	GO:0004674//protein serine/threonine kinase activity;GO:0000166//nucleotide binding	-
U5909	3.42051	1.58687	3.98234	I	1C	363	Others	Purple acid phosphatase 18	--	GO:0030312//external encapsulating structure	GO:0004553//hydrolase activity, hydrolyzing O-glycosyl compounds;GO:0043167//ion binding	GO:0006026
C4997.1	-2.68801	0.501981	-0.898081	I	1D	1116	Others	Protein EXORDIUM	--	GO:0043231//intracellular membrane-bounded organelle	GO:0016811//hydrolase activity, acting on carbon-nitrogen (but not peptide) bonds, in linear amides	-
U1719	-2.95887	-1.42169	-1.63011	I	1D	1288	Others	Protein EXORDIUM like 3	--	GO:0043231//intracellular membrane-bounded organelle	GO:0004175//endopeptidase activity	GO:0019538//protein metabolic process
L10055099	-5.11865	-0.998093	0.326986	I	1D	963	Others	1-beta-hydroxysteroid dehydrogenase 1B-like	K09841	-	GO:0016757//transferase activity, transferring glycosyl groups	-
L10036716	-2.37745	-0.335962	0.235624	I	1D	1383	Others	Acetamidase/Formamidase	K01455	GO:0009536//plastid	GO:0001071//nucleic acid binding transcription factor activity	GO:0006351//transcription, DNA-dependent
U13176	-3.02243	-1.54765	-1.68235	I	1D	1280	Others	Acid phosphatase 1	K02866	GO:0005618//cell wall;GO:0031090//organelle membrane;GO:0043231//intracellular membrane-bounded organelle	GO:0016741	GO:0006730//one-carbon metabolic process
U2310	-4.16445	-1.22049	-1.88803	I	1D	812	Others	Amidase	K02433	-	GO:0003905//alkylbase DNA N-glycosylase activity	GO:0006281//DNA repair
C126.3	-3.16445	-1.93669	-1.35751	I	1D	1862	Others	Amidase C869.01-like isoform 2	K02433	-	GO:0016491//oxidoreductase activity	GO:0008152//metabolic process
L10063166	-2.93975	-1.09042	-1.04463	I	1D	711	Others	Anthocyanidin 5,3-O-glucosyltransferase	K08237	GO:0031224//intrinsic to membrane	GO:0042626//ATPase activity, coupled to transmembrane movement of substances;GO:0032559	GO:0009207
C3955.1	-3.11865	-1.80545	-0.550158	I	1D	729	Others	Cannabidiolic acid synthase-like	--	-	GO:0035251//UDP-glucosyltransferase activity;GO:0019203//carbohydrate phosphatase activity	GO:0009756//carbohydrate mediated signaling;GO:0005991//trehalose metabolic process;GO:0007275//multicellular organismal development;GO:0003006//developmental process involved in reproduction;GO:0042546//cell wall biogenesis
C3374.1	-2.80831	-1.13802	0.29158	I	1D	1519	Others	CBS domain-containing protein CBSX5	--	GO:0031410//cytoplasmic vesicle	GO:0016491//oxidoreductase activity;GO:0050662//coenzyme binding;GO:0016832//aldehyde-lyase activity	GO:0044281//small molecule metabolic process
C3074.2	-2.84895	-1.12095	-0.100125	I	1D	2290	Others	CBS domain-containing protein CBSX5	--	GO:0016020//membrane	GO:0008066//glutamate receptor activity;GO:0005216//ion channel activity	GO:0006810//transport
U23156	-2.62388	-1.46841	-0.27005	I	1D	509	Others	CMV 1a interacting protein 1	--	GO:0031461//cullin-RING ubiquitin ligase complex	GO:0005488//binding	GO:2000026//regulation of multicellular organismal development;GO:0010476//gibberellin mediated signaling pathway
L10028976	-2.00994	-1.56152	-1.05634	I	1D	654	Others	Cupin 1	-	GO:0043231//intracellular membrane-bounded organelle	-	GO:0001708//cell fate specification;GO:0009943//adaxial/abaxial axis specification;GO:0009653//anatomical structure morphogenesis;GO:0048437//floral organ development
L10045596	-2.06567	-0.968298	-0.785489	I	1D	1011	Others	Cystathionine beta-synthase, core	K06041	-	-	-
L10022372	-4.16445	-0.635523	-1.27505	I	1D	843	Others	Dienelactone hydrolase	K01061	GO:0009536//plastid	GO:0004091//carboxylesterase activity	-
U2672	-2.41599	-1.48677	-1.25318	I	1D	827	OTHers	Interleukin-1 receptor-associated kinase	K00924	GO:0043231//intracellular membrane-bounded organelle	-	-
U6172	-2.71465	-1.95745	-1.92455	I	1D	796	Others	Late embryogenesis abundant protein Lea14-A	--	GO:0031410//cytoplasmic vesicle	GO:0017111//nucleoside-triphosphatase activity;GO:0032559	-
L10053415	-2.59072	-0.25796	0.0494516	I	1D	1302	Others	Lecithin:cholesterol acyltransferase	K06129	GO:0043231//intracellular membrane-bounded organelle;GO:0044444//cytoplasmic part	GO:0003774//motor activity;GO:0000166//nucleotide binding	-
U8323	-2.34888	-0.635523	-1.01766	I	1D	373	Others	Metal-dependent phosphohydrolase HD domain-containing protein	--	GO:0031224//intrinsic to membrane	GO:0017111//nucleoside-triphosphatase activity;GO:0016628//oxidoreductase activity, acting on the CH-CH group of donors, NAD or NADP as acceptor;GO:0015405;GO:0032559	GO:0006810//transport;GO:0009207
L10027303	-2.97181	-1.76105	-0.888027	I	1D	1191	Others	Metallo-dependent phosphatase	-	GO:0031224//intrinsic to membrane	GO:0017111//nucleoside-triphosphatase activity;GO:0016491//oxidoreductase activity;GO:0015405;GO:0032559	GO:0006810//transport;GO:0009207
L10002129	-4.1942	-1.69853	-1.72711	I	1D	1011	Others	Metallo-dependent phosphatase	K01078	-	GO:0016289//CoA hydrolase activity;GO:0016836//hydro-lyase activity	GO:0009062//fatty acid catabolic process;GO:0009628//response to abiotic stimulus
U17845	-2.84991	-1.77869	-1.68625	I	1D	649	Others	Methyltransferase PMT14	--	-	GO:0004674//protein serine/threonine kinase activity;GO:0000166//nucleotide binding	-
C2166.2	-5.16445	-0.568408	-0.257977	I	1D	527	Others	Myosin-15	K03165	GO:0005576//extracellular region;GO:0005618//cell wall	GO:0015926//glucosidase activity	GO:0044238//primary metabolic process;GO:0003006//developmental process involved in reproduction
L10025449	-2.13274	-1.04094	-1.34746	I	1D	1164	Others	NmrA-like	K00224	-	GO:0016706//oxidoreductase activity, acting on paired donors, with incorporation or reduction of molecular oxygen, 2-oxoglutarate as one donor, and incorporation of one atom each of oxygen into both donors	GO:0051553
L10012331	-3.2698	-1.75845	-1.28543	I	1D	939	Others	NmrA-like	K00224	-	GO:0016709//oxidoreductase activity, acting on paired donors, with incorporation or reduction of molecular oxygen, NADH or NADPH as one donor, and incorporation of one atom of oxygen;GO:0005506//iron ion binding	GO:0008152//metabolic process
L10025448	-3.44649	-1.48352	-1.06801	I	1D	1614	Others	NmrA-like	K00224	GO:0044424//intracellular part	GO:0046872//metal ion binding;GO:0019842//vitamin binding;GO:0016706//oxidoreductase activity, acting on paired donors, with incorporation or reduction of molecular oxygen, 2-oxoglutarate as one donor, and incorporation of one atom each of oxygen into both donors;GO:0016701//oxidoreductase activity, acting on single donors with incorporation of molecular oxygen	GO:0051553
U1448	-2.57949	-1.54241	0.22745	I	1D	1210	Others	Nodulin-26	K09874	GO:0016020//membrane	GO:0004871//signal transducer activity;GO:0004674//protein serine/threonine kinase activity;GO:0000166//nucleotide binding	-
L10022421	-2.04897	-1.82222	-0.477094	I	1D	1062	Others	O-methyltransferase, family 2	K16040	GO:0031224//intrinsic to membrane	GO:0046872//metal ion binding;GO:0004702//receptor signaling protein serine/threonine kinase activity;GO:0032559	GO:0006464//protein modification process
U17779	-2.1942	-0.63095	-0.117766	I	1D	975	others	Plastid-lipid-associated protein 8, chloroplastic	--	GO:0009521;GO:0031224//intrinsic to membrane;GO:0009534//chloroplast thylakoid	-	GO:0044237//cellular metabolic process
U17783	-2.54211	-1.0894	-1.45944	I	1D	960	Others	Pollen-specific protein C13 precursor	K03036	GO:0044444//cytoplasmic part;GO:0016020//membrane	GO:0005515//protein binding;GO:0016857//racemase and epimerase activity, acting on carbohydrates and derivatives;GO:0048037//cofactor binding	GO:0050896//response to stimulus;GO:0006012//galactose metabolic process;GO:0048229//gametophyte development
U23761	-2.1894	-1.29187	-0.887079	I	1D	538	Others	Profilin-like protein	K05759	GO:0031410//cytoplasmic vesicle	GO:0016798//hydrolase activity, acting on glycosyl bonds;GO:0043167//ion binding	GO:0044238//primary metabolic process
L10001908	-12.1586	-1.44288	-1.50952	I	1D	1737	Others	Protein HOTHEAD-like	K15403	-	GO:0048037//cofactor binding;GO:0016616//oxidoreductase activity, acting on the CH-OH group of donors, NAD or NADP as acceptor	GO:0009699//phenylpropanoid biosynthetic process
U9014	-2.08251	-1.32002	-1.82455	I	1D	355	Others	Protein LIM3	--	GO:0030312//external encapsulating structure	GO:0004553//hydrolase activity, hydrolyzing O-glycosyl compounds;GO:0043167//ion binding	GO:0006026
C5796.2	-3.03892	-1.22049	-1.95312	I	1D	1963	Others	Protein MID1-COMPLEMENTING ACTIVITY 1-like	--	-	GO:0004553//hydrolase activity, hydrolyzing O-glycosyl compounds	GO:0006026
U11251	-4.91934	-1.80545	-1.77255	I	1D	459	Others	Purple acid phosphatase 17	K01078	GO:0030312//external encapsulating structure	GO:0016787//hydrolase activity	GO:0044238//primary metabolic process
U23877	-3.02243	-0.667944	-0.287123	I	1D	373	Others	Purple acid phosphatase 2 (AtPAP2)	--	-	GO:0004553//hydrolase activity, hydrolyzing O-glycosyl compounds;GO:0030247//polysaccharide binding	GO:0006026
U15662	-2.29312	-1.31012	-0.241027	I	1D	1902	Others	Rhodanese-like domain-containing protein 4, chloroplastic-like isoform X13	--	-	GO:0004857//enzyme inhibitor activity	-
U20695	-2.97181	-0.805448	0.190924	I	1D	647	Others	SAD1p	K01115	GO:0031224//intrinsic to membrane;GO:0031410//cytoplasmic vesicle	GO:0016628//oxidoreductase activity, acting on the CH-CH group of donors, NAD or NADP as acceptor;GO:0032559;GO:0004702//receptor signaling protein serine/threonine kinase activity	GO:0010065;GO:0007167//enzyme linked receptor protein signaling pathway;GO:0006464//protein modification process
U17487	-3.20885	-1.12738	-1.24648	I	1D	230	Others	Sarcosine oxidase	--	-	GO:0008233//peptidase activity	-
C1797.3	-12.4126	-1.44288	-1.43552	I	1D	1079	Others	Secoisolariciresinol dehydrogenase	K09841	-	-	-
L10012683	-3.41238	0.0139802	-0.100125	I	1D	894	Others	Secoisolariciresinol dehydrogenase	K09841	-	GO:0004497//monooxygenase activity;GO:0005506//iron ion binding	-
U6395	-2.07872	-1.41381	-1.52623	I	1D	2683	Others	STRUBBELIG-RECEPTOR FAMILY 8	K13430	-	GO:0070547;GO:0048037//cofactor binding;GO:0016846//carbon-sulfur lyase activity	GO:0008652//cellular amino acid biosynthetic process
U18001	-2.49484	-1.38276	-1.44343	I	1D	2395	Others	Trichome birefringence	--	-	GO:0003824//catalytic activity	-
U19555	-4.41238	-0.957451	-1.50952	I	1D	504	Others	WD-40 repeat-containing protein MSI4-like	K10752	-	-	-
U15469	-3.07134	-1.12738	-1.6966	I	1D	864	Others	Werner Syndrome-like exonuclease	--	GO:0043231//intracellular membrane-bounded organelle	GO:0003677//DNA binding;GO:0001071//nucleic acid binding transcription factor activity	GO:0006351//transcription, DNA-dependent
L10022730	-4.55677	-2.80545	-0.261588	I	1E	4098	Others	Amidase	K02433	-	GO:0015036//disulfide oxidoreductase activity	GO:0007165//signal transduction;GO:0019725//cellular homeostasis
L10028782	-4.27298	-2.34387	-1.98277	I	1E	1554	Others	Amidase	K02433	GO:0043234//protein complex;GO:0009534//chloroplast thylakoid	-	GO:0008152//metabolic process
L10041483	-2.66695	-2.62258	-0.251718	I	1E	1932	Others	Amidase	K02433	GO:0044421//extracellular region part;GO:0030312//external encapsulating structure	-	GO:0008152//metabolic process
L10022752	-11.2929	-2.33596	-1.35751	I	1E	1524	Others	Amidase	K02433	GO:0044464//cell part	-	GO:0007047//cellular cell wall organization
C2442.1	-3.16445	-2.72299	-0.976084	I	1E	646	Others	Bifunctional pinoresinol-lariciresinol reductase 2	K00224	-	-	-
U1933	-3.62388	-13.8535	-1.18759	I	1E	285	Others	Carbohydrate binding protein	--	-	GO:0035251//UDP-glucosyltransferase activity;GO:0019203//carbohydrate phosphatase activity	GO:0009756//carbohydrate mediated signaling;GO:0005991//trehalose metabolic process;GO:0007275//multicellular organismal development;GO:0003006//developmental process involved in reproduction;GO:0042546//cell wall biogenesis
U4136	-2.78336	-2.85792	-1.74398	I	1E	1594	Others	CBS domain-containing protein CBSX5	--	GO:0016020//membrane	-	GO:0008152//metabolic process
L10006043	-4.62388	-2.39041	-1.49244	I	1E	660	Others	Cupin 1	-	GO:0043231//intracellular membrane-bounded organelle	-	GO:0009725//response to hormone stimulus;GO:0048513//organ development;GO:0009606//tropism
L10014557	-2.7005	-2.10801	-0.40998	I	1E	921	Others	Dienelactone hydrolase	K01061	GO:0044424//intracellular part	GO:0016616//oxidoreductase activity, acting on the CH-OH group of donors, NAD or NADP as acceptor;GO:0016836//hydro-lyase activity;GO:0000166//nucleotide binding	GO:0008652//cellular amino acid biosynthetic process
U14163	-11.5893	-3.6128	-1.99494	I	1E	1241	Others	Erecta	K00924	GO:0043231//intracellular membrane-bounded organelle	-	-
U8561	-2.522	-2.22049	-1.20285	I	1E	719	Others	Lactoylglutathione lyase / glyoxalase I family protein	K08234	GO:0043231//intracellular membrane-bounded organelle	GO:0003676//nucleic acid binding;GO:0001071//nucleic acid binding transcription factor activity	GO:0006351//transcription, DNA-dependent
L10060530	-4.16445	-2.02784	0.449842	I	1E	1440	Others	Metal-dependent phosphohydrolase, HD domain	-	-	GO:0017111//nucleoside-triphosphatase activity;GO:0000166//nucleotide binding	GO:0009987//cellular process;GO:0006810//transport
L10044986	-4.41238	-2.6128	-1.18759	I	1E	1593	Others	Metallo-dependent phosphatase	K01078	GO:0031224//intrinsic to membrane;GO:0043231//intracellular membrane-bounded organelle	GO:0017111//nucleoside-triphosphatase activity;GO:0016628//oxidoreductase activity, acting on the CH-CH group of donors, NAD or NADP as acceptor;GO:0015405;GO:0032559	GO:0009207;GO:0006865//amino acid transport
L10018541	-3.33438	-3.09495	-0.541225	I	1E	1404	Others	Metallo-dependent phosphatase	K01113	-	GO:0004713//protein tyrosine kinase activity;GO:0032559	GO:0006464//protein modification process
U5257	-2.03892	-2.19011	-0.499532	I	1E	1100	Others	Methyltransferase	--	GO:0016020//membrane	GO:0005488//binding;GO:0015276//ligand-gated ion channel activity;GO:0005261//cation channel activity	GO:0030001//metal ion transport
C2007.3	-2.73214	-2.02118	-1.32509	I	1E	1743	Others	Methyltransferase PMT14	--	GO:0016020//membrane	GO:0015562//efflux transmembrane transporter activity;GO:0016887//ATPase activity;GO:0005488//binding	GO:0009630//gravitropism;GO:0043479;GO:0009639//response to red or far red light;GO:0009734//auxin mediated signaling pathway;GO:0032535;GO:0009926//auxin polar transport;GO:0048528//post-embryonic root development;GO:0048437//floral organ development
L10007839	-2.7005	-2.80545	-0.559556	I	1E	1725	Others	Multicopper oxidase, LPR1	-	GO:0016020//membrane	GO:0005249//voltage-gated potassium channel activity;GO:0005515//protein binding;GO:0005217//intracellular ligand-gated ion channel activity	GO:0070838//divalent metal ion transport
L10020757	-2.59865	-2.31265	-1.59161	I	1E	921	Others	NmrA-like	K00224	-	GO:0016706//oxidoreductase activity, acting on paired donors, with incorporation or reduction of molecular oxygen, 2-oxoglutarate as one donor, and incorporation of one atom each of oxygen into both donors	GO:0051553
L10021847	-2.6552	-2.29324	-1.66871	I	1E	939	Others	NmrA-like	K00224	GO:0044424//intracellular part	GO:0046914//transition metal ion binding;GO:0019842//vitamin binding;GO:0016706//oxidoreductase activity, acting on paired donors, with incorporation or reduction of molecular oxygen, 2-oxoglutarate as one donor, and incorporation of one atom each of oxygen into both donors;GO:0016701//oxidoreductase activity, acting on single donors with incorporation of molecular oxygen	GO:0051553
U117	-12.7309	-3.12738	-0.77255	I	1E	649	Others	Protein FAM179B-like	--	-	GO:0004558//alpha-glucosidase activity	GO:0044238//primary metabolic process
U4466	-5.77916	-2.11357	-1.81377	I	1E	639	Others	Purple acid phosphatase 3	K01078	GO:0043231//intracellular membrane-bounded organelle	GO:0004553//hydrolase activity, hydrolyzing O-glycosyl compounds;GO:0030247//polysaccharide binding	GO:0006950//response to stress;GO:0006026
U20725	-3.38236	-2.24155	-1.92455	I	1E	689	Others	Sulfated surface glycoprotein 185	K01115	-	-	-
U2037	-3.08964	-2.23273	-1.52509	I	1E	345	Others	Sulfated surface glycoprotein 185	K01115	GO:0044424//intracellular part	GO:0043169//cation binding;GO:0004659//prenyltransferase activity	GO:0006694//steroid biosynthetic process;GO:0006720//isoprenoid metabolic process;GO:0008203//cholesterol metabolic process
U14567	-2.56655	-0.612803	-3.60263	I	1F	723	Others	EXORDIUM like 1	--	GO:0005794//Golgi apparatus	-	GO:0040007//growth
L10045550	-2.81134	-1.77797	-2.35751	I	1F	783	Others	Acid phosphatase (Class B)	K02866	-	GO:0046914//transition metal ion binding;GO:0003676//nucleic acid binding;GO:0001071//nucleic acid binding transcription factor activity	GO:0006351//transcription, DNA-dependent
L10022754	-2.30196	-1.99809	-3.71115	I	1F	1557	Others	Amidase	K02433	GO:0043231//intracellular membrane-bounded organelle	GO:0003824//catalytic activity	GO:0008152//metabolic process
U13834	-4.25191	-1.54241	-2.26851	I	1F	707	Others	Major latex-like protein	K14496	GO:0044464//cell part	GO:0017111//nucleoside-triphosphatase activity;GO:0000166//nucleotide binding	GO:0051234//establishment of localization
L10002587	-2.88692	-1.37803	-2.37201	I	1F	1011	Others	Metallo-dependent phosphatase	K01078	-	GO:0017111//nucleoside-triphosphatase activity;GO:0016491//oxidoreductase activity;GO:0000166//nucleotide binding	GO:0009987//cellular process;GO:0008152//metabolic process;GO:0006865//amino acid transport
L10041893	-14.7969	-1.599	-2.11359	I	1F	279	Others	Phytosulfokine	-	GO:0044464//cell part	-	-
U24208	-14.1475	-1.88345	-3.57991	I	1F	389	Others	Protein HOTHEAD-like	K15403	GO:0005618//cell wall	GO:0015926//glucosidase activity	GO:0044238//primary metabolic process
C5185.2	-4.25191	-1.44288	-2.18759	I	1F	464	Others	Secologanin synthase	K15639	-	GO:0004672//protein kinase activity	-
U20088	1.74884	2.26494	0.812412	II	2A	1322	Others	F-box and wd40 domain protein	K14963	-	-	-
C464.4	1.6429	12.2101	0.619767	II	2A	1352	Others	L-allo-threonine aldolase-like isoform 1	K01620	-	-	-
L10014402	1.4656	2.21247	1.90757	II	2A	960	others	Phosphomethylpyrimidine kinase type-1	K00868	-	GO:0048037//cofactor binding;GO:0005515//protein binding;GO:0016857//racemase and epimerase activity, acting on carbohydrates and derivatives	GO:0050896//response to stimulus;GO:0019318//hexose metabolic process
C671.1	1.89444	2.68641	-0.0806724	II	2A	792	Others	Rhicadhesin receptor precursor	--	GO:0005618//cell wall	GO:0004091//carboxylesterase activity	-
U22436	1.36777	2.67552	4.20142	II	2B	950	Others	Early nodulin-75	K14709	-	-	-
L10043287	1.15748	2.61602	2.01405	II	2B	1407	Others	O-acyltransferase, WSD1, C-terminal	K15406	-	GO:0005488//binding;GO:0004672//protein kinase activity	-
L10037043	1.6429	3.29409	6.45627	II	2B	1071	Others	O-methyltransferase, family 2	K16040	-	GO:0004672//protein kinase activity	-
L10049992	-1.97181	2.86698	3.45627	II	2B	828	Others	Prephenate dehydrogenase	K15227	-	GO:0046872//metal ion binding;GO:0047429//nucleoside-triphosphate diphosphatase activity;GO:0005515//protein binding	GO:0006259//DNA metabolic process;GO:0009211
L10011845	1.61316	2.58687	3.20473	II	2B	957	Others	Secoisolariciresinol dehydrogenase	K09841	-	GO:0048037//cofactor binding;GO:0016616//oxidoreductase activity, acting on the CH-OH group of donors, NAD or NADP as acceptor	GO:0009699//phenylpropanoid biosynthetic process
C1360.2	-1.74941	-2.58306	-0.702161	II	2C	679	Others	Beta-1,3-N-Acetylglucosaminyltransferase family protein	--	-	GO:0016740//transferase activity	-
L10052152	-0.971807	0.127438	2.02187	III	3A	930	Others	Acid phosphatase (Class B)	K02866	-	-	GO:0006629//lipid metabolic process
U9834	1.18347	1.76375	2.98234	III	3A	1103	Others	Bark storage protein A-like	--	GO:0031410//cytoplasmic vesicle	-	GO:0055086//nucleobase-containing small molecule metabolic process
U2345	0.923011	0.779515	2.49691	III	3A	1297	Others	F-box and wd40 domain protein	K14555	-	-	-
L10019929	-1.69497	-0.88345	2.61977	III	3A	795	Others	Haloacid dehalogenase-like hydrolase	K07025	GO:0044444//cytoplasmic part;GO:0031981//nuclear lumen	GO:0016866//intramolecular transferase activity;GO:0003676//nucleic acid binding	GO:0010467//gene expression;GO:0009451//RNA modification
U6678	0.198118	0.60959	3.06034	III	3A	688	Others	Lactoylglutathione lyase	K08234	GO:0009536//plastid	GO:0003774//motor activity;GO:0000166//nucleotide binding	GO:0009987//cellular process
U18554	1.35492	1.47139	4.16409	III	3A	715	Others	Lactoylglutathione lyase	K08234	GO:0043231//intracellular membrane-bounded organelle	GO:0004674//protein serine/threonine kinase activity	GO:0009648//photoperiodism;GO:0006464//protein modification process
U11506	0.887025	1.18622	3.43526	III	3A	726	Others	Late embryogenesis abundant protein Lea5	--	-	GO:0017111//nucleoside-triphosphatase activity;GO:0032559	-
U1590	0.872808	1.28611	3.70953	III	3A	821	Others	Late embryogenesis abundant protein Lea5	--	GO:0043231//intracellular membrane-bounded organelle	GO:0003677//DNA binding;GO:0001071//nucleic acid binding transcription factor activity	GO:0006351//transcription, DNA-dependent
L10044985	-0.40546	1.11832	2.85681	III	3A	1614	Others	Metallo-dependent phosphatase	K01078	GO:0043231//intracellular membrane-bounded organelle;GO:0016020//membrane	GO:0017111//nucleoside-triphosphatase activity;GO:0016491//oxidoreductase activity;GO:0000166//nucleotide binding	GO:0009987//cellular process;GO:0008152//metabolic process;GO:0006865//amino acid transport
L10019609	0.487625	0.101443	2.76661	III	3A	918	Others	S1/P1 nuclease	K05986	GO:0005618//cell wall	GO:0004175//endopeptidase activity	GO:0019538//protein metabolic process
U13751	1.07516	1.37397	2.92122	III	3A	631	Others	Sigma factor sigb regulation protein rsbq	--	-	GO:0016301//kinase activity	GO:0006972//hyperosmotic response;GO:0010053//root epidermal cell differentiation;GO:0006796//phosphate-containing compound metabolic process;GO:0008615//pyridoxine biosynthetic process
U20922	1.23508	0.971563	2.3156	III	3A	473	Others	Sigma factor sigB regulation protein rsbQ	--	GO:0009532//plastid stroma;GO:0009526//plastid envelope;GO:0009534//chloroplast thylakoid;GO:0005576//extracellular region	GO:0016301//kinase activity;GO:0032559	GO:0006952//defense response;GO:0044238//primary metabolic process;GO:0006796//phosphate-containing compound metabolic process;GO:0015977//carbon fixation
C3207.2	1.06687	0.779515	2.68688	III	3A	1887	Others	Sphingosine-1-phosphate lyase	K01634	GO:0009536//plastid	GO:0004084//branched-chain-amino-acid transaminase activity	GO:0006520//cellular amino acid metabolic process
U4057	-1.38684	-0.805448	2.49691	III	3A	2241	Others	Stachyose synthase precursor	K06617	GO:0009536//plastid	GO:0004084//branched-chain-amino-acid transaminase activity	GO:0006520//cellular amino acid metabolic process
U11320	1.18347	0.88643	2.23562	III	3A	410	Others	Transferase, transferring glycosyl groups	--	GO:0005618//cell wall	GO:0005506//iron ion binding;GO:0003824//catalytic activity;GO:0016209//antioxidant activity	GO:0008152//metabolic process;GO:0006950//response to stress
U14334	-0.263987	-0.0140342	2.13434	III	3A	438	Others	Transmembrane protein	--	GO:0043231//intracellular membrane-bounded organelle;GO:0044444//cytoplasmic part	GO:0003677//DNA binding	GO:0003002//regionalization;GO:0006355//regulation of transcription, DNA-dependent;GO:0010074//maintenance of meristem identity;GO:0010346;GO:0048608//reproductive structure development
U19168	-1.91714	-1.10801	-2.06004	III	3B	3543	Others	Methionine S-methyltransferase	K08247	GO:0031224//intrinsic to membrane	GO:0005249//voltage-gated potassium channel activity;GO:0005515//protein binding;GO:0005217//intracellular ligand-gated ion channel activity;GO:0000166//nucleotide binding	GO:0070838//divalent metal ion transport
L10042481	1.20478	0.510328	-2.39404	III	3B	1743	Others	Pollen Ole e 1 allergen/extensin	K14486	GO:0043231//intracellular membrane-bounded organelle	GO:0005488//binding	-
C3174.1	2.6429	3.32384	2.59002	IV	4A	905	Others	6-hydroxynicotinate 3-monooxygenase-like	--	-	GO:0005488//binding;GO:0004672//protein kinase activity	-
U5283	2.3274	4.6375	2.55388	IV	4A	1339	Others	Epidermis-specific secreted glycoprotein EP1	--	GO:0031224//intrinsic to membrane;GO:0005618//cell wall;GO:0031090//organelle membrane	GO:0004672//protein kinase activity;GO:0016628//oxidoreductase activity, acting on the CH-CH group of donors, NAD or NADP as acceptor;GO:0032559	GO:0007167//enzyme linked receptor protein signaling pathway;GO:0009608//response to symbiont;GO:0006464//protein modification process
U8925	3.08348	3.17183	3.22745	IV	4A	440	Others	IDA-LIKE 1-like	--	GO:0016020//membrane	GO:0004672//protein kinase activity;GO:0032559	GO:0006464//protein modification process;GO:0007167//enzyme linked receptor protein signaling pathway
L10007084	6.18132	5.75679	4.7193	IV	4A	1866	Others	Metallo-dependent phosphatase	K01113	GO:0031224//intrinsic to membrane;GO:0043231//intracellular membrane-bounded organelle	GO:0017111//nucleoside-triphosphatase activity;GO:0016628//oxidoreductase activity, acting on the CH-CH group of donors, NAD or NADP as acceptor;GO:0015405;GO:0032559	GO:0009207;GO:0006865//amino acid transport
U8604	2.5689	2.08532	2.44246	IV	4A	910	Others	RHOMBOID-like 1	K07059	GO:0030312//external encapsulating structure;GO:0031410//cytoplasmic vesicle	GO:0004091//carboxylesterase activity	GO:0071555
L10059443	-2.85933	-2.12427	-2.30528	IV	4B	618	Others	Anthocyanidin 5,3-O-glucosyltransferase	K13496	GO:0005618//cell wall;GO:0005576//extracellular region	GO:0004175//endopeptidase activity;GO:0005515//protein binding	GO:0019538//protein metabolic process;GO:0010191;GO:0003006//developmental process involved in reproduction;GO:0044092//negative regulation of molecular function;GO:0009845//seed germination
L10028004	-2.80831	-2.22049	-2.27505	IV	4B	939	Others	NmrA-like	K00224	GO:0044424//intracellular part	GO:0046914//transition metal ion binding;GO:0019842//vitamin binding;GO:0016706//oxidoreductase activity, acting on paired donors, with incorporation or reduction of molecular oxygen, 2-oxoglutarate as one donor, and incorporation of one atom each of oxygen into both donors;GO:0016701//oxidoreductase activity, acting on single donors with incorporation of molecular oxygen	GO:0051553
L10059649	-5.02243	-3.09495	-2.57991	IV	4B	957	Others	NmrA-like	K00224	GO:0044424//intracellular part	GO:0046914//transition metal ion binding;GO:0019842//vitamin binding;GO:0016706//oxidoreductase activity, acting on paired donors, with incorporation or reduction of molecular oxygen, 2-oxoglutarate as one donor, and incorporation of one atom each of oxygen into both donors;GO:0016701//oxidoreductase activity, acting on single donors with incorporation of molecular oxygen	GO:0051553
L10029274	-2.97181	-2.02784	-2.09448	IV	4B	1113	Others	O-methyltransferase, family 2	K16040	-	GO:0016740//transferase activity	-
U4142	-2.20008	-3.26488	-2.07211	IV	4B	1557	Others	Protein ESKIMO 1-like	K13110	GO:0005618//cell wall	GO:0015926//glucosidase activity	GO:0044238//primary metabolic process
C5832.2	-3.97181	-2.09495	-2.28712	IV	4B	1204	Others	Protein notum like	--	GO:0030312//external encapsulating structure	GO:0004553//hydrolase activity, hydrolyzing O-glycosyl compounds;GO:0043167//ion binding;GO:0004672//protein kinase activity	GO:0006026
U23105	-2.86489	-3.02784	-12.9502	IV	4B	667	Others	Syntaxin	K08486	-	GO:0016628//oxidoreductase activity, acting on the CH-CH group of donors, NAD or NADP as acceptor	GO:0008152//metabolic process
U6864	-2.29177	-1.63899	-1.6174	I	1D	690	Reactive oxygen species response_ascorbate biosynthesis_GME	GDP-D-mannose 3';,5';-epimerase	K10046	GO:0032991//macromolecular complex;GO:0043231//intracellular membrane-bounded organelle;GO:0016020//membrane	GO:0004672//protein kinase activity;GO:0004871//signal transducer activity;GO:0016491//oxidoreductase activity;GO:0005102//receptor binding;GO:0046983//protein dimerization activity;GO:0000166//nucleotide binding	GO:0006952//defense response;GO:0043401//steroid hormone mediated signaling pathway;GO:0040007//growth;GO:0002239//response to oomycetes;GO:0009555//pollen development;GO:0008152//metabolic process
L10031724	-3.66695	-1.71798	-0.77255	I	1D	1050	Reactive oxygen species response_ascorbate biosynthesis_MIOX	Inositol oxygenase	K00469	-	GO:0016491//oxidoreductase activity;GO:0005506//iron ion binding	GO:0008152//metabolic process
U20169	-4.62388	-1.50059	-0.798545	I	1D	778	Reactive oxygen species response_ascorbate biosynthesis_MIOX	Inositol oxygenase 1	K00469	-	-	GO:0009987//cellular process
U13435	-3.16445	-1.71874	-0.131734	I	1D	1385	Reactive oxygen species response_ascorbate biosynthesis_MIOX	Inositol oxygenase 2	K00469	GO:0009532//plastid stroma	GO:0048037//cofactor binding;GO:0046914//transition metal ion binding;GO:0005083//small GTPase regulator activity;GO:0008483//transaminase activity	GO:0032012//regulation of ARF protein signal transduction;GO:0009085//lysine biosynthetic process;GO:0009627//systemic acquired resistance
L10019566	-4.16445	-5.02784	-1.35751	I	1E	948	Reactive oxygen species response_ascorbate biosynthesis_MIOX	Inositol oxygenase	K00469	GO:0031224//intrinsic to membrane;GO:0031090//organelle membrane	GO:0016628//oxidoreductase activity, acting on the CH-CH group of donors, NAD or NADP as acceptor;GO:0005515//protein binding;GO:0050662//coenzyme binding	GO:0009314//response to radiation;GO:0016129;GO:0000902//cell morphogenesis
L10029501	3.30948	1.62751	0.0534205	I	1A	1740	Reactive oxygen species response_ascorbate metabolism_AO	L-ascorbate oxidase	K00423	-	GO:0016709//oxidoreductase activity, acting on paired donors, with incorporation or reduction of molecular oxygen, NADH or NADPH as one donor, and incorporation of one atom of oxygen;GO:0005506//iron ion binding	GO:0008152//metabolic process
L10063133	2.6351	2.35586	1.12275	I	1B	1941	Reactive oxygen species response_ascorbate metabolism_AO	L-aspartate oxidas	K00278	-	GO:0016772//transferase activity, transferring phosphorus-containing groups;GO:0016491//oxidoreductase activity	GO:0023052//signaling;GO:0006796//phosphate-containing compound metabolic process
L10028285	-4.33438	-1.79422	-1.8916	I	1D	1653	Reactive oxygen species response_ascorbate metabolism_AO	L-ascorbate oxidase	K00423	-	-	GO:0010118//stomatal movement;GO:0009725//response to hormone stimulus;GO:0003006//developmental process involved in reproduction
U5031	-12.1118	-0.930978	-1.77255	I	1D	1462	Reactive oxygen species response_ascorbate metabolism_AO	L-ascorbate oxidase	K00423	-	-	GO:0044249//cellular biosynthetic process
C372.2	-3.99227	-1.81912	-1.24006	I	1D	1958	Reactive oxygen species response_ascorbate metabolism_AO	L-ascorbate oxidase	K00423	-	GO:0004180//carboxypeptidase activity	-
L10007051	-4.16445	-1.93418	-1.95811	I	1D	327	Reactive oxygen species response_ascorbate metabolism_AO	L-ascorbate oxidase	K00423	GO:0015630//microtubule cytoskeleton	GO:0003774//motor activity;GO:0032559	GO:0007017//microtubule-based process
L10044508	-3.55583	-1.90231	-1.88972	I	1D	1137	Reactive oxygen species response_ascorbate metabolism_AO	L-ascorbate oxidase	K00423	GO:0031224//intrinsic to membrane	GO:0016709//oxidoreductase activity, acting on paired donors, with incorporation or reduction of molecular oxygen, NADH or NADPH as one donor, and incorporation of one atom of oxygen;GO:0005506//iron ion binding	GO:0008152//metabolic process
C372.1	-2.00575	-1.3274	-1.35751	I	1D	1965	Reactive oxygen species response_ascorbate metabolism_AO	L-ascorbate oxidase	K00423	GO:0043231//intracellular membrane-bounded organelle	GO:0001071//nucleic acid binding transcription factor activity	GO:0006351//transcription, DNA-dependent;GO:0016049//cell growth
L10020874	-4.41897	-2.2316	-1.96118	I	1E	1623	Reactive oxygen species response_ascorbate metabolism_AO	L-ascorbate oxidase	K00423	-	-	GO:0006351//transcription, DNA-dependent;GO:0006952//defense response
U10993	-4.29373	-2.40269	-1.92455	I	1E	1921	Reactive oxygen species response_ascorbate metabolism_AO	L-ascorbate oxidase-like	K00423	GO:0043231//intracellular membrane-bounded organelle	GO:0003676//nucleic acid binding	-
L10016258	-12.255	-3.39041	-0.647019	I	1E	1023	Reactive oxygen species response_ascorbate metabolism_AO	L-ascorbate peroxidase	K00434	GO:0016020//membrane	GO:0048037//cofactor binding;GO:0016616//oxidoreductase activity, acting on the CH-OH group of donors, NAD or NADP as acceptor	GO:0008152//metabolic process
L10050036	-4.55677	-1.69442	-2.71115	I	1F	1632	Reactive oxygen species response_ascorbate metabolism_AO	L-ascorbate oxidase	K00423	-	-	-
C5547.2	-4.11865	-1.77991	-2.90379	I	1F	509	Reactive oxygen species response_ascorbate metabolism_AO	L-ascorbate oxidase	K00423	-	GO:0017111//nucleoside-triphosphatase activity;GO:0032559	GO:0009725//response to hormone stimulus
C468.2	-1.37391	-2.44288	-1.5661	II	2C	1909	Reactive oxygen species response_ascorbate metabolism_AO	L-ascorbate oxidase	K00423	GO:0043234//protein complex;GO:0009526//plastid envelope;GO:0044425//membrane part;GO:0009534//chloroplast thylakoid;GO:0009570//chloroplast stroma;GO:0034357	-	GO:0009765//photosynthesis, light harvesting;GO:0009639//response to red or far red light
L10047999	7.37231	4.98897	9.01231	IV	4A	1584	Reactive oxygen species response_ascorbate metabolism_AO	L-ascorbate oxidase	K00423	GO:0031224//intrinsic to membrane	GO:0016709//oxidoreductase activity, acting on paired donors, with incorporation or reduction of molecular oxygen, NADH or NADPH as one donor, and incorporation of one atom of oxygen;GO:0005506//iron ion binding	GO:0008152//metabolic process
U585	-3.6532	-2.38385	-2.08609	IV	4B	2122	Reactive oxygen species response_ascorbate metabolism_AO	L-ascorbate oxidase	K00423	GO:0043231//intracellular membrane-bounded organelle	GO:0003676//nucleic acid binding;GO:0001071//nucleic acid binding transcription factor activity	GO:0006351//transcription, DNA-dependent;GO:0050794//regulation of cellular process
L10027773	-2.48638	-2.14648	-2.18759	IV	4B	1722	Reactive oxygen species response_ascorbate metabolism_AO	L-ascorbate oxidase	K00423	GO:0043231//intracellular membrane-bounded organelle	GO:0046914//transition metal ion binding;GO:0033764	GO:0008152//metabolic process
C5547.1	-3.55564	-2.08048	-2.08067	IV	4B	2162	Reactive oxygen species response_ascorbate metabolism_AO	L-ascorbate oxidase homolog	K00423	GO:0043231//intracellular membrane-bounded organelle	GO:0030528//transcription regulator activity;GO:0042802//identical protein binding;GO:0003677//DNA binding	GO:0009725//response to hormone stimulus;GO:0006355//regulation of transcription, DNA-dependent;GO:0000902//cell morphogenesis;GO:0048513//organ development;GO:0007165//signal transduction;GO:0009639//response to red or far red light
C455.3	0.642903	1.28202	2.19092	III	3A	580	Reactive oxygen species response_CAT	Catalase isozyme 1	K03781	-	GO:0005515//protein binding;GO:0008171//O-methyltransferase activity	GO:0006730//one-carbon metabolic process
C4479.2	3.55603	4.72203	1.61977	I	1B	1136	Reactive oxygen species response_GLO	Peroxisomal (S)-2-hydroxy-acid oxidase GLO3	K11517	GO:0009523//photosystem II;GO:0009534//chloroplast thylakoid	GO:0046872//metal ion binding	GO:0042548//regulation of photosynthesis, light reaction
U18545	-2.51023	-3.02784	1.32431	I	1E	500	Reactive oxygen species response_GRX	Monothiol glutaredoxin-S2	K03676	-	-	-
L10059140	-10.5588	-4.22049	-3.18759	IV	4B	1170	Reactive oxygen species response_GRX	Glutaredoxin	-	-	GO:0005488//binding	-
U7020	-5.07134	-3.89291	-2.54514	IV	4B	603	Reactive oxygen species response_GRX	Monothiol glutaredoxin-S6	K03676	-	GO:0003824//catalytic activity	-
L10049940	2.03718	1.64741	0.63184	I	1A	618	Reactive oxygen species response_GST	Glutathione S-transferase, N-terminal	K01800	-	GO:0004497//monooxygenase activity;GO:0005506//iron ion binding	-
C768.2	2.16582	1.21247	1.433	I	1A	2085	Reactive oxygen species response_GST	Glutathione-s-transferase theta	K00799	-	GO:0016491//oxidoreductase activity	GO:0008152//metabolic process
U21044	2.01997	1.17084	1.15556	I	1A	1513	Reactive oxygen species response_GST	Tau class glutathione transferase GSTU52	K00799	-	GO:0046914//transition metal ion binding;GO:0016682//oxidoreductase activity, acting on diphenols and related substances as donors, oxygen as acceptor	GO:0008152//metabolic process
U384	2.90594	2.77951	-1.45062	I	1B	639	Reactive oxygen species response_GST	Glutathione S-transferase	K00799	GO:0043234//protein complex	GO:0004774//succinate-CoA ligase activity;GO:0032559	GO:0006084//acetyl-CoA metabolic process
U4430	-3.20885	-2.26488	-1.23198	I	1E	760	Reactive oxygen species response_GST	Glutathione-s-transferase theta, gst	K00799	-	GO:0004180//carboxypeptidase activity	-
U11513	-2.39757	-1.47895	-2.13448	I	1F	704	Reactive oxygen species response_GST	Glutathione transferase GSTF3	K00799	-	GO:0004180//carboxypeptidase activity	-
U1563	1.52743	2.35586	1.93579	II	2A	902	Reactive oxygen species response_GST	Glutathione transferase GST 23-like	K00799	-	GO:0016740//transferase activity	-
C1059.1	1.65867	2.00191	2.13434	II	2B	789	Reactive oxygen species response_GST	Glutathione S-transferase	K00799	-	GO:0005515//protein binding;GO:0008171//O-methyltransferase activity	GO:0006730//one-carbon metabolic process
C3604.1	-2.91652	-2.14648	-2.26394	IV	4B	942	Reactive oxygen species response_GST	Glutathione S-transferase U17	K00799	-	GO:0016706//oxidoreductase activity, acting on paired donors, with incorporation or reduction of molecular oxygen, 2-oxoglutarate as one donor, and incorporation of one atom each of oxygen into both donors	-
L10043534	2.20233	0.300347	-0.524623	I	1A	822	Reactive oxygen species response_POD	Haem peroxidase, plant/fungal/bacterial	K00430	GO:0031224//intrinsic to membrane	GO:0016759//cellulose synthase activity	GO:0045229//external encapsulating structure organization;GO:0009250//glucan biosynthetic process
C3027.1	2.75493	1.66933	0.705497	I	1A	970	Reactive oxygen species response_POD	Peroxidase 2	K00430	GO:0030529//ribonucleoprotein complex	GO:0005198//structural molecule activity	GO:0010467//gene expression
L10041031	3.76966	2.42337	1.27184	I	1B	870	Reactive oxygen species response_POD	Haem peroxidase, plant/fungal/bacterial	K00430	GO:0016020//membrane	GO:0016879//ligase activity, forming carbon-nitrogen bonds;GO:0016421//CoA carboxylase activity;GO:0032559	GO:0006633//fatty acid biosynthetic process;GO:0009725//response to hormone stimulus;GO:0048507//meristem development;GO:0003006//developmental process involved in reproduction
L10048659	12.5098	9.72107	0.0001	I	1B	990	Reactive oxygen species response_POD	Haem peroxidase, plant/fungal/bacterial	K00430	GO:0031224//intrinsic to membrane	GO:0016759//cellulose synthase activity;GO:0046914//transition metal ion binding	GO:0045229//external encapsulating structure organization;GO:0009250//glucan biosynthetic process
L10039555	4.19033	2.77498	1.68782	I	1B	1062	Reactive oxygen species response_POD	Haem peroxidase, plant/fungal/bacterial	K00430	GO:0043234//protein complex;GO:0044444//cytoplasmic part;GO:0016020//membrane	GO:0035251//UDP-glucosyltransferase activity	GO:0006074//(1->3)-beta-D-glucan metabolic process
U19370	3.18347	3.75679	1.94992	I	1B	296	Reactive oxygen species response_POD	Peroxidase 55-like	K00430	GO:0043234//protein complex	GO:0003899//DNA-directed RNA polymerase activity	GO:0006259//DNA metabolic process;GO:0010467//gene expression
L10017255	-3.03892	-1.89034	-1.09448	I	1D	942	Reactive oxygen species response_POD	Haem peroxidase, plant/fungal/bacterial	K00430	GO:0005618//cell wall;GO:0005576//extracellular region	GO:0004175//endopeptidase activity;GO:0005515//protein binding	GO:0019538//protein metabolic process;GO:0010191;GO:0003006//developmental process involved in reproduction;GO:0044092//negative regulation of molecular function;GO:0009845//seed germination
L10049566	-2.46683	-1.69949	-1.77837	I	1D	999	Reactive oxygen species response_POD	Haem peroxidase, plant/fungal/bacterial	K00430	GO:0031224//intrinsic to membrane	GO:0016759//cellulose synthase activity	GO:0045229//external encapsulating structure organization;GO:0009250//glucan biosynthetic process
L10058249	-2.32624	-1.83939	-1.69455	I	1D	999	Reactive oxygen species response_POD	Haem peroxidase, plant/fungal/bacterial	K00430	GO:0031224//intrinsic to membrane;GO:0009536//plastid	GO:0016759//cellulose synthase activity;GO:0046914//transition metal ion binding	GO:0010395;GO:0009250//glucan biosynthetic process;GO:0042545//cell wall modification;GO:0009832//plant-type cell wall biogenesis
U438	-2.3586	-1.98071	-1.60215	I	1D	1591	Reactive oxygen species response_POD	Peroxidase 3	K00430	GO:0009532//plastid stroma;GO:0030529//ribonucleoprotein complex	GO:0005198//structural molecule activity	GO:0003006//developmental process involved in reproduction;GO:0010467//gene expression
L10030941	-4.82062	-2.40757	-0.61053	I	1E	573	Reactive oxygen species response_POD	Haem peroxidase, plant/fungal/bacterial	K00430	GO:0016020//membrane	GO:0004672//protein kinase activity;GO:0032559	GO:0006464//protein modification process
L10043531	-4.61317	-2.65282	-1.41859	I	1E	957	Reactive oxygen species response_POD	Haem peroxidase, plant/fungal/bacterial	K00430	GO:0043234//protein complex;GO:0044444//cytoplasmic part;GO:0016020//membrane	GO:0035251//UDP-glucosyltransferase activity	GO:0006074//(1->3)-beta-D-glucan metabolic process
L10050062	-4.80437	-2.24771	-1.03522	I	1E	996	Reactive oxygen species response_POD	Haem peroxidase, plant/fungal/bacterial	K00430	GO:0044464//cell part	GO:0003723//RNA binding;GO:0016891//endoribonuclease activity, producing 5'-phosphomonoesters	GO:0010467//gene expression
U15492	-5.34502	-2.36844	-1.32868	I	1E	1178	Reactive oxygen species response_POD	Peroxidase 4	K00430	GO:0009532//plastid stroma;GO:0030529//ribonucleoprotein complex	GO:0005198//structural molecule activity	GO:0003006//developmental process involved in reproduction;GO:0010467//gene expression
U15496	-4.26692	-2.77555	-0.811283	I	1E	1259	Reactive oxygen species response_POD	Peroxidase 42	K00430	GO:0009534//chloroplast thylakoid;GO:0016020//membrane	-	-
U17732	-3.27298	-3.07293	0.0188633	I	1E	1078	Reactive oxygen species response_POD	Peroxiredoxin	K03564	GO:0005576//extracellular region;GO:0009536//plastid	GO:0016405//CoA-ligase activity;GO:0032559	GO:0010038//response to metal ion
L10034533	-4.20885	-1.54241	-2.72364	I	1F	792	Reactive oxygen species response_POD	Haem peroxidase, plant/fungal/bacterial	K00430	GO:0016020//membrane	GO:0016879//ligase activity, forming carbon-nitrogen bonds;GO:0016421//CoA carboxylase activity;GO:0032559	GO:0006633//fatty acid biosynthetic process;GO:0009725//response to hormone stimulus;GO:0048507//meristem development;GO:0003006//developmental process involved in reproduction
L10021160	1.09858	2.05253	2.61977	II	2B	960	Reactive oxygen species response_POD	Haem peroxidase, plant/fungal/bacterial	K00430	GO:0005618//cell wall;GO:0005576//extracellular region	GO:0004175//endopeptidase activity;GO:0005515//protein binding	GO:0019538//protein metabolic process;GO:0010191;GO:0003006//developmental process involved in reproduction;GO:0044092//negative regulation of molecular function;GO:0009845//seed germination
L10030939	-1.26879	-1.58038	2.46555	III	3A	579	Reactive oxygen species response_POD	Haem peroxidase, plant/fungal/bacterial	K00430	GO:0016020//membrane	GO:0016757//transferase activity, transferring glycosyl groups	GO:0009987//cellular process
C1170.1	-1.62388	-1.22049	2.04945	III	3A	686	Reactive oxygen species response_POD	Peroxidase 4-like	K00430	GO:0009523//photosystem II;GO:0009534//chloroplast thylakoid	GO:0046872//metal ion binding;GO:0016628//oxidoreductase activity, acting on the CH-CH group of donors, NAD or NADP as acceptor	GO:0044237//cellular metabolic process
L10064105	15.9065	13.8954	9.10979	IV	4A	987	Reactive oxygen species response_POD	Haem peroxidase, plant/fungal/bacterial	K00430	-	GO:0016701//oxidoreductase activity, acting on single donors with incorporation of molecular oxygen;GO:0043169//cation binding	GO:0008152//metabolic process
L10030937	2.77665	2.1923	3.00004	IV	4A	795	Reactive oxygen species response_POD	Haem peroxidase, plant/fungal/bacterial	K00430	GO:0016020//membrane	GO:0016757//transferase activity, transferring glycosyl groups	GO:0009987//cellular process
L10040929	3.69353	3.6375	5.59377	IV	4A	801	Reactive oxygen species response_POD	Haem peroxidase, plant/fungal/bacterial	K00430	GO:0016020//membrane	GO:0016757//transferase activity, transferring glycosyl groups	GO:0009987//cellular process
[truncated: 1,145 more rows]
