# Supplementary material for: Genome-wide digital transcript analysis of putative fruitlet abscission related genes regulated by ethephon in litchi
Source: Front Plant Sci. 2015 Jul 7;6:502. doi: 10.3389/fpls.2015.00502 (PMC4493771; doi:10.3389/fpls.2015.00502)
Supplement: Supplementary Data Excel File 2 — List of 6167 differential expressed genes in the three pair-comparisons (CK1 vs. ETH1, CK2 vs. ETH2, and CK3 vs. ETH3). We used a false discovery rate (FDR) ≤0.001 and the absolute value of log2 ratio ≥2 as the threshold to judge the significance of transcript abundance differences, and then eliminated the control background influences (CK0 vs. CK1, CK0 vs. CK2, and CK0 vs. CK3). [file DataSheet2.XLSX]

## Sheet: 6167
GeneID	Gene_length	CK0_RPKM	CK1_RPKM	CK2_RPKM	CK3_RPKM	ETH1_RPKM	ETH2_RPKM	ETH3_RPKM	log2 Ratio (ETH1/CK1)	log2 Ratio (ETH2/CK2)	log2 Ratio (ETH3/CK3)
C1027.1	996	0.840358	0.885951	0.325807	1.87055	7.90505	5.03338	1.91623	3.15748	3.94944	0.0348048
C1072.1	1128	10.6356	16.4278	17.2608	22.8479	3.95533	6.66656	11.1188	-2.05427	-1.37249	-1.03907
C1080.1	2037	27.2562	38.5539	42.0564	43.5967	8.76114	21.3295	22.6206	-2.13768	-0.979477	-0.94658
C1105.2	626	8.02234	8.45758	5.18376	10.9126	0.419246	1.33473	1.74219	-4.33438	-1.95745	-2.64702
C1318.2	1842	23.3257	21.0781	19.5548	23.7688	3.56199	3.78005	5.03266	-2.56499	-2.37104	-2.23968
C1360.2	679	17.6686	12.9957	17.2049	13.7192	3.86521	2.87128	8.43254	-1.74941	-2.58306	-0.702161
C1375.5	666	0.418917	2.20823	1.94897	4.19611	14.9745	21.3276	10.6441	2.76155	3.45194	1.34293
C1482.2	1713	2.60595	1.88879	2.08379	2.71902	3.83024	2.43883	16.235	1.01997	0.226974	2.57795
C1659.1	1340	287.952	344.622	200.514	338.782	56.7984	90.6209	97.8699	-2.60109	-1.14579	-1.79142
C1659.2	651	36.857	47.8931	31.4036	49.6056	6.45033	8.12867	12.1458	-2.89237	-1.94984	-2.03005
C1659.3	1044	101.819	97.2	89.2074	73.1666	2.76525	15.2062	10.1853	-5.13547	-2.5525	-2.8447
C1711.3	1614	22.2992	8.56529	6.63483	5.57921	0.813035	2.58842	1.18251	-3.39711	-1.35799	-2.23821
C1810.2	272	3.0772	11.8952	13.1233	25.1149	189.117	53.2453	28.0671	3.99083	2.02052	0.160336
C2007.3	1743	17.2874	14.0065	20.1069	13.7174	2.10801	4.95349	5.47494	-2.73214	-2.02118	-1.32509
C2198.1	282	36.6063	29.205	39.1245	31.9321	1.86133	2.96291	14.5028	-3.97181	-3.72299	-1.13868
C2208.1	537	0.519551	0.547739	1.20858	1.15647	9.77459	4.14918	2.03093	4.15748	1.77951	0.812412
C2208.2	1138	0.735498	0.258467	0.001	1.09143	4.38182	0.48948	2.1563	4.08348	8.9351	0.982337
C2301.2	684	35.8946	37.842	40.3257	29.0537	5.37174	17.5089	43.4489	-2.81653	-1.20361	0.580597
C2330.2	1847	2.11477	2.07026	1.93261	1.68117	0.001	1.50793	0.442857	-11.0156	-0.357989	-1.92455
C241.1	360	20.9249	17.1579	23.4364	9.48786	10.2063	3.86825	20.4489	-0.749414	-2.599	1.10787
C2503.2	1341	3.5369	6.79956	5.3237	3.24173	0.391421	1.66153	1.42324	-4.11865	-1.67992	-1.18759
C256.2	599	328.837	286.77	327.754	289.258	3.50515	48.3563	77.3804	-6.35428	-2.76084	-1.90232
C2799.1	629	14.6375	23.3812	17.5407	17.2781	0.834492	3.09952	3.90122	-4.80831	-2.50059	-2.14695
C2810.1	2694	8.59574	5.67745	9.39543	5.07146	0.389677	2.48119	4.55432	-3.86489	-1.92092	-0.155166
C292.2	588	7.59181	5.00231	13.7969	11.6178	42.4023	40.2614	31.9949	3.08348	1.54505	1.46151
C2941.4	1579	4.41734	8.94143	5.1378	6.68613	38.561	16.9331	9.49706	2.10857	1.72062	0.506309
C3019.3	251	15.5617	19.9215	21.9783	23.5049	1.04561	2.21923	4.34505	-4.25191	-3.30795	-2.43552
C3074.2	2290	4.75151	5.77996	3.96773	4.33903	0.802242	1.82433	4.04811	-2.84895	-1.12095	-0.100125
C3174.1	905	0.616572	0.975036	1.0757	2.40175	6.08995	10.7713	14.4611	2.6429	3.32384	2.59002
C3374.1	1519	19.2856	9.68189	10.8951	6.74581	1.38221	4.95054	8.25674	-2.80831	-1.13802	0.29158
C3609.1	1692	7.74997	8.51812	4.98646	6.05608	1.70622	2.6337	3.22284	-2.31973	-0.920925	-0.910054
C3727.1	828	8.08693	8.17044	5.09486	3.37513	0.950898	1.00911	2.63432	-3.10305	-2.33596	-0.357513
C3767.2	886	3.46387	2.65585	3.29631	4.20558	18.0692	16.6605	3.6928	2.76629	2.33751	-0.187588
C3830.3	1295	0.861773	2.95271	4.76106	4.31599	22.6982	15.7	21.4753	2.94246	1.72141	2.31491
C3955.1	729	28.7036	50.0313	40.0622	46.0018	5.76017	11.4615	31.4167	-3.11865	-1.80545	-0.550158
C3956.1	803	4.86424	8.05851	46.8772	8.50717	249.701	438.061	140.231	4.95355	3.22417	4.04298
C3956.2	598	3.26587	2.95119	4.34119	5.19251	46.082	62.8752	18.2376	3.96483	3.85633	1.81241
C4077.2	736	64.8218	67.5393	60.8444	58.6429	3.92245	10.9741	12.9658	-4.1059	-2.47103	-2.17725
C4082.2	1311	16.1739	15.0321	13.3663	11.132	3.40321	6.16087	8.94282	-2.14308	-1.11739	-0.315912
C4257.1	672	22.0044	41.5817	32.8367	30.4967	69.5174	55.1225	161.887	0.741426	0.747335	2.40826
C4316.2	663	15.5701	17.3021	31.3246	28.569	1.5834	11.3422	7.81356	-3.44985	-1.4656	-1.8704
C4479.1	659	0.846735	0.892673	1.96967	4.71186	79.2521	54.0968	16.1357	6.47217	4.77951	1.77589
C4546.1	1738	8.98961	7.95419	11.5761	7.14642	1.96307	1.76275	4.86318	-2.0186	-2.71525	-0.555319
C4616.2	269	7.2602	14.2147	7.238	8.08023	0.001	2.07074	6.08146	-13.7951	-1.80545	-0.40998
C462.1	292	9.55476	12.0878	2.22263	6.38038	35.9517	22.8916	6.53618	1.57251	3.36448	0.0348048
C462.2	1009	8.57182	16.6162	9.96988	23.0807	150.602	77.5643	33.7775	3.18008	2.95974	0.549378
C4774.2	487	15.4681	15.0994	16.6583	11.4768	1.61672	6.86277	15.1162	-3.22335	-1.27938	0.397375
C4859.1	599	2.79465	6.87462	5.95916	4.66545	39.4329	59.0505	7.73804	2.52005	3.30877	0.72995
C4897.1	1804	24.7449	23.1526	16.7288	23.2368	4.21895	2.93335	5.59209	-2.45622	-2.51172	-2.05495
C4922.1	588	3.32142	10.5048	11.0375	8.4493	1.78536	0.947326	6.95541	-2.55677	-3.54241	-0.280697
C4936.1	1090	1.79174	0.809548	1.48855	0.85462	1.44467	1.5331	7.25404	0.835548	0.0425493	3.08543
C4997.1	1116	13.75	6.06194	5.81548	5.00826	0.940673	8.23563	2.68743	-2.68801	0.501981	-0.898081
C502.1	466	11.9742	12.6239	10.4454	17.3247	1.68958	4.78135	12.2869	-2.90142	-1.12738	-0.49571
C5051.2	2554	6.77288	6.79483	14.7386	8.63208	0.616557	3.0534	2.24185	-3.46213	-2.27111	-1.94502
C532.1	766	1.45691	2.30394	5.50724	2.43221	11.9917	4.36314	7.47479	2.37987	-0.335962	1.61977
C5345.1	1109	15.3462	21.2181	21.3605	18.1995	4.96971	8.03647	9.5883	-2.09406	-1.41031	-0.924553
C5402.2	277	17.1227	12.7423	8.20045	21.2986	108.958	119.65	40.3564	3.09608	3.86698	0.922037
C5480.1	591	26.9085	18.4146	25.8065	27.3208	3.99667	6.59762	5.53608	-2.20398	-1.96772	-2.30306
C5542.1	1480	17.7202	19.6753	12.4978	13.8472	2.65994	3.01096	4.97406	-2.88692	-2.05338	-1.47709
C5565.2	519	1.07514	3.40041	1.2505	2.39315	15.6761	9.12281	3.15205	2.20478	2.86698	0.397375
C5709.3	290	1.92413	3.04278	2.23796	4.28292	22.6248	13.4455	4.7009	2.89444	2.58687	0.13434
C5749.2	248	12.375	20.1625	18.3188	40.066	82.5441	55.029	23.0875	2.03349	1.58687	-0.79527
C5766.1	1289	74.0246	83.5172	67.2168	77.3268	20.157	20.5266	37.4394	-2.05079	-1.71133	-1.04641
C5796.2	1963	2.41619	3.29648	1.6531	2.6891	0.401092	0.709409	0.694478	-3.03892	-1.22049	-1.95312
C5832.2	1204	6.0249	6.84037	5.92947	7.73701	0.43596	1.38794	1.58519	-3.97181	-2.09495	-2.28712
C5841.2	609	2.29063	9.17665	5.86131	0.509872	8.61897	7.77461	30.4439	-0.0904511	0.407546	5.89988
C594.2	920	2.12282	5.43512	7.40715	1.68756	5.99066	10.2929	19.8562	0.140403	0.47466	3.55657
C671.1	792	4.22726	2.2283	1.63891	5.09679	8.28434	10.5498	4.81961	1.89444	2.68641	-0.0806724
C712.3	829	33.9914	33.7067	76.7222	56.9334	5.6985	20.1578	32.8893	-2.56438	-1.9283	-0.791659
C961.1	1809	5.08953	5.69085	5.74025	4.9778	0.580316	0.769801	0.301439	-3.29373	-2.89856	-4.04557
C963.1	1607	10.9377	18.8525	13.9333	14.8783	51.4443	59.0997	108.077	1.44826	2.08462	2.86078
L10002508	675	11.16	4.79332	7.69194	6.90026	162.912	83.7605	14.5414	5.08692	3.44485	1.07545
L10003156	423	0.001	0.695356	0.001	2.20221	21.0951	35.555	63.1676	4.92301	15.1178	4.84216
L10003158	432	0.001	0.001	0.001	0.001	6.6827	17.4071	11.3605	12.7062	14.0874	13.4717
L10003323	276	0.001	2.13142	0.001	0.001	3.80359	5.04554	22.721	0.835548	12.3008	14.4717
L10004309	2271	0.491412	0.129518	2.28624	0.683646	3.00469	9.19795	4.68227	4.53599	2.00833	2.77589
L10004678	357	0.001	0.001	0.001	0.869781	13.2327	7.02136	7.63731	13.6918	12.7775	3.13434
L10005072	1005	0.555222	0.585345	0.322889	1.54484	22.7194	11.6394	1.89907	5.27849	5.17183	0.297839
L10005293	1326	6.94341	9.53834	10.0337	10.3036	54.0334	35.917	25.9081	2.50204	1.83982	1.33026
L10005435	423	0.001	4.17214	1.5343	0.001	22.9564	26.9954	90.884	2.46004	4.13707	16.4717
L10006005	1011	5.2433	9.30993	3.20973	6.14267	1.03837	1.92839	3.50591	-3.16445	-0.735058	-0.809076
L10006043	660	8.45452	9.80452	13.2751	19.7598	0.397648	2.53194	7.02285	-4.62388	-2.39041	-1.49244
L10007504	1335	23.8246	18.7277	18.9598	16.0489	2.35908	3.96387	12.6625	-2.98888	-2.25796	-0.341916
L10007577	720	5.03748	5.31078	1.8028	1.72507	2.18706	3.86825	11.7392	-1.27993	1.10144	2.76661
L10007839	1725	9.2191	4.94489	9.02967	7.9203	0.760718	1.29166	5.37401	-2.7005	-2.80545	-0.559556
L10008178	1104	15.163	17.5842	17.3421	13.5005	0.237724	3.2796	8.39689	-6.20885	-2.40269	-0.685087
L10008535	1389	1.80777	6.56458	4.43885	2.90616	5.29052	7.41902	23.1627	-0.311293	0.741041	2.99462
L10008537	1242	1.12318	2.60507	1.82893	1.75007	14.1578	15.2487	4.171	2.44221	3.05962	1.25298
L10008538	1299	9.23553	14.4917	9.49279	15.2985	57.1768	45.2397	23.2982	1.98021	2.25269	0.606828
L10009271	660	24.9408	22.283	23.1086	38.5787	198.824	199.602	70.2285	3.15748	3.11062	0.864251
L10009273	675	28.9332	22.6593	25.4795	26.681	160.968	91.6001	18.1768	2.8286	1.84601	-0.553716
L10009326	702	10.7307	12.1509	6.93384	3.98092	1.12157	3.96743	5.4375	-3.43747	-0.805448	0.449842
L10009501	750	2.23199	4.70617	3.0287	3.31213	101.83	59.0449	9.81547	4.43546	4.28504	1.5673
L10009505	750	4.09199	4.31399	3.0287	4.55417	37.0926	24.8806	12.7238	3.10404	3.03825	1.48226
L10009530	1260	6.64283	7.70355	6.18102	5.42164	1.24975	1.98939	2.59669	-2.62388	-1.63552	-1.06206
L10011349	537	6.23461	6.57287	4.83432	4.62587	0.001	3.11189	6.09278	-12.6823	-0.635523	0.397375
L10012104	228	0.001	2.58014	1.42326	2.72379	19.5685	32.9819	44.2462	2.92301	4.5344	4.02187
L10012603	978	1.42638	2.70677	1.99082	3.17497	15.296	17.9411	55.7571	2.49851	3.17183	4.13434
L10013043	1410	1.58297	2.50328	1.61101	1.54155	0.001	0.987638	0.966851	-11.2896	-0.705912	-0.673014
L10014383	1053	23.5811	14.2459	15.1004	17.1032	2.24314	5.55441	3.36607	-2.66695	-1.44288	-2.34513
L10016241	666	0.418917	2.20823	3.89794	0.932468	14.5804	15.473	7.36897	2.72307	1.98897	2.98234
L10016723	1296	0.430554	0.68087	1.25194	0.479185	2.83508	7.52159	2.73494	2.05794	2.58687	2.51285
L10016724	822	0.339415	1.07349	3.15819	0.755503	2.23496	14.5695	1.99016	1.05794	2.20578	1.39737
L10019545	1119	1.99463	0.525712	1.15998	1.94243	8.20882	3.23564	2.92388	3.96483	1.47995	0.59002
L10020656	1242	3.14492	2.36824	6.00933	3.75014	0.001	0.448493	1.31716	-11.2096	-3.74405	-1.50952
L10024405	1158	0.481864	1.77802	2.80228	0.804435	3.39958	0.721539	8.24078	0.935084	-1.95745	3.35673
L10025191	891	0.939391	6.27225	6.91983	1.74249	50.0742	25.9446	38.2508	2.99701	1.90663	4.45627
L10025936	945	6.19998	5.60259	6.8678	6.2431	0.555445	1.76834	2.59669	-3.33438	-1.95745	-1.26559
L10027303	1191	7.73045	6.91503	8.71882	6.7786	0.881437	2.57234	3.66283	-2.97181	-1.76105	-0.888027
L10027678	765	3.64705	4.99838	5.09025	6.90026	27.7886	28.0334	28.5126	2.47496	2.46134	2.04688
L10027747	492	35.1584	31.6854	41.5523	59.9566	4.80087	17.5486	13.8543	-2.72245	-1.24357	-2.11359
L10028423	819	25.89	86.1936	76.0741	120.186	1316.08	1180.03	347.889	3.93253	3.95527	1.53336
L10028976	654	39.6742	51.7211	37.7099	39.8823	12.8415	12.7759	19.1774	-2.00994	-1.56152	-1.05634
L10029928	1650	0.16909	0.534792	0.393338	0.376378	4.93084	2.36315	3.8006	3.20478	2.58687	3.33597
L10030131	807	2.42007	9.47649	6.83589	10.3889	0.001	0.001	0.675717	-13.2101	-12.7389	-3.94248
L10032304	465	41.3999	45.5436	34.8929	48.0793	8.46606	10.7812	13.486	-2.42749	-1.69442	-1.83395
L10032456	1734	1.44809	2.88368	4.11712	1.61165	5.44874	4.49734	7.54746	0.91801	0.127438	2.22745
L10035224	1344	0.415177	0.001	0.482892	0.924142	8.39677	5.80237	1.2172	13.0356	3.58687	0.397375
L10038029	357	2.34453	1.64782	5.45384	1.73956	16.9084	14.0427	14.5109	3.35911	1.36448	3.06034
L10040366	1332	6.70268	4.41645	5.84691	5.12857	0.985164	0.836378	3.68449	-2.16445	-2.80545	-0.477094
L10040479	606	6.44552	2.91223	3.74839	3.58677	47.639	9.19188	3.59937	4.03195	1.29409	0.00505746
L10041893	279	20.9999	28.4647	15.1202	21.146	0.001	4.99129	4.88624	-14.7969	-1.599	-2.11359
L10041979	1026	8.42979	8.88714	14.8652	13.0137	66.2514	45.0617	159.711	2.89816	1.59997	3.61737
L10042443	1422	0.392404	0.206847	0.228202	0.218363	3.32212	2.35033	1.91738	4.00547	3.36448	3.13434
L10042709	1032	10.2732	12.8257	12.2632	8.42474	0.50862	2.15902	1.32099	-4.6563	-2.50589	-2.67301
L10044336	1536	45.5916	52.278	54.0839	47.7089	6.15112	10.6981	13.6681	-3.08728	-2.33784	-1.80344
L10044440	1821	10.5716	3.71506	1.96021	3.75138	0.576492	1.83535	1.34754	-2.68801	-0.0949542	-1.47709
L10044443	1425	31.1304	12.5911	12.297	16.3427	2.39426	6.64524	6.69672	-2.39475	-0.88791	-1.28712
L10044475	1068	7.83705	4.95734	4.25379	5.23335	0.001	0.521562	0.765876	-12.2754	-3.02784	-2.77255
L10044556	771	0.001	1.1445	3.36709	2.0137	7.14838	39.7361	15.5599	2.6429	3.56087	2.94992
L10044869	1959	1.56661	2.25219	1.32518	1.26804	0.13397	0.426514	0.556717	-4.07134	-1.63552	-1.18759
L10045416	1542	4.70426	2.86124	5.89241	3.82602	11.5736	7.40536	2.29862	2.01612	0.329712	-0.735075
L10045449	1113	8.52288	2.64273	1.74935	1.9529	7.54567	5.50522	10.2888	1.51362	1.65398	2.39737
L10047335	2556	22.9225	26.2375	30.9777	28.5486	4.82592	10.4606	8.00035	-2.44275	-1.56626	-1.83529
L10047540	858	5.52795	13.7126	11.3463	10.4952	105.53	102.576	77.5374	2.94407	3.17641	2.88517
L10048165	825	4.05817	4.99139	3.54004	2.25827	0.001	1.68796	0.001	-12.2852	-1.06848	-11.141
L10051394	3525	2.61191	2.58673	3.68231	2.20221	0.297813	0.474066	0.928177	-3.11865	-2.95745	-1.24648
L10053626	894	4.05703	5.9222	4.71873	5.20993	0.293566	1.55768	0.30498	-4.33438	-1.599	-4.09448
L10054013	771	27.14	27.0864	21.8861	20.5397	2.72319	7.94722	9.90176	-3.3142	-1.46149	-1.05266
L10054361	504	7.1964	20.4261	12.8771	10.4736	4.16584	7.18389	17.3112	-2.29373	-0.841973	0.72495
L10058178	792	3.52271	11.5129	4.91672	8.62533	66.9374	41.8474	33.0487	2.53956	3.08937	1.93794
L10059140	1170	0.953843	1.50839	4.43766	2.12316	0.001	0.238046	0.233036	-10.5588	-4.22049	-3.18759
L10059191	2310	2.2948	2.0373	4.49529	3.8982	0.001	0.001	0.472125	-10.9924	-12.1342	-3.04557
L10059302	1029	0.813408	2.85846	2.20751	0.905282	14.5379	7.03728	7.94904	2.34651	1.6726	3.13434
L10059842	2217	1.51014	1.59207	0.439112	0.840357	0.001	0.125626	0.122982	-10.6367	-1.80545	-2.77255
L10060530	1440	2.71249	3.26817	3.1549	1.9407	0.182255	0.77365	2.65078	-4.16445	-2.02784	0.449842
L10060702	2649	4.95015	5.44079	6.00252	5.15761	0.396297	0.841114	1.13219	-3.77916	-2.83519	-2.18759
L10060712	1293	18.1252	15.2414	25.3479	13.4483	1.01488	3.66182	3.16302	-3.90861	-2.79123	-2.08805
L10061593	1755	0.476921	0.837994	0.554707	0.884649	2.84131	2.38046	4.81608	1.76155	2.10144	2.44468
L10061772	789	22.2775	10.0655	11.516	9.05168	1.66317	3.88296	4.83793	-2.59741	-1.56841	-0.903795
L10062127	2208	10.8668	17.9838	40.269	15.8912	43.5036	297.813	234.249	1.27443	2.88667	3.88174
L10062469	1056	7.1335	10.863	9.52615	12.0559	0.001	1.58247	1.80735	-13.4071	-2.58972	-2.73778
U10012	402	0.001	1.46336	0.001	2.31725	2.61142	1.38564	18.3124	0.835548	10.4363	2.98234
U1048	241	17.3651	14.6458	9.42542	6.44215	0.001	0.001	6.78802	-13.8382	-13.2023	0.0754468
U10590	339	4.11503	16.4855	5.74343	3.66386	1.54836	4.10787	6.43427	-3.41238	-0.483519	0.812412
U10784	1203	11.364	17.8486	13.757	14.1963	3.05425	4.39881	5.66608	-2.54692	-1.64498	-1.32509
U11320	410	8.84631	7.89145	10.2891	8.33081	17.9233	19.0205	39.2353	1.18347	0.88643	2.23562
U11329	355	22.7915	26.5136	21.9383	19.243	0.001	4.70728	10.7525	-14.6944	-2.22049	-0.839664
U11506	726	33.8181	94.8041	67.9401	50.8966	175.327	154.602	550.562	0.887025	1.18622	3.43526
U11580	453	723.057	501.264	406.883	433.209	33.0232	108.823	164.313	-3.92402	-1.90263	-1.39861
U11629	686	8.54079	6.86031	13.7181	10.4107	3.06062	2.84198	3.17962	-1.16445	-2.27111	-1.71115
U11658	607	5.056	2.90744	4.27682	2.55776	7.35027	5.0472	30.9934	1.33805	0.238947	3.59901
U11666	636	7.45752	6.93716	10.7147	5.37049	0.001	2.62749	4.28698	-12.7601	-2.02784	-0.325091
U1168	243	3.44443	6.05218	13.3541	19.1674	104.763	171.922	166.06	4.11353	3.68641	3.11498
U11792	1058	12.1304	25.855	40.4863	34.3383	279.316	167.951	48.964	3.43338	2.05253	0.511903
U11909	2079	2.68397	4.95178	4.99476	3.73391	19.3143	15.272	16.3932	1.96365	1.6124	2.13434
U11925	2797	12.0697	10.411	12.762	10.3245	2.25197	2.78813	3.41181	-2.20885	-2.19449	-1.59746
U12213	868	3.21427	2.0332	3.36467	2.50413	15.118	8.98432	12.2505	2.89444	1.41694	2.29046
U1281	376	14.8404	14.8632	15.5347	9.08412	2.094	0.740728	2.17541	-2.82742	-4.39041	-2.06206
U12824	338	7.42897	14.7938	10.5608	11.0241	77.6473	51.9124	25.8132	2.39194	2.29736	1.22745
U13153	1308	12.1582	13.2676	14.1412	15.9054	1.00324	1.91638	3.75209	-3.72517	-2.88345	-2.08375
U13175	1253	47.2049	64.5549	60.0837	56.9974	10.0539	9.55794	15.232	-2.68278	-2.6522	-1.90379
U13177	1115	58.8025	18.9935	40.7448	35.3677	9.65055	8.4928	9.04764	-0.976825	-2.26231	-1.96682
U13233	725	42.7157	40.9761	18.7988	38.9746	2.53398	5.3782	7.89751	-4.01531	-1.80545	-2.30306
U13321	1936	54.1858	70.0396	53.4693	62.2307	14.3696	13.6667	24.0824	-2.28515	-1.96804	-1.36965
U13398	1318	23.4969	21.6473	25.3595	28.5068	1.79213	8.66394	13.6533	-3.59444	-1.54943	-1.06206
U13416	1551	8.45452	10.0511	15.4824	10.0101	0.84606	2.69356	3.34003	-3.57044	-2.52305	-1.58352
U13457	1462	33.0142	37.0185	51.7164	52.2475	182.026	162.117	411.402	2.29783	1.64834	2.97711
U13469	1666	11.7226	16.7724	14.2189	17.5199	3.62323	8.35876	7.69186	-2.21075	-0.766453	-1.18759
U13505	349	17.5873	20.2271	39.9818	23.1327	3.008	5.58624	3.12495	-2.74941	-2.83939	-2.88803
U13513	489	3.4233	7.81956	4.64525	3.17497	22.0048	35.8822	56.3146	1.49266	2.94944	4.1487
U13574	414	44.4781	41.9179	49.381	39.7515	5.70539	10.0911	13.8302	-2.87717	-2.29087	-1.52319
U13601	407	2.0565	3.61346	1.59461	3.81464	19.9899	9.58033	4.68935	2.46782	2.58687	0.297839
U13743	709	38.9575	32.7739	38.9038	49.0512	6.66299	10.9991	10.3831	-2.29831	-1.82252	-2.24006
U13751	631	37.1409	55.4709	51.9411	36.9071	116.875	134.622	279.566	1.07516	1.37397	2.92122
U13800	729	76.9257	100.063	79.2341	80.5031	14.7604	28.2716	66.9475	-2.7611	-1.48677	-0.266014
U13808	706	37.1472	42.0789	37.6902	38.2642	10.4087	16.9633	23.5578	-2.01531	-1.15177	-0.699794
U13825	639	17.0281	14.2695	10.1566	13.1202	2.87501	3.05101	3.41348	-2.31129	-1.73506	-1.94248
U13841	627	35.153	51.1336	57.448	36.6473	7.53439	21.3216	55.2262	-2.76271	-1.42994	0.591644
U13876	603	6.47759	9.26796	11.3011	9.26901	0.001	2.3094	2.71296	-13.178	-2.29087	-1.77255
U14129	1766	14.0605	14.4903	9.37128	11.9563	2.82362	3.6273	5.8668	-2.35947	-1.36935	-1.02712
U14181	1206	10.6418	16.8287	12.1083	9.52648	2.61142	8.54479	12.8865	-2.68801	-0.502885	0.435849
U14292	1529	4.37932	7.50248	8.27707	6.49861	0.686587	3.46093	6.59786	-3.44985	-1.25796	0.0218658
U14334	438	8.91778	10.0731	9.63139	7.79824	8.38874	9.53815	34.2371	-0.263987	-0.0140342	2.13434
U14339	965	1.15647	0.609608	0.672546	1.93064	21.4854	6.34954	4.8032	5.13933	3.23895	1.31491
U14389	851	7.54051	8.64089	8.38905	9.48685	0.925198	1.96367	2.88351	-3.22335	-2.09495	-1.7181
U1456	1201	16.726	28.4094	26.4791	24.0446	3.71491	7.18895	12.4861	-2.93497	-1.881	-0.945387
U14567	723	10.4191	15.0526	9.42542	13.7433	2.54099	6.16352	1.13134	-2.56655	-0.612803	-3.60263
U15005	247	41.7934	34.5342	28.9032	32.6855	4.25017	6.76552	12.1424	-3.02243	-2.09495	-1.4286
U15047	329	16.1124	25.0328	18.7403	15.1009	0.797714	2.53964	4.97238	-4.97181	-2.88345	-1.60263
U1526	818	30.0146	40.992	26.5791	38.3395	9.62522	16.3431	22.6654	-2.09045	-0.701612	-0.758336
U15408	342	13.8684	17.2009	9.48841	7.26344	12.2783	13.8443	29.4974	-0.48638	0.54505	2.02187
U1545	808	33.4937	24.39	22.4903	31.5123	2.9233	6.89391	11.8104	-3.06062	-1.70591	-1.41586
U15469	864	48.1144	45.9587	22.535	39.8921	5.46766	10.3153	12.3072	-3.07134	-1.12738	-1.6966
U15475	1028	73.0066	98.999	76.3909	84.8773	19.9134	20.0487	31.2966	-2.31368	-1.92989	-1.43937
U15619	844	22.148	25.4406	37.2948	26.8571	5.90818	9.89978	15.5063	-2.10635	-1.91351	-0.79245
U15662	1902	69.6764	90.6223	70.8039	71.8324	18.49	28.5543	60.7805	-2.29312	-1.31012	-0.241027
U1570	924	97.8308	77.0355	62.8638	62.8417	3.12438	20.4967	31.8684	-4.62388	-1.61684	-0.979595
U15734	1381	15.7581	15.5481	12.2188	19.7864	3.61079	3.22681	9.67411	-2.10635	-1.92092	-1.03231
U1590	821	18.3507	61.6216	57.3118	29.8787	112.843	139.766	390.879	0.872808	1.28611	3.70953
U15900	572	102.43	124.442	102.684	116.171	10.0941	30.1886	25.7399	-3.62388	-1.76613	-2.17417
U16018	382	38.7093	53.1292	36.5279	52.0229	13.0537	14.5819	19.985	-2.02505	-1.32482	-1.38023
U16082	477	2.33961	11.0995	4.08181	1.30194	18.1568	4.67109	29.7231	0.710017	0.194552	4.51285
U16102	645	61.8556	27.8175	22.1367	23.5893	4.06896	6.90887	10.5679	-2.77326	-1.67992	-1.15844
U16111	655	76.2455	46.7025	64.4053	31.7623	3.60615	15.7328	12.4879	-3.69497	-2.0334	-1.34679
U16169	588	0.948976	2.50115	5.51877	2.11233	36.1535	34.5774	7.8828	3.85347	2.64741	1.89988
U16382	749	94.6138	107.208	125.642	71.3058	6.30716	33.4663	28.3937	-4.08728	-1.90854	-1.32845
U16447	835	22.3867	24.3058	17.0996	14.8748	5.65756	5.67034	13.0612	-2.10305	-1.59245	-0.187588
U16477	1099	12.1856	15.2554	14.173	17.8	2.86567	3.29452	17.3664	-2.41238	-2.10501	-0.0355845
U16486	1572	5.14693	6.36171	8.46352	5.9258	14.1909	21.2606	29.8322	1.15748	1.32885	2.33179
U16695	663	308.877	298.572	392.537	325.967	48.6894	154.17	131.186	-2.6164	-1.34831	-1.31312
U16728	1136	4.17516	5.95521	6.85571	9.84016	41.585	24.0267	34.3215	2.80384	1.80926	1.80236
U16766	665	2.51728	6.19233	9.27153	6.53709	37.0979	60.7286	12.3001	2.58278	2.7115	0.911948
U16844	1654	27.1577	22.5848	18.8345	21.2139	4.12554	5.7252	6.92345	-2.4527	-1.71798	-1.61545
U16875	855	7.83155	10.3206	8.72934	10.532	2.45565	4.88621	8.29117	-2.07134	-0.837156	-0.345129
U16895	824	0.001	1.07088	3.54434	0.001	7.32561	31.7722	17.2062	2.77415	3.16418	14.0706
U1719	1288	73.6488	76.046	85.157	76.6636	9.78066	31.7869	24.7673	-2.95887	-1.42169	-1.63011
U17225	283	30.5617	28.0624	25.2264	21.9443	0.001	3.93659	3.85374	-14.7764	-2.67992	-2.50952
U17474	256	20.707	22.9794	27.887	13.3423	4.10075	1.08794	2.13009	-2.48638	-4.67992	-2.64702
U17482	547	22.4423	16.6695	17.204	15.3269	3.35856	8.65583	5.9814	-2.31129	-0.991003	-1.35751
U17543	227	8.60349	19.4363	11.4362	19.1505	62.4325	49.0773	37.2344	1.68355	2.10144	0.959254
U17779	975	39.4891	44.3466	34.9465	38.5353	9.69038	22.5668	35.5147	-2.1942	-0.63095	-0.117766
U17845	649	186.143	195.335	187.002	209.56	27.094	54.5012	65.1172	-2.84991	-1.77869	-1.68625
U18001	2395	29.822	21.0009	19.1044	20.744	3.72577	7.32625	7.62743	-2.49484	-1.38276	-1.44343
U1808	448	25.5334	24.2925	28.2492	27.0312	1.17164	6.21683	7.91178	-4.37391	-2.18396	-1.77255
U18128	398	9.81404	11.8246	17.9374	17.9442	0.659416	3.49892	2.05517	-4.16445	-2.35799	-3.12619
U18211	549	2.54097	3.2146	2.95541	11.3119	87.0045	64.4285	38.7374	4.75838	4.44627	1.77589
U18293	334	39.2603	17.6129	14.5735	18.5935	18.8585	26.684	93.0609	0.0985827	0.872624	2.32337
U18296	420	1.32857	2.80129	1.54526	0.001	10.6229	9.2838	10.3867	1.92301	2.58687	13.3425
U18310	491	15.9103	39.5376	21.1489	32.2528	3.2071	7.3741	10.5507	-3.62388	-1.52005	-1.61209
U18321	372	37.4999	74.3246	44.4884	25.0413	2.11651	15.7226	13.9258	-5.13408	-1.50059	-0.846551
U18362	637	12.7017	11.5438	12.2262	11.2116	0.824012	2.18614	4.28025	-3.80831	-2.48352	-1.38922
U18457	556	0.501797	3.17413	1.75092	2.79237	18.8811	14.5268	4.41343	2.57251	3.05253	0.660409
U18544	757	5.52838	10.1024	5.14405	9.8445	1.73347	3.67918	6.48314	-2.54296	-0.483519	-0.602625
U186	1100	32.719	31.0179	31.8604	35.0032	5.72613	14.4321	11.8975	-2.43747	-1.14248	-1.55682
U18674	2854	54.353	55.5498	59.4658	55.9226	9.56362	24.4944	19.9665	-2.53815	-1.27961	-1.48585
U18870	1225	3.18856	3.84177	5.82782	4.56262	0.001	0.001	0.445146	-11.9076	-12.5087	-3.35751
U19151	781	11.0742	10.5452	11.6339	9.1444	46.0376	32.4517	11.5205	2.12623	1.47995	0.333245
U19174	555	9.04862	19.609	9.93975	6.71377	169.291	96.3508	59.9343	3.10991	3.27701	3.15819
U19250	274	7.12771	2.14698	3.55296	6.79953	30.6508	24.3954	61.695	3.83555	2.77951	3.18165
U1933	285	15.6631	11.3526	14.8019	10.8952	0.920869	0.001	4.78337	-3.62388	-13.8535	-1.18759
U19414	411	62.4523	71.5659	54.4787	53.6407	4.46991	12.1977	20.565	-4.00095	-2.15908	-1.38314
U19493	314	16.8821	19.6715	13.4349	17.8	0.001	7.98288	4.34159	-14.2638	-0.751	-2.03558
U19546	396	6.34089	4.4566	5.73617	4.70473	19.8824	25.3194	29.6062	2.15748	2.14208	2.65371
U19701	247	15.8137	19.0533	10.5102	2.51427	1.06254	2.25517	7.72698	-4.16445	-2.22049	1.61977
U19856	388	24.4484	12.8874	10.8725	6.40231	0.676412	6.46037	4.91898	-4.25191	-0.751	-0.380233
U20008	368	0.75815	1.59856	0.001	5.90648	9.27125	13.623	9.63173	2.53599	13.7338	0.705497
U2017	376	31.9068	20.3392	25.0282	31.3815	60.7259	82.2209	408.253	1.57805	1.71595	3.70148
U20213	1048	52.7116	57.2554	44.5883	46.5175	2.50427	12.2248	12.2277	-4.51495	-1.86685	-1.92762
U20423	515	0.541746	1.71341	1.26021	3.01468	13.7594	7.03045	3.70595	3.00547	2.47995	0.297839
U20506	539	14.4935	27.2853	32.5106	21.8914	1.94766	5.16723	34.9035	-3.80831	-2.65344	0.673009
U20752	710	13.7535	16.571	17.3678	16.1816	1.84822	7.84546	10.3685	-3.16445	-1.14648	-0.642153
U20755	739	20.7645	25.0752	18.4427	15.9668	4.97195	9.42199	21.3989	-2.33438	-0.968946	0.422466
U20838	781	11.4315	19.2073	18.6974	13.1202	2.35228	7.84546	10.8223	-3.02952	-1.25291	-0.277785
U20859	643	4.77292	6.86164	5.04671	4.3462	11.0204	13.8607	61.0605	0.683545	1.45759	3.81241
U20922	473	83.7587	94.5214	103.594	81.4027	222.498	203.144	405.231	1.23508	0.971563	2.3156
U21019	656	2.55182	4.93215	5.44137	2.84005	28.0051	5.94389	5.81879	2.5054	0.127438	1.0348
U21123	1211	74.8759	73.5947	89.2318	69.7434	11.4862	19.0889	21.614	-2.67971	-2.22482	-1.69009
U21307	573	11.6858	6.67324	9.62751	13.0057	27.4814	21.3868	14.7508	2.042	1.15148	0.181646
U21358	1052	5.56937	7.26951	13.5724	11.5114	42.9097	34.1524	92.0071	2.56137	1.33131	2.99869
U2144	823	119.329	120.085	119.471	132.43	9.88564	36.887	38.4297	-3.60257	-1.69547	-1.78493
U21817	314	12.4394	24.3552	24.8028	29.6667	5.01493	7.98288	3.47327	-2.27993	-1.63552	-3.09448
U22383	987	13.003	8.34428	14.1374	10.6965	0.531809	7.61892	6.07735	-3.97181	-0.891862	-0.815619
U22397	1166	6.6998	16.9015	18.3681	35.6849	343.028	271.348	118.087	4.34311	3.88487	1.72646
U22434	1150	129.553	128.397	134.316	148.776	22.1369	39.4763	39.3567	-2.53608	-1.76657	-1.91846
U22487	778	11.4755	9.82973	15.4327	14.3682	2.36136	3.57987	4.20543	-2.05754	-2.10801	-1.77255
U22587	1770	30.7372	29.5798	37.4004	24.9111	6.6724	13.847	13.7096	-2.14833	-1.43348	-0.861601
U2260	661	62.4688	83.2124	91.3127	62.9479	7.54388	21.0676	60.6352	-3.46342	-2.11579	-0.0540045
U22665	1319	96.6661	100.35	98.901	80.9826	6.36719	18.1594	24.5986	-3.97823	-2.44527	-1.71903
U22855	706	15.8073	9.1657	7.81383	5.71764	0.743478	1.97248	2.31716	-3.62388	-1.98602	-1.30306
U2297	512	36.5096	72.9594	47.5347	64.8921	15.8904	26.6547	26.6262	-2.19894	-0.834594	-1.2852
U22984	430	1339.84	1093.77	1052	1137.34	249.02	332.274	720.309	-2.13498	-1.66268	-0.658977
U23086	810	17.911	20.6984	15.2236	13.4172	3.88812	7.22073	10.7714	-2.41238	-1.0761	-0.316871
U23096	746	8.97584	4.73141	8.26484	9.98966	15.4795	25.3873	45.3202	1.71002	1.61905	2.18165
U23107	596	105.327	193.952	194.375	223.506	47.998	78.5073	35.6826	-2.01465	-1.30795	-2.64702
U23127	473	21.8244	7.46222	10.9769	11.16	31.072	19.4312	38.0445	2.05794	0.823909	1.76934
U23156	509	13.1552	12.7131	12.1131	10.9808	2.06246	4.37743	9.10626	-2.62388	-1.46841	-0.27005
U2341	1375	5.27562	5.13401	5.66406	5.8715	0.763484	1.823	4.56072	-2.74941	-1.63552	-0.364465
U23427	449	0.001	0.001	0.001	0.001	5.26065	10.5451	0.607243	12.361	13.3643	9.24613
U23547	619	46.8754	20.4327	28.8331	22.0719	1.69595	4.94936	10.5713	-3.59072	-2.54241	-1.06206
U23768	345	4.04346	17.0513	20.693	17.1007	273.098	159.035	49.7886	4.00146	2.94214	1.54176
U23877	373	15.7077	22.8685	13.0497	12.4871	2.81445	8.21355	10.2336	-3.02243	-0.667944	-0.287123
U240	2836	12.0021	38.4783	50.1173	30.1096	521.101	364.838	513.289	3.75945	2.86387	4.09148
U24037	354	0.001	0.830892	4.58338	1.7543	28.1724	21.2426	5.39142	5.08348	2.21247	1.61977
U24180	229	25.5851	26.9731	5.66818	28.4749	0.001	1.21622	2.38124	-14.7192	-2.22049	-3.57991
U2419	1192	1.87248	1.23379	2.99458	4.42844	6.8254	5.84132	15.554	2.46782	0.963939	1.81241
U24468	268	2.08208	4.39009	47.2225	4.63451	132.203	249.415	109.875	4.91236	2.401	4.5673
U24821	223	0.001	0.001	1.45517	2.78486	5.88448	7.49365	52.5742	12.5227	2.36448	4.23868
U2749	1089	12.2975	13.2348	11.9193	9.69458	2.89199	8.43982	12.7688	-2.1942	-0.498019	0.397375
U277	673	32.7503	31.9048	31.3414	32.7583	4.6796	16.9674	10.5334	-2.76931	-0.885301	-1.6369
U27737	232	58.9265	62.1235	27.9744	48.1829	12.4436	10.8044	9.40179	-2.31973	-1.37249	-2.35751
U28127	274	5.09122	5.36744	5.9216	4.53302	28.7352	10.1647	4.9754	2.42051	0.779515	0.13434
U28660	277	1.00722	5.30931	5.85747	6.72589	46.4258	24.1312	20.6704	3.12833	2.04255	1.61977
U29014	212	11.8443	16.6492	15.3068	8.78807	0.001	3.94123	0.001	-14.0232	-1.95745	-13.1013
U29104	204	4.10293	1.44184	1.5907	3.04423	30.8762	9.55685	12.0288	4.42051	2.58687	1.98234
U29609	201	12.4925	11.7069	17.7589	38.6209	86.1769	112.237	24.4166	2.87994	2.65993	-0.661519
U298	1547	22.3632	23.1962	22.8642	25.4913	5.76808	8.64167	6.69733	-2.00773	-1.40371	-1.92834
U30268	270	10.3333	19.609	12.0187	11.5004	85.5385	56.7343	25.2456	2.12505	2.23895	1.13434
U3050	232	2.40516	2.53565	1.39872	1.33841	18.0998	7.20295	25.8549	2.83555	2.36448	4.27184
U3055	253	22.0553	18.6015	5.13049	13.5005	1.03734	2.20169	6.46606	-4.16445	-1.22049	-1.06206
U3115	719	5.82056	11.0454	8.5752	6.47799	0.730036	2.32418	3.41289	-3.91934	-1.88345	-0.924553
U31600	243	1.14814	0.001	6.67703	2.55565	9.72029	11.4615	47.125	13.2468	0.779515	4.20473
U3209	318	12.283	17.5741	13.2659	10.741	0.825307	1.75166	9.43136	-4.41238	-2.92092	-0.187588
U3362	412	16.2524	8.56706	11.8145	4.52202	0.001	2.02801	3.97066	-13.0646	-2.54241	-0.187588
U3775	1132	8.62629	10.1337	14.0465	16.4582	20.1705	60.2791	25.0493	0.99309	2.10144	0.605962
U3795	919	1.51795	2.88055	6.709	3.04092	38.5533	20.9113	11.274	3.74244	1.64011	1.89041
U3806	996	26.3312	25.9879	27.3678	19.0173	2.10801	6.43155	9.85489	-3.62388	-2.08924	-0.9484
U3820	1316	53.6373	56.3239	56.4676	67.0102	7.37885	14.8146	19.4751	-2.93228	-1.93041	-1.78275
U3857	1141	15.8939	27.8411	19.6238	42.4539	312.361	205.041	141.703	3.48793	3.38524	1.7389
U4136	1594	9.97675	7.93465	11.4004	9.74002	1.15253	1.57254	2.90783	-2.78336	-2.85792	-1.74398
U4283	338	31.3668	27.8472	11.5208	23.8855	3.10589	8.24006	16.9399	-3.16445	-0.483519	-0.49571
U4616	565	20.2459	26.0297	21.825	12.6403	2.32255	4.92945	12.0642	-3.48638	-2.14648	-0.0672934
U4620	604	59.5875	37.4974	46.2042	44.726	3.04161	5.07227	9.02821	-3.62388	-3.18732	-2.3086
U4646	409	27.9681	38.8345	30.9429	25.8127	0.001	7.49059	9.33283	-15.2451	-2.04646	-1.4677
U473	1452	15.9483	20.0547	20.3373	22.8821	4.15723	14.0024	16.3366	-2.27025	-0.538455	-0.486111
U4829	1074	12.729	18.0754	17.5244	14.4559	3.90984	3.37121	9.13917	-2.20885	-2.37803	-0.661519
U490	1624	40.0288	22.4586	20.1816	21.0322	3.23212	5.14496	7.89079	-2.79672	-1.97181	-1.41436
U4928	1891	56.2129	55.8407	50.6232	53.6951	13.0461	20.6197	18.8881	-2.0977	-1.29577	-1.50731
U4985	762	10.2519	15.8262	19.1636	13.4474	5.51071	19.7372	82.6543	-1.522	0.0425493	2.61977
U4988	1164	195.347	192.3	158.906	187.534	5.18582	22.7309	31.622	-5.21264	-2.80545	-2.56815
U5142	612	22.794	12.0153	16.4373	19.2801	2.57302	4.09579	4.00959	-2.22335	-2.00476	-2.26559
U5257	1100	12.9354	11.7654	13.8652	10.1622	2.86307	3.03833	7.1881	-2.03892	-2.19011	-0.499532
U5259	738	1.51219	2.39135	2.19853	6.73196	5.3343	4.15129	0.369447	1.15748	0.917018	-4.18759
U5283	1339	1.25018	1.75735	0.727043	3.71037	8.82013	18.0961	21.7877	2.3274	4.6375	2.55388
U5296	1798	3.8793	3.27181	3.42913	2.76318	3.5032	6.19608	12.8896	0.0985827	0.853515	2.2218
U5361	255	4.37646	10.3813	26.7238	45.0547	49.4019	30.5819	31.0075	2.25059	0.194552	-0.53906
U5909	363	0.001	1.62058	1.7879	0.855405	17.3519	5.37079	13.5199	3.42051	1.58687	3.98234
U603	333	41.8917	21.199	17.5407	16.7844	3.94066	10.8729	18.013	-2.42749	-0.68997	0.101919
U6172	796	25.2361	15.1502	8.15336	11.7027	2.30796	2.09935	3.08275	-2.71465	-1.95745	-1.92455
U6215	1323	35.0067	30.9031	25.9995	29.3379	5.75282	10.1048	12.1591	-2.42541	-1.36344	-1.27073
U6285	791	113.575	155.063	139.483	143.676	19.5757	41.1961	315.394	-2.98571	-1.75951	1.13434
U6299	817	10.9277	23.0412	18.2707	17.4829	1.60617	5.45437	6.67447	-3.84252	-1.74405	-1.38922
U6341	832	486.907	567.767	465.304	616.172	81.384	123.858	155.333	-2.80248	-1.90948	-1.98797
U6474	1324	81.9718	84.4196	113.968	107.647	6.54137	21.6669	32.743	-3.68991	-2.39507	-1.71706
U6515	1183	7.78273	5.96725	7.95486	5.24957	1.10925	3.53145	1.38285	-2.42749	-1.17158	-1.92455
U6544	407	241.296	224.035	231.219	218.198	19.9899	73.9054	58.2819	-3.48638	-1.64551	-1.90452
U6551	652	1.28374	12.1805	4.47934	9.5249	54.7437	247.331	374.687	2.16812	5.78701	5.29784
U6619	439	17.1594	16.0803	14.7838	19.8049	0.597831	5.70985	5.58968	-4.74941	-1.37249	-1.82502
U6674	340	19.694	26.8183	27.6782	26.4848	3.85953	14.7449	16.8403	-2.79672	-0.908541	-0.653251
U6717	401	76.5334	89.4877	98.7268	75.8857	9.81725	29.8656	65.9532	-3.1883	-1.72496	-0.202385
U6748	578	21.2387	19.8465	17.9656	16.1165	1.36219	10.119	5.6606	-3.86489	-0.828168	-1.50952
U6810	637	65.2604	131.599	160.978	136.976	1128.48	2766.34	5614.83	3.10016	4.10304	5.35725
U6932	#N/A	#N/A	#N/A	0.001	0.619784	#N/A	2.77958	13.6054	#N/A	11.4407	4.45627
U6950	464	1.80387	4.43739	3.49681	2.67683	19.2311	8.40344	11.7522	2.11566	1.26494	2.13434
U6991	439	2.54213	2.68005	2.95675	4.2439	16.7393	15.8607	16.148	2.6429	2.42337	1.92789
U7088	1426	27.5869	35.6841	23.6665	32.8803	6.9937	13.0859	22.3705	-2.35115	-0.854836	-0.555628
U7230	1310	4.4725	7.40953	8.42223	4.02954	101.573	63.5692	13.3204	3.777	2.91605	1.72495
U7334	836	3.33731	5.62939	3.88162	2.22855	3.45326	2.33205	13.3717	-0.70502	-0.735058	2.585
U7368	1076	2.85222	7.10737	7.238	5.7716	1.46346	2.58842	5.32128	-2.27993	-1.48352	-0.117198
U74	1048	1.06488	0.561328	2.78677	1.18516	13.7735	6.11242	3.12197	4.61691	1.13315	1.39737
U7522	2038	1.50588	1.44326	1.43304	0.914166	9.40073	3.41651	5.61893	2.70344	1.25345	2.61977
U7547	403	0.692305	2.1896	2.41566	2.3115	26.7006	12.4398	20.2967	3.60814	2.36448	3.13434
U7668	266	5.24434	3.31732	3.65981	3.50201	61.172	34.5525	7.17505	4.20478	3.23895	1.0348
U7701	353	29.2435	25.8306	19.3047	22.8706	3.71739	5.52294	4.63431	-2.79672	-1.80545	-2.30306
U7844	327	11.0917	20.6884	5.95419	14.2437	0.802593	1.70345	4.16899	-4.68801	-1.80545	-1.77255
U7858	542	30.3707	46.1283	44.9036	48.6965	10.1686	19.0129	20.625	-2.18153	-1.23985	-1.23943
U8323	373	18.6997	39.4284	20.8796	26.6391	7.73975	13.4403	13.1575	-2.34888	-0.635523	-1.01766
U8457	1103	4.30008	4.80004	9.41443	4.78577	21.4146	18.6854	7.16855	2.15748	0.988968	0.582931
U8527	1177	49.0678	44.9825	34.463	45.3764	5.79749	13.7246	17.1421	-2.95587	-1.32829	-1.4044
U8545	1113	69.9378	51.5332	30.322	44.0798	7.07406	16.7659	16.658	-2.86489	-0.854836	-1.40391
U8550	792	10.5681	10.0274	7.78481	5.88091	1.65687	1.75829	2.75406	-2.59741	-2.14648	-1.09448
U8634	888	6.59795	6.29344	3.65432	5.94448	0.001	1.56821	1.22816	-12.6196	-1.22049	-2.27505
U880	380	27.1657	23.2212	17.0791	17.977	2.76261	8.79518	7.89256	-3.07134	-0.957451	-1.18759
U8925	440	1.90227	1.33698	1.47502	2.11713	11.333	13.2927	19.8292	3.08348	3.17183	3.22745
U9014	355	633.446	1020.78	1179.18	1210.56	241.008	472.297	341.775	-2.08251	-1.32002	-1.82455
U9042	461	19.3665	24.2455	44.3465	40.4137	159.974	114.185	319.375	2.72205	1.36448	2.98234
U9071	368	5.30705	13.5878	7.93623	6.75026	0.001	2.27049	2.96361	-13.73	-1.80545	-1.18759
U9077	678	2.46902	0.433829	0.957238	0.915964	15.0966	9.03732	4.8257	5.12095	3.23895	2.39737
U9148	713	52.8259	66.0052	56.4354	39.195	11.4108	20.3124	108.22	-2.53218	-1.47424	1.46522
U9170	562	6.95015	2.09349	5.19668	2.21005	23.8164	14.3717	13.5841	3.50797	1.46757	2.61977
U9292	643	21.2612	23.3296	15.1401	21.2481	1.63265	3.46518	13.569	-3.83688	-2.12738	-0.647019
U9427	1012	1.10276	1.74389	1.28262	3.37513	21.2655	15.1366	11.3156	3.60814	3.56087	1.7453
U9630	701	9.15403	13.427	7.40664	11.5168	2.99512	5.56233	3.50052	-2.16445	-0.41313	-1.7181
U9647	728	1.9162	8.08065	4.45747	4.6918	20.1883	10.7121	30.3363	1.32098	1.26494	2.69283
U9834	1103	5.5648	5.86671	6.76662	4.50425	13.3246	22.978	35.5955	1.18347	1.76375	2.98234
U9856	659	8.89071	11.1584	21.174	8.95254	1.59301	5.91684	3.30989	-2.80831	-1.83939	-1.43552
L10001085	543	14.3867	16.7923	9.5618	10.2932	0.483329	2.05167	7.53182	-5.11865	-2.22049	-0.450622
L10038043	1200	3.02249	4.16692	2.16336	4.39892	4.37413	8.12332	36.808	0.0700135	1.9088	3.0648
L10038041	1098	2.79507	3.48248	3.84203	1.97958	8.36582	12.6828	16.6372	1.26439	1.72293	3.07115
L10015107	1095	0.509587	2.41755	2.9635	3.40287	2.87614	7.88487	26.3937	0.250586	1.41178	2.95537
U28304	1423	0.392128	1.03351	1.14021	0.872837	2.76649	3.71874	10.3466	1.42051	1.70551	3.5673
L10015110	732	0.381146	4.01825	1.32993	1.27259	3.94389	9.51209	23.466	-0.0269482	2.83841	4.20473
C2390.4	1562	0.893083	1.69476	2.90848	1.39154	3.52843	5.34918	8.204	1.05794	0.879051	2.55965
L10015106	1098	4.31966	5.62555	9.4573	7.06994	11.2341	16.9949	41.4689	0.99782	0.845604	2.55226
C2613.2	1308	4.69264	2.02387	3.96946	3.56092	11.2363	10.2207	4.58589	2.47298	1.36448	0.364953
L10008821	1629	0.68508	0.361124	0.996021	0.38123	3.22219	5.30014	1.17162	3.15748	2.41178	1.61977
U2261	562	30.2828	21.9817	39.8412	33.7032	155.04	129.841	50.9403	2.81827	1.70441	0.595921
L10002780	1053	5.82904	5.58662	4.00622	8.84649	2.49238	3.43844	1.8125	-1.16445	-0.220485	-2.28712
L10011174	819	22.8241	29.0903	33.2824	26.5395	6.08853	16.3232	12.6505	-2.25637	-1.02784	-1.06894
L10028312	1758	10.157	9.36951	6.64512	5.29884	1.64216	3.32696	2.48147	-2.51238	-0.998093	-1.09448
L10002966	1731	24.9826	21.0704	12.9352	20.0909	3.33556	4.18334	6.9305	-2.65922	-1.62857	-1.53551
L10044725	1419	23.3974	13.2662	21.2677	24.946	2.21943	5.29942	16.5244	-2.57949	-2.00476	-0.594213
C1852.1	401	5.56607	38.1423	12.9478	34.8455	203.544	80.5676	25.1574	2.41588	2.6375	-0.469987
L10031649	1434	1.16736	2.46139	1.58405	1.94882	38.0677	18.0626	4.18295	3.95103	3.51132	1.10192
C3600.1	1786	4.21779	3.29379	4.72402	5.04191	0.440842	1.55943	5.34312	-2.90142	-1.599	0.0837144
L10051360	1470	0.001	1.40065	0.001	1.05616	5.89168	3.7893	0.556433	2.07259	11.8877	-0.924553
L10051359	1272	0.438678	0.462478	1.02045	1.9529	6.60246	2.62749	1.28609	3.83555	1.36448	-0.602625
U7060	1340	0.624625	5.0486	4.84334	7.64693	44.8511	23.9023	8.54581	3.15119	2.30308	0.160336
L10019052	1467	8.36807	6.01505	11.5025	10.3716	32.9178	20.6939	18.3998	2.45222	0.84726	0.827059
U8493	1506	7.41033	11.1326	11.6356	11.9586	2.61402	5.91796	18.4665	-2.09045	-0.975373	0.626857
L10025054	951	0.001	0.618582	1.36489	0.001	0.827911	1.17146	4.87391	0.420511	-0.220485	12.2509
L10022411	1173	23.3094	23.3202	21.3016	17.4713	3.80359	3.799	7.43808	-2.61615	-2.48727	-1.23198
C3221.1	2382	88.7831	86.9318	82.965	78.4753	11.7892	15.2002	29.1882	-2.88242	-2.44842	-1.42685
L10017241	1665	24.4648	22.7889	22.9979	22.3792	2.52202	5.68737	9.00652	-3.17568	-2.01567	-1.31312
L10033662	1083	3.0914	6.51824	6.89158	5.44758	0.484668	1.80018	0.755269	-3.74941	-1.93669	-2.85055
C2523.3	1440	19.7624	14.2983	12.8449	20.7008	4.37413	3.86825	2.2721	-1.70877	-1.73145	-3.18759
C2523.1	307	35.4429	30.6591	20.0833	18.2059	4.27439	4.53606	5.3287	-2.84252	-2.14648	-1.77255
U11939	1352	8.25441	10.0076	7.44054	8.7274	0.388236	1.44201	1.61333	-4.68801	-2.36733	-2.43552
L10058458	1083	37.6121	22.2707	18.2777	34.6925	5.81602	9.25808	4.0281	-1.93704	-0.981297	-3.10645
L10064914	951	2.64037	6.49511	5.8008	8.48928	42.7754	26.0649	23.2227	2.71936	2.16779	1.45182
L10054064	969	1.1517	1.21418	0.66977	0.320446	0.812532	1.72454	7.59711	-0.579489	1.36448	4.5673
L10032369	1026	8.70172	12.0406	14.2326	14.5269	1.53478	4.3433	3.18891	-2.97181	-1.71234	-2.18759
L10000205	276	3.0326	3.19713	4.70295	6.75026	27.576	14.1275	15.8059	3.10857	1.58687	1.22745
L10000340	321	17.3831	21.9915	12.131	16.4446	4.08797	2.60293	7.64445	-2.42749	-2.22049	-1.10513
L10001770	420	10.6285	12.6058	16.2252	10.3504	1.24975	3.97877	9.0884	-3.33438	-2.02784	-0.187588
C4468.2	1651	8.11142	6.94809	6.48614	6.20648	0.794815	1.34955	4.62402	-3.12793	-2.26488	-0.424627
L10055068	1473	23.1079	28.1556	20.0474	20.8694	3.02893	5.86146	7.95929	-3.21654	-1.77408	-1.39068
L10060520	1608	1.56156	2.92672	2.42167	4.05519	7.83426	14.5492	17.8038	1.42051	2.58687	2.13434
U6946	503	9.42939	21.6362	20.6444	11.7291	20.8706	32.6686	50.4108	-0.051977	0.662158	2.10364
U11323	450	0.001	3.26817	8.65343	0.001	1.74965	11.1406	13.3297	-0.901417	0.364477	13.7024
U3986	1774	42.7778	31.3369	28.5358	27.3054	3.10677	8.00688	6.76251	-3.33438	-1.83346	-2.01356
L10048124	1491	26.01	24.0674	18.7172	19.9927	2.28828	4.29632	4.93736	-3.39475	-2.12319	-2.01766
C3870.6	1664	9.72473	9.72203	7.21552	8.95707	0.788605	2.84539	5.07945	-3.62388	-1.34248	-0.818354
L10017404	408	13.6764	12.9766	12.7256	6.08847	1.28651	6.14369	4.00959	-3.33438	-1.05056	-0.602625
C3870.5	1285	2.60544	4.80689	1.76772	5.07451	0.612719	0.866969	2.33399	-2.97181	-1.02784	-1.12047
L10017402	696	11.2241	9.29739	8.39233	8.03048	0.37708	1.60065	1.95871	-4.62388	-2.39041	-2.03558
L10051688	1455	7.67008	8.08621	10.4822	4.69502	6.49355	16.462	45.1609	-0.316455	0.651191	3.26587
U20944	1505	1.85381	2.34527	1.50932	0.41264	2.79014	2.96095	8.69588	0.250586	0.97216	4.39737
L10056560	1443	0.58004	1.63069	1.57417	0.215185	1.81876	3.47419	5.29054	0.157476	1.14208	4.61977
L10062693	1098	1.52458	1.87518	2.36432	2.26238	5.97559	4.05849	9.18773	1.67205	0.779515	2.02187
L10041966	1197	65.7291	65.1178	81.3292	62.5174	8.77018	20.0102	34.1669	-2.89237	-2.02304	-0.871658
C440.3	1613	5.0161	4.55883	6.63895	3.08009	1.13895	1.38135	2.70455	-2.00095	-2.26488	-0.187588
U4845	1189	13.6097	12.1217	7.6418	10.4462	0.662189	3.04515	2.29312	-4.1942	-1.3274	-2.18759
L10046898	1599	7.15382	10.6691	9.33531	6.01993	0.820662	1.91598	1.02308	-3.7005	-2.28462	-2.55682
C212.2	1233	4.52553	5.96382	7.10592	3.52568	0.425706	1.58118	1.76903	-3.80831	-2.16802	-0.994943
L10028006	939	5.64535	7.2046	9.33077	3.63752	31.3037	21.0591	27.2942	2.11934	1.17437	2.90757
C2442.1	646	8.20585	10.9276	8.53957	9.1327	1.2188	1.29341	4.64268	-3.16445	-2.72299	-0.976084
L10021847	939	49.9168	51.0587	42.1613	44.3116	8.10542	8.6016	13.9375	-2.6552	-2.29324	-1.66871
L10012331	939	72.7953	88.9612	52.1832	80.6868	9.2234	15.4236	33.1015	-3.2698	-1.75845	-1.28543
L10025449	1164	32.3581	45.4849	23.139	38.1471	10.3716	11.2458	14.9912	-2.13274	-1.04094	-1.34746
U1484	1129	173.231	195.135	137.964	167.495	35.7989	46.1312	66.1706	-2.44649	-1.58048	-1.33985
L10059649	957	10.2037	8.9132	7.45985	6.81374	0.27424	0.873084	1.13961	-5.02243	-3.09495	-2.57991
C4421.1	832	30.5155	39.9487	31.9823	34.3354	7.88605	10.0426	22.6118	-2.34077	-1.67115	-0.602625
C2442.2	1341	23.0939	27.6369	16.4551	15.9771	3.32708	4.7769	9.96268	-3.05427	-1.78439	-0.681402
L10025448	1614	19.0148	19.4997	14.476	15.5833	1.78868	5.17684	7.43289	-3.44649	-1.48352	-1.06801
C2870.2	873	0.95876	3.03233	3.3454	4.2682	22.5471	9.57092	11.868	2.89444	1.51648	1.47538
L10028004	939	8.02234	7.83109	8.29402	5.62162	1.11799	1.77964	1.16146	-2.80831	-2.22049	-2.27505
L10020757	921	268.396	298.607	216.336	234.654	49.298	43.5461	77.8583	-2.59865	-2.31265	-1.59161
L10056154	1716	2.27622	2.74252	0.756419	1.62856	0.001	0.324608	0.794441	-11.4213	-1.22049	-1.03558
L10011679	2082	1.47406	4.52082	4.0524	3.43025	11.5971	11.772	19.5126	1.35911	1.53851	2.50802
L10031861	1197	7.45862	6.38891	3.52427	4.15053	8.55093	7.911	17.539	0.420511	1.16654	2.0792
L10021662	1194	4.43968	7.144	5.97913	5.72132	30.7728	21.9266	35.6229	2.10685	1.87467	2.63838
U20362	1335	2.50786	1.76261	2.18766	2.79112	9.43632	9.38811	15.3175	2.42051	2.10144	2.45627
L10053611	1956	6.27605	9.62407	8.95869	6.19119	24.8225	26.6268	57.151	1.36693	1.57152	3.20649
U22371	983	12.2044	11.9689	15.5154	11.3717	42.1839	47.0329	76.276	1.8174	1.59997	2.74578
C3039.1	1419	3.14587	5.80395	5.25975	3.93884	8.87773	11.1877	20.7515	0.613156	1.08884	2.39737
L10058058	1272	1.75471	4.39354	2.29602	4.88226	8.25307	3.94123	21.2206	0.909549	0.779515	2.11984
L10057272	1230	8.84631	11.9567	12.3997	8.07836	40.3273	48.6833	89.3323	1.75393	1.97312	3.46705
L10054512	1236	4.51455	8.09111	5.51341	6.02936	33.7615	19.6041	57.5746	2.06097	1.83014	3.25536
U13464	1675	2.83163	5.61931	4.0684	4.81989	20.3691	13.1359	37.9271	1.85792	1.69098	2.97616
L10004901	2013	2.63337	2.04565	1.77324	3.85633	14.9933	17.4331	2.30258	2.87368	3.29736	-0.743981
L10009390	1941	0.28748	0.606153	0.668735	0.799876	6.21978	3.58725	1.96658	3.35911	2.42337	1.29784
U142	2232	1.74999	2.76741	2.03542	1.66942	18.6959	8.73476	5.00839	2.75611	2.10144	1.585
L10063133	1941	2.29984	8.03153	4.68114	7.99876	49.8935	23.9628	17.4183	2.6351	2.35586	1.12275
L10003138	1263	1.54631	1.86309	1.79852	1.47512	11.221	6.1745	6.04454	2.59044	1.77951	2.0348
L10048833	1503	1.2994	2.15269	1.72723	2.27254	2.79386	1.29714	9.79588	0.376117	-0.41313	2.10787
U11763	1951	26.0266	43.4193	68.5266	34.2184	314.103	402.282	143.244	2.85483	2.55347	2.06563
U17487	230	26.6869	42.2021	21.1633	33.7513	4.56431	9.68744	14.2253	-3.20885	-1.12738	-1.24648
U22911	447	6.24159	12.5024	18.149	15.9771	160.874	142.061	35.9876	3.68565	2.96855	1.17149
U16866	658	7.20818	9.83433	10.8497	9.43805	99.7142	76.1892	21.9613	3.3419	2.81194	1.2184
L10003507	807	0.345724	0.36448	0.804222	0.384773	5.85385	3.45123	10.1358	4.00547	2.10144	4.7193
L10009801	1590	0.001	0.184991	0.20409	0.001	2.47592	12.0865	20.9205	3.74244	5.88804	14.3526
L10010866	1032	9.73252	11.1156	12.5777	17.1504	0.76293	1.88914	7.13334	-3.86489	-2.73506	-1.26559
L10012602	1488	6.37498	4.74412	5.67009	5.42561	1.05826	0.748693	2.93174	-2.16445	-2.92092	-0.888027
L10046062	1650	0.338181	0.178264	0.590007	0.752756	3.02213	2.36315	3.63536	4.08348	2.00191	2.27184
U5147	1208	3.46439	3.16537	6.44709	2.82751	33.0232	49.8005	16.4765	3.38304	2.94944	2.54281
L10024777	438	27.3903	25.5186	6.66788	16.3054	5.99196	5.08701	6.22493	-2.09045	-0.39041	-1.38922
U16633	1023	13.0909	9.77577	6.34416	8.80239	0.769642	3.81153	7.46262	-3.66695	-0.735058	-0.238214
U3291	277	4.02887	15.9279	22.2584	4.48393	13.2645	32.1749	66.9326	-0.263987	0.531587	3.89988
U21665	292	2.86643	13.0951	10.0018	4.25359	24.2674	13.3534	56.9581	0.889996	0.416945	3.74315
L10064418	1800	0.001	0.001	0.18028	0.001	0.145804	0.46419	3.02947	7.18789	1.36448	11.5648
L10024712	1800	0.309999	0.001	0.721119	0.51752	3.64511	1.70203	21.2063	11.8317	1.23895	5.35673
L10020874	1623	70.8242	79.5598	78.1768	68.6838	3.71922	16.6456	17.6392	-4.41897	-2.2316	-1.96118
U10993	1921	11.038	10.7181	9.96653	9.69844	0.546482	1.88479	2.55478	-4.29373	-2.40269	-1.92455
L10027703	729	384.246	311.082	241.263	271.751	52.9216	56.1612	32.1647	-2.55537	-2.10296	-3.07874
L10027774	#N/A	#N/A	#N/A	0.001	0.001	#N/A	4.88621	1.06297	#N/A	12.2545	10.0539
L10047999	1584	0.001	0.001	0.204863	0.001	0.165687	6.50569	0.516386	7.37231	4.98897	9.01231
L10011128	1632	2.73528	4.86622	5.16979	3.2345	0.160814	1.70658	1.16946	-4.91934	-1.599	-1.4677
L10025688	891	27.8686	20.4674	13.8397	27.8799	4.12376	4.06361	2.14205	-2.31129	-1.76797	-3.70216
L10062398	948	21.1898	22.0292	29.4381	21.2904	3.04528	4.70066	3.16368	-2.85477	-2.64675	-2.75052
U5031	1462	6.48835	4.42612	3.99526	3.82299	0.001	2.09552	1.11895	-12.1118	-0.930978	-1.77255
C372.1	1965	10.3648	6.43656	13.8719	7.11096	1.60273	5.52776	2.77508	-2.00575	-1.3274	-1.35751
L10025689	855	46.0104	40.9382	25.8085	42.1279	8.90174	11.4012	10.2045	-2.20129	-1.17866	-2.04557
L10027702	1308	201.57	240.166	167.71	219.827	40.3303	47.4836	42.1068	-2.5741	-1.82046	-2.38424
L10027701	1683	20.7219	15.2049	13.8825	13.2839	6.23762	15.0593	1.94404	-1.28547	0.117385	-2.77255
L10025696	1524	159.637	137.418	102.419	110.024	19.9763	24.1233	12.3445	-2.7822	-2.08598	-3.15588
L10061515	1512	5.53569	5.25242	4.29238	3.4912	0.52073	1.28942	1.4426	-3.33438	-1.73506	-1.27505
L10048487	1551	35.7968	35.6528	34.1032	35.6358	5.75321	8.26024	9.14114	-2.63158	-2.04565	-1.96288
L10053993	1632	1.02573	1.98253	3.77792	1.71238	0.482441	0.341316	0.835331	-2.03892	-3.46841	-1.03558
L10027697	1554	66.7874	56.5937	36.1256	74.9305	16.8885	14.3379	11.5798	-1.7446	-1.33319	-2.69394
L10057338	1737	3.53367	3.21737	5.41773	4.46908	0.302185	1.12239	0.313934	-3.41238	-2.27111	-3.83144
C468.2	1909	4.09218	5.7009	4.75961	4.22908	2.19967	0.875371	1.42825	-1.37391	-2.44288	-1.5661
U8678	3038	94.2242	99.3362	100.833	95.6679	15.7227	18.6104	29.5268	-2.65947	-2.43779	-1.69601
L10019738	1674	2.49999	2.81133	3.68314	5.37924	0.783894	1.66376	0.814373	-1.84252	-1.14648	-2.72364
C5547.1	2162	96.1398	87.0707	94.2591	78.4179	7.40486	22.2863	18.5383	-3.55564	-2.08048	-2.08067
L10029501	1740	0.320689	1.52139	0.932482	1.96301	15.0832	2.88118	2.03706	3.30948	1.62751	0.0534205
L10054195	432	0.645831	0.68087	0.751166	0.718777	4.25263	0.644708	12.6228	2.6429	-0.220485	4.13434
C468.1	1976	2.2591	4.01906	5.91201	4.08568	0.664088	1.12759	0.965872	-2.59741	-2.39041	-2.08067
U8310	330	0.845452	1.78264	2.95003	5.64567	8.74826	24.4755	14.0457	2.29498	3.05253	1.31491
L10007051	327	107.504	71.9598	81.374	55.0755	4.01296	21.2931	14.1746	-4.16445	-1.93418	-1.95811
C5547.2	509	50.9762	35.8279	35.7018	28.062	2.06246	10.3964	3.74963	-4.11865	-1.77991	-2.90379
C2406.1	1720	6.48835	5.13027	3.39597	8.66545	0.76293	1.13349	1.7437	-2.74941	-1.58306	-2.31312
L10053997	1647	1.52458	2.67883	1.97027	1.69679	0.001	0.507311	0.165545	-11.3874	-1.95745	-3.35751
C664.1	2098	1.99475	2.80396	1.39206	2.51606	0.500377	0.531008	0.001	-2.48638	-1.39041	-11.297
L10028285	1653	24.8112	19.2176	25.1279	18.9726	0.952623	7.24507	5.11326	-4.33438	-1.79422	-1.8916
L10062399	525	19.6628	23.5309	27.8146	25.4324	1.9996	6.36603	2.59669	-3.55677	-2.12738	-3.29192
L10061645	1503	7.98201	6.26237	7.12483	9.09017	0.523848	0.555916	1.81405	-3.57949	-3.67992	-2.32509
L10025690	1485	61.624	43.3776	31.2485	37.8469	10.2505	5.81409	5.32452	-2.08126	-2.42616	-2.82945
L10027011	1701	339.359	444.576	483.226	432.818	85.3225	127.714	213.986	-2.38143	-1.91979	-1.01624
L10053994	1761	16.7938	16.8698	16.0317	20.8066	2.38453	1.58157	4.33518	-2.82266	-3.3415	-2.26288
L10044508	1137	237.53	198.16	219.761	175.055	16.8502	58.7892	47.2405	-3.55583	-1.90231	-1.88972
L10027006	1281	1.30679	0.918457	2.02656	1.45439	6.96583	6.08774	21.2843	2.92301	1.58687	3.87131
L10025695	1578	174.684	185.093	146.623	181.624	40.2486	38.3001	41.6408	-2.20124	-1.93669	-2.12489
L10052156	1638	3.23625	3.41183	4.1603	4.36006	0.160225	0.510099	1.16518	-4.41238	-3.02784	-1.90379
U585	2122	49.0418	48.2372	67.1334	50.1911	3.83406	12.8626	11.8209	-3.6532	-2.38385	-2.08609
L10050036	1632	4.27388	3.78483	4.97095	4.37609	0.160814	1.53592	0.668265	-4.55677	-1.69442	-2.71115
L10041805	1629	6.50826	2.16675	2.19125	1.52492	1.77221	10.7713	4.01697	-0.289983	2.29736	1.39737
U17941	1846	0.151137	0.796684	1.05472	1.17746	7.96158	11.4664	98.072	3.32098	3.44248	6.3801
L10027773	1722	5.34667	3.41621	7.16094	4.32769	0.609635	1.61739	0.950007	-2.48638	-2.14648	-2.18759
L10048452	1719	0.162303	1.36887	2.45407	1.80635	17.8629	18.4704	150.204	3.70591	2.91197	6.3777
L10061548	1719	0.649212	0.684435	1.5102	0.722541	7.78641	12.1516	90.7254	3.50797	3.00833	6.97228
C372.2	1958	9.97443	10.6658	17.5676	8.88083	0.670193	4.97854	3.75976	-3.99227	-1.81912	-1.24006
L10025694	1215	17.911	13.799	8.81368	9.45592	8.85626	22.923	2.01964	-0.63979	1.37898	-2.22712
L10030937	795	1.40377	9.24955	16.3272	3.51523	63.3836	74.6207	28.1226	2.77665	2.1923	3.00004
U29378	237	2.35442	1.24108	12.3229	1.31018	178.287	272.638	17.2565	7.16647	4.46757	3.7193
L10058952	996	13.1656	12.6986	9.7742	8.10573	1.31751	3.91485	3.83246	-3.26879	-1.32002	-1.08067
U13200	1158	18.3108	11.6841	14.5718	11.7984	0.679916	0.240513	1.64816	-4.10305	-5.92092	-2.83966
L10031397	954	26.0282	22.5072	17.6878	18.2271	1.37551	2.62749	4.85858	-4.03235	-2.751	-1.90748
L10050062	996	303.65	323.963	278.891	243.484	11.5941	58.7228	118.806	-4.80437	-2.24771	-1.03522
L10030941	573	132.439	181.204	167.632	132.225	6.41234	31.5941	86.6015	-4.82062	-2.40757	-0.61053
L10030939	579	22.6476	43.6886	43.1551	16.625	18.1311	14.4308	91.8258	-1.26879	-1.58038	2.46555
C1170.1	686	18.3017	28.2988	22.7058	12.674	9.18185	9.74393	52.4636	-1.62388	-1.22049	2.04945
C2624.2	995	0.280401	2.95614	2.28294	1.56036	19.5187	11.1965	30.6905	2.72307	2.29409	4.29784
U15492	1178	137.368	135.832	152.61	127.315	3.34186	29.5537	50.6883	-5.34502	-2.36844	-1.32868
L10040929	801	0.348313	1.46884	1.62049	0.387655	19.0037	20.167	18.7214	3.69353	3.6375	5.59377
L10034533	792	8.45452	12.2557	8.19454	11.3698	0.662747	2.81327	1.72129	-4.20885	-1.54241	-2.72364
L10043534	822	5.09122	6.79876	9.07978	9.06604	31.2894	11.1812	6.30218	2.20233	0.300347	-0.524623
L10041031	870	0.320689	2.36661	2.98394	2.85528	32.2781	16.0065	6.89465	3.76966	2.42337	1.27184
L10048659	990	0.281817	0.001	0.001	#N/A	5.83217	0.843982	#N/A	12.5098	9.72107	#N/A
L10064105	987	0.001	0.001	0.001	0.001	61.4239	15.2378	0.552486	15.9065	13.8954	9.10979
U20379	1125	18.8479	13.5956	15.5762	12.6965	0.001	2.47568	2.66593	-13.7309	-2.65344	-2.25172
L10058249	999	193.261	208.162	251.417	234.982	41.5083	70.2558	72.598	-2.32624	-1.83939	-1.69455
C2699.1	683	1.22547	2.58392	4.27604	0.454629	59.5599	81.556	3.99198	4.52671	4.25345	3.13434
L10027028	942	30.8024	28.1021	34.1039	44.1705	1.11443	5.61758	6.07823	-4.6563	-2.60191	-2.86136
L10043533	822	1.69707	2.50481	3.94773	3.02201	16.9218	6.09884	2.32185	2.75611	0.627512	-0.380233
L10064109	963	0.001	0.001	0.336972	0.001	31.6136	20.8235	1.13251	14.9483	5.94944	10.1453
L10017255	942	12.7356	6.86941	12.0569	4.94446	0.835821	3.25229	2.31552	-3.03892	-1.89034	-1.09448
L10019101	996	1.12048	1.18127	2.60645	0.001	3.16202	6.71118	7.66492	1.42051	1.36448	12.9041
L10038095	1056	3.17044	4.4566	5.83861	5.58686	0.001	2.10995	0.77458	-12.1217	-1.46841	-2.85055
C3027.1	970	2.87628	6.97435	5.68718	6.72242	47.0783	18.089	10.9623	2.75493	1.66933	0.705497
L10039555	1062	39.1439	77.5499	121.612	162.566	1415.78	832.395	523.738	4.19033	2.77498	1.68782
L10046102	897	0.001	0.001	0.001	0.692334	71.0979	14.2828	0.001	16.1175	13.802	-9.43532
L10032268	972	2.58332	2.42087	5.34162	1.27783	0.001	0.001	0.280506	-11.2413	-12.3831	-2.18759
L10049566	999	122.603	151.043	174.758	154.479	27.3219	53.807	45.0326	-2.46683	-1.69949	-1.77837
L10049937	957	437.886	457.032	470.31	414.665	10.4211	81.1968	139.887	-5.45471	-2.53412	-1.56768
L10021160	960	0.290624	1.53196	2.02815	1.61725	3.2806	8.41344	9.94044	1.09858	2.05253	2.61977
L10057899	987	0.282674	0.001	3.94533	0.629203	16.752	107.794	58.0111	14.032	4.77198	6.52666
L10059688	987	0.001	0.001	5.918	0.314602	39.3539	172.131	175.967	15.2642	4.86226	9.12756
U15496	1259	158.668	180.593	196.919	148.967	9.38058	28.7584	84.8924	-4.26692	-2.77555	-0.811283
C2699.2	223	0.001	2.63799	0.001	0.001	128.282	112.405	2.44531	5.60373	16.7783	11.2558
U19370	296	7.54051	10.9307	4.38518	5.24513	99.3046	59.2783	20.2647	3.18347	3.75679	1.94992
U1416	1098	22.8688	25.9847	33.1005	31.1077	0.478047	5.07311	5.46297	-5.76436	-2.70591	-2.50952
L10000332	249	0.001	2.36254	1.30323	1.24704	23.1882	17.8965	7.66492	3.29498	3.77951	2.61977
L10043531	957	283.955	288.603	312.975	254.38	11.7923	49.7658	95.1575	-4.61317	-2.65282	-1.41859
L10054947	942	13.6242	13.1143	11.0235	19.7778	1.67164	2.06964	3.18383	-2.97181	-2.41313	-2.63505
U438	1591	163.612	177.665	221.095	196.144	34.6411	56.0179	64.607	-2.3586	-1.98071	-1.60215
L10046098	969	0.001	0.607091	2.67908	0.001	29.7928	58.0597	1.40687	5.61691	4.43773	10.4583
L10044557	954	7.01884	3.08318	5.44241	1.9529	0.275102	0.291943	0.285799	-3.48638	-4.22049	-2.77255
L10021061	1062	57.271	99.1531	128.029	144.145	1874.7	1162.57	548.128	4.24086	3.18278	1.92699
C1890.1	1325	5.4747	6.65968	8.08198	3.51523	1.58459	2.10199	5.55593	-2.07134	-1.94295	0.660409
L10016258	1023	1.63636	4.88789	2.85487	3.33884	0.001	0.272252	2.13218	-12.255	-3.39041	-0.647019
L10014606	1017	5.48671	7.51969	5.74343	6.10643	1.2903	2.73858	3.75332	-2.54296	-1.06848	-0.702161
L10017553	1512	3.87499	6.41963	6.65318	6.16095	10.5882	11.9732	41.1142	0.721892	0.847686	2.73841
C5586.2	1708	1.96018	3.96084	3.22984	2.54518	3.68779	4.07661	13.4091	-0.103051	0.335908	2.39737
L10037412	1419	22.8075	26.9469	47.5664	29.3225	44.7585	71.6403	171.008	0.732044	0.590828	2.54398
L10064003	2826	3.25795	3.01838	2.8707	6.1531	11.7015	13.699	19.7784	1.95485	2.2546	1.68454
C345.2	2831	28.2843	34.702	25.3321	25.3367	0.74164	4.52548	17.1431	-5.54816	-2.48483	-0.563603
L10063998	2709	119.88	115.743	91.757	82.9866	2.422	9.76701	81.5239	-5.57859	-3.23183	-0.0256554
L10042918	2709	4.32557	3.36589	3.95298	1.83396	0.001	0.822485	2.01293	-11.7168	-2.26488	0.13434
L10005577	2745	12.5016	8.14365	7.68406	7.23962	2.29463	1.82632	3.87374	-1.82742	-2.07293	-0.902185
C3574.4	3279	3.99907	3.2293	3.66168	3.50379	0.560273	1.69877	1.99562	-2.52702	-1.10801	-0.812078
U10836	1165	108.486	86.3471	64.9007	66.1004	1.57694	8.60644	51.0199	-5.77495	-2.91475	-0.3736
U10503	390	6.43844	12.8213	7.48854	7.96184	0.001	0.001	1.39822	-13.6463	-12.8705	-2.50952
L10009610	1164	27.3246	41.6945	36.7994	41.8818	139.115	144.76	230.724	1.73835	1.97591	2.46177
L10020666	228	22.0262	19.351	15.6559	16.3427	1.15109	12.2155	13.1543	-4.07134	-0.357989	-0.313118
U28938	270	13.4333	15.2515	8.41306	24.1509	0.001	2.06307	3.02947	-13.8967	-2.02784	-2.99494
C333.1	1821	65.1151	101.276	117.256	102.14	362.901	369.669	461.008	1.84129	1.65657	2.17425
U20169	778	10.0411	16.6349	21.2721	33.5257	0.674673	7.51773	19.2749	-4.62388	-1.50059	-0.798545
L10031724	1050	8.23711	9.52439	14.8344	15.9692	0.749851	4.50927	9.34807	-3.66695	-1.71798	-0.77255
L10019566	948	7.35757	4.96432	9.58449	8.84369	0.276844	0.293791	3.45129	-4.16445	-5.02784	-1.35751
L10061225	948	28.8417	15.2032	34.2303	16.3772	2.49159	12.3392	20.7077	-2.60924	-1.47202	0.338481
U13435	1385	24.1732	11.8929	26.4757	17.0389	1.32645	8.04372	15.552	-3.16445	-1.71874	-0.131734
L10005162	921	3.63517	5.10985	7.75144	7.75437	0.001	1.20962	4.44059	-12.3191	-2.67992	-0.804259
U253	570	613.798	709.538	428.686	630.285	182.332	182.256	105.712	-1.96031	-1.23396	-2.57586
L10055014	1095	1385.82	1604.72	1004.63	1566.45	406.494	415.863	247.752	-1.98101	-1.27248	-2.66053
U18879	1232	1200.92	1471.63	723.548	1473.17	367.043	325.988	205.374	-2.0034	-1.15027	-2.84259
C1810.1	308	0.001	6.6849	1.05358	3.02447	83.5061	25.3194	15.9342	3.6429	4.58687	2.39737
L10058324	1092	516.864	600.392	394.337	582.068	145.884	149.969	86.3897	-2.04108	-1.39477	-2.75225
U13460	1503	19.6766	18.9828	16.1928	13.8418	3.3177	4.07672	3.80951	-2.51644	-1.98987	-1.86136
L10046559	1578	0.001	2.05038	0.822569	0.983878	34.2612	3.52996	0.001	4.06262	2.10144	-9.94234
L10057949	1614	5.53158	19.3175	25.1319	31.7438	204.885	68.6794	10.6426	3.40684	1.45036	-1.57663
L10059753	1614	0.345724	2.00464	3.01583	4.80966	25.3667	6.03964	0.337859	3.66152	1.00191	-3.83144
L10013024	1515	528.717	595.067	366.914	539.86	361.19	208.472	116.439	-0.720291	-0.81559	-2.21301
U22552	1837	787.029	935.726	597.779	830.623	665.477	404.96	180.036	-0.491697	-0.561835	-2.20591
U28411	320	0.871872	22.9794	5.07037	8.73315	18.0433	5.22214	59.6426	-0.348876	0.0425493	2.77177
U501	819	5.45053	22.985	12.2828	7.20357	10.5748	12.9225	49.6034	-1.12006	0.0732461	2.78365
U26201	247	4.5182	19.0533	13.1378	5.02853	17.0007	9.02069	66.2313	-0.164452	-0.542413	3.7193
L10017658	1815	8.14708	3.8894	8.04554	4.61918	1.15679	1.68796	1.95288	-1.74941	-2.25291	-1.24204
C2632.3	1212	8.97769	8.49402	5.89033	6.91734	1.73233	2.75756	1.34976	-2.29373	-1.09495	-2.35751
L10044571	1461	1.71868	3.01987	2.66533	1.06267	0.179636	0.381265	1.8662	-4.07134	-2.80545	0.812412
L10009483	1158	4.33677	4.06405	5.60455	3.75403	0.001	0.240513	0.470902	-11.9887	-4.54241	-2.99494
U22361	1153	16.9384	12.245	16.3237	8.88716	0.682865	5.07267	0.945887	-4.16445	-1.68615	-3.23198
L10009484	1062	21.0169	20.4953	18.6391	14.3268	1.23563	2.36029	2.31061	-4.05198	-2.9813	-2.63237
L10023059	1491	10.666	15.1901	8.48802	12.7037	1.23215	1.12078	3.29157	-3.62388	-2.92092	-1.9484
U112	1651	7.94243	7.66071	5.69994	11.6607	0.001	1.85563	2.80744	-12.9033	-1.61903	-2.05432
L10017338	1605	14.7756	14.1112	14.1528	16.2511	1.47167	2.60293	5.60593	-3.26131	-2.44288	-1.53551
U15807	1623	6.70423	9.60517	8.59745	4.97431	1.45535	6.00615	2.3519	-2.72245	-0.517467	-1.08067
L10034294	1545	5.9592	10.2805	6.72111	4.82349	0.849346	0.540804	2.29416	-3.59741	-3.63552	-1.07211
L10050537	1521	0.183431	0.001	0.001	0.001	0.862747	1.83112	8.6044	9.75279	10.8385	13.0709
C3679.2	976	0.001	0.904106	0.332483	2.86333	40.0663	27.3948	15.644	5.46975	6.36448	2.44984
U22688	1664	65.8934	63.4584	66.3048	75.5753	7.57061	12.2185	15.4022	-3.06733	-2.44005	-2.29478
L10059254	1644	13.2372	8.23008	11.251	13.4102	1.43676	1.69412	2.32185	-2.51809	-2.73145	-2.52998
L10051423	1500	0.557998	0.001	0.216336	0.621024	1.04979	4.27055	2.18122	10.0359	4.30308	1.81241
L10033497	1578	300.039	233.37	181.171	235.344	16.6317	37.5941	24.5352	-3.81061	-2.26877	-3.26184
L10060958	1599	3.83864	6.62219	8.3206	3.49544	0.164132	0.52254	1.02308	-5.33438	-3.99307	-1.77255
L10033128	1581	1.05882	4.27901	2.66828	1.37482	11.4541	10.0413	7.93295	1.42051	1.91197	2.52862
L10022832	1551	0.359767	0.568928	1.883	1.40141	6.09163	5.02798	2.81266	3.42051	1.41694	1.00506
L10024983	1506	0.370517	1.56247	1.72379	2.26801	21.2607	13.8702	55.5805	3.76629	3.00833	4.61508
L10002012	1512	0.738093	6.22509	1.07309	9.24142	77.5887	36.6563	8.29497	3.63968	5.09421	-0.155879
L10024985	1512	0.001	0.194534	0.214619	0.205365	4.68657	3.31564	0.540976	4.59044	3.94944	1.39737
L10003397	1068	10.1882	9.63928	7.8999	6.10557	0.98295	2.34703	2.29763	-3.29373	-1.751	-1.40998
L10001960	1275	4.15763	7.61292	3.81769	4.14016	0.001	0.873769	5.98765	-12.8942	-2.12738	0.532304
L10011992	1293	9.92572	13.4215	7.02715	7.68475	0.405952	1.72321	9.69992	-5.04709	-2.02784	0.335974
L10006538	1500	0.001	0.784362	0.649007	0.621024	7.5235	4.82757	8.90663	3.26181	2.89499	3.84216
L10033133	1593	0.001	0.184643	0.407412	0.194923	2.96551	3.49672	1.54041	4.00547	3.10144	2.98234
L10062231	1518	0.183794	0.581296	0.001	0.204553	4.66804	1.83474	0.359225	3.00547	10.8414	0.812412
L10014003	1578	240.102	237.284	199.884	257.382	70.1857	87.896	34.9022	-1.75737	-1.1853	-2.88252
L10060295	1638	7.66481	9.33764	7.33006	7.20357	1.92269	3.40066	4.49426	-2.27993	-1.10801	-0.680628
L10049033	1701	0.001	0.001	0.001	0.001	0.462871	1.30988	2.72492	8.85447	10.3552	11.412
L10004344	1353	1.03104	1.08698	1.1992	2.06549	65.5634	43.4342	10.8819	5.9145	5.17869	2.39737
L10024981	1353	0.001	0.869581	0.47968	0.458998	8.72886	7.82227	6.44853	3.3274	4.02744	3.81241
U6350	850	340.379	303.133	238.987	275.808	22.8484	57.3411	84.041	-3.72979	-2.05929	-1.7145
L10031464	789	0.001	3.35516	4.11285	5.50972	77.5036	57.8914	26.2631	4.52981	3.81514	2.25298
C4173.2	844	4.29738	8.01555	3.46035	4.78277	0.310957	0.329993	0.969142	-4.68801	-3.39041	-2.30306
C153.3	914	3.05251	4.50536	4.97051	4.07674	25.2685	18.8926	5.66782	2.48762	1.92636	0.475377
L10011995	1605	1.21682	4.03177	1.2131	1.74119	0.327038	0.173529	2.03852	-3.62388	-2.80545	0.22745
C2912.1	245	0.001	2.40111	1.3245	2.53479	26.7804	28.4198	97.9321	3.4794	4.42337	5.27184
U7914	287	13.6097	24.5967	14.6988	45.4408	111.563	147.506	95.0007	2.18132	3.327	1.06395
C2553.3	1725	0.001	0.341027	0.752472	0.001	6.99861	4.03643	2.68701	4.35911	2.42337	11.3918
L10004633	1500	0.001	1.37263	0.216336	0.621024	4.19916	9.2838	6.72542	1.61316	5.42337	3.4369
L10019968	1521	8.8047	15.0839	16.4279	13.8822	1.55295	4.76092	39.2576	-3.27993	-1.78683	1.49974
U4920	1993	18.4786	21.5473	13.0257	18.6961	3.16043	5.86933	9.02912	-2.76931	-1.1501	-1.05008
L10024984	1506	0.555775	0.781237	0.861895	0.61855	3.31109	3.32885	7.60384	2.08348	1.94944	3.61977
L10047495	837	0.001	1.05425	0.387698	0.741964	13.7965	6.9878	8.79523	3.71002	4.17183	3.5673
C2553.1	796	13.319	9.97697	6.93035	7.02162	1.31883	0.699784	3.08275	-2.91934	-3.30795	-1.18759
L10058589	909	4.60394	8.08954	7.49678	6.49035	1.44361	1.53198	4.19926	-2.48638	-2.29087	-0.62816
L10036037	1377	1.01307	3.4177	1.64962	1.57849	0.001	0.404523	0.990022	-11.7388	-2.02784	-0.673014
L10008632	1566	0.356321	1.50261	3.10827	0.59485	34.5238	54.4223	14.625	4.52205	4.13001	4.61977
L10031465	429	0.650347	1.37126	0.001	0.001	39.7648	24.021	12.711	4.85792	14.552	13.6338
L10049038	1545	33.2271	39.4085	29.8249	38.1859	5.94542	12.799	14.1179	-2.72866	-1.22049	-1.43552
C5365.2	1757	9.52757	16.7408	17.5457	19.6169	106.204	72.6007	73.09	2.6654	2.04886	1.89758
C3370.1	1455	69.4142	64.0832	62.6705	55.7001	14.6105	23.5445	15.9281	-2.13294	-1.4124	-1.8061
L10013015	1308	0.426604	2.69849	1.24046	3.32352	476.539	175.455	121.526	7.4643	7.14409	5.19241
L10047497	1344	0.622766	1.96966	2.17302	3.46553	42.9602	50.978	10.1433	4.44698	4.5521	1.54938
L10060293	1563	7.14009	11.103	7.47417	5.56259	2.68661	4.98937	8.19875	-2.04709	-0.583055	0.559646
C2912.2	413	5.40434	12.1073	13.3573	19.548	479.142	352.02	130.054	5.30651	4.71996	2.73402
L10021390	672	11.625	10.0671	2.89735	7.39314	0.390547	0.414455	3.24586	-4.68801	-2.80545	-1.18759
C387.1	1495	1.49297	9.64057	6.29472	14.7467	860.197	356.013	272.47	6.4794	5.82165	4.20763
U15911	454	0.001	0.001	4.28859	0.001	22.5451	19.6309	2.40222	14.4605	2.19455	11.2302
U6288	770	274.651	231.871	192.595	260.911	45.3319	53.1708	41.0748	-2.35472	-1.85686	-2.66723
L10036036	1521	3.30176	10.0559	10.6674	13.4739	70.9178	48.3417	43.5598	2.8181	2.18005	1.69283
L10031462	714	0.001	0.411955	0.454487	1.73956	8.82177	6.63128	2.67306	4.42051	3.86698	0.619767
L10015502	795	10.1773	17.0192	17.1436	9.37394	13.535	38.5365	66.191	-0.330462	1.16856	2.81991
U17734	1050	12.4885	9.24427	15.7616	8.28032	9.74806	19.0981	51.674	0.0765564	0.277015	2.64168
U4505	505	8.83957	20.3856	14.7794	10.4529	20.2682	24.2666	56.1501	-0.00833251	0.715385	2.42539
C3116.1	599	1.8631	1.96418	3.7922	2.59192	4.38143	2.78979	16.8416	1.15748	-0.442878	2.69994
L10040636	1020	1.64117	2.88368	1.90884	1.52212	3.08762	1.91137	11.2268	0.0985827	0.00190734	2.8828
L10009762	312	28.6153	39.5952	46.8034	32.8426	27.7589	16.0681	6.99108	-0.512375	-1.54241	-2.23198
L10039577	2628	2.97259	3.58156	4.93917	3.07204	0.399464	2.22557	1.34874	-3.16445	-1.1501	-1.18759
U20546	487	22.9157	15.0994	45.3106	24.8665	2.15563	6.29087	10.6373	-2.80831	-2.84852	-1.22506
U1760	1688	19.5035	21.9556	15.7638	18.5792	4.04244	6.10487	6.784	-2.44129	-1.36858	-1.45348
U21033	979	5.41469	6.60979	14.253	5.07476	0.536155	4.8363	1.114	-3.62388	-1.55929	-2.18759
L10056393	3021	4.3406	2.82355	2.90023	2.26126	0.608121	0.460963	0.451261	-2.21508	-2.65344	-2.32509
U9388	2263	20.8355	14.4273	12.1886	10.0165	2.66739	3.07682	4.69882	-2.43531	-1.98602	-1.09201
L10047610	2448	18.6911	15.62	14.5815	11.5427	2.03697	3.98202	5.01199	-2.93889	-1.87256	-1.20353
U4959	803	7.64381	4.39555	4.84937	6.18704	0.001	1.73421	2.03725	-12.1018	-1.48352	-1.60263
L10002901	717	22.569	47.997	43.4482	61.4961	382.874	165.477	53.998	2.99585	1.92926	-0.187588
U22387	1213	49.4516	95.0546	83.1992	131.321	771.549	394.925	153.746	3.02093	2.24694	0.22745
L10020765	1122	17.9037	24.3802	24.8728	21.8631	5.61386	8.68805	14.3373	-2.11865	-1.51747	-0.608725
L10049414	2208	2.14809	3.72998	4.11508	2.10946	0.832035	0.88297	2.84012	-2.16445	-2.22049	0.429084
U21197	1042	25.1688	49.9636	41.7308	37.5475	8.31169	14.9681	33.4928	-2.58766	-1.47922	-0.164868
U28777	277	15.1083	16.9898	10.5434	3.36294	13.2645	16.0874	37.4035	-0.357097	0.60959	3.47538
L10054368	1113	12.283	10.8352	14.2863	9.76452	2.35802	7.50711	4.40947	-2.20008	-0.928304	-1.14695
L10039644	1173	1081.51	1293.14	1005.32	1288.11	502.298	487.459	194.087	-1.36427	-1.04431	-2.73048
U4120	1568	2291.96	2750.58	2034.98	2863.13	1101.34	1048.33	425.671	-1.32047	-0.956913	-2.74978
L10014497	1182	39.1826	48.7738	27.4538	39.6678	12.6561	12.2527	7.38144	-1.94627	-1.1639	-2.42599
L10028473	1182	19.5913	23.6404	12.9033	19.7025	3.99667	5.18385	2.76804	-2.56438	-1.31564	-2.83144
U8764	1338	852.01	932.529	523.62	856.112	166.138	178.39	148.756	-2.48876	-1.55348	-2.52485
L10010657	1431	1.36478	1.64436	0.907068	1.08495	4.95184	4.28184	6.09704	1.59044	2.23895	2.49048
L10027078	1656	0.842388	0.177618	0.587869	1.12504	16.6407	8.74561	8.0676	6.54979	3.89499	2.84216
L10045052	1662	7.72199	8.14094	7.22421	7.47321	0.157911	1.5082	3.44506	-5.68801	-2.26001	-1.1172
C3173.1	308	0.001	0.954986	1.05358	6.04893	68.1683	18.9896	12.3933	6.15748	4.17183	1.0348
L10014288	1656	1.68478	0.355236	0.783825	0.937536	1.74331	1.34548	5.10399	2.29498	0.779515	2.44468
L10064309	1662	1.51083	3.53954	1.95249	1.68147	0.315822	0.502733	1.3124	-3.48638	-1.95745	-0.357513
L10016522	1782	8.76765	13.2047	5.28092	5.75022	18.8515	5.93913	25.8576	0.51362	0.169461	2.1689
U17965	2015	8.30766	17.3708	10.1458	6.62631	13.8062	4.28483	50.2004	-0.331349	-1.24357	2.92142
L10051863	1764	6.16835	11.6721	5.88669	4.92876	6.09998	2.84198	31.6857	-0.936183	-1.05056	2.68454
L10024869	2919	16.4398	19.3471	15.6749	14.6799	3.68632	4.29364	12.1428	-2.39186	-1.86818	-0.273744
L10029130	1644	1.86678	2.86263	2.36864	1.88876	0.15964	0.508237	1.99016	-4.16445	-2.22049	0.0754468
C1919.2	1778	5.17827	7.27895	7.66544	4.88995	0.885651	2.19302	5.06047	-3.03892	-1.80545	0.0494516
L10011906	1536	0.001	0.382989	0.001	0.001	0.341729	0.362648	3.55016	-0.164452	8.50243	11.7937
L10052916	1485	0.001	0.198071	0.001	0.001	0.70693	0.562654	9.73101	1.83555	9.13611	13.2484
U4624	643	14.7527	19.2126	16.6542	15.4532	2.44897	6.93036	10.1767	-2.97181	-1.26488	-0.602625
L10046569	2484	294.724	260.625	300.728	238.259	51.0315	86.2227	120.081	-2.35252	-1.80232	-0.988523
L10043961	702	12.3205	14.6649	10.6319	13.2697	2.24314	1.58697	9.32144	-2.70877	-2.74405	-0.509516
L10060272	1734	3.05708	3.90145	1.49713	1.25351	0.151354	0.963716	1.25791	-4.68801	-0.635523	0.00505746
L10062861	930	0.599998	0.63255	1.04679	1.00165	5.36184	8.98432	7.9157	3.08348	3.10144	2.98234
L10037312	1710	3.58946	3.95621	3.41583	3.8133	0.460435	0.488621	1.59446	-3.10305	-2.80545	-1.25798
L10061951	1077	1.55431	2.18485	2.10912	1.72987	6.0921	5.17203	13.1643	1.4794	1.29409	2.92789
L10024475	1032	56.5027	27.6465	24.212	20.4601	2.28879	9.17585	21.6642	-3.59444	-1.39981	0.0825015
L10024481	1032	7.56974	3.42018	1.88665	5.4159	1.27155	1.07951	78.9951	-1.42749	-0.805448	3.86649
L10061962	1032	2.16278	0.855046	0.943324	2.40707	0.25431	0.001	20.8716	-1.74941	-9.88161	3.11619
L10050692	1017	16.1858	9.54423	3.82895	7.93836	41.5478	11.502	7.50664	2.12207	1.58687	-0.0806724
U24092	218	24.3164	51.2714	31.2595	35.6092	4.81556	14.0535	25.0139	-3.41238	-1.15337	-0.509516
U12225	459	34.6469	42.9348	36.7629	45.3253	4.00247	16.99	35.0468	-3.42319	-1.11357	-0.371034
C3712.2	805	70.7029	59.9233	102.39	71.3599	6.19442	25.2565	79.9328	-3.27408	-2.01935	0.163674
L10034195	576	4.35936	9.19174	7.32387	7.00808	0.001	2.90119	3.78683	-13.1661	-1.33596	-0.888027
L10051089	900	15.4999	21.8968	16.2252	25.876	100.313	38.373	16.965	2.19572	1.24186	-0.609051
L10032348	1227	16.8263	12.9448	11.1077	10.3757	3.20841	4.53975	6.4441	-2.01245	-1.29087	-0.687159
C3343.1	2397	2.4443	3.31317	3.38448	2.97946	0.001	0.580964	0.682483	-11.694	-2.54241	-2.12619
L10061167	2955	2.3604	2.38892	5.38094	2.41684	0.001	0.942517	0.46134	-11.2221	-2.51327	-2.38922
L10057479	3513	2.62083	3.76775	5.72708	3.53557	0.224123	1.26849	0.155225	-4.07134	-2.17468	-4.50952
L10061166	459	9.72546	11.5347	22.6233	14.2064	0.571782	3.03392	3.56408	-4.33438	-2.89856	-1.99494
L10026474	1263	9.05698	8.84969	7.45099	6.39217	1.87017	3.30777	3.45402	-2.24245	-1.17158	-0.888027
L10013098	1032	2.16278	3.42018	3.14441	5.4159	0.001	0.269878	0.792593	-11.7399	-3.54241	-2.77255
C3669.1	1375	22.7257	25.4561	30.6803	29.8091	4.77178	11.5457	11.8975	-2.41541	-1.40996	-1.32509
C804.3	1277	6.77288	8.06167	8.63988	8.26735	0.822076	2.181	4.05669	-3.29373	-1.98602	-1.02712
U13114	1222	8.67591	8.90591	5.57658	3.30332	0.001	0.227916	0.446239	-13.1205	-4.6128	-2.88803
U4430	760	9.5447	12.7717	14.0903	13.4828	1.3813	2.93173	5.74004	-3.20885	-2.26488	-1.23198
L10061058	660	2.95908	6.6849	3.4417	5.64567	0.397648	0.843982	2.47865	-4.07134	-2.02784	-1.18759
U1563	902	11.4445	21.196	10.0733	14.4584	61.102	51.5652	55.3163	1.52743	2.35586	1.93579
L10018855	744	0.749997	1.58137	2.1808	2.08677	11.2881	4.86651	5.49702	2.83555	1.15803	1.39737
C3604.1	942	72.2673	39.9675	19.6356	31.9742	5.29353	4.43493	6.65711	-2.91652	-2.14648	-2.26394
U11513	704	121.269	131.609	87.1182	141.142	24.9773	31.2537	32.1451	-2.39757	-1.47895	-2.13448
C768.2	2085	4.01437	9.73399	10.8946	5.95706	43.6784	25.2466	16.0845	2.16582	1.21247	1.433
L10048427	1017	1.64601	2.89219	2.23355	6.10643	25.29	14.7883	6.43427	3.12833	2.72705	0.0754468
U21044	1513	17.3337	25.6615	29.5978	33.2471	104.077	66.6372	74.0648	2.01997	1.17084	1.15556
L10016962	3648	21.4144	38.1377	19.6588	29.0254	185.972	110.703	33.2594	2.2858	2.49345	0.196446
L10022565	669	11.2601	14.5089	13.5816	6.49801	1.1769	4.16314	5.70572	-3.62388	-1.70591	-0.187588
L10005591	678	1.64601	2.16914	0.957238	3.20587	117.289	48.8837	13.2707	5.75679	5.67433	2.04945
L10039699	648	0.001	0.001	0.001	0.95837	7.69523	3.00864	0.420759	12.9097	11.5549	-1.18759
L10027832	660	5.91816	2.67396	3.93338	4.23425	102.196	36.2912	8.26218	5.25621	3.20578	0.964415
L10011424	669	9.59189	18.4659	16.977	14.3884	1.1769	1.66526	4.48307	-3.97181	-3.34977	-1.68235
L10018865	615	0.453657	0.478269	1.0553	1.51469	61.8779	20.8319	0.886673	7.01546	4.30308	-0.77255
C1059.1	789	1.76805	4.84634	2.46771	3.14841	15.3011	9.88389	13.8227	1.65867	2.00191	2.13434
U384	639	4.8028	4.60306	2.53915	5.83121	34.5002	17.4344	2.13343	2.90594	2.77951	-1.45062
C1575.4	529	22.6786	19.4608	14.1089	17.6094	4.46508	8.42386	13.4007	-2.12381	-0.744047	-0.394038
L10018864	696	1.60344	5.91652	6.99361	8.03048	35.0685	25.6105	5.87612	2.56735	1.87262	-0.450622
L10021771	654	60.5778	70.1608	40.687	64.0965	13.2428	13.6276	17.5098	-2.40546	-1.57804	-1.87209
L10026686	771	0.001	0.381499	0.001	0.001	9.87158	4.69608	5.30451	4.69353	12.1972	12.373
L10061057	654	30.7155	32.3819	23.8168	35.6092	4.41426	9.79483	8.75488	-2.87495	-1.28189	-2.02409
C548.2	2191	20.7562	11.948	8.73834	12.6132	0.239569	1.39829	2.11551	-5.64019	-2.6437	-2.57586
L10046484	1464	27.252	13.863	12.6344	17.8163	1.07561	1.52193	4.09723	-3.68801	-3.05338	-2.12047
C1551.2	2145	0.390208	0.274252	1.36155	1.15809	1.34589	1.03875	8.5164	2.29498	-0.39041	2.8785
U15805	1512	17.1607	17.119	17.5987	15.197	1.38861	4.60506	5.95074	-3.62388	-1.93418	-1.35265
L10053376	1359	2.46357	4.32871	4.05928	3.42728	7.53161	8.60749	17.4545	0.799022	1.08437	2.34847
U21180	691	2.42257	5.108	4.69614	5.39239	30.3847	18.9438	17.7559	2.57251	2.01218	1.7193
L10057806	1143	1.95275	3.34538	3.69077	2.17331	14.6952	14.1328	9.54163	2.13511	1.93706	2.13434
C4569.1	1388	5.82923	13.7744	10.7544	9.6196	29.497	29.4968	56.3769	1.09858	1.45563	2.55105
L10005806	1380	40.6368	61.1717	61.1384	55.1271	11.2206	22.604	39.3172	-2.44672	-1.4355	-0.487601
L10040011	1443	69.7981	79.2923	57.3447	54.2266	8.18444	19.8801	28.909	-3.27622	-1.52834	-0.90748
U23866	243	33.2962	50.8383	29.3789	29.39	4.32013	18.3384	31.4167	-3.55677	-0.679917	0.0962054
U2132	816	19.147	18.7439	18.6908	12.938	0.964881	5.80237	9.02157	-4.27993	-1.68761	-0.520163
U13463	1478	2.83152	2.58712	3.95201	1.68071	6.74764	8.66823	11.4374	1.38304	1.13315	2.76661
L10039811	1488	16.3124	14.0347	15.4837	11.8946	2.64564	5.05368	8.97846	-2.40731	-1.61534	-0.405768
L10059761	1164	6.23194	5.55927	5.57566	5.33526	0.676412	0.717819	2.81085	-3.03892	-2.95745	-0.924553
U7573	1622	15.3088	19.5849	23.2074	17.6123	3.88332	5.83815	7.56433	-2.33438	-1.991	-1.2193
L10031082	1455	5.1773	5.05388	5.12961	7.46936	0.721506	1.91418	1.31173	-2.80831	-1.42212	-2.50952
C2354.1	395	9.18225	15.6376	9.03681	8.64717	1.32885	7.05098	8.97336	-3.55677	-0.357989	0.0534205
L10029831	1230	35.8389	37.7833	40.1013	25.4973	7.89477	19.2469	31.4769	-2.25878	-1.05902	0.303948
L10014402	960	4.94061	6.43422	3.38025	3.55795	17.7699	15.6664	13.3486	1.4656	2.21247	1.90757
L10044550	2103	2.78601	3.77635	2.16027	1.47652	0.374391	0.529746	1.55579	-3.33438	-2.02784	0.0754468
L10062696	1512	6.45831	7.58683	8.37013	14.9916	3.29795	4.60506	3.06553	-1.20193	-0.862031	-2.28995
L10031484	1989	0.280542	0.591525	0.978895	0.468344	5.14603	1.82035	3.70116	3.12095	0.894992	2.98234
L10045394	1986	2.52869	4.44314	6.53582	2.81431	19.4259	13.3227	13.866	2.12833	1.02744	2.3007
C4323.4	2708	1.75147	2.4982	3.59494	2.52262	13.2775	4.31964	9.06155	2.41002	0.264942	1.84483
L10009079	927	3.91261	10.4709	5.95098	6.36432	1.98181	2.70402	5.88246	-2.40149	-1.13802	-0.113587
L10021613	1710	2.93683	4.98827	2.65675	3.08696	0.767391	1.79161	0.318891	-2.7005	-0.568408	-3.27505
L10005119	1710	7.83155	9.97653	7.40096	8.17136	1.53478	2.11736	2.07279	-2.7005	-1.80545	-1.979
C3662.1	1158	17.588	19.5582	15.6927	15.5524	2.71967	4.56974	4.94447	-2.84628	-1.77991	-1.65325
L10011824	4266	13.6687	17.513	17.4194	13.6113	35.0669	24.4826	58.2885	1.00168	0.491058	2.09841
C1483.2	5327	1.04749	0.773024	1.03558	0.816063	2.1185	1.2548	3.68518	1.45446	0.277015	2.17498
L10054384	750	6.69598	7.45144	7.35541	4.14016	0.001	1.48541	1.09061	-12.8633	-2.30795	-1.92455
C1828.1	3365	4.22851	3.409	4.43601	4.15246	0.389967	1.57259	0.97231	-3.12793	-1.49612	-2.09448
L10055791	3048	22.7007	23.2568	24.2739	22.2085	2.32483	9.59448	8.1402	-3.32245	-1.33913	-1.44798
L10002915	3057	0.821391	1.73191	1.16766	2.64093	7.98418	3.09764	1.51622	2.20478	1.40755	-0.800564
L10049080	2994	6.24347	9.43121	8.34562	8.29691	2.19145	4.00003	2.45879	-2.10556	-1.06101	-1.75463
L10064524	2994	4.6593	5.30505	7.045	4.5633	1.13955	1.67443	4.55331	-2.2189	-2.07293	-0.00316304
L10060771	2961	2.63829	2.88076	1.86307	2.20221	0.531809	0.282182	1.10497	-2.43747	-2.72299	-0.994943
L10047762	2703	0.001	0.870546	0.840372	0.229753	5.34022	5.15194	3.63133	2.61691	2.61602	3.98234
L10021397	2946	0.757635	0.798739	0.881205	0.948611	3.91979	4.72698	3.3318	2.29498	2.42337	1.81241
L10007037	1311	0.851256	1.79488	1.98019	3.07906	0.400378	5.52354	13.5182	-2.16445	1.47995	2.13434
U20245	860	9.08369	10.6026	10.5652	8.66545	0.915515	2.91468	2.5363	-3.53369	-1.85792	-1.77255
U292	1315	1.273	4.02619	3.70156	9.2091	4.19118	19.4854	38.3579	0.0579407	2.39619	2.05839
L10023472	2667	5.23058	2.97775	3.40686	3.02711	0.0984056	0.626578	0.102232	-4.91934	-2.44288	-4.88803
L10048120	1287	22.9789	32.2247	22.6926	23.403	7.54512	18.3945	41.9465	-2.09455	-0.302947	0.841856
L10048724	1230	6.57803	12.1959	7.12325	3.53428	7.6814	10.6424	15.7384	-0.666952	0.579216	2.1548
L10039960	939	4.45685	9.71055	14.8601	4.62957	0.001	2.37286	2.03255	-13.2453	-2.64675	-1.18759
L10003174	1644	4.41239	3.04155	2.9608	2.26651	7.18379	6.43767	14.2628	1.23994	1.12055	2.65371
U3999	1765	24.8175	21.1644	20.4079	20.7594	5.35304	3.15596	6.95147	-1.98321	-2.69297	-1.57838
L10054328	1311	9.78944	12.7885	10.6435	9.47405	1.20113	4.24888	5.61526	-3.41238	-1.32482	-0.754628
L10027032	1359	1.84768	3.46297	0.955125	1.82788	0.001	0.409881	0.401254	-11.7578	-1.22049	-2.18759
L10019396	1890	6.19998	5.60259	4.80746	6.0788	0.138861	1.17889	0.577041	-5.33438	-2.02784	-3.39704
L10008687	2073	4.84513	6.95256	5.63537	5.09281	1.39263	3.35883	6.97084	-2.31973	-0.746554	0.45287
L10049025	2085	1.60575	2.11608	2.33456	2.68068	10.4476	9.75133	4.83843	2.3037	2.06245	0.851941
U4732	2618	2.34453	2.02232	2.72692	2.13492	12.9319	6.0639	5.62384	2.67685	1.15297	1.39737
L10031328	1311	0.212814	0.001	0.495047	0.473702	1.8017	8.7102	67.1751	10.8151	4.13707	7.1478
U20215	927	12.3398	15.8649	13.6523	15.7433	4.52984	9.0134	2.35298	-1.80831	-0.598997	-2.74218
L10031329	1278	0.218309	0.690459	0.001	1.70077	0.410716	2.1793	8.53371	-0.749414	11.0896	2.32699
L10063266	2865	3.31098	2.0533	2.37856	3.14305	0.18321	0.972125	0.570999	-3.48638	-1.29087	-2.46061
L10036333	2886	5.51038	7.33811	7.53352	5.80999	0.909382	2.41263	1.22816	-3.01245	-1.64272	-2.24204
L10049713	1119	28.9222	30.4913	24.0695	31.6339	2.81445	5.2268	4.14217	-3.43747	-2.20321	-2.93301
L10030158	3102	4.58702	5.59446	5.43978	3.80382	0.507636	0.628497	1.31843	-3.46213	-3.11357	-1.52862
U1660	3349	9.41382	8.34365	9.78646	7.88101	1.01876	4.24133	3.58217	-3.03387	-1.20627	-1.13755
U22652	1557	21.8612	15.3019	24.3847	21.7378	4.38256	8.58617	4.72807	-1.80386	-1.50589	-2.20088
L10045438	2289	9.2634	2.44149	3.96946	4.88354	1.14656	0.73005	3.69253	-1.09045	-2.44288	-0.403316
U20230	858	15.9335	11.6557	11.3463	20.2665	71.5767	50.9635	20.3377	2.61845	2.16725	0.00505746
L10019556	1245	3.36143	3.0713	2.08516	2.49407	0.001	0.223706	0.218998	-11.5846	-3.22049	-3.50952
L10044811	918	1.21568	1.28164	1.41396	0.676496	2.57302	3.9441	7.12816	1.00547	1.47995	3.39737
C4594.2	2756	1.92343	2.56141	2.59038	2.14068	0.666594	0.404229	0.989303	-1.94206	-2.67992	-1.11359
L10051441	2274	0.981527	1.55217	1.42702	1.77513	7.73263	4.65415	2.87759	2.31667	1.70551	0.696935
C446.10	291	8.62884	5.05388	4.46053	8.53641	36.0753	12.4422	6.55864	2.83555	1.47995	-0.380233
L10028328	2931	2.37973	2.80989	2.21429	1.69505	0.0895421	0.855212	1.02326	-4.97181	-1.37249	-0.728156
U2672	827	38.122	35.5666	34.9224	33.7921	6.66433	12.4607	14.1766	-2.41599	-1.48677	-1.25318
L10063842	3102	20.057	15.7403	15.2732	14.3144	1.18448	4.93819	3.9553	-3.73214	-1.62895	-1.85561
L10048038	1446	10.2261	7.52629	13.9137	6.22742	0.362998	1.54088	2.26267	-4.37391	-3.17468	-1.46061
L10063472	1251	6.4676	7.28874	11.4134	12.6588	1.25874	2.6716	1.96153	-2.53369	-2.09495	-2.69009
L10032062	1569	4.26767	4.31174	3.10233	3.36437	0.501812	0.887552	1.21642	-3.10305	-1.80545	-1.4677
L10043865	1296	1.07639	1.5887	3.25505	3.59389	9.72029	4.51296	3.78683	2.61316	0.471393	0.0754468
U9698	1469	29.0584	36.4416	24.0782	33.6088	257.445	149.969	176.138	2.82061	2.63886	2.38979
L10048073	594	33.8181	21.7878	24.5836	31.3648	0.441831	9.84645	6.88515	-5.62388	-1.32002	-2.18759
L10062807	1371	2.442	3.43266	4.02375	5.20917	15.5057	11.9856	6.96048	2.1754	1.5747	0.418133
L10041241	2667	10.5658	11.5801	9.12552	9.19776	0.885651	1.98416	1.22678	-3.70877	-2.20138	-2.90641
L10012502	1356	1.23451	3.47063	2.6324	1.83193	0.001	0.821575	0.201071	-11.761	-1.67992	-3.18759
L10043344	2886	12.7609	14.0647	13.268	14.7402	2.45533	5.40429	3.87343	-2.51809	-1.29577	-1.92807
L10006905	3345	1.50134	2.11039	2.91035	2.97052	0.001	0.499577	0.489062	-11.0433	-2.54241	-2.60263
U11059	3460	5.56385	6.63081	9.56629	9.24356	40.0498	24.6316	18.8335	2.59454	1.36448	1.02678
L10034657	1644	4.75181	2.86263	2.17125	3.77752	9.57839	9.31768	16.9164	1.74244	2.10144	2.16291
L10040871	1299	9.66509	12.4538	12.7403	12.9081	2.42446	2.57288	6.29681	-2.36085	-2.30795	-1.03558
L10024685	2526	0.001	0.232887	0.128465	0.368779	4.57154	1.10259	3.45402	4.29498	3.10144	3.22745
L10042368	1356	5.34954	11.4965	11.7262	13.9685	46.838	51.5538	28.7531	2.02649	2.13635	1.04155
U7401	1046	8.26861	10.4044	7.75582	8.60884	0.001	1.86386	2.86728	-13.3449	-2.05699	-1.58614
U14163	1241	2.473	3.0812	5.4912	3.50295	0.001	0.448854	0.878814	-11.5893	-3.6128	-1.99494
L10044812	1245	0.896382	4.48882	1.04258	3.99051	20.0261	14.0935	7.44592	2.15748	3.75679	0.899875
U14507	918	8.50977	14.7388	13.7861	19.6184	3.71658	4.85427	4.4551	-1.98757	-1.50589	-2.13868
L10007972	648	4.73609	4.53913	3.00466	5.27103	18.2255	6.44708	6.31139	2.00547	1.10144	0.259871
L10017839	1311	110.45	184.424	177.722	204.639	12.6119	34.4159	42.2184	-3.87017	-2.36848	-2.27714
U11843	1222	5.25121	6.25821	9.29429	6.86074	0.859076	2.735	2.23119	-2.86489	-1.76481	-1.62055
L10033573	1425	8.22313	14.2424	12.0693	11.7668	2.21009	9.77242	7.65339	-2.68801	-0.304549	-0.620547
L10021267	2325	1.67999	1.64463	2.65186	3.07173	0.112881	0.958327	0.234539	-3.86489	-1.46841	-3.71115
L10043258	2325	21.4799	26.6936	19.9587	20.9679	5.53116	11.1406	8.32615	-2.27084	-0.841198	-1.33246
L10006753	1998	0.001	0.001	0.324828	0.155411	2.36439	1.53336	0.409387	11.2073	2.23895	1.39737
L10019072	1176	6.40559	3.75173	3.5872	2.90445	0.001	0.710495	1.39108	-11.8733	-2.33596	-1.06206
L10054223	2895	3.1803	2.84484	1.233	1.93064	0.001	0.288615	0.470902	-11.4741	-2.09495	-2.03558
L10054349	1371	5.69801	4.93444	4.97051	4.30323	0.382856	2.23461	0.994354	-3.68801	-1.15337	-2.11359
U14257	1341	17.6845	12.2831	14.0352	7.17813	0.587131	2.90768	2.43984	-4.38684	-2.27111	-1.55682
U18061	1619	36.3612	62.1337	80.9756	69.4288	4.86315	16.8588	13.641	-3.67541	-2.26399	-2.34758
U13404	1427	1.95514	2.06122	4.09325	1.52318	0.367831	0.195174	0.382133	-2.48638	-4.39041	-1.99494
L10016638	2931	7.04399	6.0212	4.09643	6.25049	0.44771	1.42535	2.32559	-3.74941	-1.52305	-1.42637
L10011369	1119	60.3376	60.9826	89.6082	79.3623	11.2578	19.9116	17.2996	-2.43747	-2.17002	-2.19771
L10049197	2604	0.001	0.451821	0.249235	0.715465	5.64404	4.59912	2.82704	3.6429	4.20578	1.98234
L10014895	2796	1.19742	3.89235	4.75846	4.33117	16.2387	14.6429	3.99812	2.06072	1.62164	-0.115438
L10049248	2937	8.6445	8.01187	11.2698	6.76635	1.07231	2.84488	5.29151	-2.90142	-1.98602	-0.354698
L10012498	1395	2.99999	6.53635	4.41976	4.67437	0.001	2.99477	2.54084	-12.6743	-0.561522	-0.879465
L10040381	2025	4.95998	6.53635	7.69194	6.44025	1.55525	3.30091	5.38572	-2.07134	-1.22049	-0.257977
L10050947	1131	22.4482	17.4245	20.945	22.7873	3.24869	6.15636	12.7768	-2.42319	-1.76645	-0.834707
C1411.11	2499	1.11644	0.706208	0.519414	1.3668	4.30587	2.6748	2.72761	2.60814	2.36448	0.996837
U17830	1152	33.4218	29.8732	24.7885	25.876	1.82255	5.56061	7.10031	-4.03482	-2.15635	-1.86566
L10046770	1824	0.45888	0.645034	0.711631	0.51071	4.46046	3.05388	2.39168	2.78974	2.10144	2.22745
U13234	873	1.27835	1.68463	0.371711	1.42273	2.70565	0.957092	10.6187	0.683545	1.36448	2.89988
L10032787	3042	7.6124	6.47833	9.174	6.73694	0.431374	3.38758	1.07555	-3.90861	-1.4373	-2.64702
L10029520	870	1.92413	0.676174	0.372993	0.35691	7.23994	1.92079	0.940179	3.42051	2.36448	1.39737
L10019772	1440	5.81248	8.3747	7.21119	7.33153	1.6403	4.06166	5.11222	-2.35208	-0.828168	-0.520163
L10030343	780	1.07307	2.63968	2.49618	2.38855	11.7765	12.1403	15.3804	2.15748	2.28202	2.68688
L10020097	732	4.9549	4.8219	8.42291	6.78714	23.6633	18.2632	24.5834	2.29498	1.11655	1.85681
C5544.2	1076	4.66727	4.92049	3.31742	4.04012	25.6106	19.672	29.1403	2.37987	2.56801	2.85055
L10006819	1086	41.3617	48.4809	36.7532	45.7476	9.42492	13.5923	17.5743	-2.36287	-1.43508	-1.38023
U15817	1578	141.621	152.101	113.309	150.533	35.9244	53.3024	72.3962	-2.08199	-1.08799	-1.0561
L10037943	882	39.857	43.6868	40.8389	51.0479	4.76096	13.8941	12.6743	-3.19787	-1.55547	-2.00994
L10053728	1230	2.04146	0.717404	0.791472	1.00979	8.10814	4.75512	4.43337	3.49851	2.58687	2.13434
L10046593	1593	26.9717	25.6653	22.4077	21.4415	3.13026	7.69279	8.38666	-3.03547	-1.54241	-1.35424
L10060081	1599	9.24762	8.09379	8.52355	7.76765	0.984795	2.09016	1.87565	-3.03892	-2.02784	-2.05008
L10060079	1809	4.62685	3.7397	3.22889	1.88813	0.290158	0.615841	0.452159	-3.68801	-2.39041	-2.06206
U13323	1985	16.0231	15.707	17.0017	12.045	0.661077	2.38526	2.88448	-4.57044	-2.83346	-2.06206
U1679	2123	42.0535	45.0278	53.1923	51.7764	2.47242	12.9877	12.7143	-4.18682	-2.03407	-2.02584
L10057510	1677	8.15203	10.3482	11.2231	10.9244	0.625993	2.98942	2.11358	-4.04709	-1.90854	-2.36979
L10061137	1677	2.16278	2.45552	3.28954	2.03675	0.001	0.498236	0.162583	-11.2618	-2.72299	-3.64702
C4749.1	549	1.01639	2.67883	0.001	0.565595	3.82438	3.55118	15.3957	0.51362	11.7941	4.76661
L10008928	1080	0.516665	1.08939	0.901399	0.862533	4.37413	2.83672	7.82612	2.00547	1.65398	3.18165
U16566	810	10.6777	8.352	15.2236	11.5004	0.32401	4.46998	1.68304	-4.68801	-1.76797	-2.77255
L10008342	1650	1.85999	5.16966	8.45676	5.64567	1.11341	2.02556	0.991462	-2.21508	-2.06179	-2.50952
C618.3	1375	7.91343	9.19843	10.3841	8.58142	0.572613	1.41789	3.56926	-4.00575	-2.87256	-1.26559
L10049394	603	10.1791	21.4626	30.1363	30.3818	74.4255	154.268	49.2854	1.79397	2.35586	0.697954
U18248	362	15.4143	15.4381	20.6176	18.8709	3.62497	2.30813	3.76591	-2.09045	-3.15908	-2.32509
L10060083	1602	8.01121	8.07863	7.49478	8.52842	0.98295	1.39083	1.36156	-3.03892	-2.42994	-2.64702
L10004487	831	5.70756	4.24745	11.3244	5.97857	0.001	3.0164	2.95291	-12.0524	-1.90854	-1.01766
U5129	845	28.3952	43.1631	45.6993	58.4277	13.9765	18.7873	9.03462	-1.62679	-1.28241	-2.69312
U1533	882	4.74488	24.0111	13.9809	17.6027	27.9706	64.4182	118.706	0.220212	2.20401	2.75352
U13141	1020	20.2411	20.7625	15.907	20.0919	3.85953	5.188	3.47498	-2.42749	-1.61641	-2.53154
L10046588	1572	7.45417	3.18086	9.28922	4.93817	0.166952	2.30323	3.81574	-4.25191	-2.0119	-0.372012
C4611.2	1809	14.4975	15.284	21.1672	8.92571	0.145079	2.00148	6.48095	-6.71904	-3.40269	-0.461763
U2874	601	11.1414	15.6611	20.5177	17.5664	0.001	3.70734	4.53664	-13.9349	-2.46841	-1.95312
U54	1698	12.6519	17.8422	25.6086	19.0184	1.2365	4.42867	3.69317	-3.85095	-2.53169	-2.36447
L10023688	#N/A	#N/A	1.76835	0.216769	0.207423	0.001	0.186048	4.37117	-10.7882	-0.220485	4.39737
U17918	820	51.7169	73.1752	55.0073	80.6573	14.0826	51.9666	54.8629	-2.37745	-0.0820383	-0.555975
L10013659	579	4.33677	22.3523	9.52774	11.2621	7.70572	26.4564	72.0479	-1.53642	1.47341	2.67748
L10063515	1572	25.3797	14.4074	12.5921	15.8021	1.16866	3.01192	2.60164	-3.62388	-2.06376	-2.60263
L10006919	1224	4.78675	7.93013	3.97676	5.83478	1.28651	0.910176	3.11857	-2.62388	-2.12738	-0.903795
L10059068	1578	26.344	16.9622	20.1529	18.4969	0.665267	3.88296	5.35628	-4.67225	-2.37576	-1.78798
L10021156	1248	19.2259	22.6258	20.2815	19.1582	3.15442	4.01703	9.61273	-2.84252	-2.33596	-0.994943
U20397	1886	43.196	24.4853	28.3898	32.4342	1.2524	6.35	6.07178	-4.28915	-2.16054	-2.41732
U4078	1423	38.4285	43.8206	33.9782	31.2039	5.71741	10.7648	15.7115	-2.93818	-1.65829	-0.989907
L10020340	1572	1.06488	1.12266	0.825709	0.790106	5.67635	13.1107	2.4282	2.33805	3.98897	1.61977
L10038130	1209	4.61537	5.10906	5.90495	6.67767	1.30247	0.921469	1.80415	-1.97181	-2.67992	-1.88803
U19153	1553	7.54537	10.4169	8.77601	8.19767	2.19692	1.79339	1.40452	-2.24537	-2.29087	-2.54514
L10014210	1572	1.59732	2.0582	0.206427	2.17279	13.3561	17.8943	5.02984	2.69804	6.43773	1.21096
L10014557	921	6.36154	9.2616	13.0365	11.8001	1.4248	3.02404	8.88117	-2.7005	-2.10801	-0.40998
L10022372	843	4.63344	5.58265	3.07951	6.2618	0.311326	1.98231	2.58744	-4.16445	-0.635523	-1.27505
L10008175	1560	0.178846	0.188549	0.001	0.001	4.87884	2.32095	0.174777	4.69353	11.1805	7.44937
L10044985	1614	2.42007	2.36912	3.41794	1.53909	1.78868	7.42014	11.1493	-0.40546	1.11832	2.85681
L10044986	1593	2.45197	3.50821	4.27783	4.2883	0.164751	0.699344	1.88272	-4.41238	-2.6128	-1.18759
U11251	459	15.8039	17.3021	10.6047	18.2654	0.571782	3.03392	5.34612	-4.91934	-1.80545	-1.77255
L10002129	1011	29.804	28.5117	25.0359	38.3917	1.55755	7.71354	11.5965	-4.1942	-1.69853	-1.72711
L10002587	1011	10.7626	9.60087	9.30821	15.3567	1.29796	3.58129	2.96654	-2.88692	-1.37803	-2.37201
U4466	639	22.2675	22.555	26.4072	34.5013	0.410716	6.10203	9.81377	-5.77916	-2.11357	-1.81377
U22403	1290	2.81162	2.50813	3.01864	3.3699	16.2758	7.98838	1.47951	2.69804	1.40401	-1.18759
L10034563	1128	2.22606	1.82531	1.15072	1.65166	13.4947	4.93819	1.20856	2.88617	2.10144	-0.450622
C5326.2	1742	4.48448	6.58513	7.82385	7.48651	1.35593	7.67432	5.47808	-2.27993	-0.02784	-0.450622
L10020848	945	22.7333	6.8476	5.49424	6.2431	0.277723	2.06307	3.46225	-4.62388	-1.41313	-0.850553
L10063886	999	18.7116	8.24404	7.14623	7.14892	0.788131	1.95155	4.3668	-3.38684	-1.87256	-0.71115
L10056923	1128	2.96807	1.30379	1.4384	1.10111	13.262	8.39492	0.966851	3.34651	2.54505	-0.187588
L10059586	1191	1.17128	2.96358	0.817389	1.82501	0.001	0.467698	1.14463	-11.5331	-0.805448	-0.673014
L10004868	1917	9.6056	9.20613	8.63312	7.61297	1.36905	2.32458	5.68914	-2.74941	-1.89291	-0.420248
U7214	952	0.586132	0.926898	2.04519	1.63084	3.30817	2.92557	10.3104	1.83555	0.516481	2.66041
C4552.2	2887	16.4288	19.7653	14.4998	16.0257	3.63627	4.82359	9.63301	-2.44244	-1.58786	-0.734331
U6200	1500	3.90599	4.1179	4.75939	2.27709	0.174965	1.11406	5.81658	-4.55677	-2.09495	1.35298
L10016472	903	39.2391	34.2018	21.5617	27.8532	6.68472	10.7951	16.9087	-2.35514	-0.998093	-0.720083
L10042327	3903	9.22134	7.83759	8.23107	6.20546	1.34485	3.42523	3.35314	-2.54296	-1.26488	-0.888027
L10062812	3804	6.01417	5.25795	6.31264	3.42836	1.17287	1.75719	1.93523	-2.16445	-1.84498	-0.825018
L10007084	1866	0.001	0.472887	0.52171	0.166405	34.3179	28.2096	4.38347	6.18132	5.75679	4.7193
L10018541	1404	5.7628	5.65646	5.08481	5.08673	0.560786	0.595115	3.49554	-3.33438	-3.09495	-0.541225
U11137	1696	15.4634	14.2212	13.9674	16.4776	5.26133	5.74763	3.376	-1.43454	-1.28103	-2.28712
L10031373	2439	2.05903	1.80895	1.72962	1.78236	6.67149	6.39474	12.5203	1.88285	1.88643	2.81241
U2425	2018	2.48859	2.04058	1.92965	2.46194	0.001	1.93221	1.62132	-10.9948	0.00190734	-0.602625
U19197	700	20.7256	35.7165	26.4239	38.5922	5.99881	13.9257	15.5801	-2.57384	-0.924092	-1.3086
U10861	1122	20.3903	17.3021	13.8825	20.7561	3.97648	9.68096	6.31814	-2.12138	-0.520045	-1.71597
U22558	1857	131.912	143.029	98.9063	121.061	10.8823	24.5968	32.4481	-3.71625	-2.00759	-1.89953
U2742	771	8.68479	7.24848	2.10443	6.84656	2.72319	2.16742	0.353634	-1.41238	0.0425493	-4.27505
U4856	1027	13.3115	9.45129	12.3229	8.46576	2.04438	4.88145	8.76097	-2.20885	-1.33596	0.0494516
U22355	1114	48.5869	27.4597	34.0816	32.3334	4.00504	14.2507	17.622	-2.77743	-1.25796	-0.875644
U13138	1009	479.469	457.674	447.68	442.841	66.0671	114	120.518	-2.79232	-1.97343	-1.87754
U22793	614	362.608	312.819	378.94	263.986	28.211	80.2882	77.2662	-3.471	-2.23871	-1.77255
C4373.2	534	129.573	196.641	218.766	198.867	25.5567	66.2383	55.6537	-2.94379	-1.72365	-1.83726
U9731	476	129.535	390.533	610.149	877.392	1750.02	1602.63	2153.72	2.16385	1.3932	1.29554
U22640	1408	8.32241	7.93832	6.68367	6.83655	1.49118	0.593425	2.90467	-2.41238	-3.4935	-1.23489
U13242	735	26.9509	31.6146	35.3201	46.0487	3.92779	8.33647	17.0639	-3.0088	-2.08298	-1.43221
U20695	647	4.74341	9.54691	7.52327	4.79926	1.21691	4.3047	5.47832	-2.97181	-0.805448	0.190924
C5222.2	478	16.9267	35.0748	11.5409	19.4882	6.03959	6.99198	5.13361	-2.53791	-0.722985	-1.92455
U12116	1286	3.03731	3.2021	4.79438	3.62183	16.1224	14.727	6.99651	2.33197	1.61905	0.949916
U2037	345	333.181	304.367	333.909	293.411	35.7538	71.0412	101.948	-3.08964	-2.23273	-1.52509
C3564.2	555	25.6377	41.338	77.7639	48.6748	0.472879	19.5712	6.38644	-6.44985	-1.99037	-2.93009
U18490	520	187.788	161.775	187.214	135.55	21.7024	33.2074	42.4708	-2.89806	-2.49511	-1.67429
C513.2	694	14.8746	16.5292	15.4303	26.8454	524.896	465.929	92.3245	4.98894	4.91627	1.78204
U11435	422	27.1065	45.3053	42.2931	41.9412	5.59723	9.2398	18.0907	-3.01689	-2.19449	-1.21312
U6787	633	90.7959	72.0238	53.8276	74.0715	17.4136	26.8394	58.5793	-2.04826	-1.00399	-0.33853
U13692	380	124.081	79.7263	132.363	107.045	14.5037	28.5843	60.2704	-2.45863	-2.21121	-0.828693
U20725	689	94.3495	91.3571	97.4924	76.614	8.76096	20.6157	20.1818	-3.38236	-2.24155	-1.92455
U18702	1688	9.25589	10.6293	13.6491	9.19763	3.73148	3.13493	4.19962	-1.51023	-2.1223	-1.131
U18338	337	562.965	644.131	901.292	674.465	138.622	338.018	190.937	-2.2162	-1.41489	-1.82064
C513.1	276	505.433	475.306	668.995	366.764	2245.07	1441.01	1160.75	2.23983	1.10701	1.66213
U17654	225	9.91997	11.7654	20.1913	8.28032	365.094	250.044	39.989	4.95564	3.63037	2.27184
U5377	517	11.8723	8.53392	10.0427	8.40844	0.001	0.001	1.05475	-13.059	-13.2939	-2.99494
C4130.2	559	0.499104	5.788	1.16101	0.001	7.51192	1.49471	10.7305	0.376117	0.364477	13.3894
U16256	414	14.826	21.3142	27.4339	16.5006	4.43752	12.782	7.90296	-2.26399	-1.10184	-1.06206
C4645.2	1782	27.5555	26.0794	20.7595	21.7811	2.20916	4.53249	5.35512	-3.56134	-2.19539	-2.02409
U2131	691	385.188	329.466	466.797	279.056	1742.94	1089.07	796.649	2.40332	1.22222	1.51339
U13999	2484	1.34782	1.89459	3.65785	2.12508	0.316966	0.672739	0.878106	-2.57949	-2.44288	-1.27505
C4139.1	2646	0.632651	1.11162	1.96223	1.87762	7.04225	3.7893	4.12172	2.66337	0.94944	1.13434
U3963	1052	149.047	112.118	129.246	129.872	12.7232	31.2402	27.4725	-3.13948	-2.04865	-2.24103
U18814	1358	13.5596	18.6272	15.2932	15.3198	0.193261	2.87128	8.03099	-6.59072	-2.41313	-0.931749
C3142.2	1374	12.7925	8.77698	12.0449	9.03965	0.38202	3.85136	4.56404	-4.522	-1.64498	-0.985954
U2244	680	10.6676	14.7068	14.7935	14.6123	5.01738	7.37243	3.20767	-1.55147	-1.00476	-2.18759
U9493	1414	8.48441	12.481	12.8516	12.7367	1.11364	2.36363	6.74881	-3.48638	-2.44288	-0.916286
U15964	387	347.487	200.651	375.653	174.914	1146.09	780.127	535.441	2.51396	1.05431	1.61408
U13423	1111	54.494	80.2188	66.8869	83.2876	14.8823	23.5646	24.2957	-2.43035	-1.5051	-1.7774
U13215	931	29.9677	36.9644	26.4901	27.0155	7.89317	11.3679	23.4287	-2.22746	-1.22049	-0.20551
L10047564	687	0.001	0.428145	0.944697	0.001	7.25838	4.05406	0.793747	4.08348	2.10144	9.63253
L10062097	1263	3.53443	2.32887	4.36782	8.11314	20.3641	23.1544	9.28269	3.12833	2.4063	0.194283
L10037297	1263	1.76721	6.75371	4.11089	16.718	45.2998	61.9655	41.88	2.74575	3.91394	1.32486
C5375.1	1366	0.816981	1.50728	3.56336	3.18241	9.99069	13.6606	14.1715	2.72863	1.93871	2.1548
L10037296	1272	0.658017	1.84991	1.78579	0.488226	3.30123	5.03602	28.0797	0.835548	1.49572	5.84584
L10062098	1266	0.881513	2.78802	3.84483	1.22635	6.21914	8.35982	43.9344	1.15748	1.12055	5.16291
L10044514	1467	23.9631	25.0627	18.3598	34.078	3.57802	7.59411	11.3373	-2.80831	-1.2736	-1.58777
L10031352	1275	7.22115	8.99709	4.83574	9.49801	1.85257	3.93196	4.06305	-2.27993	-0.298488	-1.22506
C40.1	791	5.64347	8.92447	4.10245	8.63623	1.32717	2.11262	3.79162	-2.74941	-0.957451	-1.18759
U14453	2329	62.652	19.7017	17.8345	22.5318	18.706	17.8182	171.505	-0.0748145	-0.00131656	2.92822
L10037456	1611	1.0391	1.27806	1.41001	0.963724	0.977459	0.69153	5.24656	-0.386844	-1.02784	2.44468
L10060730	1887	1.62639	1.40287	0.85984	1.64553	5.84144	5.46106	2.45632	2.05794	2.66704	0.577947
L10022096	1887	3.25277	4.05274	3.43936	5.59481	28.2336	22.1394	9.10285	2.80044	2.68641	0.702229
U5156	2196	5.84424	3.08066	3.9898	5.37316	21.5121	15.7267	5.83545	2.80384	1.97882	0.119074
L10055424	1497	1.11823	4.32264	1.51738	5.80784	1.75316	1.48838	0.728529	-1.30196	-0.02784	-2.99494
L10002197	822	31.5656	26.1215	27.2394	21.5318	5.74703	9.14827	14.2628	-2.18435	-1.57412	-0.594213
C4267.1	2369	62.3008	62.2043	52.0521	49.9388	5.42843	16.4592	17.609	-3.51841	-1.66106	-1.50385
U11033	1744	37.5945	38.7908	48.3778	37.5677	5.26701	16.2892	17.0407	-2.88066	-1.57043	-1.1405
L10035001	1494	11.5783	15.1596	21.5032	24.9407	1.75668	8.76182	7.84741	-3.10931	-1.29525	-1.66821
L10015949	1578	7.42583	4.28715	5.14106	5.70649	0.665267	1.05899	1.20948	-2.68801	-2.27938	-2.23821
L10021615	1248	45.6056	39.1238	46.5434	38.5652	5.67796	21.201	21.1917	-2.7846	-1.13445	-0.863799
L10010633	1413	22.5095	24.147	29.6256	20.4371	5.57214	33.9026	44.7666	-2.11554	0.194552	1.13123
L10059872	1494	0.746985	5.11883	5.21291	2.70191	16.8641	114.09	136.691	1.72007	4.45194	5.66079
L10039801	1578	19.4486	17.8942	15.2175	18.1034	1.49685	3.00047	5.52906	-3.57949	-2.34248	-1.71115
L10061766	885	30.8948	75.445	98.6344	93.6798	710.24	948.521	1376.82	3.23481	3.26552	3.87745
L10014286	981	0.001	1.19933	0.330789	0.633052	12.3064	3.97471	4.44692	3.35911	3.58687	2.81241
U7830	280	0.001	1.05048	0.001	0.001	0.937313	2.98408	60.3729	-0.164452	11.5431	15.8816
C3230.3	475	0.001	0.001	0.683165	5.22967	7.7353	28.7309	8.03606	12.9172	5.39422	0.619767
L10047875	366	3.81146	3.2146	3.54649	3.39357	32.2682	12.1755	5.95961	3.3274	1.77951	0.812412
C191.4	1079	1.81	3.2712	5.11266	2.87777	1.45939	0.258122	2.5269	-1.16445	-4.30795	-0.187588
L10029657	2313	0.120622	0.127166	0.420887	0.134246	6.24065	5.41856	9.78388	5.61691	3.68641	6.18745
L10009159	684	0.815787	6.02032	3.79536	4.53965	18.4174	18.7305	22.721	1.61316	2.30308	2.32337
L10009163	615	0.907314	7.65231	105.002	4.54408	161.736	456.944	1913.44	4.4016	2.1216	8.71797
L10047874	1344	2.69865	3.06391	1.20723	2.54139	23.4328	11.3975	5.27452	2.93508	3.23895	1.05342
L10041844	945	2.3619	6.53635	5.83763	7.88602	44.4356	39.493	65.2057	2.76516	2.75814	3.04763
L10059242	1056	0.001	0.278538	0.001	0.001	1.49118	2.3737	26.8521	2.42051	11.2129	14.7127
U16982	327	0.853208	0.899498	6.94656	0.949578	43.34	35.7724	38.3547	5.59044	2.36448	5.33597
L10020516	507	0.001	0.001	0.001	0.001	8.28238	7.69072	2.68888	13.0158	12.9089	11.3928
L10011027	570	0.001	1.03206	0.001	40.8568	11.5109	61.0776	24.3952	3.4794	15.8984	-0.743981
L10024557	1191	0.001	0.987861	0.272463	0.260715	14.103	6.08007	3.66283	3.83555	4.47995	3.81241
L10040792	702	0.397434	11.3129	0.462256	267.164	7.10329	40.8646	226.433	-0.671412	6.46602	-0.23864
L10040777	684	0.001	0.001	0.001	0.001	1.91848	1.62874	6.77644	10.9057	10.6695	12.7263
U16911	1251	10.482	14.1072	32.6838	20.6015	590.98	528.086	257.178	5.3886	4.01412	3.64194
L10027072	996	0.001	0.295317	0.97742	2.49407	25.2962	22.6502	10.4024	6.42051	4.5344	2.06034
U1732	1317	116.726	134.226	112.357	106.333	15.9422	20.9361	33.9521	-3.07374	-2.42402	-1.64702
L10019868	567	0.984124	4.15006	6.29548	0.54764	3.70297	4.91206	10.0982	-0.164452	-0.357989	4.20473
L10063283	1131	0.246683	1.30033	1.43459	0.823639	9.74607	5.91011	8.91965	2.90594	2.04255	3.4369
U13977	2591	0.86144	2.72453	2.00388	1.43811	9.62275	8.27695	13.4695	1.82044	2.0463	3.22745
L10029658	1605	0.001	0.366524	0.202183	0.193465	2.77982	2.25588	4.41679	2.92301	3.47995	4.51285
L10053501	813	1.02952	0.361791	2.794	1.1458	8.39316	5.13863	1.34146	4.53599	0.879051	0.22745
L10059222	1116	1.99999	4.217	4.36161	1.39118	7.76055	6.73824	8.3066	0.879942	0.627512	2.57795
L10009286	1113	0.001	0.528546	0.583115	0.001	0.471604	1.50142	11.7586	-0.164452	1.36448	13.5214
L10065008	966	273.8	275.562	305.692	255.224	68.7363	100.334	119.109	-2.00323	-1.60726	-1.09948
L10059219	1719	0.486909	0.684435	1.32142	0.722541	2.29012	4.21254	6.34443	1.74244	1.6726	3.13434
U13157	1162	48.0205	137.955	170.071	170.755	1483.89	1721.42	2823.9	3.42711	3.33939	4.04769
L10063284	2160	0.001	0.408522	1.3521	0.431266	9.47728	7.60756	9.21463	4.53599	2.49223	4.41727
U12547	441	0.632651	1.33395	0.001	0.001	1.78536	8.84171	77.2823	0.420511	13.1101	16.2379
U13979	1886	0.739658	1.0917	1.03236	0.329281	3.33974	2.80581	4.19242	1.61316	1.44248	3.67039
U20335	1389	198.654	197.785	216.803	180.852	40.8126	75.3933	95.595	-2.27684	-1.52388	-0.919806
L10010656	993	159.87	171.801	141.501	154.787	16.1222	24.4015	49.1487	-3.41362	-2.53576	-1.65506
L10044911	846	9.89358	20.513	7.67148	22.0221	120.676	54.6493	18.3702	2.55653	2.83263	-0.261588
L10047047	2316	18.7927	14.8592	6.72546	10.3236	1.92643	2.88615	4.82674	-2.94735	-1.22049	-1.09682
L10051905	1929	4.48365	3.9645	3.36447	4.02426	0.001	0.433148	1.27209	-11.9529	-2.95745	-1.66152
L10048764	675	0.001	6.10059	7.21119	0.460018	43.5469	166.696	533.59	2.83555	4.53084	10.1798
U10182	518	39.857	99.3702	70.7894	133.676	20.2662	21.5069	21.0542	-2.29373	-1.71874	-2.66656
L10048765	1194	0.001	1.23172	1.63067	0.001	21.3211	62.0475	157.334	4.11353	5.24983	17.2635
L10023589	1401	2.38971	2.93926	2.77947	3.54617	0.001	0.198797	0.583837	-11.5212	-3.80545	-2.60263
L10020399	1611	3.46367	2.73869	3.82717	2.89117	0.001	0.345765	1.5232	-11.4193	-3.46841	-0.924553
U194	1434	11.0899	11.4865	9.95687	8.22835	0.732072	1.748	2.47174	-3.97181	-2.50999	-1.73508
L10000555	495	0.563634	10.1016	16.3891	0.001	85.3618	363.475	1000.27	3.079	4.47105	19.932
L10051904	1206	5.32088	4.87787	3.76704	3.86209	0.435237	1.61658	2.48688	-3.48638	-1.22049	-0.635047
U13320	1949	56.6873	101.567	60.7716	130.004	26.6622	24.0074	19.8648	-1.92956	-1.33992	-2.71027
L10048763	1194	0.233668	5.41959	8.15336	0.26006	45.7195	148.587	391.852	3.07656	4.18777	10.5572
L10064872	1449	0.770184	1.62394	4.25505	2.57153	11.5919	20.951	11.1018	2.83555	2.29977	2.11009
L10044647	1188	0.234848	6.6849	9.28714	1.30687	81.297	243.348	618.746	3.60422	4.71164	8.88709
L10048899	1332	0.628376	0.88329	0.974485	0.233117	1.57626	2.09095	5.32204	0.835548	1.10144	4.51285
U8559	815	0.34233	1.44361	0.796328	1.90498	4.50831	9.56858	7.69447	1.6429	3.58687	2.01405
U24191	340	0.001	23.3578	34.3592	2.73981	143.574	614.369	2194.05	2.61982	4.16034	9.6453
L10013711	1443	12.5675	25.6834	14.1675	27.5437	5.45629	5.21128	4.91265	-2.23484	-1.44288	-2.48715
L10014395	1515	41.6197	82.5133	55.4762	103.299	18.8824	20.406	16.1971	-2.12759	-1.44288	-2.67301
L10015567	1410	0.593615	0.417214	0.690433	0.220221	0.930666	5.53077	14.5028	1.15748	3.00191	6.04123
L10057684	1332	0.209459	2.20823	1.46173	2.09805	9.45758	19.6549	29.6806	2.09858	3.74914	3.8224
L10036403	1272	6.36083	5.08725	4.59203	5.12637	0.825307	1.31374	0.643047	-2.62388	-1.80545	-2.99494
L10060568	1590	1.75471	3.88481	3.06135	5.85871	0.660246	0.87583	0.857396	-2.55677	-1.80545	-2.77255
U11454	641	0.435256	2.29435	3.54372	1.93767	10.6453	17.8145	7.23102	2.21406	2.32971	1.89988
L10042404	2607	2.03336	1.46673	1.49369	1.31018	8.35564	2.77766	2.40545	2.51015	0.894992	0.876543
C3141.2	1571	5.1502	8.05082	8.05579	5.92957	0.501173	1.06371	2.08264	-4.00575	-2.92092	-1.50952
C1153.2	2092	12.803	16.872	14.4258	9.94469	1.75634	2.39639	3.77959	-3.26399	-2.58972	-1.3957
L10032940	1875	16.0703	19.609	22.672	16.8918	0.139972	3.2679	4.65326	-7.13024	-2.79448	-1.86001
L10005993	1872	0.298076	0.471371	1.21342	0.829359	11.6363	14.5803	45.0051	4.62563	3.58687	5.76195
U21052	2160	0.387499	1.49791	2.7042	2.5876	31.1049	43.7112	147.308	4.37612	4.01473	5.83108
L10008716	1842	0.302931	0.479048	0.528507	0.337146	10.8285	12.3986	35.3767	4.49851	4.5521	6.71328
L10048953	1578	5.65777	4.47355	4.93542	4.32906	0.166317	0.705992	1.0367	-4.74941	-2.80545	-2.06206
L10017594	1509	3.51291	3.50858	3.01064	2.46928	0.347843	1.10741	1.0841	-3.33438	-1.44288	-1.18759
L10057628	1425	5.67787	4.74745	3.64355	6.10129	0.736695	1.75904	3.44403	-2.68801	-1.05056	-0.825018
U8673	1897	23.0906	25.4287	19.8431	23.4071	4.28881	7.48772	10.7796	-2.56781	-1.40604	-1.11864
C1153.1	811	27.1775	26.4758	28.8092	17.6123	4.20693	6.18157	10.0858	-2.65384	-2.22049	-0.804259
L10020980	1668	0.334531	1.23438	0.778186	0.930791	5.507	1.3358	1.47114	2.15748	0.779515	0.660409
L10020977	1764	0.948976	1.83418	1.10375	0.176027	3.86828	3.7893	8.34649	1.07656	1.77951	5.5673
L10020976	1725	0.646954	0.170513	0.564354	0.360014	4.26002	2.58332	39.3567	4.6429	2.19455	6.77241
L10021078	1725	1.29391	1.53462	2.44553	3.96015	19.3222	7.74995	88.9873	3.65431	1.66404	4.48997
L10049376	1932	14.0077	12.7885	12.7652	11.5719	3.39606	5.1897	2.54024	-1.91291	-1.29849	-2.18759
L10063889	1938	4.31887	4.70496	4.01862	2.88401	0.135422	0.287424	0.422062	-5.11865	-3.80545	-2.77255
U20329	2329	20.4847	18.565	13.9332	13.3324	2.14105	3.34839	2.5755	-3.1162	-2.05699	-2.37201
U1672	2514	5.10499	2.33998	8.39011	3.70539	21.8184	19.7198	25.3781	3.22098	1.23288	2.77589
C1454.5	1493	0.186871	0.985049	0.65205	0.207978	2.461	1.67892	12.7834	1.32098	1.36448	5.9417
L10059940	1797	0.931549	0.982089	1.80581	1.72795	5.25772	3.71972	2.27589	2.42051	1.04255	0.397375
U16327	1722	7.77698	13.6648	10.1761	11.5405	1.8289	2.1026	3.64169	-2.90142	-2.27493	-1.66403
L10036034	1476	2.26828	3.38774	3.51765	3.57636	0.17781	0.943475	0.369447	-4.25191	-1.89856	-3.27505
U873	1359	1.64238	4.97801	2.14903	4.11274	0.193118	0.20494	1.80564	-4.68801	-3.39041	-1.18759
U7162	597	7.01003	15.7661	8.69691	5.2012	0.439611	0.933045	9.13407	-5.16445	-3.22049	0.812412
L10002408	447	26.8388	28.953	23.9566	25.0077	1.17426	2.49229	6.70956	-4.62388	-3.26488	-1.89808
U17792	1268	37.4052	50.5691	40.6909	35.0183	4.34653	12.3003	6.02071	-3.54032	-1.72601	-2.5401
L10006120	1485	6.38786	9.70549	8.08527	5.64567	44.1831	30.7584	158.083	2.18662	1.92761	4.80739
U12181	1570	6.21972	10.6788	9.30106	6.72446	54.3284	42.5754	83.8796	2.34695	2.19455	3.64083
L10031408	1068	7.57582	7.16061	7.59606	6.68705	0.491475	1.56468	2.80821	-3.86489	-2.27938	-1.25172
L10024855	1071	33.0839	40.6462	32.1171	33.6315	2.20544	10.6621	5.34612	-4.20398	-1.59085	-2.65325
L10041885	1071	19.5377	20.5977	21.5124	18.8453	2.20544	4.68091	3.05492	-3.22335	-2.20031	-2.62499
L10006119	1182	8.02535	7.96307	9.05974	9.71991	41.743	33.9306	83.2719	2.39014	1.90505	3.09881
L10001161	603	6.0149	5.85345	4.84334	2.57473	0.001	0.923761	0.904318	-12.5151	-2.39041	-1.50952
L10021498	1101	5.82832	5.34306	3.53682	3.94838	0.476744	1.77075	0.495281	-3.48638	-0.998093	-2.99494
U15444	1316	10.1763	12.7399	12.8223	9.674	2.59257	6.3491	3.5221	-2.2969	-1.01403	-1.45768
L10009324	1140	13.2157	15.7388	10.8168	10.8952	1.61152	3.17604	4.06586	-3.28783	-1.76797	-1.42205
L10031444	1182	2.3604	7.21653	5.49075	4.72861	35.97	29.218	52.5928	2.31742	2.41178	3.47538
L10006122	1185	1.17721	2.97859	4.65533	2.88239	4.4295	7.75608	18.637	0.572514	0.736446	2.69283
U18739	1295	84.2383	92.4427	120.53	52.2715	1.01331	19.1411	6.94789	-6.51141	-2.65464	-2.91138
U16452	1249	8.93512	12.2458	11.4317	12.679	84.891	40.8071	10.2599	2.79332	1.83578	-0.305424
L10032985	1461	5.9199	8.65697	5.99699	5.73841	0.001	0.571897	3.7324	-13.0796	-3.39041	-0.620547
L10041974	726	3.84296	7.69777	7.15159	3.84932	0.722997	1.15088	2.62888	-3.41238	-2.63552	-0.550158
L10006756	1224	23.2499	32.2011	32.6094	27.6518	2.57302	13.6526	7.57367	-3.64558	-1.25611	-1.86831
U14340	1485	15.7818	20.2033	19.8854	17.9825	3.00445	4.68879	8.44579	-2.74941	-2.08442	-1.09029
U16406	1765	37.9375	36.4962	40.448	37.6485	7.28609	17.3578	15.4477	-2.32453	-1.22049	-1.2852
U14488	1908	9.50468	17.8825	23.8105	13.5076	53.9201	87.729	66.5911	1.59228	1.88145	2.30156
U13497	535	9.38688	19.2425	13.9506	15.0903	1.47167	8.84997	4.58667	-3.70877	-0.656584	-1.7181
L10009417	1914	4.51879	5.22498	4.91672	2.10901	0.6856	1.0186	3.13393	-2.92999	-2.27111	0.571404
L10017277	1770	1.57627	2.49268	2.5667	2.45603	0.001	0.472057	0.308081	-11.2835	-2.44288	-2.99494
L10030667	1284	3.69391	4.1234	2.78002	3.14381	0.204399	1.08456	2.12346	-4.33438	-1.35799	-0.566099
U3682	266	54.5412	66.3464	54.8972	57.1996	7.89317	24.082	25.6252	-3.07134	-1.18878	-1.15844
L10041762	1560	4.29229	8.67323	5.40839	17.5161	43.5731	29.1011	15.7299	2.32879	2.4278	-0.155166
L10003079	2133	15.1729	15.4445	14.9092	11.3549	3.56821	6.65926	15.4669	-2.11383	-1.16277	0.445873
L10010542	1767	10.2631	8.65595	6.42763	10.0165	5.49551	4.09811	1.23442	-0.655438	-0.649328	-3.02048
U27983	806	8.30766	8.39345	4.0261	9.63126	2.60494	3.10996	0.338278	-1.68801	-0.372488	-4.83144
L10046780	2271	1.84279	2.46084	2.00046	2.18767	0.115565	0.367918	1.80087	-4.41238	-2.44288	-0.280697
L10025053	1023	0.001	0.862568	0.634416	0.001	0.769642	0.816756	16.7909	-0.164452	0.364477	14.0354
L10039989	1077	11.6573	10.6512	7.53258	12.3974	4.63	4.65483	2.53159	-1.20193	-0.694416	-2.29192
U14635	442	6.31219	0.665465	2.20251	2.10755	0.593773	0.630122	16.0384	-0.164452	-1.80545	2.92789
L10028613	1485	14.8424	14.6573	19.4484	17.5643	71.7534	91.15	26.8062	2.29143	2.22859	0.60992
U8721	2430	83.8145	108.697	124.326	122.032	623.718	662.588	172.567	2.52058	2.41398	0.499895
L10031058	1482	183.552	221.098	225.97	235.712	1007.29	931.199	261.429	2.18772	2.04296	0.149394
L10020566	1131	121.122	95.7046	105.012	77.1475	15.7794	24.1329	34.4732	-2.60055	-2.12148	-1.16214
C5378.3	321	14.7756	9.16311	24.262	13.5426	6.54075	1.73529	8.49383	-0.48638	-3.80545	-0.673014
L10004704	1359	3.90065	7.79167	7.87978	4.56971	1.15871	4.30375	9.22884	-2.74941	-0.872562	1.01405
L10036716	1383	6.45551	10.8467	6.10057	9.8789	2.08744	4.83321	11.6316	-2.37745	-0.335962	0.235624
L10024090	1650	1.18363	1.78264	0.393338	1.6937	8.11202	6.92065	0.495731	2.18605	4.13707	-1.77255
L10064449	1470	3.79591	1.60074	1.76601	1.90109	28.2087	25.5778	0.185478	4.13933	3.85633	-3.35751
U18136	414	6.0652	3.55236	4.70295	3.00011	47.5449	25.5641	0.001	3.74244	2.44248	-11.5508
C2178.1	219	64.9724	100.731	69.6423	65.2217	16.7775	25.4351	28.6347	-2.58592	-1.45315	-1.18759
L10035998	453	2.46357	2.59722	2.14903	2.05637	14.4839	16.6002	9.02821	2.4794	2.94944	2.13434
L10041051	2064	2.02761	4.13272	2.51553	2.70795	0.25431	1.07951	1.18889	-4.02243	-1.22049	-1.18759
U22189	244	21.7253	25.315	17.2891	12.7259	1.07561	4.5658	12.2917	-4.55677	-1.92092	-0.0500841
C4629.2	1609	0.520197	0.365613	0.403361	1.15791	3.9147	3.63505	3.05018	3.42051	3.17183	1.39737
U31202	231	14.4935	20.373	14.0478	13.4421	0.001	2.41138	4.72125	-14.3144	-2.54241	-1.50952
U4218	509	1.6444	11.5574	7.01285	6.71047	0.515614	3.28307	1.07132	-4.48638	-1.09495	-2.64702
L10023246	3648	2.2944	0.725664	2.13489	1.95772	3.0216	3.97004	3.21383	2.05794	0.894992	0.715115
L10054852	2952	0.472559	1.19567	0.879414	0.315561	1.24467	1.69826	2.95558	0.0579407	0.94944	3.22745
L10057905	3048	1.92224	3.86005	4.7909	3.05622	1.03326	1.9189	0.715622	-1.90142	-1.32002	-2.09448
U5558	273	18.3955	9.69678	23.7732	28.4352	6.72943	8.16158	3.9949	-0.527022	-1.54241	-2.83144
L10057922	3183	18.8454	20.6071	19.5742	18.0473	2.55604	4.81252	7.10968	-3.01116	-2.02409	-1.34393
L10002592	2811	4.66487	3.55767	3.00146	2.87204	0.560187	1.08988	2.13388	-2.66695	-1.46149	-0.428596
L10015370	2862	4.48426	2.56932	2.49444	2.60387	0.366803	0.973144	1.33373	-2.80831	-1.35799	-0.965195
L10019427	3060	3.64705	5.479	4.02978	4.7693	26.9309	12.7425	9.97942	2.29728	1.66087	1.06518
U4693	3344	4.17164	8.26817	9.70405	10.1213	48.895	25.3194	16.8777	2.56405	1.38359	0.737715
U4833	647	10.7805	5.90999	6.52016	3.35948	11.3579	9.47033	16.435	0.942463	0.538507	2.29046
U4692	345	4.04346	10.2308	4.70295	5.40021	41.0788	34.7133	18.9671	2.00547	2.88385	1.81241
L10010907	1227	18.1906	21.5747	14.8103	15.437	3.6362	3.6318	5.33305	-2.56884	-2.02784	-1.53336
L10021680	1842	15.4495	19.3216	22.0211	20.2288	3.56199	11.4913	8.73315	-2.43946	-0.938342	-1.21184
L10037688	1194	26.1708	46.5592	57.8888	47.8511	188.154	158.618	130.389	2.01477	1.4542	1.4462
L10005501	567	122.523	182.084	155.67	98.5752	37.0297	82.0314	220.237	-2.29785	-0.924244	1.15976
L10062887	522	114.379	166.79	177.172	185.593	18.0998	55.4894	49.0983	-3.20398	-1.67486	-1.9184
U1434	982	493.504	761.099	682.052	463.554	118.663	318.788	947.063	-2.68122	-1.09729	1.03072
C2126.2	2477	126.49	154.371	173.453	184.652	23.9456	59.9305	56.6878	-2.68857	-1.53318	-1.7037
L10014831	522	43.293	58.0383	46.0024	57.1056	9.5527	15.473	19.8482	-2.60302	-1.57196	-1.52462
L10050134	561	98.4702	131.601	124.364	82.4711	23.3911	51.1354	209.471	-2.49214	-1.28218	1.34479
L10008730	1944	0.143518	0.001	0.333851	0.001	0.67502	1.14615	2.94531	9.39879	1.77951	11.5242
L10053333	1944	0.143518	0.302609	0.001	0.001	2.43007	3.29517	3.08557	3.00547	11.6861	11.5913
U24657	260	0.001	1.13129	1.24809	1.19428	9.08473	24.6378	22.0219	3.00547	4.30308	4.20473
C464.4	1352	1.23816	2.17556	0.001	1.83735	6.79414	4.73803	2.82332	1.6429	12.2101	0.619767
L10042554	1221	100.312	109.608	103.65	75.5299	6.44835	21.2136	72.5732	-4.08728	-2.28866	-0.0576108
L10055422	1236	11.0606	9.51896	8.13884	4.52202	1.27402	2.70402	9.04428	-2.90142	-1.58972	1.00004
U11153	1491	61.1889	66.2841	60.0691	53.3139	5.8087	16.6249	49.5565	-3.51238	-1.85328	-0.105439
C2170.1	2610	449.926	493.494	386.669	502.767	136.352	164.12	123.999	-1.8557	-1.23634	-2.01956
C3207.2	1887	1.77424	3.58512	2.57952	1.48098	7.51043	4.42788	9.53632	1.06687	0.779515	2.68688
L10060919	1626	1.88745	1.44716	2.794	2.2916	7.10191	4.79606	8.38413	2.29498	0.779515	1.87131
U13867	440	18.3886	13.3698	8.8501	8.46851	0.596472	1.89896	4.33765	-4.48638	-2.22049	-0.965195
L10006739	1368	16.1118	15.0508	7.11631	10.8952	2.87772	3.46106	4.78337	-2.38684	-1.03991	-1.18759
L10004547	1263	0.883607	4.65773	1.79852	1.96682	0.001	1.32311	2.15876	-12.1854	-0.442878	0.13434
L10029575	1263	2.65082	5.58928	5.39555	2.70438	0.415594	0.661553	1.94289	-3.74941	-3.02784	-0.477094
L10016482	1272	248.072	221.527	176.793	229.222	90.1648	72.4749	52.3012	-1.29684	-1.28651	-2.13183
U17259	314	7.99679	17.798	12.4014	10.8778	0.835821	0.001	3.47327	-4.41238	-13.5982	-1.64702
L10043664	1851	9.79737	13.507	14.025	14.2591	3.2611	5.8682	5.74469	-2.05028	-1.25701	-1.31158
L10060567	993	1.40483	3.85072	3.26791	4.06511	0.001	1.12191	1.37287	-11.9109	-1.54241	-1.5661
L10002659	1410	1.58297	2.71189	2.99188	1.54155	0.001	1.18517	2.90055	-11.4051	-1.33596	0.911948
U22599	2700	16.3266	7.5168	18.3885	14.2605	0.291609	1.34099	2.01964	-4.68801	-3.77743	-2.81986
L10030290	2133	4.44724	2.89585	4.86831	4.80398	0.246083	1.17516	1.27826	-3.55677	-2.05056	-1.91005
L10049598	2070	5.79563	3.97865	3.91913	3.90015	0.507145	2.55641	1.58059	-2.97181	-0.616414	-1.30306
C2924.1	2724	43.7344	44.7034	64.6863	49.9281	8.38214	20.4489	18.6172	-2.415	-1.66144	-1.42322
L10050098	2163	9.41606	10.0629	9.90164	8.75692	1.94136	4.37793	4.15974	-2.37391	-1.17742	-1.07393
L10037438	909	25.1682	25.8865	28.5592	25.9614	3.17594	11.3366	8.09857	-3.02695	-1.33296	-1.68063
L10037440	759	26.0987	23.6394	38.4787	31.5012	5.87828	16.8796	10.7768	-2.00773	-1.18878	-1.54748
L10015445	963	2.02803	1.83262	2.3588	0.644884	1.63519	2.0245	13.307	-0.164452	-0.220485	4.367
L10017832	1008	1.66071	1.16721	2.89735	0.924142	1.56219	0.82891	8.65562	0.420511	-1.80545	3.22745
C1653.1	1390	13.8496	15.8706	5.13603	10.0525	2.26574	2.80518	3.7269	-2.80831	-0.872562	-1.43151
C1653.2	1222	26.4844	25.9956	11.9498	16.7707	1.50338	2.05125	4.46239	-4.11198	-2.54241	-1.91005
L10032181	1425	8.8105	5.5731	7.74254	6.10129	0.001	0.390897	3.82669	-12.4443	-4.30795	-0.673014
U15788	1688	20.6605	15.3341	19.9931	17.6594	0.310957	0.824982	10.0145	-5.62388	-4.599	-0.818354
L10061963	1143	1.22047	3.60271	3.40686	2.17331	0.001	1.46202	4.77081	-11.8149	-1.22049	1.13434
L10048264	1458	0.574072	0.605218	2.22568	2.34268	6.6602	7.25894	23.9365	3.46004	1.70551	3.35298
L10047463	1113	12.5336	8.19246	12.2454	6.69567	1.41481	1.50142	2.20473	-2.53369	-3.02784	-1.60263
L10051783	1506	22.7868	21.0934	24.995	23.7111	2.78829	8.87694	9.77637	-2.91934	-1.4935	-1.27819
C5238.1	2226	39.2303	37.9232	56.2706	43.6614	7.30987	23.2721	13.7183	-2.37516	-1.27378	-1.67025
C5238.2	1763	11.7107	7.17404	9.93942	8.98248	1.19091	3.79145	2.62909	-2.59072	-1.39041	-1.77255
L10029625	1212	0.001	0.242686	0.535484	0.001	1.73233	10.5707	7.87361	2.83555	4.30308	12.9428
L10063011	1212	0.001	0.242686	0.267742	0.256198	0.216541	4.82574	2.69952	-0.164452	4.17183	3.39737
U20158	1515	44.1979	39.8005	49.4788	31.3586	6.06315	12.6848	14.3975	-2.71465	-1.96371	-1.12305
L10039662	1482	10.7307	8.13736	14.6705	10.8952	40.7308	61.2655	39.5548	2.32349	2.06215	1.86017
U8803	1642	11.894	8.41923	10.8695	9.26619	0.319668	1.69619	2.49073	-4.71904	-2.67992	-1.89541
U4267	574	0.972122	1.53729	1.13067	1.08192	0.914452	11.6452	15.6751	-0.749414	3.36448	3.85681
U24863	269	39.4125	43.7377	41.0153	48.4814	13.659	9.31831	23.3123	-1.67902	-2.13802	-1.05634
U10888	787	6.02666	8.96983	10.7206	7.10192	1.33391	2.12336	4.15734	-2.74941	-2.33596	-0.77255
L10050014	363	0.001	0.001	0.893949	0.001	5.78397	21.4832	11.2666	12.4978	4.58687	13.4598
U11633	538	42.524	28.4295	53.6818	35.2067	4.39039	14.4951	13.6833	-2.69497	-1.88886	-1.36344
L10001587	822	1.01824	0.357829	1.18432	3.02201	11.8133	6.09884	1.99016	5.045	2.36448	-0.602625
U29693	242	2.30578	0.001	1.34092	5.13243	16.2674	10.358	2.25332	13.9897	2.94944	-1.18759
L10003759	1014	0.275147	0.580149	3.52026	1.83735	80.4943	76.3579	4.83998	7.11632	4.43902	1.39737
U9560	1051	7.69836	5.87712	10.189	10.636	0.249712	0.794997	2.33479	-4.55677	-3.67992	-2.18759
L10045338	486	12.0555	8.47305	12.0187	14.695	0.001	4.01152	1.68304	-13.0487	-1.58306	-3.12619
L10009244	537	9.87147	9.8593	12.0858	16.1906	1.46619	3.11189	3.04639	-2.74941	-1.95745	-2.40998
L10057816	1386	1.81168	2.75885	1.63891	1.79228	0.001	0.602844	0.001	-11.4299	-1.44288	-10.8076
L10030076	1473	4.16699	4.19338	1.10151	6.74567	16.2137	13.9919	8.51459	1.95103	3.66704	0.335974
C3621.1	808	150.894	227.154	148.597	194.454	16.2406	34.1248	43.5298	-3.806	-2.12251	-2.15935
U6871	733	4.56751	5.2166	1.32812	5.93065	15.754	11.3989	15.6226	1.59454	3.10144	1.39737
L10062678	321	12.1682	14.661	7.0764	10.6406	0.001	0.867645	2.54815	-13.8397	-3.02784	-2.06206
L10027177	567	17.7142	10.8939	6.8678	14.2386	0.925742	3.92965	8.65562	-3.55677	-0.805448	-0.718102
U18016	1546	15.3395	18.2646	22.6691	18.8798	221.706	171.684	145.144	3.60152	2.92096	2.94257
U22671	1581	12.7058	12.837	12.3151	14.7302	25.3982	29.5954	61.0492	0.984412	1.26494	2.0512
L10059919	1044	5.87929	10.1426	13.3656	9.22018	146.558	110.712	53.7991	3.85298	3.05022	2.54472
L10023379	1044	3.74137	6.76174	5.59489	4.16395	55.3051	34.6809	36.5625	3.03195	2.63196	3.13434
L10006553	1056	0.264204	0.835613	0.61459	0.882136	21.3736	13.451	26.3357	4.67685	4.45194	4.89988
C5870.3	1592	1.75251	2.77138	2.44601	2.73063	12.6938	8.57235	3.7678	2.19544	1.80926	0.464489
L10008067	1089	1.53718	5.40194	5.06571	2.85135	6.74797	21.4832	17.2755	0.320975	2.08437	2.59901
L10049940	618	8.57764	9.51896	10.5017	17.0832	39.0699	32.8989	26.4711	2.03718	1.64741	0.63184
L10056939	909	23.9405	23.2979	8.21076	14.6887	4.90826	3.06396	3.59937	-2.24691	-1.42212	-2.02889
L10032047	483	558.576	471.348	485.076	486.019	86.3958	217.967	158.624	-2.44776	-1.1541	-1.6154
L10056940	369	129.292	121.162	119.6	133.798	25.6047	55.099	41.3781	-2.24245	-1.11812	-1.69312
U17783	960	613.798	517.495	525.966	499.083	88.8495	247.181	181.484	-2.54211	-1.0894	-1.45944
U14570	516	21.6278	16.5309	19.4954	13.2389	1.52586	3.23853	6.86914	-3.43747	-2.58972	-0.94658
U31002	279	11	15.8137	16.2833	17.8071	0.940673	0.998258	2.93174	-4.07134	-4.02784	-2.60263
L10014033	717	118.292	132.915	73.7714	135.118	32.5772	28.3564	18.2529	-2.02857	-1.37939	-2.88803
U13189	1142	378.676	417.508	226.186	397.52	99.9692	91.6998	79.5036	-2.06225	-1.30252	-2.32194
L10064182	735	84.2691	83.6386	57.8367	84.0706	11.0692	15.5361	15.9511	-2.91761	-1.89636	-2.39795
L10052224	612	517.881	584.427	330.336	580.941	102.063	124.239	89.5475	-2.51756	-1.41082	-2.69767
L10042770	735	360.231	372.572	237.086	326.566	79.2699	75.0282	62.6914	-2.23267	-1.65991	-2.38103
U9895	1354	443.019	513.76	331.693	486.178	114.167	111.899	93.4347	-2.16995	-1.56765	-2.37946
U18698	2367	2.35741	3.72796	4.66123	2.75486	0.554389	1.64732	3.45567	-2.74941	-1.50059	0.326986
L10041840	2898	4.42856	5.2778	7.05443	5.35735	1.1773	3.74812	2.82248	-2.16445	-0.912363	-0.924553
L10064206	651	39.4284	28.0129	21.9327	25.2798	5.24089	2.13912	10.4705	-2.41821	-3.35799	-1.27165
U22343	1055	48.3951	44.3295	26.76	30.0211	6.71667	6.59986	13.1803	-2.72245	-2.01957	-1.18759
L10018198	651	51.857	41.5676	29.9082	35.2963	8.06291	9.41214	16.7528	-2.36609	-1.66794	-1.07511
L10035408	1824	7.34208	9.67552	7.82794	6.63923	2.30217	4.12274	4.03597	-2.07134	-0.925029	-0.718102
L10007878	3009	5.28513	7.62465	7.44126	3.6118	4.1866	7.03458	15.3135	-0.864891	-0.081082	2.08401
L10019913	2010	2.35969	2.92672	1.93733	2.31725	22.3276	13.4407	8.27451	2.93147	2.79447	1.83626
C340.4	2404	1.97295	3.91528	4.58949	5.68325	35.2623	18.8843	12.2489	3.17094	2.04078	1.10787
L10002785	1524	1.64763	1.35102	3.40686	2.44498	15.8433	10.7824	7.51403	3.55176	1.66216	1.61977
C1584.1	1186	4.70487	5.45614	6.56668	4.71266	19.9159	19.2564	18.8511	1.86797	1.5521	2.00004
U20154	869	21.5109	31.4783	20.1648	25.3698	5.13419	7.05098	10.3539	-2.61615	-1.51594	-1.29294
L10002594	1476	103.018	83.8964	43.7508	89.6193	22.4041	22.4547	12.9307	-1.90485	-0.962292	-2.79301
C582.1	1790	13.872	19.5543	14.8655	17.1736	4.39857	2.6451	2.74175	-2.15238	-2.49057	-2.64702
L10003635	1722	121.677	123.154	71.2325	112.34	22.0993	22.8051	18.3668	-2.4784	-1.64318	-2.61269
C582.2	1895	100.999	87.0766	53.9412	88.6474	18.1428	17.7837	13.8124	-2.26289	-1.60083	-2.68211
U17764	504	1.66071	3.50162	1.93157	1.84828	52.073	18.7886	9.1966	3.89444	3.28202	2.31491
L10033982	1584	9.8636	6.49921	11.4723	7.05709	27.504	26.1986	38.729	2.0813	1.19133	2.45627
L10054850	1584	31.7044	20.2404	22.1252	22.9355	98.0865	87.3873	103.966	2.27682	1.98173	2.18045
U6996	549	2.03278	11.2511	7.09297	3.39357	164.926	52.7604	27.8115	3.87368	2.89499	3.0348
L10032088	747	1.12048	7.48136	2.60645	5.40382	79.7532	16.4051	11.6799	3.41417	2.65398	1.11197
L10015240	636	0.877355	0.462478	0.510226	1.46468	19.8074	6.56872	3.85828	5.42051	3.68641	1.39737
L10032089	777	1.79536	7.19251	2.08818	4.39592	52.3544	16.1301	8.07078	2.86375	2.94944	0.876543
C3173.2	2272	96.8883	56.3156	64.9864	54.8042	202.265	204.84	231.13	1.84464	1.65629	2.07635
L10050798	1305	14.9655	17.3551	14.671	15.942	1.60888	5.33552	9.81965	-3.43124	-1.45927	-0.699088
C2819.2	1024	5.17674	7.46829	6.97176	5.76145	0.76889	2.44788	4.26019	-3.27993	-1.50999	-0.435515
L10035561	1836	9.5735	7.85003	7.95352	8.96358	1.71534	4.39918	4.15809	-2.1942	-0.854357	-1.10815
C738.3	2529	33.2063	29.7741	24.2512	36.343	7.36805	17.18	21.3464	-2.0147	-0.497325	-0.767684
L10050772	1794	0.311036	0.655821	1.62794	0.692334	0.438876	1.08673	19.7574	-0.579489	-0.583055	4.83478
L10016376	1698	0.328621	0.519674	1.14666	0.182869	0.772814	1.47622	4.01431	0.572514	0.364477	4.45627
U25239	227	4.91628	1.29575	1.42953	6.83947	1.15616	1.22693	36.0333	-0.164452	-0.220485	2.39737
U13551	543	2.05524	1.62506	5.37851	2.28738	2.89998	1.53875	55.2334	0.835548	-1.80545	4.59377
L10041962	759	1.10276	5.42543	10.261	7.77302	40.4564	34.1262	28.3788	2.89856	1.73371	1.86827
U6304	1006	5.26937	18.1276	23.2249	26.8534	93.135	103.543	82.6629	2.36113	2.15648	1.62213
L10019762	306	23.7058	56.7124	43.4792	53.7815	4.28836	8.19159	16.0384	-3.72517	-2.40811	-1.74558
U9612	887	11.009	20.228	14.9996	13.6527	142.319	81.0108	51.0262	2.8147	2.43319	1.90205
C4526.2	843	20.8505	26.5176	24.6361	28.7306	5.91519	6.93807	8.73263	-2.16445	-1.82817	-1.7181
U16161	855	12.0736	17.2009	11.0066	19.2481	65.3817	57.6573	81.3173	1.9264	2.38914	2.07885
U6976	651	2.57142	2.25911	0.996939	1.90791	7.65977	3.85042	15.0775	1.76155	1.94944	2.98234
L10056293	591	3.77664	5.47461	6.58891	13.135	53.733	47.1259	49.8247	3.29498	2.83841	1.92344
L10043535	705	1.58297	4.17214	3.68231	3.52354	8.18986	20.9379	20.1105	0.973052	2.50744	2.51285
L10049932	705	1.18723	1.25164	2.76173	1.76177	3.3504	6.71594	11.6022	1.42051	1.28202	2.7193
C5115.2	695	49.3768	69.4076	69.1029	68.3573	2.26574	11.2207	23.146	-4.93704	-2.62258	-1.56233
U2211	560	15.9428	37.2922	33.0298	42.1409	2.34328	5.47081	8.76381	-3.99227	-2.59394	-2.26559
C5115.1	778	21.5166	46.1241	36.2877	34.3239	3.37336	10.3816	17.5226	-3.77326	-1.80545	-0.969996
L10008938	528	51.7839	81.333	71.907	91.7421	4.47354	14.7697	20.1391	-4.18435	-2.28349	-2.18759
L10057289	441	3.79591	6.66974	0.001	4.22465	12.4975	10.7364	6.18258	0.905938	13.3902	0.549378
L10030936	447	0.001	5.9222	4.35575	0.001	6.45845	35.5152	26.8382	0.125055	3.02744	14.712
L10013223	2220	1.0054	1.9874	2.33876	1.3987	2.36439	4.76736	6.75489	0.250586	1.02744	2.27184
L10043300	1689	1.81705	1.39318	1.92128	2.9415	6.68162	4.45226	5.1657	2.26181	1.21247	0.812412
L10011827	711	7.06327	8.68755	6.38966	3.4938	0.73825	1.95861	4.21824	-3.55677	-1.70591	0.271844
L10012453	1134	10.3333	12.7096	10.874	10.4052	2.08292	7.6137	9.61735	-2.60924	-0.514216	-0.113587
U1743	1607	10.9377	13.3615	7.0676	6.56963	59.6101	32.5828	8.65293	2.15748	2.20482	0.397375
L10011061	1413	3.15922	4.57961	1.37793	3.2963	27.4892	13.0091	2.31552	2.58557	3.23895	-0.509516
L10029671	2187	3.31686	3.36232	2.37405	1.98773	0.360011	1.14615	0.748016	-3.22335	-1.05056	-1.40998
L10055461	2172	2.6975	4.33349	4.33269	2.14442	0.604162	2.1799	1.00424	-2.84252	-0.991003	-1.09448
L10012028	2427	3.6786	4.48415	3.47635	2.43087	0.32441	1.49183	0.898729	-3.78894	-1.22049	-1.43552
C655.2	3444	0.486061	2.04973	3.48625	0.721282	1.60029	2.18347	7.36255	-0.357097	-0.675051	3.35157
C109.1	553	11.0994	39.3599	31.6875	10.6686	33.2212	25.1821	109.455	-0.244622	-0.331516	3.3589
C109.2	534	2.08988	6.05898	3.64611	6.39631	4.42328	6.7803	29.6139	-0.453958	0.894992	2.21096
C5307.1	639	6.98589	22.555	19.2976	10.6905	21.768	16.1268	66.9896	-0.0512411	-0.258959	2.6476
C5102.1	312	5.36537	34.8815	23.9217	6.96661	26.0765	23.2095	85.6407	-0.419709	-0.0436073	3.61977
C5102.2	312	1.78846	6.5992	5.20038	6.96661	0.841179	10.7121	36.7032	-2.97181	1.04255	2.39737
L10034410	1623	7.39184	3.44336	5.3984	3.82639	0.323411	1.37284	2.51989	-3.41238	-1.97537	-0.602625
L10008758	1869	1.64205	2.36064	2.08349	2.65821	0.140421	0.745088	0.583525	-4.07134	-1.48352	-2.18759
U71	2738	2.13988	3.11539	2.60741	2.15476	0.670977	1.93271	2.98742	-2.21508	-0.431989	0.471375
L10008325	618	23.0242	23.3214	34.6557	28.137	12.3155	8.11206	31.7653	-0.921181	-2.09495	0.174982
L10023539	1797	3.88146	3.43731	5.41742	1.90074	1.60653	0.92993	3.18625	-1.09734	-2.54241	0.745298
L10053051	999	0.558557	2.06101	1.94897	1.86494	147.118	131.59	34.6615	6.15748	6.0772	4.21613
C2944.1	1761	43.5688	155.002	81.6326	30.3282	49.032	36.6923	368.8	-1.66049	-1.15367	3.60411
U2310	812	4.81033	5.79578	3.19708	4.97125	0.323212	1.37199	1.34311	-4.16445	-1.22049	-1.88803
L10022754	1557	5.19651	4.15606	5.00198	4.58688	0.8428	1.25215	0.350227	-2.30196	-1.99809	-3.71115
L10028782	1554	10.5926	13.0601	12.7379	11.7891	0.675541	2.50913	2.98268	-4.27298	-2.34387	-1.98277
L10022730	4098	1.56588	1.50728	1.90046	1.51543	0.0640429	0.271853	1.26413	-4.55677	-2.80545	-0.261588
L10022752	1524	2.74605	2.50903	2.76808	1.83373	0.001	0.548256	0.715622	-11.2929	-2.33596	-1.35751
C126.3	1862	4.64499	3.79122	4.00837	3.00173	0.422848	1.04704	1.17144	-3.16445	-1.93669	-1.35751
L10040885	1830	4.87867	7.23285	5.49706	6.61747	2.86828	3.34825	1.34091	-1.33438	-0.71525	-2.30306
L10041483	1932	5.34315	5.1763	6.21461	3.69657	0.815055	1.00911	3.10473	-2.66695	-2.62258	-0.251718
U6795	629	17.2988	26.6546	23.2157	11.3542	1.25174	3.9851	24.2743	-4.41238	-2.54241	1.09621
L10059759	2463	4.07794	7.40415	6.19231	6.4296	1.17212	1.35695	4.53866	-2.65922	-2.19011	-0.502461
L10057954	1152	11.1406	15.0642	10.9858	12.938	3.64511	3.86825	6.86364	-2.04709	-1.50589	-0.914569
L10029342	2784	3.60775	5.17696	4.66241	4.57291	0.84843	1.60065	2.64425	-2.60924	-1.54241	-0.790252
U11569	495	52.418	44.566	44.5783	48.3018	9.01336	20.2556	25.3374	-2.30581	-1.13802	-0.930812
U2252	595	8.44031	14.336	15.8161	10.4374	0.441089	5.149	1.83295	-5.02243	-1.61903	-2.50952
L10018336	2928	4.47847	4.72144	4.21145	3.60567	0.358535	1.71218	0.558713	-3.71904	-1.29849	-2.69009
U18291	425	3.28234	11.0733	3.81769	3.65308	0.617524	4.58729	1.28307	-4.16445	0.264942	-1.50952
U9938	547	3.06032	8.6036	5.93242	4.54131	0.479795	0.509166	1.49535	-4.16445	-3.54241	-1.60263
L10060786	2472	2.82159	2.97467	4.72578	2.1354	0.637009	0.90134	0.661777	-2.22335	-2.39041	-1.69009
U15833	453	29.5628	42.8542	23.6393	34.2728	5.79355	12.9112	15.6489	-2.88692	-0.872562	-1.131
L10018743	1446	1.73651	2.44096	2.91739	1.28843	2.90399	3.65959	6.78802	0.250586	0.327003	2.39737
C1329.1	2110	6.21467	10.7339	11.3807	11.773	65.4254	39.8631	12.2758	2.60768	1.80847	0.0603399
L10026135	1503	0.185628	1.95699	2.37494	1.03297	30.2086	14.6391	0.907026	3.94825	2.62386	-0.187588
L10010031	2517	1.99523	4.20695	2.83634	2.34395	0.41708	1.21718	1.08324	-3.33438	-1.22049	-1.11359
U3069	473	14.7462	10.5715	12.349	13.7859	0.554858	8.83236	5.76431	-4.25191	-0.483519	-1.25798
C5822.2	427	10.4543	15.8434	17.4791	22.543	0.001	1.95677	3.19265	-13.9516	-3.15908	-2.81986
L10055750	861	2.26828	5.12432	4.14581	3.24577	0.304817	2.58782	2.21668	-4.07134	-0.679917	-0.550158
L10031372	606	13.3514	20.3856	23.5613	11.2727	3.89774	5.05553	11.6979	-2.38684	-2.22049	0.0534205
U6280	743	61.9581	81.9463	78.6146	69.792	11.3033	25.8647	78.1627	-2.85794	-1.60381	0.163418
L10035249	456	13.4605	13.5457	10.6745	8.17136	0.575543	1.83233	6.57713	-4.55677	-2.54241	-0.313118
U13805	825	125.803	84.8537	72.3741	57.5858	5.0899	29.033	49.2426	-4.05927	-1.31778	-0.225807
L10055005	1092	7.40931	9.15807	7.42911	7.39314	0.72101	4.59089	7.24076	-3.66695	-0.694416	-0.0300463
U3232	455	20.8483	23.2723	12.1243	14.3313	1.15362	9.7939	4.19465	-4.33438	-0.307948	-1.77255
U22102	357	7.03359	9.88692	12.7256	6.95825	0.001	3.90075	1.52746	-13.2713	-1.70591	-2.18759
L10043020	1479	3.96145	5.17074	2.8523	2.72931	0.709798	3.38962	1.47479	-2.86489	0.249	-0.888027
L10032751	429	93.65	95.9883	103.629	92.6469	16.5177	40.9006	88.9773	-2.53885	-1.34124	-0.0583046
U4527	729	172.987	215.457	225.684	182.303	48.2414	105.828	198.598	-2.15906	-1.09258	0.123513
U10943	953	184.731	210.802	190.684	185.395	45.7149	94.9811	176.237	-2.20515	-1.00547	-0.0730859
L10065178	666	49.4323	55.2057	58.9564	53.1507	11.4279	30.946	57.7236	-2.27226	-0.929895	0.119074
C1714.1	661	46.4295	63.188	53.0203	53.083	6.74979	18.5395	41.2484	-3.22674	-1.51594	-0.36391
L10053108	435	29.5033	54.7701	38.7912	49.2536	4.2233	11.5247	43.2482	-3.69695	-1.751	-0.187588
U18370	686	54.4984	65.6017	75.2129	60.6539	10.7122	22.3298	63.5923	-2.61448	-1.75201	0.0682513
L10020321	390	7.8692	17.3465	14.145	9.55421	0.001	3.57069	14.6813	-14.0824	-1.98602	0.619767
U2169	672	20.3437	13.5688	20.2815	13.4001	1.56219	11.6047	18.2579	-3.11865	-0.805448	0.446284
U21351	819	45.6482	15.8022	13.8677	9.09925	1.92269	5.78112	13.3163	-3.03892	-1.26231	0.549378
U2422	778	24.0269	13.6104	10.8446	9.97789	5.06005	1.43195	8.06041	-1.42749	-2.92092	-0.307882
L10047958	1002	74.0656	89.2388	105.901	74.9939	10.215	32.799	98.503	-3.12698	-1.69099	0.393395
U6196	1331	88.458	110.936	120.683	92.1504	14.197	39.7578	128.849	-2.96607	-1.60191	0.48362
L10049018	1002	49.5627	51.371	49.8738	44.6245	6.02425	18.0673	57.4147	-3.0921	-1.4649	0.363587
L10054549	771	29.673	32.8089	34.9336	31.8164	3.06359	13.0045	36.0707	-3.42079	-1.4256	0.181057
U20107	1122	63.1602	83.1025	69.4125	63.0987	9.12252	28.05	68.5275	-3.18739	-1.3072	0.119074
U23233	709	42.1056	53.5169	55.3807	47.2994	11.8453	26.7122	73.0661	-2.17568	-1.05189	0.62738
L10050337	402	27.0671	32.9256	38.7467	23.1725	6.52855	11.0851	40.0161	-2.33438	-1.80545	0.788165
L10030404	894	4.05703	7.56725	7.62257	2.77863	1.17426	3.4269	2.43984	-2.68801	-1.15337	-0.187588
L10061662	1155	1.44935	1.52798	1.96669	0.806524	11.5886	6.26958	9.44249	2.92301	1.6726	3.54938
U13176	1280	18.5273	26.6561	34.9855	30.0808	3.2806	11.9674	9.37241	-3.02243	-1.54765	-1.68235
L10052152	930	2.39999	4.42785	3.83821	2.67107	2.25762	4.19268	10.8474	-0.971807	0.127438	2.02187
L10036865	792	0.001	0.371383	1.22918	0.39206	12.9236	14.7697	5.16386	5.12095	3.58687	3.7193
L10045550	783	50.2412	44.7026	64.6521	64.2438	6.36846	18.8522	12.5357	-2.81134	-1.77797	-2.35751
L10033461	435	4.48964	2.02852	0.745985	2.14146	4.82663	6.40262	16.2964	1.25059	3.10144	2.92789
L10051519	837	6.66664	8.78542	6.59087	7.41964	1.56779	2.66202	0.651498	-2.48638	-1.30795	-3.50952
U15555	874	9.2574	16.827	15.2227	9.59247	3.00283	4.46132	7.17505	-2.48638	-1.77068	-0.418913
U29214	270	0.001	7.62574	7.21119	1.15004	15.5525	11.3469	23.2259	1.02819	0.653984	4.33597
U26289	321	0.869156	3.66524	4.04366	0.967327	15.5343	6.07351	16.9877	2.08348	0.58687	4.13434
U15596	986	9.62066	8.94936	7.24045	7.87302	2.66174	1.12987	6.91308	-1.74941	-2.67992	-0.187588
C4883.1	259	33.3937	39.7481	46.3577	33.5688	9.11981	36.5617	32.634	-2.12381	-0.342476	-0.0407462
L10014111	2913	0.001	0.30292	0.556992	0.21319	2.34248	3.92004	1.02958	2.95103	2.81514	2.27184
U11165	1579	129.693	116.984	116.525	116.614	21.1088	40.5688	61.8172	-2.47039	-1.5222	-0.91566
U21312	739	10.1935	9.55245	7.02579	4.62196	1.06542	3.01504	4.42737	-3.16445	-1.22049	-0.0620567
U8560	870	5.13102	5.40939	7.08686	3.21219	0.904992	0.640262	0.313393	-2.57949	-3.46841	-3.35751
C5764.1	865	45.1559	38.4247	32.6379	29.7948	7.5852	12.8793	14.4994	-2.34077	-1.3415	-1.03907
L10008904	2598	0.751729	0.339649	0.749431	0.836637	2.82854	1.07203	1.15442	3.05794	0.516481	0.464489
L10019866	1500	3.90599	3.72572	3.24504	3.10512	0.001	0.742704	0.90884	-11.8633	-2.12738	-1.77255
C326.2	1141	38.3899	36.3481	38.3944	27.7583	6.90047	9.03156	14.0986	-2.39711	-2.08785	-0.97737
L10037655	3744	0.001	0.314248	0.173346	0.497615	2.38334	0.892673	0.364119	2.92301	2.36448	-0.450622
U18648	602	22.7092	21.0097	31.8035	17.0214	5.23152	8.32766	4.98201	-2.00575	-1.9332	-1.77255
L10019865	1812	2.46357	3.24653	3.7608	3.08455	0.869032	0.461116	1.5047	-1.90142	-3.02784	-1.03558
L10035522	2016	8.44193	7.00323	7.08242	6.16095	1.43201	1.10521	2.43439	-2.28998	-2.67992	-1.33959
C1543.2	353	32.405	20.8311	20.224	14.0742	3.71739	5.52294	8.49624	-2.48638	-1.87256	-0.728156
C3541.1	726	1.92148	4.86175	3.5758	2.99392	0.001	1.15088	1.87777	-12.2473	-1.63552	-0.673014
C5517.1	1398	3.59226	2.52477	1.85696	1.999	0.001	0.398446	1.17018	-11.3019	-2.22049	-0.77255
L10045717	2088	8.15083	9.72	7.92609	6.69207	2.38817	2.66776	3.78683	-2.02505	-1.57098	-0.82146
L10007731	1905	0.732281	0.463206	0.681372	0.162998	4.40857	2.33922	0.429373	3.25059	1.77951	1.39737
C3817.4	351	51.6665	48.6036	48.9991	39.8092	7.47714	7.93487	27.1875	-2.7005	-2.62648	-0.550158
C3817.2	519	28.4912	24.3696	21.8837	19.1452	5.0568	5.90299	12.0828	-2.26879	-1.89034	-0.664026
L10049676	1206	0.231342	0.975575	0.001	0.514945	6.09331	3.69504	2.03472	2.6429	11.8514	1.98234
U7100	1271	20.8536	19.6708	20.4251	13.4368	4.74925	6.79302	9.00974	-2.05028	-1.58822	-0.57663
U6721	428	7.8224	8.93403	3.79093	8.70594	0.001	2.60293	5.73334	-13.1251	-0.542413	-0.602625
L10020341	2175	5.13102	3.92181	3.58073	0.999348	0.482663	0.768314	2.88322	-3.02243	-2.22049	1.52862
L10054993	723	5.40247	6.91605	4.93712	7.73059	0.362998	3.08176	4.14823	-4.25191	-0.679917	-0.898081
U9431	4921	297.709	231.854	320.877	307.231	57.9188	113.873	196.026	-2.00111	-1.49459	-0.648279
L10029407	1404	4.96793	3.77097	4.85369	4.86557	0.373857	3.37232	2.91295	-3.33438	-0.52534	-0.740129
C2660.3	1798	2.94827	4.58053	5.95585	3.45397	1.02177	4.33726	3.94269	-2.16445	-0.457524	0.190924
L10057721	1296	2.36805	5.22	6.25971	5.75022	0.202506	0.859611	5.04911	-4.68801	-2.86434	-0.187588
L10026972	843	13.9003	14.6544	8.8536	10.3136	3.42459	2.97346	6.79204	-2.09734	-1.57412	-0.602625
U12405	582	27.3246	16.6778	17.8421	22.9416	3.60753	10.0495	23.4237	-2.20885	-0.828168	0.0300038
U18039	1242	25.8332	29.1294	20.3795	28.0011	5.49408	10.0911	14.4888	-2.40653	-1.01403	-0.950548
L10052206	1068	1.56741	1.10163	1.21537	0.581483	2.21164	2.08625	6.3823	1.00547	0.779515	3.45627
L10014052	1101	1.52043	3.74015	2.35788	2.82027	8.81977	4.55336	19.3159	1.23765	0.94944	2.77589
L10040055	1083	6.95565	15.2092	12.5846	12.9022	1.93867	2.05735	25.1756	-2.97181	-2.6128	0.964415
L10032190	1080	145.699	304.213	224.148	270.835	22.8427	47.9663	265.078	-3.73528	-2.22436	-0.0309973
L10050518	1080	4.13332	8.44278	7.51166	7.7628	0.243007	1.28942	4.79666	-5.11865	-2.54241	-0.694548
U8752	1433	23.9476	52.5462	36.685	48.5378	8.24156	11.6614	75.1553	-2.6726	-1.65344	0.630766
L10026228	1074	30.9133	75.8618	60.7311	76.3269	8.79713	18.9306	96.9768	-3.10827	-1.68171	0.345447
U18047	1312	52.9503	99.0915	76.4265	75.4979	9.80178	21.4405	89.5678	-3.33764	-1.83374	0.246544
L10034629	1176	0.001	0.001	0.551877	0.001	7.14144	4.02614	0.463694	12.802	2.86698	8.85703
L10037696	1368	0.001	0.215011	0.23721	0.907929	7.86576	2.03592	0.996535	5.1931	3.10144	0.13434
L10034628	1176	0.001	0.001	0.001	0.001	6.24876	1.89465	0.231847	12.6094	10.8877	7.85703
L10012582	2469	2.26002	2.74003	1.97147	2.01223	0.425189	1.35365	1.65645	-2.68801	-0.542413	-0.280697
L10048883	4434	4.97089	5.37325	8.19675	6.09259	1.00623	1.8844	0.49193	-2.41684	-2.12095	-3.63053
L10057701	4434	0.817994	0.796037	2.19556	0.490208	0.11838	0.251253	0.245965	-2.74941	-3.12738	-0.994943
C2166.2	527	11.647	17.8602	8.62059	12.3733	0.498003	5.81338	10.3473	-5.16445	-0.568408	-0.257977
U24543	297	0.001	13.865	14.2039	5.22747	16.7896	11.2531	41.3109	0.276121	-0.335962	2.98234
U9079	679	20.5448	12.5625	17.2049	15.5485	0.773042	4.51201	4.81859	-4.02243	-1.93098	-1.69009
U6272	658	6.78417	8.49328	2.959	8.96615	0.001	0.423273	0.414365	-13.0521	-2.80545	-4.43552
L10051972	501	35.6406	24.6581	33.681	30.9892	4.19078	8.33874	9.25166	-2.55677	-2.01403	-1.74398
L10033583	5658	2.56415	2.44333	2.06471	2.08545	0.463853	1.32907	1.59023	-2.39711	-0.635523	-0.391121
L10025352	1536	1.8164	4.97886	2.11265	1.81941	7.51803	7.43429	9.0529	0.59454	1.81514	2.31491
L10046206	1653	0.337567	0.711762	0.196312	0.939237	3.81049	4.54923	1.31955	2.42051	4.5344	0.490484
U18713	2110	1.85118	4.32143	4.30621	6.1808	17.9111	20.3276	6.46095	2.05128	2.23895	0.0639512
L10014812	1743	6.24266	7.93137	8.75024	6.59147	1.6563	6.07202	12.3577	-2.25961	-0.527146	0.90674
L10052780	1392	2.40516	4.01478	4.66241	3.5691	16.2144	26.4108	9.98941	2.01389	2.50198	1.48484
L10052785	1761	0.001	0.167028	0.737089	0.528981	1.93743	4.7447	7.12209	3.53599	2.68641	3.75101
L10009885	1635	2.21834	1.97889	5.75572	3.03865	0.160519	1.02207	3.16843	-3.62388	-2.4935	0.0603399
L10000753	435	0.641377	2.7047	2.98394	4.28292	21.7198	10.2442	5.01429	3.00547	1.77951	0.22745
L10046202	1764	0.158163	0.666974	0.919795	0.352054	4.61218	5.36818	4.17324	2.78974	2.54505	3.5673
L10043629	1401	5.17771	5.24867	4.86408	7.09235	3.93391	1.98797	1.36229	-0.41599	-1.29087	-2.38023
L10006726	1701	0.001	0.691677	1.52618	0.912733	6.3259	2.7835	2.56463	3.1931	0.866978	1.49048
U2878	1608	0.867534	1.28044	1.21083	2.70346	8.97676	6.755	3.05207	2.80955	2.47995	0.174982
L10012646	1395	0.001	0.21085	0.001	0.890357	20.3185	16.5711	9.96792	6.59044	14.0164	3.48484
L10025507	1482	0.376517	0.198472	0.001	0.209522	4.42726	4.88621	2.39168	4.4794	12.2545	3.51285
U21741	384	4.35936	3.82989	8.45061	12.1294	29.3887	18.1324	40.4718	2.93988	1.10144	1.73841
U17143	300	22.3199	22.5504	27.042	22.7709	0.001	6.49866	1.81768	-14.4609	-2.05699	-3.64702
U30732	261	0.001	2.25391	1.24331	0.001	10.0555	10.671	27.1607	2.15748	3.10144	14.7292
L10025382	1443	5.4137	4.68823	5.17227	3.65814	0.363753	1.15806	3.59001	-3.68801	-2.15908	-0.0271229
U22747	498	33.6143	31.3036	22.1549	30.5524	6.32404	12.8631	9.85489	-2.30741	-0.784386	-1.63237
U9633	788	1.06218	2.23961	2.88265	1.97025	18.3181	21.9135	8.99613	3.03195	2.92636	2.19092
L10057672	1674	12.3333	11.421	7.94782	7.79062	0.156779	0.998258	3.42037	-6.18682	-2.99307	-1.18759
L10048913	1638	5.2802	7.54194	7.13195	6.4453	0.160225	1.19023	3.49554	-5.55677	-2.58306	-0.882733
L10022127	1134	16.7301	7.78137	10.3017	10.679	6.71163	2.70163	2.40434	-0.213361	-1.93098	-2.15106
L10013504	1074	0.519551	0.547739	0.302145	0.001	1.71055	6.4831	7.36211	1.6429	4.42337	12.8459
C4261.2	993	3.65256	2.66588	4.90187	7.19212	16.3865	11.4996	6.3152	2.61982	1.23018	-0.187588
L10004366	1992	0.001	0.590634	0.651614	0.311759	3.16202	2.37688	7.52804	2.42051	1.86698	4.59377
L10018805	1467	0.001	0.200502	0.001	0.001	2.14681	1.32897	3.15957	3.42051	10.3761	11.6255
L10013852	1485	1.12727	1.58457	2.18521	2.92738	11.1341	8.43982	8.07858	2.81283	1.94944	1.46449
L10037372	609	0.916253	4.34683	1.59854	3.5691	21.5474	7.31728	4.02934	2.30948	2.19455	0.174982
L10033264	2346	1.54603	2.2568	5.11792	1.32358	1.34244	1.18719	1.85952	-0.749414	-2.10801	0.490484
L10008841	1674	5.49998	8.25829	6.78472	6.30669	1.72457	2.8284	2.60599	-2.25961	-1.26231	-1.27505
L10021079	3300	2.11363	2.67396	2.16336	2.82284	0.318119	0.759583	0.90884	-3.07134	-1.50999	-1.63505
U7031	1440	3.48749	4.08522	5.85909	3.01887	0.546766	0.967062	1.13605	-2.90142	-2.599	-1.40998
L10010932	1431	1.36478	2.46655	1.58737	1.51893	0.001	0.389258	0.190532	-11.2683	-2.02784	-2.99494
L10048716	1431	2.14465	2.87764	7.25654	4.99076	0.183402	2.14092	0.571597	-3.97181	-1.76105	-3.12619
U20952	4420	5.30224	3.79315	4.55186	3.79358	0.534396	1.82735	1.48046	-2.82742	-1.3167	-1.35751
L10023452	4134	3.71189	3.55752	4.47429	3.75559	0.253941	1.48217	1.78075	-3.80831	-1.59394	-1.07656
L10019270	4134	11.878	9.0361	13.1089	10.065	1.07925	3.97492	3.75935	-3.06567	-1.72155	-1.42079
C4575.1	1482	4.89472	5.95416	6.5689	6.91423	0.17709	1.69138	1.28783	-5.07134	-1.95745	-2.42463
L10014275	1347	9.11355	9.608	15.1772	11.2955	0.001	1.44736	1.21449	-13.23	-3.39041	-3.21733
L10027066	1347	7.45654	7.42436	10.3591	10.604	0.584516	2.27443	1.4169	-3.66695	-2.18732	-2.90379
L10048570	1470	0.379591	1.40065	0.662252	0.84493	4.82047	7.01021	6.30624	1.78308	3.40401	2.89988
C1970.1	762	4.75983	6.94809	6.81372	5.29745	0.688839	3.28953	2.86249	-3.33438	-1.05056	-0.888027
L10035711	1416	4.92583	7.2703	8.47926	10.9644	31.6939	44.4521	22.5284	2.12412	2.39024	1.03892
L10044314	483	170.981	186.347	147.135	138.862	2.71685	34.0214	49.6757	-6.09991	-2.11263	-1.48304
L10013127	1581	4.58822	6.13946	5.1313	4.12445	0.830006	3.17094	3.1042	-2.88692	-0.694416	-0.40998
U3885	750	67.3318	74.1222	52.7859	63.3444	8.0484	10.3979	30.1735	-3.20313	-2.34387	-1.06994
U16847	3028	5.43624	7.67395	7.50173	7.17828	39.6965	28.4217	26.6529	2.37097	1.92169	1.89258
L10033863	1050	2.92285	6.7231	6.18102	4.73161	14.4971	12.2016	18.9558	1.10857	0.981149	2.00224
U6504	1542	25.1497	33.5719	24.6219	29.1986	7.65898	12.4627	17.5049	-2.13203	-0.982325	-0.73814
U6354	867	141.591	149.273	172.545	134.304	32.6925	79.3459	199.379	-2.19092	-1.12074	0.570005
L10044250	417	36.7984	45.1431	46.6912	35.7424	6.92308	18.0333	52.9612	-2.70502	-1.37249	0.5673
U3779	1187	93.078	98.3756	90.7626	59.1202	8.62297	24.4022	51.2227	-3.51204	-1.89508	-0.206867
L10061448	822	20.7043	17.8915	19.7387	12.0881	0.957839	4.40472	7.96064	-4.22335	-2.1639	-0.602625
L10014489	2361	1.89072	1.24581	2.61142	1.18365	2.77899	1.88743	4.96571	1.15748	-0.468413	2.06875
L10021778	2367	0.001	0.124265	1.09676	0.393551	10.7551	4.23595	0.460755	6.43546	1.94944	0.22745
L10061049	2367	0.353611	0.124265	0.959664	0.262367	9.86812	3.0593	0.001	6.31128	1.6726	-8.03544
C1371.1	2564	3.69967	3.21209	0.88593	2.30098	11.976	5.86574	2.33945	1.89856	2.72705	0.0239165
U18679	1808	1.23451	0.650743	1.9743	1.03046	17.4191	9.8589	0.603212	4.74244	2.32008	-0.77255
L10008955	2394	1.63157	3.19446	2.03323	1.94556	0.548137	1.5124	0.569449	-2.54296	-0.426936	-1.77255
U2714	889	0.001	0.330861	1.09506	1.74641	10.0374	3.44618	0.001	4.92301	1.65398	-10.7702
U17732	1078	15.5287	18.8269	19.5665	11.2337	1.94766	2.32526	11.3816	-3.27298	-3.07293	0.0188633
L10005862	852	0.327464	0.690459	0.761746	0.364451	0.308037	1.63447	7.68034	-1.16445	1.10144	4.39737
L10027611	1230	1.81463	2.39135	0.791472	2.01959	8.10814	6.56659	4.43337	1.76155	3.05253	1.13434
L10030033	1491	4.67805	5.91822	4.57047	4.16515	0.880107	2.24156	4.02303	-2.74941	-1.02784	-0.0500841
L10011237	1428	2.34453	3.70759	3.40865	1.52212	0.183787	1.36526	2.48213	-4.33438	-1.32002	0.705497
L10010908	1704	3.6021	4.31537	3.80873	1.82225	0.308037	1.47102	3.84017	-3.80831	-1.37249	1.07545
L10026945	957	6.41377	11.0647	6.4426	5.84035	2.19392	2.91028	1.99432	-2.33438	-1.14648	-1.55016
C4225.1	3679	116.408	130.798	88.9981	85.414	25.3245	26.8748	55.4345	-2.36873	-1.72752	-0.623687
L10031376	906	12.0099	6.81772	6.08892	6.85457	0.289677	2.15187	8.72727	-4.55677	-1.50059	0.348465
L10044536	906	8.00659	11.0382	8.95429	8.91094	1.15871	1.53705	6.31975	-3.25191	-2.54241	-0.49571
U20048	1173	14.9846	18.5559	14.1089	18.5301	2.68489	6.17337	18.1303	-2.78894	-1.19247	-0.0314684
L10026193	345	0.001	0.001	#N/A	0.001	0.760718	#N/A	13.435	9.57122	#N/A	13.7137
U4650	545	114.159	96.0663	82.1679	90.0199	17.8176	28.6179	55.0307	-2.43073	-1.52165	-0.710009
C2689.1	556	12.5449	18.5157	19.8437	20.6636	69.3882	91.6691	78.9514	1.90594	2.20775	1.93388
U10890	819	194.175	229.85	215.147	184.639	57.3604	116.643	182.101	-2.00256	-0.883229	-0.0199686
L10018547	225	210.799	168.638	137.013	172.507	20.9958	42.0865	67.8601	-3.00575	-1.70288	-1.34602
U7020	603	24.985	14.6336	27.4456	21.1127	0.435237	1.84752	3.61727	-5.07134	-3.89291	-2.54514
U18545	500	22.8779	35.8846	18.1722	16.7676	6.29875	2.22811	41.9884	-2.51023	-3.02784	1.32431
U11442	699	4.39054	10.0991	9.74903	7.99601	12.3902	18.727	53.0482	0.29498	0.941786	2.72995
L10058332	507	6.60353	17.4045	6.40047	9.79919	17.6	26.9175	46.2487	0.0161205	2.0723	2.23868
U8621	1033	51.8565	78.0186	77.5919	42.9847	28.2011	53.1145	439.991	-1.46807	-0.5468	3.35558
L10022721	318	4.38678	2.77487	1.02045	0.976452	0.825307	0.87583	31.7237	-1.74941	-0.220485	5.02187
L10028796	318	25.4433	53.6474	34.6954	30.27	28.0605	28.9024	211.777	-0.93497	-0.263554	2.80658
L10033592	291	30.6803	50.5388	39.0296	24.5422	12.6264	19.1418	24.3607	-2.00095	-1.02784	-0.0107099
U23067	714	10.1596	13.5945	12.2711	7.39314	2.94059	4.68091	5.72798	-2.20885	-1.39041	-0.36816
C455.3	580	6.25343	8.11409	6.71387	5.35365	12.6699	16.3267	24.4447	0.642903	1.28202	2.19092
U3067	340	52.5175	52.7714	42.949	49.3166	9.26286	18.0215	16.8403	-2.51023	-1.25291	-1.55016
L10036819	1155	5.55582	5.85725	6.18102	5.37683	0.90891	1.44683	0.472125	-2.68801	-2.09495	-3.50952
L10059272	2022	1.65578	0.290935	1.44438	0.4607	3.63429	5.50967	1.07874	3.6429	1.93152	1.22745
L10035591	2151	12.9707	10.2558	10.2586	10.9711	1.70817	5.04976	7.73211	-2.58592	-1.02255	-0.504778
L10028251	2154	4.66294	4.23315	2.41043	3.89221	0.731052	2.19811	1.77211	-2.53369	-0.133022	-1.13512
L10059271	1539	0.90643	1.52897	1.68683	1.81586	16.8826	16.4683	3.89756	3.4649	3.28731	1.10192
U8785	1822	17.7628	20.1795	18.3446	13.1226	4.89749	8.40739	11.8219	-2.04277	-1.12563	-0.150593
U12420	368	0.001	1.59856	0.881803	0.001	17.8293	6.81148	2.96361	3.4794	2.94944	11.5331
L10009319	1545	2.88931	7.80554	2.73045	3.61761	0.339738	0.90134	2.64711	-4.522	-1.599	-0.450622
C66.1	1774	7.39174	12.2695	8.78025	11.0272	2.81088	5.02393	6.76251	-2.12598	-0.805448	-0.705436
L10040931	1179	18.458	16.7151	11.2847	33.4478	16.0273	7.79555	6.93771	-0.0606159	-0.533643	-2.26938
U24747	394	9.91367	11.9446	11.5306	14.9739	0.001	3.53444	12.4562	-13.5441	-1.70591	-0.26559
U13871	586	3.33275	11.5446	9.41393	5.29884	1.79145	4.7528	6.97915	-2.68801	-0.98602	0.397375
L10022406	1230	33.7974	34.1963	34.0333	26.2547	2.77384	13.1332	20.8368	-3.62388	-1.37373	-0.333438
U15818	1627	75.4515	77.9179	81.7741	75.0038	8.87193	26.1909	42.2301	-3.13464	-1.64258	-0.828693
L10050147	1221	10.2825	9.1541	9.83344	8.1379	1.28967	4.10586	4.68935	-2.82742	-1.26001	-0.79527
U6844	732	11.0532	12.0547	11.9694	8.48393	3.58535	2.2829	4.4697	-1.74941	-2.39041	-0.924553
L10045401	1890	3.09999	8.40388	6.8678	6.2431	1.24975	0.589447	5.62615	-2.74941	-3.54241	-0.150113
L10021070	1773	3.1472	3.81564	6.40588	3.50267	1.62827	0.628345	2.15292	-1.22858	-3.34977	-0.702161
L10056729	999	3.35134	3.53316	5.19725	3.41905	17.8643	11.4305	13.6462	2.33805	1.13707	1.99684
L10039350	1143	8.54328	9.52145	8.80106	5.97661	1.60729	3.41137	6.4406	-2.56655	-1.36733	0.107868
L10016917	390	0.715382	0.754194	0.001	0.001	2.01883	5.71311	22.3714	1.42051	12.4801	14.4494
L10045403	612	2.2794	6.7286	6.36282	6.08847	0.001	1.82035	0.89102	-12.7161	-1.80545	-2.77255
U2102	690	11.3217	9.80452	15.0494	5.85022	0.001	4.84372	1.58059	-13.2592	-1.63552	-1.88803
L10042087	621	10.7826	13.7358	10.451	8.00031	0.422621	4.48493	1.31716	-5.02243	-1.22049	-2.60263
U18982	758	7.36145	13.1934	14.9837	8.60257	0.001	4.04176	2.87759	-13.6875	-1.89034	-1.57991
U22709	1736	10.9285	11.5214	12.8979	9.12218	21.014	18.1291	56.0696	0.867027	0.491169	2.61977
U20171	738	10.5853	32.2832	23.7442	11.3602	155.762	112.085	289.647	2.27049	2.23895	4.67223
U4712	1343	7.6865	8.76056	10.6315	9.24831	2.34503	3.11073	1.01509	-1.90142	-1.77303	-3.18759
U12640	251	26.6772	22.2653	31.0282	18.5565	1.04561	6.6577	4.34505	-4.41238	-2.22049	-2.09448
U9064	439	19.7015	18.7604	20.6973	15.561	0.597831	7.61314	6.21075	-4.97181	-1.44288	-1.32509
C2881.2	1162	16.0869	17.4659	21.224	18.7055	4.29131	10.3065	11.0281	-2.02505	-1.04215	-0.762282
U18201	490	11.9571	11.4053	14.5695	15.2087	1.60682	2.84198	1.11287	-2.82742	-2.35799	-3.77255
C2467.1	1405	4.36867	4.39633	4.3883	8.39819	18.306	8.12745	12.2257	2.05794	0.889139	0.541765
C3142.4	1283	42.1869	45.8512	57.1612	52.7604	3.47748	19.1031	18.4885	-3.72085	-1.58123	-1.51283
C2099.2	3575	8.81871	8.88578	9.16779	8.16451	1.10118	3.66158	2.36426	-3.01245	-1.32411	-1.78798
U20913	466	5.9871	13.8862	4.17816	4.66434	1.12639	2.39068	4.68072	-3.62388	-0.805448	0.00505746
C1239.1	259	0.001	3.40698	3.75873	0.001	7.09318	5.37672	16.8434	1.05794	0.516481	14.0399
L10021653	1824	0.30592	0.967552	0.177908	0.51071	4.0288	3.51196	0.448441	2.05794	4.30308	-0.187588
L10059887	1443	6.96047	8.35729	6.74644	8.82258	1.81876	3.28118	2.64527	-2.20008	-1.03991	-1.73778
C2997.2	1896	2.35442	2.17189	2.56728	1.1464	4.15265	1.61585	5.46454	0.935084	-0.667944	2.25298
C5189.1	359	4.66294	18.8444	8.13519	17.2987	0.731052	7.75805	6.07581	-4.68801	-0.068482	-1.50952
U5260	938	0.29744	0.940733	0.691905	0.001	6.71508	2.67231	0.872021	2.83555	1.94944	9.76822
L10000287	471	0.592355	0.624492	0.001	1.31852	10.5871	3.54795	5.20991	4.08348	11.7928	1.98234
L10024115	1935	6.19998	8.81647	6.70808	6.73979	0.949423	1.58328	3.52264	-3.21508	-2.08298	-0.936049
L10019001	1869	1.9406	2.20326	1.38899	2.15979	0.001	1.19214	0.583525	-11.1054	-0.220485	-1.88803
L10024367	2208	1.13722	2.13142	1.46967	1.12504	0.001	0.756831	0.123484	-11.0576	-0.957451	-3.18759
L10025394	897	1.55518	1.63955	2.53236	0.692334	8.77752	8.07287	3.0396	2.42051	1.6726	2.13434
U21165	950	29.0746	39.3213	38.5988	28.4363	9.66913	12.0201	31.8572	-2.02385	-1.68311	0.163885
L10012748	2397	3.02627	6.1355	3.51986	5.44076	39.088	25.7948	16.8346	2.67147	2.87349	1.62955
L10045428	2748	0.203056	0.642218	0.472349	0.790969	3.34268	2.43244	2.28202	2.37987	2.36448	1.52862
L10021179	1704	0.163732	0.863074	1.14262	1.64003	10.9353	3.26894	1.12005	3.66337	1.51648	-0.550158
L10001928	1503	0.185628	0.782796	0.001	0.001	7.50849	8.70935	1.63265	3.26181	13.0883	10.673
L10062274	1926	0.144859	0.610874	1.01091	0.967327	16.0794	13.0147	6.93663	4.71819	3.68641	2.84216
L10059030	2130	3.79858	4.97131	5.17987	5.97699	0.862504	1.56909	1.66407	-2.52702	-1.72299	-1.8447
L10021977	2463	3.73811	2.38843	2.23977	1.76499	0.319668	0.565396	0.885593	-2.90142	-1.98602	-0.994943
U21476	1862	2.24758	2.52748	1.39422	2.6682	0.140949	1.04704	0.585719	-4.16445	-0.41313	-2.18759
L10056437	2331	6.70268	3.02842	0.835273	4.26271	16.213	14.0989	10.0592	2.42051	4.0772	1.23868
L10056440	2286	2.0748	2.31603	0.56781	5.02578	19.9763	18.1534	9.54163	3.10857	4.99868	0.924887
L10023510	2514	6.88064	5.03096	8.77734	10.0046	0.521972	2.2157	1.51835	-3.26879	-1.98602	-2.72008
L10052506	2595	5.16068	5.7807	6.12743	5.26494	1.4159	2.68318	3.25711	-2.02952	-1.19134	-0.692823
L10007373	2541	0.658793	0.578779	0.510828	0.366602	2.47885	4.27471	2.36062	2.09858	3.06492	2.68688
L10012293	2667	30.5466	31.6524	23.3613	26.0797	5.70753	9.08538	8.17854	-2.47138	-1.3625	-1.67301
L10046177	2538	2.52836	2.66553	2.81288	2.32456	0.103407	0.658425	0.644567	-4.68801	-2.09495	-1.85055
L10000492	432	1.93749	13.6174	8.26282	7.18777	1.21504	1.93412	1.89342	-3.48638	-2.09495	-1.92455
U4632	633	5.72984	12.0814	13.3287	8.33918	1.65844	3.51992	3.01511	-2.86489	-1.92092	-1.4677
L10015909	1872	8.49516	6.28495	5.37372	5.14202	0.280393	1.33901	1.31083	-4.48638	-2.00476	-1.97186
L10017212	2283	5.86595	7.08606	8.10193	7.34456	1.72436	2.56189	1.79141	-2.03892	-1.66106	-2.03558
U23118	682	11.0454	12.9385	9.04042	6.37414	1.53928	2.04189	3.99783	-3.07134	-2.14648	-0.673014
L10064332	1560	0.715382	1.31984	0.624045	1.59237	17.6648	8.39112	4.19465	3.74244	3.74914	1.39737
U9620	691	0.807522	1.70267	1.40884	2.6962	17.851	10.0765	3.15661	3.39014	2.83841	0.22745
L10037480	1152	4.60155	5.10652	7.88724	4.58221	0.227819	3.86825	1.42006	-4.48638	-1.02784	-1.69009
L10011053	1989	1.26244	1.77457	0.489447	1.56115	6.06968	3.92076	1.3708	1.77415	3.00191	-0.187588
L10012885	2397	0.814766	1.59523	1.08303	1.5545	14.8907	6.97156	2.84368	3.22257	2.68641	0.871306
L10055265	2460	2.04146	1.67394	1.45103	1.64092	11.7355	12.7935	7.53672	2.80955	3.14026	2.19944
L10059006	2073	1.0767	0.283778	0.469614	1.04852	24.4344	12.6292	1.70983	6.42801	4.74914	0.705497
L10034501	2112	0.660509	0.696344	2.61201	0.588091	0.24853	0.131872	0.38729	-1.48638	-4.30795	-0.602625
L10010795	1578	3.00569	8.94709	2.26207	9.83878	26.777	14.2963	9.3303	1.5815	2.65993	-0.0765563
L10041199	3036	4.41105	3.00336	4.59607	3.57968	0.432226	1.83474	0.449032	-2.79672	-1.32482	-2.99494
L10044576	2442	0.001	0.001	0.398653	0.254309	2.90176	3.3075	1.22816	11.5027	3.05253	2.27184
L10011261	2148	0.649439	1.36935	0.906435	1.87926	5.00948	5.18648	2.41173	1.87117	2.51648	0.3599
L10017787	2475	1.35272	1.90148	0.786675	2.88556	0.10604	0.112531	0.771137	-4.16445	-2.80545	-1.90379
L10061857	2085	2.81006	2.5393	3.57966	3.12746	0.377623	0.534319	1.96153	-2.74941	-2.74405	-0.673014
L10053137	1011	5.2433	6.40058	5.13557	5.83553	0.259592	1.37742	1.34843	-4.62388	-1.89856	-2.11359
L10025476	1458	3.63579	2.62261	4.45135	2.12971	0.001	0.001	1.12202	-11.3568	-12.12	-0.924553
L10005252	2541	0.001	0.231512	0.255414	0.122201	2.68542	2.63059	1.18031	3.53599	3.36448	3.27184
L10021068	2772	4.32791	4.77493	4.21433	4.81674	1.04146	2.51185	2.6557	-2.19687	-0.746554	-0.858965
U16835	1734	2.09169	3.05331	2.43284	3.04423	0.151354	1.28495	0.943433	-4.33438	-0.920925	-1.69009
U11838	2191	3.18347	3.75892	3.70269	3.68476	0.239569	0.762704	1.61774	-3.97181	-2.27938	-1.18759
U22406	1257	13.9832	19.1879	19.6199	23.4675	4.38457	11.7432	9.97772	-2.12969	-0.740492	-1.23388
L10059005	1566	0.356321	1.50261	0.001	0.793134	36.5349	10.671	1.74107	4.60373	13.3814	1.13434
L10003547	933	3.28938	4.09835	2.08684	0.66562	0.001	0.298514	0.001	-12.0008	-2.80545	-9.37856
L10017849	1785	0.001	0.82391	0.181795	0.347912	5.14603	3.1206	0.458239	2.6429	4.10144	0.397375
C5663.2	2696	5.79523	2.29112	2.16657	2.87938	10.3188	7.43806	8.29283	2.17115	1.77951	1.52611
L10059014	1617	0.001	0.363804	0.200682	0.19203	14.9321	7.75085	0.505848	5.35911	5.27137	1.39737
L10028825	2085	9.36687	11.2858	11.5172	10.8716	0.629371	2.27086	6.93072	-4.16445	-2.34248	-0.649492
U22622	2572	2.60341	3.7739	3.65887	3.38038	0.204081	1.08287	2.12016	-4.20885	-1.75654	-0.673014
L10019883	2043	5.87223	7.19862	8.73602	8.51134	0.64231	2.72652	3.33642	-3.48638	-1.67992	-1.35109
L10001742	1527	2.55795	3.85247	5.73778	4.88034	0.171871	1.09436	1.60699	-4.48638	-2.39041	-1.60263
L10033080	1548	2.70348	5.13027	5.86957	2.60766	20.3448	8.27625	16.9087	1.98755	0.495722	2.69694
L10027222	864	11.625	7.83	10.8919	6.469	0.607518	1.61177	7.2581	-3.68801	-2.75654	0.166049
C3288.2	1576	43.1953	46.472	41.1807	42.3604	3.66361	12.5473	8.99613	-3.66502	-1.71459	-2.23534
L10059001	1056	0.264204	0.278538	0.001	0.588091	4.72207	3.95616	0.516386	4.08348	11.9499	-0.187588
L10012346	1995	0.139849	0.737182	0.813292	1.08952	7.76161	6.56148	4.37337	3.39626	3.01218	2.00506
L10063701	2385	2.4566	3.45317	2.58514	3.12465	22.6684	9.80929	8.00236	2.71469	1.9239	1.35673
U1680	2277	26.9564	33.586	37.1961	34.3649	4.37989	11.0085	14.0098	-2.93889	-1.75654	-1.2945
L10049193	1929	7.6656	2.74466	1.68224	1.6097	0.272108	0.288765	0.848062	-3.33438	-2.54241	-0.924553
L10059012	594	0.939391	2.47589	0.546302	2.09099	49.0433	35.6348	5.04911	4.30804	6.02744	1.27184
C4978.1	873	1.59793	2.35848	2.23027	2.1341	9.92071	7.97577	5.62169	2.07259	1.83841	1.39737
L10012752	2385	0.467923	0.616637	1.08848	0.520775	7.37275	6.1892	1.25751	3.57971	2.50744	1.27184
L10024695	1905	0.146456	0.77201	0.001	0.001	7.02616	2.19302	8.15809	3.18605	11.0987	12.994
L10037239	3366	0.248662	0.262153	0.385625	0.0922495	2.18317	0.330973	0.324007	3.05794	-0.220485	1.81241
L10024670	684	6.93419	9.03048	5.69305	4.08568	1.15109	2.4431	1.99307	-2.97181	-1.22049	-1.03558
L10049165	2055	7.05983	8.15851	7.26383	9.36824	2.1711	1.76189	8.49135	-1.90988	-2.04361	-0.141784
L10017853	1815	0.001	0.648233	0.17879	0.342162	5.78397	1.84141	4.95731	3.15748	3.36448	3.85681
L10047772	2193	0.127223	0.670624	0.295945	0.991146	6.82149	4.95305	3.35686	3.34651	4.06492	1.75994
L10024918	2013	0.277197	0.001	0.001	0.308507	1.95565	1.10686	1.89624	10.9334	10.1123	2.61977
L10035677	1656	2.35869	3.9076	2.35148	1.68756	0.633932	1.17729	0.65858	-2.62388	-0.998093	-1.35751
L10040191	2289	2.92528	3.34099	2.9771	3.25569	0.687936	1.9468	1.07203	-2.27993	-0.612803	-1.60263
L10039859	2553	0.109283	0.806483	1.01685	1.33789	13.6724	11.782	6.72819	4.08348	3.5344	2.33026
C3421.2	2460	12.4756	15.1851	15.8294	12.7487	4.05407	3.84938	5.76338	-1.90521	-2.03991	-1.14536
L10031989	2643	7.70599	8.23536	6.63004	7.04908	1.88668	3.05596	4.43588	-2.12598	-1.11739	-0.668213
L10052816	2544	6.14149	6.93716	8.16361	6.22488	0.515817	1.42322	2.25067	-3.74941	-2.52005	-1.4677
L10059164	1371	5.29101	9.01072	6.86404	8.37997	1.91428	4.26608	3.57968	-2.23484	-0.686149	-1.22712
L10012214	2097	0.133047	0.140265	0.154747	0.148074	2.37792	1.19534	0.52008	4.08348	2.94944	1.81241
L10024919	1215	1.14814	0.726261	1.86957	0.511131	1.29604	2.52153	6.50774	0.835548	0.431592	3.67039
L10021198	1992	0.980418	2.06722	2.11774	1.40291	7.64155	3.07596	6.7068	1.88617	0.538507	2.2572
L10016050	2235	0.249664	0.658022	0.580767	1.11145	14.9131	18.5676	2.92781	4.5023	4.99868	1.39737
L10033399	1518	5.69761	6.58802	6.62688	4.70473	1.55601	2.20169	1.79613	-2.08199	-1.58972	-1.38922
L10014345	1551	5.03673	4.17214	2.09222	5.20523	0.676848	1.97528	1.40633	-2.62388	-0.0829816	-1.88803
L10025935	1116	6.24998	8.17044	9.59554	7.79062	0.470336	1.99652	2.44312	-4.11865	-2.26488	-1.67301
L10042111	2247	5.58743	3.92705	4.33249	4.28388	0.467197	0.991594	2.06279	-3.07134	-2.12738	-1.05432
L10044663	2205	1.51836	3.73506	1.47167	2.95726	16.1873	5.17872	3.46225	2.11566	1.81514	0.22745
L10036647	2016	6.78123	11.818	7.72628	12.3219	66.0025	40.7548	18.3932	2.48154	2.39912	0.577947
L10017858	2034	1.37168	3.75985	3.50987	8.70166	38.5801	20.5394	11.26	3.35911	2.5489	0.37184
L10047003	2718	2.46357	3.13831	2.74598	2.17061	6.3729	5.94327	10.7335	1.02196	1.11393	2.30595
L10004481	2115	0.527658	0.556285	0.460289	1.17451	8.43804	2.23865	0.644567	3.92301	2.28202	-0.86566
L10002022	1224	5.69851	9.61228	5.03723	8.37164	39.4529	28.2155	14.9246	2.03718	2.48578	0.834107
C562.2	1970	13.4543	7.61468	10.8717	9.61483	1.33222	3.67582	2.90644	-2.51495	-1.56444	-1.72601
L10056743	393	12.0687	20.9562	11.5599	16.5922	4.67464	6.37818	9.01902	-2.16445	-0.857915	-0.879465
L10041057	2373	0.705434	0.867657	1.09399	1.43937	0.44239	1.05631	9.30671	-0.971807	-0.0505601	2.69283
L10003990	1074	287.572	326.452	233.558	317.162	56.4483	75.2039	41.634	-2.53187	-1.6349	-2.92938
L10020806	891	4.38382	14.1951	10.1976	11.1519	131.96	65.643	46.207	3.21664	2.68641	2.05082
C4102.5	1514	0.368559	2.33133	1.92902	1.64075	12.3077	9.38191	10.4451	2.40033	2.28202	2.67039
U13405	1485	1208.62	1566.74	998.859	1584.76	259.62	325.777	194.253	-2.5933	-1.6164	-3.02826
C5875.2	1756	8.10305	7.20264	13.3054	9.19511	1.79349	3.80657	4.19226	-2.00575	-1.80545	-1.13314
U15591	771	53.1944	66.3808	29.883	29.4	3.74439	8.30846	14.499	-4.14796	-1.84667	-1.01986
L10004397	1089	0.001	0.001	0.297983	#N/A	7.47096	5.37079	#N/A	12.8671	4.17183	#N/A
L10037498	1098	0.762292	6.96496	9.75284	3.39357	75.5314	90.8087	26.8182	3.43889	3.21894	2.98234
L10034912	783	23.5172	39.0678	25.2806	23.0009	2.68146	3.55701	10.4464	-3.86489	-2.82929	-1.13868
L10053316	999	979.988	1007.25	630.167	968.213	286.617	247.568	154.476	-1.81322	-1.34791	-2.64795
U3110	336	76.3926	73.5339	49.255	32.345	0.781095	8.2891	17.0407	-6.55677	-2.57098	-0.924553
L10032253	636	16.2311	18.9616	11.225	7.81162	1.23796	4.81706	5.14438	-3.93704	-1.22049	-0.602625
U4074	1466	728.899	744.368	457.758	713.584	193.703	157.495	131.49	-1.94217	-1.53928	-2.44013
U18015	1476	3.40243	17.7358	23.5243	5.68009	181.9	231.34	56.5254	3.35841	3.29779	3.31491
U2950	291	10.5464	14.1509	17.8421	23.4751	5.41129	0.957092	0.001	-1.38684	-4.22049	-14.5188
L10030877	1284	5.8668	7.55956	9.35096	3.62747	0.001	0.650733	1.06173	-12.8841	-3.84498	-1.77255
U22356	1104	16.932	17.0513	27.6298	12.938	0.475449	2.01822	8.89083	-5.16445	-3.77507	-0.541225
L10040979	1086	4.36739	8.66698	6.27493	7.14806	1.69165	1.02583	1.50636	-2.3571	-2.6128	-2.24648
L10053900	1068	97.4407	88.1306	81.1259	84.8965	20.8877	27.9035	37.7832	-2.07699	-1.53971	-1.16796
U22581	2007	504.617	605.858	384.327	576.466	126.451	156.673	96.1822	-2.2604	-1.29458	-2.58339
U7062	1347	8.07792	9.38963	10.3591	5.07146	0.001	1.2406	1.82173	-13.1969	-3.06179	-1.47709
L10019142	1329	8.39726	4.64774	5.37177	8.17751	0.001	0.001	1.23093	-12.1823	-12.3912	-2.73191
L10063932	1554	5.92469	6.4354	4.38518	1.99815	0.001	0.358448	1.22816	-12.6518	-3.6128	-0.702161
L10006232	1536	20.8886	23.9368	21.5491	24.2587	2.05037	3.98913	4.97022	-3.54527	-2.43348	-2.28712
L10049417	1554	33.3937	29.3379	23.3876	25.7761	0.844427	4.65982	7.89533	-5.11865	-2.3274	-1.70696
L10001364	843	2.97864	5.58265	3.07951	4.4201	0.311326	0.660768	1.94058	-4.16445	-2.22049	-1.18759
C226.2	1948	7.30439	4.37882	5.16407	14.0272	0.538907	1.14379	4.33892	-3.02243	-2.17468	-1.69282
L10036017	1146	3.40836	6.41657	8.2117	2.70953	0.001	1.45819	0.713749	-12.6476	-2.4935	-1.92455
L10051409	837	0.666664	2.1085	2.71389	1.11295	1.56779	22.2944	17.9162	-0.427486	3.03825	4.00881
U3222	357	33.6049	44.4911	43.6307	46.0984	0.001	9.36181	3.81866	-15.4412	-2.22049	-3.59358
L10016874	1110	0.25135	1.05995	0.584691	0.839221	0.472879	3.7637	7.61461	-1.16445	2.68641	3.18165
U13618	501	14.479	19.3742	17.4882	16.7342	0.001	2.77958	2.17686	-14.2418	-2.65344	-2.94248
U9168	947	0.589227	0.310597	1.37066	4.26257	9.14549	5.29382	6.33405	4.87994	1.94944	0.571404
L10017950	1314	0.424656	1.11924	0.001	0.472621	9.3874	5.29897	0.829991	3.06821	12.3715	0.812412
L10023341	669	12.5112	13.1899	6.30575	5.10558	0.784597	2.9142	4.89062	-4.07134	-1.11357	-0.0620567
L10042870	849	9.53	7.27544	8.02659	5.48608	41.1137	25.2598	6.74404	2.49851	1.65398	0.297839
L10008298	1107	2.01625	3.71987	2.3451	2.24399	0.001	0.251593	0.738894	-11.861	-3.22049	-1.60263
U21298	1129	19.0283	19.0185	18.6827	20.0774	4.88167	8.1408	4.82997	-1.96196	-1.19846	-2.05548
U11179	301	11.1229	15.6351	8.62468	16.5056	0.871919	1.85059	4.5291	-4.16445	-2.22049	-1.86566
U11927	1060	10.0019	6.93716	3.67363	3.51523	3.71388	5.78048	14.147	-0.901417	0.653984	2.00881
L10027481	570	14.6842	6.70836	5.69305	6.53709	8.28782	7.81793	27.7435	0.305034	0.457587	2.08543
U9129	692	1.61271	4.67557	1.87574	4.93588	20.1008	11.6718	16.9422	2.10404	2.6375	1.77925
L10048152	1296	0.215277	0.453913	0.001	0.95837	3.84761	3.43844	1.0519	3.08348	11.7475	0.13434
U2526	1381	11.9196	8.5195	8.92914	10.3429	35.7279	26.2178	6.12036	2.06821	1.55396	-0.756953
L10028448	1209	9.69227	10.2181	11.2731	7.70501	0.868314	3.45551	7.66763	-3.55677	-1.70591	-0.00701537
L10035640	1362	3.68721	5.18301	4.7651	4.33166	0.770772	0.817956	2.00185	-2.74941	-2.54241	-1.11359
U20368	1438	4.85047	5.52272	3.38495	3.67086	0.365018	0.581044	3.41289	-3.91934	-2.54241	-0.105125
L10015612	1362	7.37442	6.69472	6.67115	4.78763	0.385386	0.613467	3.20296	-4.11865	-3.44288	-0.579905
U8816	1570	11.9063	14.0511	16.3285	13.0534	2.3403	4.08014	14.5878	-2.58592	-2.0007	0.160336
L10011458	1209	7.38459	9.00167	7.24698	6.67767	0.217078	1.3822	8.56971	-5.37391	-2.39041	0.3599
U18689	2085	1.0705	1.83394	1.71201	1.19141	6.92308	25.6473	36.7459	1.91647	3.90505	4.94684
L10010659	2352	0.59311	2.12598	4.55298	1.3202	17.2957	60.5105	102.013	3.02421	3.7323	6.27184
L10006639	2349	1.90038	3.13044	4.14436	3.17253	9.16165	25.9662	53.3929	1.54924	2.64741	4.07294
L10057447	2313	5.30737	4.57799	4.34916	4.43013	1.24813	0.48165	1.41454	-1.87495	-3.17468	-1.64702
U8651	1818	8.59403	8.57491	7.13979	8.88153	0.144361	1.07239	4.34923	-5.89237	-2.73506	-1.03005
L10050535	1554	2.69304	3.97481	4.594	5.59481	0.506656	0.179224	1.22816	-2.97181	-4.67992	-2.18759
L10026420	1524	9.70272	12.9312	11.924	9.98365	1.37768	3.10678	6.97731	-3.23054	-1.94038	-0.516895
C458.1	3505	3.34321	3.105	1.94424	3.10069	0.224634	0.794619	1.55579	-3.78894	-1.29087	-0.994943
C458.3	3301	3.12722	3.5642	3.53897	3.01011	0.556539	1.18122	1.65194	-2.67902	-1.58306	-0.86566
U228	3204	8.35952	8.07863	9.92552	8.72224	1.3106	3.82479	6.12701	-2.62388	-1.37576	-0.509516
L10046816	2742	10.582	11.3707	13.2547	10.7581	1.91428	4.1645	5.96613	-2.57044	-1.67029	-0.850553
L10044788	2742	5.90151	4.82717	8.0475	5.32241	0.95714	2.13304	4.87234	-2.33438	-1.91563	-0.127467
L10048641	2760	3.84129	3.62341	4.35023	2.92511	0.760718	1.71548	1.58059	-2.25191	-1.34248	-0.888027
L10024822	2796	3.59226	4.41835	3.13362	3.33167	0.844789	0.796892	2.04782	-2.38684	-1.97537	-0.702161
L10044789	2745	4.57375	3.53606	4.25578	2.48862	0.573656	0.710236	1.29125	-2.62388	-2.58306	-0.94658
L10023575	1194	12.8517	7.39034	5.43557	10.1423	2.63767	6.06479	2.51187	-1.48638	0.158027	-2.01356
L10021323	1065	23.0534	24.028	21.3289	26.2404	3.94288	8.10698	14.8487	-2.6074	-1.39557	-0.82146
L10033614	2133	7.97887	9.37704	10.0409	10.9181	0.861291	3.26434	6.13563	-3.44456	-1.62102	-0.831444
L10024942	2124	1.31355	2.35419	2.59725	2.33907	0.494252	0.131127	1.28367	-2.25191	-4.30795	-0.86566
L10022520	2046	5.86362	8.62568	7.29578	6.37414	0.128274	1.63351	1.06609	-6.07134	-2.15908	-2.57991
L10033611	2046	7.22725	8.76944	6.34416	8.49886	0.256547	1.63351	1.06609	-5.09519	-1.95745	-2.99494
L10052850	2757	2.9347	2.66717	2.70714	2.70304	0.475966	0.606124	1.28563	-2.48638	-2.15908	-1.07211
L10002482	546	31.6812	29.6291	17.8299	28.4352	0.480674	6.12118	4.99363	-5.94581	-1.54241	-2.50952
L10003519	1014	4.1272	35.3891	5.12037	18.6797	331.295	102.726	26.6199	3.22674	4.32641	0.511032
C3431.2	793	4.22193	3.70915	6.54736	2.74096	18.2026	13.3462	7.90794	2.29498	1.02744	1.52862
U12923	292	27.7088	27.1975	23.3376	24.4581	2.69638	5.72289	8.40366	-3.33438	-2.02784	-1.54122
C2191.1	448	7.47319	12.4745	5.79471	11.7828	0.585821	3.10841	1.2172	-4.41238	-0.898557	-3.27505
L10064767	1500	6.32398	12.942	6.0574	5.79622	4.0242	3.52784	24.9022	-1.68528	-0.779912	2.10309
L10053445	2487	6.73098	5.91346	4.04488	7.11668	0.844223	2.12777	4.6045	-2.80831	-0.926754	-0.62816
U14197	833	31.1487	57.556	17.5302	39.5129	344.679	135.412	55.9706	2.58222	2.94944	0.502344
C213.1	1796	54.3706	82.869	42.2794	60.8576	335.951	137.861	67.5558	2.01935	1.70519	0.150642
L10064753	1236	6.09464	6.18732	4.46324	7.03425	0.001	1.12667	1.10296	-12.5951	-1.98602	-2.67301
C4432.3	589	4.26314	6.99134	7.71316	10.0165	0.001	1.89144	4.16616	-12.7714	-2.02784	-1.26559
U2530	1282	9.358	5.50644	6.83432	6.53964	0.204717	1.738	2.12677	-4.74941	-1.97537	-1.62055
U75	2840	18.3707	17.0889	19.3102	16.0723	2.95716	7.15898	9.0244	-2.53077	-1.43154	-0.832671
U5105	1001	33.4464	28.5027	32.4179	31.6406	4.98153	11.4077	14.9809	-2.51644	-1.50679	-1.07865
L10053530	2487	2.80457	2.83846	6.65448	4.99416	0.633167	1.11988	1.20594	-2.16445	-2.57098	-2.05008
L10064769	1215	8.95552	8.23096	8.5466	5.11131	1.29604	1.83384	2.91726	-2.66695	-2.22049	-0.809076
L10064763	1521	4.95265	5.99488	5.12037	3.06225	0.517648	1.09867	2.86813	-3.53369	-2.22049	-0.0944782
L10055205	1461	5.15604	4.8318	3.10955	4.46321	0.359271	1.52506	7.09156	-3.74941	-1.02784	0.668022
U14692	275	17.2472	21.3917	33.0404	15.8079	2.86307	9.115	14.8719	-2.90142	-1.85792	-0.0880519
C330.2	1309	38.365	37.5253	18.3447	34.8703	7.21781	8.29797	4.99897	-2.37823	-1.14454	-2.8023
L10003172	1158	41.1993	44.4506	23.5391	36.7359	13.1451	10.3421	8.24078	-1.75768	-1.18654	-2.15634
C330.1	1295	33.3937	39.5209	13.782	38.3644	7.70117	5.16165	3.36867	-2.35947	-1.41688	-3.50952
L10034659	1158	51.5594	58.1667	26.0612	51.4838	12.4651	11.5446	9.18258	-2.2223	-1.17468	-2.48715
U17330	389	52.3571	49.9048	26.6944	42.3062	0.001	4.29584	18.9244	-15.6069	-2.63552	-1.16062
L10027194	795	5.96602	8.13961	3.67363	5.07755	0.330123	1.051	11.6606	-4.62388	-1.80545	1.19944
L10027195	255	68.9292	58.8271	43.2671	64.5378	0.001	7.64548	43.8382	-15.8442	-2.50059	-0.557956
L10027608	771	14.4747	13.734	9.68039	12.8877	0.001	1.80619	7.07268	-13.7455	-2.42212	-0.86566
L10036992	3507	1.82976	1.09032	0.925303	2.03643	0.001	0.23825	0.31098	-10.0905	-1.95745	-2.71115
L10039855	3753	1.85851	1.4891	1.90223	0.992844	0.13986	0.519477	0.290596	-3.41238	-1.87256	-1.77255
L10030592	3702	3.31603	1.82742	3.94453	2.5163	0.212681	0.4514	0.662849	-3.10305	-3.12738	-1.92455
L10030401	3822	2.26294	3.23226	2.63203	1.94984	0.686677	0.510099	0.998725	-2.23484	-2.36733	-0.965195
L10014535	3792	5.7389	6.82593	6.50376	3.76676	1.03816	1.90964	1.72565	-2.71699	-1.76797	-1.12619
L10006573	3756	2.45127	3.21075	4.14701	2.64547	0.001	0.889821	0.943684	-11.6487	-2.22049	-1.48715
L10037981	3756	2.37699	2.58426	1.90071	2.64547	0.209623	0.296607	1.23405	-3.62388	-2.67992	-1.10012
L10034858	1311	0.212814	0.22436	0.001	0.236851	7.2068	2.54933	1.24784	5.00547	11.3159	2.39737
U17949	1710	0.652629	1.72009	2.08745	2.17903	38.6765	14.0071	5.74004	4.4909	2.74635	1.39737
L10026872	1332	6.0743	6.62468	4.38518	6.99351	0.394066	0.418189	1.63755	-4.07134	-3.39041	-2.09448
U2070	756	53.1427	51.7461	45.4992	48.8769	4.51299	10.3153	11.9015	-3.51929	-2.14105	-2.03801
L10002867	1941	0.14374	0.909229	0.001	0.001	4.86766	3.58725	0.983289	2.42051	11.8087	9.94147
U12579	834	8.02875	7.75898	7.78186	7.81864	0.314686	1.3358	2.94229	-4.62388	-2.54241	-1.40998
U6187	1127	9.90236	4.17584	6.04665	8.26562	20.0271	21.0059	8.95131	2.26181	1.79659	0.114975
L10029408	2094	5.32949	2.94979	2.01459	2.66916	0.250666	1.33006	1.17186	-3.55677	-0.598997	-1.18759
L10024239	1338	8.96634	5.93547	6.79081	9.51494	35.6992	24.9788	9.98501	2.58846	1.87905	0.0695702
U12104	793	20.7578	15.2075	17.1868	20.3614	4.63338	3.51216	7.90794	-1.71465	-2.29087	-1.36447
U173	1062	15.2372	13.5712	10.6946	12.2801	0.741378	2.62254	4.10775	-4.1942	-2.02784	-1.57991
L10039714	1335	2.71684	4.1862	3.15996	3.72149	60.1566	25.6608	5.71854	3.84501	3.02159	0.619767
L10002945	3825	2.26117	2.61454	3.64801	2.84128	0.137228	0.509699	0.213845	-4.25191	-2.83939	-3.73191
C1645.1	4480	1.12098	1.96966	2.53518	2.21794	0.117164	0.37301	0.304299	-4.07134	-2.76481	-2.86566
L10061093	3492	0.878863	1.17924	1.0222	1.6895	0.0751569	0.159515	0.156158	-3.97181	-2.67992	-3.43552
L10037127	1497	2.60921	2.55428	1.73415	3.31876	0.001	0.744192	1.09279	-11.3187	-1.22049	-1.60263
U457	1747	7.34628	7.57648	6.87271	7.46508	20.431	27.8992	12.9537	1.43116	2.02127	0.795134
L10023150	1470	0.001	0.001	0.001	0.001	2.85657	3.59984	1.48382	11.4801	11.8137	10.5351
C964.1	1466	4.56751	5.81851	9.29683	11.8613	43.6816	19.3782	15.0647	2.9083	1.05962	0.344907
L10042109	3372	7.36385	6.36771	6.35149	6.2618	17.5121	26.7611	11.2392	1.4595	2.07497	0.843891
U15898	452	8.02431	5.85668	6.46135	6.18276	30.7737	12.9398	13.2707	2.39354	1.00191	1.10192
L10015828	5670	0.984124	1.55627	2.11757	1.69768	8.51682	4.86294	0.961735	2.45222	1.19942	-0.819856
L10057959	1848	3.92531	4.9341	5.26792	4.87275	0.568069	1.80853	1.62293	-3.11865	-1.54241	-1.58614
L10051073	3300	1.09909	1.69351	0.983344	1.41142	6.36237	2.61634	7.76645	1.90955	1.41178	2.46011
L10012045	1860	8.54997	7.43246	10.1189	8.51403	0.423303	2.09634	1.75905	-4.13408	-2.27111	-2.27505
L10004282	1941	1.4374	1.97	3.00931	1.9197	12.1691	5.02215	1.82611	2.62696	0.738873	-0.0721104
L10033679	4347	0.96273	1.48861	0.97045	1.57149	9.23729	5.51005	4.39053	2.6335	2.50534	1.48226
U21089	1278	1.74647	5.52368	3.04698	4.13044	24.0269	14.3833	14.934	2.12095	2.23895	1.85423
L10001953	1506	2.40836	2.73433	3.66306	2.26801	0.348536	0.184936	1.99148	-2.97181	-4.30795	-0.187588
U18852	2512	6.44186	4.44951	7.36334	6.30418	1.14925	1.77397	3.25619	-1.95295	-2.05338	-0.953122
L10003603	3813	0.731705	0.925683	1.36167	1.14009	11.4946	5.55129	1.43012	3.63429	2.02744	0.326986
U11703	1355	1.02952	2.82197	2.39486	2.06244	17.6256	9.04399	7.24389	2.6429	1.91702	1.81241
L10012039	2061	0.947595	1.56987	1.88939	1.50661	13.8801	5.94595	2.9104	3.1443	1.65398	0.949916
L10043624	4239	0.001	0.001	0.0765519	0.0732512	0.309563	0.131405	6.23903	8.27409	0.779515	6.41233
L10059058	2067	34.4193	36.1444	43.3299	36.2038	7.61822	11.4532	24.0071	-2.24625	-1.91962	-0.592682
L10021850	1977	2.96357	4.46336	4.43176	2.98418	0.132751	0.422631	0.68956	-5.07134	-3.39041	-2.11359
U2873	4960	1.91249	2.90578	2.94408	1.8781	18.837	7.52437	2.19881	2.69657	1.35375	0.22745
L10029880	1134	7.87299	5.44696	9.15707	6.57168	0.462871	1.96482	1.68304	-3.55677	-2.22049	-1.9652
U293	480	52.8936	63.7294	93.9708	58.8679	2.18706	19.7281	13.6326	-4.86489	-2.25196	-2.11042
U7119	2504	9.47081	7.75278	5.57255	10.0445	1.88661	2.78069	4.46435	-2.03892	-1.00289	-1.16989
U23761	538	84.5294	95.6761	87.4591	109.66	20.9763	35.7202	59.2942	-2.1894	-1.29187	-0.887079
L10031084	402	51.358	55.6077	51.6623	59.4762	13.0571	19.399	27.8078	-2.09045	-1.41313	-1.09682
U19594	233	280.196	262.576	214.479	290.522	61.9512	83.6737	100.636	-2.08353	-1.35799	-1.52951
L10016394	1704	5.56688	5.35106	3.04698	4.37341	0.924112	0.653789	2.08009	-2.53369	-2.22049	-1.07211
U20987	1832	6.24397	9.95438	17.3588	8.64416	1.14606	2.73649	1.78593	-3.11865	-2.66527	-2.27505
L10035441	1374	7.10696	11.3458	17.4769	10.1696	0.57303	2.02703	1.78593	-4.30741	-3.10801	-2.50952
U533	717	2.72384	6.97393	6.78878	2.16535	0.001	1.94222	1.1408	-12.7678	-1.80545	-0.924553
U14299	760	9.5447	10.0625	24.7647	16.3427	1.03598	5.49698	2.51127	-3.27993	-2.17158	-2.70216
L10040759	1905	4.10077	2.00723	7.4951	4.23796	0.551071	1.31581	0.715622	-1.86489	-2.50999	-2.5661
L10035598	1302	2.14285	1.35546	6.4801	2.62337	0.403146	1.28347	0.41882	-1.74941	-2.33596	-2.64702
L10044828	1332	3.77026	6.62468	10.4757	6.99351	0.394066	1.88185	2.04694	-4.07134	-2.47682	-1.77255
L10055609	1269	8.57444	8.11249	15.0872	10.7664	0.413629	2.85318	1.71885	-4.29373	-2.40269	-2.64702
L10028244	1302	2.99999	4.74412	7.72628	4.53128	0.403146	1.06956	1.04705	-3.55677	-2.85275	-2.11359
U21087	1330	5.45412	10.1731	10.4915	7.70443	0.197329	1.67527	1.43501	-5.68801	-2.64675	-2.42463
L10011782	1374	5.88863	7.0644	12.2811	8.13568	0.76404	3.24325	0.992183	-3.20885	-1.92092	-3.03558
L10007858	1020	0.547057	0.576737	0.001	1.52212	12.6078	2.73053	3.74228	4.45026	11.415	1.29784
L10041437	780	1.78846	3.39387	0.83206	1.99046	14.4683	9.99794	11.5353	2.09189	3.58687	2.53488
L10059666	1128	3.95743	7.04048	10.0688	6.88191	42.3453	31.8513	27.797	2.58846	1.66146	2.01405
L10059683	1143	13.6692	12.8668	5.6781	17.6582	0.459226	2.92403	4.29373	-4.80831	-0.957451	-2.04003
U9012	508	5.49211	9.26412	10.2206	8.55741	45.4634	25.768	27.3725	2.29498	1.3341	1.67748
L10017347	963	6.08409	5.8033	3.70669	7.73861	21.8025	36.7303	62.8544	1.90955	3.30877	3.02187
U15957	411	22.4014	47.2335	33.161	24.9316	166.025	292.067	563.215	1.81352	3.13874	4.49764
L10040477	963	7.8224	25.9621	16.1746	7.41617	117.734	178.446	314.555	2.18104	3.46368	5.40649
L10011705	930	34.1999	27.5159	35.2418	38.3966	5.36184	8.38536	14.3655	-2.35947	-2.07134	-1.41837
C3342.1	938	9.22065	16.306	19.0274	11.2552	94.2909	144.305	193.589	2.53171	2.92297	4.10433
L10019609	918	1.5196	2.24287	1.41396	1.35299	3.1448	1.51696	9.2072	0.487625	0.101443	2.76661
L10045596	1011	29.804	36.9488	28.5666	34.3989	8.82614	14.6006	19.9567	-2.06567	-0.968298	-0.785489
L10048490	1581	7.23527	10.6045	13.5466	10.6057	2.15801	4.22792	4.31139	-2.2969	-1.67992	-1.29862
L10056497	2172	1.02762	2.57301	1.34463	1.42961	0.241665	0.769375	1.12977	-3.41238	-0.805448	-0.339591
L10038478	1464	0.952866	2.21004	1.55159	3.60567	13.4451	8.94136	10.6155	2.60494	2.52675	1.55784
U16489	1395	1.99999	3.16275	3.48929	0.890357	15.2389	10.3819	11.9224	2.26851	1.57306	3.74315
U1151	326	8.55825	19.8497	8.95869	12.3824	2.41516	5.12602	5.85449	-3.03892	-0.805448	-1.08067
L10053415	1302	8.14283	9.71416	9.72015	6.67767	1.61258	8.12867	6.91053	-2.59072	-0.25796	0.0494516
L10052865	774	3.24417	7.98043	6.28883	6.01767	0.67816	1.79919	1.76132	-3.55677	-1.80545	-1.77255
U13212	783	4.98849	4.88348	6.63098	5.15537	20.1109	18.1408	8.70536	2.042	1.45194	0.755829
L10056663	978	7.70243	5.41354	6.63607	11.1124	81.0422	70.0556	29.2725	3.90403	3.4001	1.39737
L10048524	4020	1.24925	1.39019	3.55178	1.54484	0.261142	0.623539	0.746063	-2.41238	-2.50999	-1.05008
U21134	988	3.67104	4.16792	9.5249	5.6571	1.06254	1.40948	2.20771	-1.97181	-2.75654	-1.35751
L10050107	1863	2.54588	2.68401	4.70295	2.16675	0.001	0.896985	0.731755	-11.3902	-2.39041	-1.5661
L10055257	459	9.72546	21.7878	17.6745	14.8829	4.57425	5.46106	13.6623	-2.25191	-1.69442	-0.123457
L10036807	1554	2.69304	4.92119	3.13227	4.39592	0.506656	1.07534	2.28087	-3.27993	-1.54241	-0.94658
U4057	2241	2.98794	1.83753	2.17205	1.93983	0.702671	1.24281	10.9499	-1.38684	-0.805448	2.49691
L10063087	2394	5.59397	2.94873	2.03323	3.1129	1.31553	1.5124	20.0446	-1.16445	-0.426936	2.68688
L10038257	2334	1.07583	0.378066	0.695166	0.399115	0.001	0.357987	3.50452	-8.5625	-0.957451	3.13434
L10058193	1485	3.00605	3.16914	5.02598	4.39108	0.353465	0.750206	0.550812	-3.16445	-2.74405	-2.99494
L10061394	1482	4.70646	3.5725	5.91201	6.70471	0.354181	1.87931	2.02373	-3.33438	-1.65344	-1.72816
C76.1	1233	7.91968	8.5879	17.8964	8.81421	1.27712	5.4212	1.99016	-2.74941	-1.72299	-2.14695
C76.2	388	10.067	13.6455	10.0362	4.80173	0.001	0.001	4.21627	-13.7361	-13.2929	-0.187588
L10023490	1350	5.57998	3.48605	5.04783	2.99011	0.194406	1.03153	0.605893	-4.16445	-2.29087	-2.30306
L10057677	2406	0.811718	1.83376	2.02309	0.645286	0.001	0.347274	0.339965	-10.8406	-2.54241	-0.924553
L10015942	3309	10.7923	12.0001	12.5526	9.4777	0.95176	1.5992	3.87266	-3.6563	-2.97256	-1.29121
C5168.2	3966	9.1452	6.2298	7.85485	4.7759	0.59557	1.61518	2.06242	-3.38684	-2.28189	-1.21143
L10031023	3684	2.19625	2.3154	4.13998	1.2643	0.356199	1.58762	0.0740098	-2.7005	-1.38276	-4.09448
L10062606	3210	5.0411	4.03177	3.63929	3.67584	0.245278	0.694116	1.44395	-4.03892	-2.39041	-1.34805
L10044018	1869	12.9871	11.6458	12.5009	9.96828	0.561686	3.72544	2.04234	-4.37391	-1.74655	-2.28712
L10043283	3210	9.82146	10.4459	10.0081	7.73861	0.408797	2.16911	2.63309	-4.67541	-2.20599	-1.55532
L10051878	4113	2.442	3.79022	6.07507	1.96288	0.701903	1.35431	0.464032	-2.43294	-2.16534	-2.08067
L10019065	3087	4.88045	6.76503	10.0915	6.9405	1.61532	2.34576	3.17962	-2.06627	-2.10501	-1.12619
L10025116	3708	2.18203	2.53839	3.23803	3.85209	0.637009	0.525781	1.61768	-1.99453	-2.62258	-1.25172
L10027996	2772	0.905841	1.69775	0.468259	1.34421	4.16584	3.11469	2.95078	1.29498	2.73371	1.13434
L10008486	3645	2.29629	2.17878	0.979298	2.04452	2.80808	1.91025	0.299207	0.366063	0.963939	-2.77255
L10016595	3657	1.67842	0.88474	1.06482	2.63218	3.58829	2.0563	0.671006	2.01997	0.94944	-1.97186
C4460.1	733	6.85127	9.22936	26.1197	21.6045	2.86437	7.21932	3.34771	-1.68801	-1.8552	-2.69009
L10064714	537	21.3016	33.4121	38.6745	30.0682	0.977459	9.33566	7.10825	-5.09519	-2.05056	-2.08067
L10031958	1359	7.18541	4.54514	8.35734	9.36791	1.54495	2.0494	3.81191	-1.55677	-2.02784	-1.29721
L10015397	2475	0.450908	0.713056	0.655563	0.001	1.16643	2.36315	2.20325	0.710017	1.8499	11.1054
L10022446	1998	4.46845	3.82759	5.6845	3.88528	0.131355	0.975774	1.63755	-4.86489	-2.54241	-1.24648
L10026214	1770	3.31016	3.98828	4.03338	4.0349	0.148276	0.62941	1.07828	-4.74941	-2.67992	-1.90379
C231.2	1694	7.74082	6.25082	8.62023	4.58252	1.85913	1.80853	4.02379	-1.74941	-2.25291	-0.187588
L10008999	1365	0.001	0.215484	#N/A	0.001	0.961347	#N/A	4.39439	2.15748	#N/A	12.1014
L10040042	1767	1.73684	2.66337	1.83647	0.878641	0.148527	0.15762	0.771511	-4.16445	-3.54241	-0.187588
L10025567	1749	0.319038	1.17722	0.371073	1.59783	5.25196	3.8218	0.935341	2.15748	3.36448	-0.77255
L10056128	1770	0.315253	1.49561	0.916677	1.40344	13.1965	11.3294	2.31061	3.14136	3.62751	0.719303
C913.2	358	9.35192	5.75126	9.97078	6.93881	24.1921	5.4458	6.85438	2.07259	-0.872562	-0.0176626
L10060889	1158	10.1191	12.9542	17.9346	15.2843	0.906555	1.68359	5.65082	-3.83688	-3.41313	-1.43552
L10024819	870	5.4517	7.09983	8.95182	6.42438	0.603328	1.92079	5.32768	-3.55677	-2.22049	-0.27005
L10009646	1143	10.9842	13.3815	12.4918	13.8549	1.60729	3.65504	6.91768	-3.05754	-1.77303	-1.00203
L10007934	1143	11.2283	8.23477	9.08496	10.0516	0.918452	3.41137	1.66978	-3.16445	-1.41313	-2.58969
L10062493	1104	0.001	1.06571	0.001	1.96883	27.3383	6.81148	7.65599	4.68104	12.7338	1.95925
L10048303	1104	0.252717	0.532855	0.001	0.843782	10.4599	4.03643	1.72877	4.29498	11.9789	1.0348
L10023727	1047	3.73065	7.30423	11.4677	23.1327	42.864	41.7638	9.63527	2.55296	1.86468	-1.26354
L10040990	471	4.14648	4.37144	15.1573	27.689	37.3333	37.8448	7.52543	3.09428	1.32008	-1.87947
L10047310	1089	1.02479	6.75243	2.68185	6.27297	71.5767	26.0867	5.75849	3.40601	3.28202	-0.123457
L10017949	1029	5.69386	4.00185	4.41501	0.603522	0.001	0.270665	3.17962	-11.9665	-4.02784	2.39737
L10048302	1101	0.001	1.06861	0.001	0.564054	14.7791	5.05929	8.66741	3.78974	12.3047	3.9417
L10062490	1095	2.54794	5.64096	3.25985	2.83572	0.719035	1.5261	5.72694	-2.97181	-1.09495	1.01405
L10031420	1056	10.5681	10.5844	7.06779	8.82136	0.74559	2.63744	3.8729	-3.82742	-1.42212	-1.18759
L10035834	1089	0.001	4.59165	2.38386	8.55405	23.3769	9.71858	6.75997	2.348	2.02744	-0.339591
L10035835	1092	0.001	0.001	0.001	0.001	6.24876	7.65148	4.74394	12.6094	12.9015	12.2119
L10062492	1101	0.253405	0.80146	0.589471	0.564054	20.9768	10.8775	10.8962	4.71002	4.20578	4.27184
L10035833	1086	2.56905	23.2925	3.58568	14.582	364.43	90.2734	58.7482	3.9677	4.65398	2.01035
L10035828	1080	2.06666	9.80452	11.1173	6.03773	25.7588	15.7309	53.2681	1.39354	0.500799	3.14119
L10001731	1443	3.86693	5.91125	6.29667	5.59481	0.909382	1.15806	2.26738	-2.7005	-2.44288	-1.30306
L10041842	708	0.394066	0.415446	1.37502	0.438576	8.15516	17.3088	8.47224	4.29498	3.65398	4.27184
U24127	241	0.001	6.1024	1.34649	5.15372	17.4239	23.1132	6.78802	1.51362	4.10144	0.397375
U11614	635	0.001	9.26412	18.9081	4.40096	82.6607	225.004	105.626	3.15748	3.57288	4.585
L10016223	405	4.82221	2.90504	0.801243	7.66696	11.6643	15.1292	7.40536	2.00547	4.23895	-0.0500841
U22967	421	7.28976	12.5759	6.16634	8.11314	1.24678	4.63087	5.82866	-3.33438	-0.41313	-0.477094
L10001021	318	5.26413	0.001	2.0409	0.001	20.6327	0.87583	11.1462	14.3326	-1.22049	13.4443
L10020720	441	12.653	16.6744	17.6601	15.4904	3.57072	3.15775	12.3652	-2.22335	-2.48352	-0.325091
C2626.2	263	50.92	111.839	107.345	146.401	501.944	335.699	244.661	2.16611	1.64491	0.740859
L10021866	903	8.03319	22.4755	15.0932	24.0707	222.049	134.476	59.7842	3.30445	3.15538	1.31249
L10019929	795	22.1094	9.61953	7.75543	7.81162	2.97111	4.20398	48.0142	-1.69497	-0.88345	2.61977
L10061655	900	1.24	2.28772	5.76895	2.07008	5.54056	8.35542	13.3297	1.27612	0.534402	2.68688
L10062247	933	12.2604	13.8714	12.8688	10.6499	3.09424	8.65692	11.6893	-2.16445	-0.571957	0.13434
L10055747	1065	2.35774	3.86657	7.31276	2.62404	1.23215	1.30758	2.3041	-1.64988	-2.48352	-0.187588
U8604	910	6.13185	6.46452	6.41875	7.16566	38.3578	27.2393	38.9503	2.5689	2.08532	2.44246
L10046812	1266	24.462	19.9808	23.069	20.1121	73.1786	69.7385	101.868	1.87281	1.596	2.34056
L10011949	1206	3.23879	3.17062	3.22889	4.63451	13.71	6.69727	7.91279	2.11239	1.05253	0.77177
C4542.2	611	18.2651	12.035	11.6843	10.1641	1.71815	3.19083	8.47854	-2.80831	-1.87256	-0.261588
U1726	1341	8.94628	14.9152	10.6474	11.3461	3.7185	5.60766	17.0789	-2.00399	-0.925029	0.59002
L10017274	1038	8.60113	6.80083	7.19035	7.17946	0.25284	1.87822	3.41472	-4.74941	-1.93669	-1.07211
L10006178	1044	85.2497	50.1496	82.0584	63.3516	11.061	15.473	34.2121	-2.18075	-2.4069	-0.888874
L10005177	1179	20.5877	23.451	17.3399	18.9626	5.78765	5.90572	19.1943	-2.0186	-1.55391	0.0175268
C2215.1	1489	10.1182	16.1982	11.7684	13.3464	3.52515	3.74095	11.1698	-2.20008	-1.65344	-0.25685
L10048769	1044	111.172	104.807	118.114	110.94	17.5971	33.6137	76.7813	-2.57433	-1.81306	-0.530947
L10041532	993	17.9818	17.1801	14.052	13.4461	3.70017	5.32907	10.983	-2.21508	-1.39882	-0.291924
L10023786	717	5.44768	7.79439	5.88361	7.79528	0.366036	2.33066	3.04214	-4.41238	-1.33596	-1.35751
L10039187	1686	1.48932	3.83807	1.34729	2.39422	0.466989	1.65192	1.77887	-3.03892	0.294088	-0.428596
L10009396	1710	14.0315	14.9648	15.3712	14.1637	1.84174	6.67782	7.49394	-3.02243	-1.20278	-0.918401
U6213	1303	96.1401	57.1115	51.552	56.0018	4.83403	11.1149	17.3677	-3.56248	-2.21353	-1.68907
U8531	524	3.72709	6.73593	11.7664	15.9997	247.923	169.553	25.4961	5.20187	3.849	0.672235
L10007842	1239	6.07988	8.78371	7.59532	6.51599	0.001	1.12395	0.880232	-13.1006	-2.75654	-2.88803
L10055920	1239	4.50362	6.17234	5.23815	4.51107	0.211822	1.57352	0.880232	-4.86489	-1.73506	-2.35751
U21124	1241	22.7066	30.3379	26.1486	34.7793	2.53777	8.3038	11.6443	-3.57949	-1.65489	-1.57861
L10031334	1623	48.8205	71.2233	76.9771	66.5793	12.2896	28.6579	30.2387	-2.53491	-1.4255	-1.13868
U1779	1836	39.2057	40.8522	41.535	43.9723	2.57302	10.9221	10.3952	-3.98888	-1.92708	-2.08067
C4757.3	2131	42.0266	39.1997	44.6173	41.5279	7.63574	16.8598	19.4477	-2.36	-1.40401	-1.09448
L10063347	465	14.3999	18.3439	28.6121	24.7074	0.564404	4.19268	8.79523	-5.02243	-2.77068	-1.49015
L10036184	435	69.9101	114.273	84.2963	133.484	373.46	339.979	332.823	1.70846	2.0119	1.31809
L10019067	558	30.9999	59.038	39.5452	82.358	537.124	289.495	188.609	3.18554	2.87196	1.19542
U16107	619	103.216	118.795	129.487	112.868	5.93581	37.3452	48.8924	-4.32288	-1.79381	-1.20695
L10042880	1590	10.8792	10.3595	12.2454	12.8892	0.990369	2.45232	3.94402	-3.38684	-2.32002	-1.70842
L10019066	696	40.8878	66.3496	54.0839	78.0741	544.504	352.544	268.343	3.03678	2.70453	1.78116
L10041707	945	597.56	446.962	368.801	388.715	49.7123	101.974	155.801	-3.16848	-1.85464	-1.31901
L10023112	1575	4.6057	4.66882	7.41722	5.71736	0.833168	1.41467	2.42357	-2.48638	-2.39041	-1.23821
C5033.1	754	52.1736	78.8003	86.5056	100.072	347.726	339.093	265.42	2.14168	1.97081	1.40724
L10043773	936	109.99	76.9907	66.5648	78.6232	6.44904	16.3657	23.5949	-3.57753	-2.02409	-1.73648
L10021761	867	2.57439	5.42811	2.99427	1.07444	0.302708	1.28495	0.943433	-4.16445	-1.22049	-0.187588
L10016712	345	0.808693	0.001	0.94059	2.7001	42.6002	18.5676	4.74177	15.3786	4.30308	0.812412
C1931.2	832	40.9109	63.2816	86.1963	60.8335	7.88605	24.7717	39.9802	-3.00441	-1.79893	-0.605578
L10025681	1494	1.68072	4.72507	4.12689	3.53327	0.175668	0.372843	4.56245	-4.74941	-3.46841	0.368806
U13192	1153	9.43709	13.5205	7.31751	7.54062	14.1125	9.90379	34.5249	0.0618241	0.436627	2.19488
L10043619	1350	4.95998	5.22908	5.76895	9.20035	0.388812	1.23784	3.63536	-3.74941	-2.22049	-1.33959
L10045745	1398	1.9957	0.84159	0.46424	1.11056	5.25646	1.39456	1.9503	2.6429	1.58687	0.812412
L10013254	1296	58.5553	72.1722	50.8289	66.6067	8.70776	17.1922	16.62	-3.05107	-1.56389	-2.00275
C1839.2	1985	9.97931	7.70532	8.66433	10.7936	1.58659	2.94649	3.15919	-2.27993	-1.55609	-1.77255
U5037	1573	52.8555	57.593	65.3958	83.5006	10.1776	14.3418	32.9332	-2.5005	-2.18897	-1.34225
L10050804	1350	4.33998	4.79332	5.04783	7.59029	0.583217	1.44415	3.83732	-3.03892	-1.80545	-0.984054
U4077	1440	15.4999	18.792	37.8588	17.2507	1.27579	6.76944	5.49091	-3.88066	-2.48352	-1.65153
L10002677	1353	96.9176	112.611	106.249	92.029	27.7384	37.2587	42.117	-2.02139	-1.5118	-1.12769
L10003073	1353	84.3389	95.6539	92.8181	82.8491	20.7553	37.0528	36.0715	-2.20434	-1.32482	-1.19963
L10006574	1353	21.858	24.7831	42.4517	20.4254	1.16385	5.55793	4.23185	-4.41238	-2.9332	-2.271
L10037982	1353	3.71174	5.43488	12.2318	5.27847	0.775899	1.44094	1.00758	-2.80831	-3.08556	-2.38922
U12726	210	43.8427	81.2375	156.071	53.2306	0.001	18.5676	10.3867	-16.3099	-3.07134	-2.35751
L10039535	1152	172.437	178.473	197.463	166.307	33.7172	68.6614	63.4295	-2.40415	-1.52401	-1.39063
L10033980	1326	5.89138	4.88008	2.69196	3.27841	0.001	0.420081	0.41124	-12.2527	-2.67992	-2.99494
L10015798	1344	29.0624	32.1711	53.601	31.4208	4.88184	20.1011	9.12897	-2.72027	-1.41499	-1.7832
L10048458	1341	8.53017	10.5283	14.7612	7.17813	2.54424	5.81535	3.65976	-2.04897	-1.34387	-0.971859
L10041015	1347	204.641	203.733	231.754	196.634	46.3716	82.9132	78.9416	-2.13537	-1.48292	-1.31666
[truncated: 4,168 more rows]

## Sheet: Sheet1
C1009.3	K01595|1|0.0|1762|rcu:RCOM_0551460|phosphoenolpyruvate carboxylase [EC:4.1.1.31]
C1016.2	K12309|1|0.0|1134|aly:ARALYDRAFT_485655|beta-galactosidase [EC:3.2.1.23]!K01190|3|3e-65|249|cme:CMP078C|beta-galactosidase [EC:3.2.1.23]
C1019.2	K13065|1|0.0|741|pop:POPTR_554899|shikimate O-hydroxycinnamoyltransferase [EC:2.3.1.133]
C1021.3	K09498|1|0.0|975|vvi:100249757|T-complex protein 1 subunit zeta
C1021.6	K14484|1|1e-63|242|ath:AT1G04240|auxin-responsive protein IAA
C1026.1
C1027.1
C1032.1
C1033.2
C1036.2	K10457|1|9e-06|50.1|smo:SELMODRAFT_3894|kelch-like protein 20
C104.1
C1041.2	K01090|1|2e-20|99.4|sbi:SORBI_01g038410|protein phosphatase [EC:3.1.3.16]!K14497|2|3e-18|91.7|aly:ARALYDRAFT_492207|protein phosphatase 2C [EC:3.1.3.16]
C1047.2	K01301|1|0.0|634|zma:100280900|glutamate carboxypeptidase II [EC:3.4.17.21]
C1048.5	K02291|1|0.0|640|vvi:100246195|phytoene synthase [EC:2.5.1.32]
C1054.1
C1054.2
C1055.1
C1059.1	K00799|1|5e-96|348|vvi:100242434|glutathione S-transferase [EC:2.5.1.18]
C1063.2	K09422|1|2e-32|138|pop:POPTR_559693|myb proto-oncogene protein, plant
C1070.3	K08776|1|0.0|1381|vvi:100264544|puromycin-sensitive aminopeptidase [EC:3.4.11.-]
C1072.1
C1076.1
C108.2	K13030|1|2e-78|291|sbi:SORBI_01g001220|cyanohydrin beta-glucosyltransferase [EC:2.4.1.85]!K13493|2|1e-64|245|ath:AT5G05860|cytokinin-N-glucosyltransferase [EC:2.4.1.-]!K13692|4|2e-57|222|vvi:100252177|UDP-glucose:(indol-3-yl)acetate beta-D-glucosyltransferase [EC:2.4.1.121]!K13068|5|5e-55|213|aly:ARALYDRAFT_479675|sinapate 1-glucosyltransferase [EC:2.4.1.120]
C1080.1
C1081.1	K13254|1|7e-61|234|bdi:100828523|spastin [EC:3.6.4.3]!K07767|5|3e-59|229|osa:4324404|microtubule-severing ATPase [EC:3.6.4.3]
C1081.2	K07767|1|2e-57|222|smo:SELMODRAFT_135916|microtubule-severing ATPase [EC:3.6.4.3]!K13254|3|1e-56|220|bdi:100828523|spastin [EC:3.6.4.3]
C1087.1	K03116|1|4e-33|139|rcu:RCOM_0484630|sec-independent protein translocase protein TatA
C109.1	K02256|1|1e-46|183|ppp:PhpafMp01|cytochrome c oxidase subunit 1 [EC:1.9.3.1]
C109.2	K02256|1|2e-49|192|ppp:PhpafMp01|cytochrome c oxidase subunit 1 [EC:1.9.3.1]
C1097.2	K13418|1|5e-11|63.9|ath:AT1G71830|somatic embryogenesis receptor kinase 1 [EC:2.7.10.1 2.7.11.1]!K13416|5|2e-10|62.4|vvi:100253855|brassinosteroid insensitive 1-associated receptor kinase 1 [EC:2.7.10.1 2.7.11.1]
C1100.1	K01535|1|1e-27|119|olu:OSTLU_41354|H+-transporting ATPase [EC:3.6.3.6]
C1103.1	K13217|1|6e-37|150|vvi:100243465|pre-mRNA-processing factor 39!K12619|2|1e-33|139|vvi:100260845|5'-3' exoribonuclease 2 [EC:3.1.13.-]!K13148|3|2e-33|138|vvi:100261060|integrator complex subunit 11 [EC:3.1.27.-]!K14321|4|2e-08|55.5|vvi:100243153|nucleoporin-like protein 2
C1105.2
C1111.3	K00276|1|0.0|1362|rcu:RCOM_0024700|primary-amine oxidase [EC:1.4.3.21]
C1112.2	K02880|1|9e-46|179|zma:100382652|large subunit ribosomal protein L17e
C1114.3	K13460|1|3e-117|367|ath:AT1G12220|disease resistance protein RPS5!K13459|3|5e-99|317|vvi:100254298|disease resistance protein RPS2
C1121.2
C1127.3	K13600|1|0.0|874|rcu:RCOM_1030770|chlorophyllide a oxygenase [EC:1.14.13.122]
C114.1
C114.2	K13148|1|6e-26|113|vvi:100261060|integrator complex subunit 11 [EC:3.1.27.-]!K14327|2|7e-22|100|vvi:100258101|regulator of nonsense transcripts 2!K12619|3|3e-21|97.8|vvi:100260845|5'-3' exoribonuclease 2 [EC:3.1.13.-]!K13511|4|4e-19|90.9|vvi:100241559|monolysocardiolipin acyltransferase [EC:2.3.1.-]!K06672|5|2e-14|75.5|vvi:100249183|cohesin loading factor subunit SCC2
C114.4	K14327|1|2e-26|118|vvi:100258101|regulator of nonsense transcripts 2!K13148|2|5e-26|117|vvi:100261060|integrator complex subunit 11 [EC:3.1.27.-]!K12619|3|2e-22|105|vvi:100260845|5'-3' exoribonuclease 2 [EC:3.1.13.-]!K06672|4|3e-18|91.3|vvi:100249183|cohesin loading factor subunit SCC2!K13511|5|7e-15|80.1|vvi:100241559|monolysocardiolipin acyltransferase [EC:2.3.1.-]
C114.5
C1142.1
C1143.1	K00001|1|0.0|679|vvi:100267821|alcohol dehydrogenase [EC:1.1.1.1]
C1146.2	K12450|1|0.0|1233|vvi:100260586|UDP-glucose 4,6-dehydratase [EC:4.2.1.76]
C1147.3	K12824|1|3e-59|228|rcu:RCOM_1137830|transcription elongation regulator 1
C1148.1	K11836|1|9e-21|97.8|rcu:RCOM_1256040|ubiquitin carboxyl-terminal hydrolase 5/13 [EC:3.1.2.15]
C1149.1
C1153.1	K01188|1|4e-23|106|vvi:100255282|beta-glucosidase [EC:3.2.1.21]
C1153.2	K01188|1|0.0|665|rcu:RCOM_0611400|beta-glucosidase [EC:3.2.1.21]
C1160.1	K13692|1|4e-59|227|vvi:100252177|UDP-glucose:(indol-3-yl)acetate beta-D-glucosyltransferase [EC:2.4.1.121]!K13691|2|3e-54|211|gmx:100781244|pathogen-inducible salicylic acid glucosyltransferase [EC:2.4.1.-]!K13030|5|2e-53|208|sbi:SORBI_01g001220|cyanohydrin beta-glucosyltransferase [EC:2.4.1.85]
C1168.1	K07253|1|3e-23|106|ppp:PHYPADRAFT_166244|phenylpyruvate tautomerase [EC:5.3.2.1]!K15923|2|5e-23|105|mtr:MTR_4g127370|alpha-L-fucosidase 2 [EC:3.2.1.51]
C1170.1	K00430|1|2e-100|362|pop:POPTR_729244|peroxidase [EC:1.11.1.7]
C1170.2	K00430|1|1e-116|417|pop:POPTR_729244|peroxidase [EC:1.11.1.7]
C1170.4	K00430|1|8e-125|445|pop:POPTR_729244|peroxidase [EC:1.11.1.7]
C1172.1
C1182.1
C1182.2
C1189.1
C1191.2
C1192.1	K05391|1|2e-06|48.5|rcu:RCOM_1579800|cyclic nucleotide gated channel, other eukaryote
C12.5
C120.1
C1200.1	K14006|1|0.0|1206|rcu:RCOM_0659690|protein transport protein SEC23
C1206.2
C1206.3
C1207.1
C1209.2
C121.2
C121.3
C1216.3
C1218.3	K02974|1|2e-57|220|vvi:100853567|small subunit ribosomal protein S24e
C1219.1
C1219.2
C1223.2
C1224.3	K12812|1|7e-96|349|pop:POPTR_819597|ATP-dependent RNA helicase UAP56/SUB2 [EC:3.6.4.13]
C1227.2	K00599|1|0.0|694|ath:AT3G27180|[EC:2.1.1.-]
C1239.1	K04565|1|3e-14|74.7|smo:SELMODRAFT_233596|Cu/Zn superoxide dismutase [EC:1.15.1.1]
C1245.4	K06689|1|1e-80|298|aly:ARALYDRAFT_674919|ubiquitin-conjugating enzyme E2 D/E [EC:6.3.2.19]
C1246.1
C1248.3	K12309|1|0.0|971|ath:AT3G52840|beta-galactosidase [EC:3.2.1.23]!K01190|3|3e-67|255|cme:CMP078C|beta-galactosidase [EC:3.2.1.23]
C125.2
C1250.1
C1250.2
C1253.2	K01953|1|3e-09|62.0|ppp:PHYPADRAFT_173106|asparagine synthase (glutamine-hydrolysing) [EC:6.3.5.4]
C1253.3	K01953|1|2e-09|62.0|ppp:PHYPADRAFT_173106|asparagine synthase (glutamine-hydrolysing) [EC:6.3.5.4]
C126.3	K02433|1|2e-26|119|mtr:MTR_3g048950|aspartyl-tRNA(Asn)/glutamyl-tRNA (Gln) amidotransferase subunit A [EC:6.3.5.6 6.3.5.7]
C1262.1	K12126|1|2e-07|56.6|aly:ARALYDRAFT_471048|phytochrome-interacting factor 3
C1272.1
C1277.2	K00873|1|0.0|870|pop:POPTR_832826|pyruvate kinase [EC:2.7.1.40]
C1279.2	K00391|1|8e-37|152|olu:OSTLU_9083|[EC:1.8.4.-]!K07305|2|3e-30|130|vcn:VOLCADRAFT_76054|peptide-methionine (R)-S-oxide reductase [EC:1.8.4.12]
C1282.1
C1290.2
C1292.2
C1293.2
C1293.3
C1293.4
C130.1	K00766|1|1e-137|488|rcu:RCOM_1510360|anthranilate phosphoribosyltransferase [EC:2.4.2.18]
C130.2	K00766|1|2e-137|487|rcu:RCOM_1510360|anthranilate phosphoribosyltransferase [EC:2.4.2.18]
C1306.2
C1312.1	K08900|1|1e-99|362|pop:POPTR_563200|mitochondrial chaperone BCS1!K13120|5|3e-87|321|vvi:100263357|protein FAM32A
C1312.2	K08900|1|2e-99|361|pop:POPTR_563200|mitochondrial chaperone BCS1!K13120|5|2e-85|315|vvi:100263357|protein FAM32A
C1312.3	K08900|1|4e-24|107|pop:POPTR_550987|mitochondrial chaperone BCS1!K13120|5|3e-20|95.1|vvi:100263357|protein FAM32A
C1316.1
C1318.2
C132.1	K10442|1|2e-06|52.8|olu:OSTLU_6820|kelch-like protein 1/4/5
C132.2
C1320.1
C1323.4
C1328.1	K06694|1|1e-10|67.0|mtr:MTR_5g043640|26S proteasome non-ATPase regulatory subunit 10!K13118|4|3e-07|55.8|cre:CHLREDRAFT_17930|protein DGCR14
C1329.1	K02575|1|0.0|784|rcu:RCOM_0023970|MFS transporter, NNP family, nitrate/nitrite transporter
C133.1
C1335.1	K13681|1|7e-157|552|vvi:100243671|xyloglucan fucosyltransferase [EC:2.4.1.-]
C1345.3	K06184|1|0.0|1006|rcu:RCOM_0894930|ATP-binding cassette, subfamily F, member 1
C135.1
C135.2
C1357.1
C1360.1
C1360.2
C1366.3	K03013|1|7e-10|62.0|vvi:100258335|DNA-directed RNA polymerases I, II, and III subunit RPABC1
C1370.1
C1371.1	K03549|1|0.0|1139|vvi:100250816|KUP system potassium uptake protein
C1375.4
C1375.5
C1380.2	K00517|1|2e-67|254|ath:AT4G31940|[EC:1.14.-.-]!K05280|2|5e-49|192|ath:AT5G07990|flavonoid 3'-monooxygenase [EC:1.14.13.21]
C1382.1	K12126|1|1e-06|52.4|aly:ARALYDRAFT_471048|phytochrome-interacting factor 3
C1384.2
C1385.2	K03283|1|0.0|649|rcu:RCOM_1248100|heat shock 70kDa protein 1/8
C1385.4	K03283|1|0.0|1148|rcu:RCOM_1248100|heat shock 70kDa protein 1/8
C1385.6	K03283|1|0.0|991|rcu:RCOM_1248100|heat shock 70kDa protein 1/8
C1389.1
C1390.1
C1394.1	K12128|1|2e-10|65.5|ath:AT2G46790|pseudo-response regulator 9!K12131|3|6e-08|57.0|ath:AT5G60100|pseudo-response regulator 3!K12130|5|1e-07|56.2|sbi:SORBI_05g003660|pseudo-response regulator 5
C1401.2	K09338|1|1e-41|169|aly:ARALYDRAFT_481105|homeobox-leucine zipper protein
C1403.1
C1403.2
C1405.2	K00058|1|0.0|890|vvi:100260655|D-3-phosphoglycerate dehydrogenase [EC:1.1.1.95]
C141.1
C141.2
C1411.10	K04733|1|6e-59|227|smo:SELMODRAFT_33807|interleukin-1 receptor-associated kinase 4 [EC:2.7.11.1]!K00924|4|4e-56|218|osa:4333912|[EC:2.7.1.-]
C1411.11	K00924|1|8e-39|114|ath:AT1G75820|[EC:2.7.1.-]!K04733|5|3e-34|145|smo:SELMODRAFT_33807|interleukin-1 receptor-associated kinase 4 [EC:2.7.11.1]
C1411.3	K13418|1|6e-17|86.3|vvi:100247683|somatic embryogenesis receptor kinase 1 [EC:2.7.10.1 2.7.11.1]
C1411.9	K04733|1|2e-61|235|smo:SELMODRAFT_159261|interleukin-1 receptor-associated kinase 4 [EC:2.7.11.1]!K13430|4|9e-57|220|zma:100283091|serine/threonine-protein kinase PBS1 [EC:2.7.11.1]!K00924|5|2e-55|216|aly:ARALYDRAFT_475717|[EC:2.7.1.-]
C1414.2
C1416.2	K02882|1|3e-94|342|pop:POPTR_817797|large subunit ribosomal protein L18Ae
C1417.1	K08081|1|2e-108|390|rcu:RCOM_0732750|tropine dehydrogenase [EC:1.1.1.206]
C1417.2	K08081|1|6e-87|318|rcu:RCOM_0732750|tropine dehydrogenase [EC:1.1.1.206]
C1417.3	K08081|1|3e-91|333|rcu:RCOM_0732750|tropine dehydrogenase [EC:1.1.1.206]
C1417.4	K08081|1|3e-45|178|rcu:RCOM_0732750|tropine dehydrogenase [EC:1.1.1.206]
C1418.1
C1418.3
C1424.1	K01669|1|0.0|825|vvi:100243038|deoxyribodipyrimidine photo-lyase [EC:4.1.99.3]
C1425.1	K08150|1|2e-41|169|aly:ARALYDRAFT_322009|MFS transporter, SP family, solute carrier family 2 (myo-inositol transporter), member 13
C1429.1
C1429.2
C143.2	K09286|1|6e-11|67.8|ath:AT1G43160|EREBP-like factor
C1431.2	K11159|1|0.0|935|vvi:100232972|carotenoid cleavage dioxygenase
C1434.1	K08150|1|4e-44|177|vvi:100268023|MFS transporter, SP family, solute carrier family 2 (myo-inositol transporter), member 13
C1439.2	K03013|1|2e-25|113|vvi:100258335|DNA-directed RNA polymerases I, II, and III subunit RPABC1!K13457|2|1e-09|61.2|pop:POPTR_755797|disease resistance protein RPM1
C1440.1	K09338|1|0.0|1452|aly:ARALYDRAFT_314555|homeobox-leucine zipper protein
C1440.2	K09338|1|0.0|1320|aly:ARALYDRAFT_902559|homeobox-leucine zipper protein
C1440.3	K09338|1|0.0|1340|aly:ARALYDRAFT_491408|homeobox-leucine zipper protein
C1443.1	K10144|1|1e-140|498|vvi:100252623|RING finger and CHY zinc finger domain-containing protein 1 [EC:6.3.2.19]
C1443.2	K10144|1|3e-140|498|vvi:100252623|RING finger and CHY zinc finger domain-containing protein 1 [EC:6.3.2.19]
C1443.3	K10144|1|2e-13|73.6|vvi:100252623|RING finger and CHY zinc finger domain-containing protein 1 [EC:6.3.2.19]
C1444.1	K13289|1|2e-10|61.6|mtr:MTR_4g021500|cathepsin A (carboxypeptidase C) [EC:3.4.16.5]
C1444.3	K13289|1|6e-41|166|mtr:MTR_4g021500|cathepsin A (carboxypeptidase C) [EC:3.4.16.5]!K09757|3|2e-33|141|ath:AT2G22990|serine carboxypeptidase-like 8 [EC:3.4.16.- 2.3.1.92]!K09756|4|9e-29|125|ath:AT5G09640|serine carboxypeptidase-like 19 [EC:3.4.16.- 2.3.1.91]
C1444.5	K13289|1|9e-30|128|mtr:MTR_4g021500|cathepsin A (carboxypeptidase C) [EC:3.4.16.5]!K09757|4|9e-27|118|ath:AT2G22990|serine carboxypeptidase-like 8 [EC:3.4.16.- 2.3.1.92]
C1445.1	K02183|1|4e-111|400|smo:SELMODRAFT_166784|calmodulin
C1446.1
C1447.2	K02133|1|4e-86|315|smo:SELMODRAFT_139657|F-type H+-transporting ATPase subunit beta [EC:3.6.3.14]
C1448.3	K09284|1|1e-133|476|rcu:RCOM_0328910|AP2-like factor, euAP2 lineage
C1452.2	K08818|1|8e-177|620|vvi:100246062|cell division cycle 2-like [EC:2.7.11.22]
C1452.3
C1454.4	K01193|1|0.0|769|vvi:100232951|beta-fructofuranosidase [EC:3.2.1.26]
C1454.5	K01193|1|4e-180|629|vvi:100232951|beta-fructofuranosidase [EC:3.2.1.26]
C1456.3	K02160|1|1e-63|241|rcu:RCOM_0525570|acetyl-CoA carboxylase biotin carboxyl carrier protein
C1462.1
C1466.1
C1466.3
C147.1	K14510|1|3e-21|101|rcu:RCOM_0382890|serine/threonine-protein kinase CTR1 [EC:2.7.11.1]!K04424|5|6e-20|97.1|aly:ARALYDRAFT_909157|sterile alpha motif and leucine zipper containing kinase AZK [EC:2.7.11.25]
C1473.1	K01728|1|0.0|709|pop:POPTR_575272|pectate lyase [EC:4.2.2.2]
C1473.2	K01728|1|0.0|709|pop:POPTR_575272|pectate lyase [EC:4.2.2.2]
C1474.2
C1477.1
C1477.3	K06617|1|0.0|1257|rcu:RCOM_0268570|raffinose synthase [EC:2.4.1.82]
C1478.1
C1482.1
C1482.2
C1483.2	K00921|1|0.0|814|rcu:RCOM_0417950|1-phosphatidylinositol-3-phosphate 5-kinase [EC:2.7.1.150]
C1490.2	K01568|1|0.0|1072|pop:POPTR_835585|pyruvate decarboxylase [EC:4.1.1.1]
C1490.3	K01568|1|0.0|1072|pop:POPTR_835585|pyruvate decarboxylase [EC:4.1.1.1]
C1497.1	K15223|1|1e-126|452|rcu:RCOM_0669570|upstream activation factor subunit UAF30
C15.4
C1506.2
C1507.1
C1507.2
C1509.1
C1509.2
C1512.1	K14638|1|6e-10|60.8|vvi:100262103|solute carrier family 15 (peptide/histidine transporter), member 3/4
C1513.4
C1514.3	K14326|1|3e-127|454|osa:4349244|regulator of nonsense transcripts 1 [EC:3.6.4.-]
C1515.1	K14638|1|4e-105|380|smo:SELMODRAFT_135522|solute carrier family 15 (peptide/histidine transporter), member 3/4
C1517.1	K09338|1|8e-38|156|ath:AT3G01470|homeobox-leucine zipper protein
C1525.1	K04079|1|0.0|1142|gmx:100807416|molecular chaperone HtpG
C1525.3	K04079|1|5e-161|565|vvi:100257736|molecular chaperone HtpG
C1526.1
C1528.2
C153.3	K00517|1|2e-62|237|ath:AT4G31940|[EC:1.14.-.-]!K05280|3|7e-32|135|aly:ARALYDRAFT_487632|flavonoid 3'-monooxygenase [EC:1.14.13.21]
C1534.1	K00423|1|3e-59|228|ppp:PHYPADRAFT_163787|L-ascorbate oxidase [EC:1.10.3.3]
C1543.2	K03013|1|4e-13|70.9|vvi:100258335|DNA-directed RNA polymerases I, II, and III subunit RPABC1!K13457|2|5e-07|50.8|ath:AT3G07040|disease resistance protein RPM1
C1544.1
C1546.1	K07761|1|1e-55|215|ath:AT1G59970|gelatinase A [EC:3.4.24.24]
C1546.2	K07761|1|6e-33|138|ath:AT1G59970|gelatinase A [EC:3.4.24.24]
C1546.3	K07761|1|6e-13|70.5|ath:AT1G59970|gelatinase A [EC:3.4.24.24]
C1547.2	K01188|1|0.0|912|vvi:100255282|beta-glucosidase [EC:3.2.1.21]
C1551.1	K00815|1|0.0|638|pop:POPTR_568851|tyrosine aminotransferase [EC:2.6.1.5]
C1551.2	K00815|1|0.0|638|pop:POPTR_568851|tyrosine aminotransferase [EC:2.6.1.5]
C1564.2	K11493|1|7e-13|72.8|ota:Ot03g05690|regulator of chromosome condensation!K10615|2|9e-08|55.8|cme:CMB070C|E3 ubiquitin-protein ligase HERC4 [EC:6.3.2.19]
C1565.1
C1567.1	K00083|1|1e-98|358|pop:POPTR_815665|cinnamyl-alcohol dehydrogenase [EC:1.1.1.195]
C1575.4	K00799|1|7e-07|51.6|pop:POPTR_730647|glutathione S-transferase [EC:2.5.1.18]
C1577.1
C1577.2
C1577.3
C1578.1
C1584.1	K01897|1|3e-102|370|pop:POPTR_836871|long-chain acyl-CoA synthetase [EC:6.2.1.3]
C1584.2	K01897|1|0.0|1050|vvi:100247941|long-chain acyl-CoA synthetase [EC:6.2.1.3]
C1585.1	K04424|1|4e-124|444|ath:AT5G11850|sterile alpha motif and leucine zipper containing kinase AZK [EC:2.7.11.25]!K14510|5|5e-112|404|ppp:PHYPADRAFT_30352|serine/threonine-protein kinase CTR1 [EC:2.7.11.1]
C1585.2	K04424|1|9e-50|196|ath:AT5G11850|sterile alpha motif and leucine zipper containing kinase AZK [EC:2.7.11.25]!K14510|3|1e-45|182|ppp:PHYPADRAFT_30352|serine/threonine-protein kinase CTR1 [EC:2.7.11.1]
C1585.3	K04424|1|9e-101|366|ath:AT5G11850|sterile alpha motif and leucine zipper containing kinase AZK [EC:2.7.11.25]!K14510|3|2e-92|338|ppp:PHYPADRAFT_30352|serine/threonine-protein kinase CTR1 [EC:2.7.11.1]
C1586.2	K00122|1|5e-40|160|zma:100501669|formate dehydrogenase [EC:1.2.1.2]
C1588.1	K09286|1|4e-11|68.2|ath:AT3G16770|EREBP-like factor
C1588.2	K09286|1|2e-11|68.2|ath:AT3G16770|EREBP-like factor
C159.4
C1594.2	K15095|1|1e-119|427|pop:POPTR_644424|(+)-neomenthol dehydrogenase [EC:1.1.1.208]
C1600.1	K08233|1|1e-75|281|ath:AT2G23610|polyneuridine-aldehyde esterase [EC:3.1.1.78]
C1600.4	K08233|1|2e-47|186|ath:AT2G23600|polyneuridine-aldehyde esterase [EC:3.1.1.78]
C1603.1	K01230|1|0.0|812|vvi:100852827|mannosyl-oligosaccharide alpha-1,2-mannosidase [EC:3.2.1.113]
C1610.1	K03013|1|3e-13|74.3|vvi:100258335|DNA-directed RNA polymerases I, II, and III subunit RPABC1
C1611.1	K14431|1|1e-16|84.7|ath:AT1G77920|transcription factor TGA
C1611.2
C1612.2	K09422|1|1e-70|265|pop:POPTR_561710|myb proto-oncogene protein, plant
C1614.2	K01663|1|2e-07|46.2|pop:POPTR_839625|glutamine amidotransferase / cyclase [EC:2.4.2.- 4.1.3.-]
C1614.4
C1619.2
C1626.1
C1626.2
C1629.1	K14689|1|5e-29|124|vvi:100241107|solute carrier family 30 (zinc transporter), member 2
C1630.1	K10755|1|2e-169|593|vvi:100245502|replication factor C subunit 2/4
C1630.2	K10755|1|7e-52|201|vvi:100245502|replication factor C subunit 2/4
C1634.1	K11262|1|0.0|1257|vvi:100247288|acetyl-CoA carboxylase / biotin carboxylase [EC:6.4.1.2 6.3.4.14]
C1634.2	K11262|1|0.0|3888|rcu:RCOM_1033990|acetyl-CoA carboxylase / biotin carboxylase [EC:6.4.1.2 6.3.4.14]
C1634.3	K11262|1|0.0|1351|vvi:100247288|acetyl-CoA carboxylase / biotin carboxylase [EC:6.4.1.2 6.3.4.14]
C1638.2	K01792|1|3e-71|266|vvi:100266308|glucose-6-phosphate 1-epimerase [EC:5.1.3.15]
C1638.6	K01792|1|4e-131|466|rcu:RCOM_1064700|glucose-6-phosphate 1-epimerase [EC:5.1.3.15]
C164.1	K10526|1|2e-128|458|rcu:RCOM_1600450|OPC-8:0 CoA ligase 1 [EC:6.2.1.-]
C1645.1	K05666|1|0.0|665|olu:OSTLU_35503|ATP-binding cassette, subfamily C (CFTR/MRP), member 2!K05658|2|1e-60|234|ath:AT3G28415|ATP-binding cassette, subfamily B (MDR/TAP), member 1
C1645.4	K05666|1|0.0|669|olu:OSTLU_35503|ATP-binding cassette, subfamily C (CFTR/MRP), member 2!K05658|2|2e-60|233|ath:AT3G28415|ATP-binding cassette, subfamily B (MDR/TAP), member 1
C1649.3	K05391|1|5e-50|195|aly:ARALYDRAFT_918383|cyclic nucleotide gated channel, other eukaryote
C1653.1	K01681|1|1e-07|56.2|bdi:100838918|aconitate hydratase 1 [EC:4.2.1.3]
C1653.2	K01681|1|4e-08|57.8|bdi:100838918|aconitate hydratase 1 [EC:4.2.1.3]
C1653.3
C1654.1	K08900|1|1e-164|578|pop:POPTR_248199|mitochondrial chaperone BCS1
C1656.1	K00016|1|1e-170|598|vvi:100250615|L-lactate dehydrogenase [EC:1.1.1.27]
C1657.1
C1657.2
C1658.1
C1658.2
C1659.1
C1659.2
C1659.3
C166.5	K15404|1|3e-09|49.7|zma:100280261|aldehyde decarbonylase [EC:4.1.99.5]
C1661.2	K11254|1|3e-36|149|mtr:MTR_2g096100|histone H4
C1662.1
C1666.1	K14494|1|0.0|788|rcu:RCOM_0307540|DELLA protein
C1667.2	K05350|1|0.0|801|gmx:100814740|beta-glucosidase [EC:3.2.1.21]
C167.1
C1670.1	K13993|1|4e-59|224|vvi:100245734|HSP20 family protein
C1670.2	K13993|1|1e-56|218|vvi:100245734|HSP20 family protein
C1673.2	K05658|1|0.0|662|vvi:100262734|ATP-binding cassette, subfamily B (MDR/TAP), member 1!K00924|2|6e-128|456|osa:4337593|[EC:2.7.1.-]
C168.1
C1680.1	K14399|1|7e-11|67.8|gmx:100805248|polyribonucleotide 5'-hydroxyl-kinase [EC:2.7.1.78]!K07304|3|1e-09|63.9|rcu:RCOM_1502430|peptide-methionine (S)-S-oxide reductase [EC:1.8.4.11]
C1680.2
C1681.2	K10661|1|1e-07|56.6|smo:SELMODRAFT_50521|E3 ubiquitin-protein ligase MARCH6 [EC:6.3.2.19]
C1682.1
C1685.1
C1689.5
C169.2	K13267|1|7e-143|505|gmx:100814284|cytochrome P450, family 71, subfamily D, polypeptide 9 (flavonoid 6-hydroxylase) [EC:1.14.13.-]!K00517|2|2e-103|375|ath:AT3G26280|[EC:1.14.-.-]
C1693.1	K13289|1|0.0|811|rcu:RCOM_0721950|cathepsin A (carboxypeptidase C) [EC:3.4.16.5]
C1694.1	K08202|1|2e-66|252|cre:CHLREDRAFT_103526|MFS transporter, OCT family, solute carrier family 22 (organic cation transporter), member 4/5!K08150|3|9e-15|80.5|rcu:RCOM_0630820|MFS transporter, SP family, solute carrier family 2 (myo-inositol transporter), member 13
C1699.1
C1699.2
C1700.2	K00033|1|0.0|889|rcu:RCOM_0876630|6-phosphogluconate dehydrogenase [EC:1.1.1.44]
C1707.1
C171.1	K10775|1|6e-136|481|vvi:100241377|phenylalanine ammonia-lyase [EC:4.3.1.24]
C171.2	K10775|1|5e-160|561|rcu:RCOM_1355480|phenylalanine ammonia-lyase [EC:4.3.1.24]
C1711.2
C1711.3
C1712.1	K13464|1|2e-47|187|pop:POPTR_739192|jasmonate ZIM domain-containing protein
C1713.1	K13416|1|9e-45|181|rcu:RCOM_1534760|brassinosteroid insensitive 1-associated receptor kinase 1 [EC:2.7.10.1 2.7.11.1]!K13418|2|2e-44|180|aly:ARALYDRAFT_895025|somatic embryogenesis receptor kinase 1 [EC:2.7.10.1 2.7.11.1]
C1714.1	K02695|1|1e-58|223|pop:POPTR_712066|photosystem I subunit VI
C1715.2
C1716.1	K06883|1|3e-90|330|ath:AT5G54840|!K07890|4|3e-17|87.8|osa:4338469|Ras-related protein Rab-21
C1718.2	K04733|1|1e-72|272|smo:SELMODRAFT_159261|interleukin-1 receptor-associated kinase 4 [EC:2.7.11.1]!K13416|3|6e-71|266|aly:ARALYDRAFT_491347|brassinosteroid insensitive 1-associated receptor kinase 1 [EC:2.7.10.1 2.7.11.1]
C1724.1
C1724.2	K13415|1|3e-35|147|ath:AT4G39400|protein brassinosteroid insensitive 1 [EC:2.7.10.1 2.7.11.1]
C1725.2	K13412|1|1e-07|55.5|vcn:VOLCADRAFT_74309|calcium-dependent protein kinase [EC:2.7.11.1]
C1727.2	K14497|1|2e-22|106|aly:ARALYDRAFT_492207|protein phosphatase 2C [EC:3.1.3.16]!K01090|5|1e-20|100|sbi:SORBI_01g038410|protein phosphatase [EC:3.1.3.16]
C1734.1	K14493|1|4e-161|566|pop:POPTR_552633|gibberellin receptor GID1 [EC:3.-.-.-]
C1734.2	K14493|1|7e-157|552|pop:POPTR_552633|gibberellin receptor GID1 [EC:3.-.-.-]
C174.2
C1743.1
C1744.2
C1748.1	K02958|1|2e-31|132|zma:100281004|small subunit ribosomal protein S15e
C175.2
C1750.3	K16075|1|3e-167|586|rcu:RCOM_0992230|magnesium transporter
C1753.1	K05863|1|1e-173|607|rcu:RCOM_1173510|solute carrier family 25 (mitochondrial adenine nucleotide translocator), member 4/5/6/31
C1754.2	K12118|1|0.0|1191|pop:POPTR_830225|cryptochrome 1
C1759.2
C1766.2
C1769.1	K13267|1|7e-144|509|gmx:100814284|cytochrome P450, family 71, subfamily D, polypeptide 9 (flavonoid 6-hydroxylase) [EC:1.14.13.-]!K16085|2|3e-111|400|osa:4335091|cytochrome P450, family 99, subfamily A, polypeptide 3 (9beta-pimara-7,15-diene oxidase) [EC:1.14.13.144]!K00517|3|3e-110|397|ath:AT5G25120|[EC:1.14.-.-]
C1769.2	K13267|1|7e-06|47.0|gmx:100814284|cytochrome P450, family 71, subfamily D, polypeptide 9 (flavonoid 6-hydroxylase) [EC:1.14.13.-]
C1773.2	K13070|1|2e-49|194|osa:4335093|momilactone-A synthase [EC:1.1.1.295]!K09841|2|4e-47|187|mtr:MTR_3g020670|xanthoxin dehydrogenase [EC:1.1.1.288]
C1778.2	K02982|1|1e-111|404|ath:ArthCp061|small subunit ribosomal protein S3
C178.1	K03013|1|3e-16|84.0|vvi:100258335|DNA-directed RNA polymerases I, II, and III subunit RPABC1!K06685|3|5e-07|53.1|ath:AT4G19050|maintenance of ploidy protein MOB1 (MPS1 binder 1)
C178.2	K03013|1|7e-14|75.9|vvi:100258335|DNA-directed RNA polymerases I, II, and III subunit RPABC1
C1781.1
C1781.2
C1783.1
C1784.4
C1791.1
C1791.3
C1793.2
C1794.1
C1797.3	K09841|1|2e-58|224|gmx:100786658|xanthoxin dehydrogenase [EC:1.1.1.288]!K13070|4|7e-58|222|osa:4335093|momilactone-A synthase [EC:1.1.1.295]
C1798.2
C1801.2	K13126|1|5e-10|65.5|vcn:VOLCADRAFT_82578|polyadenylate-binding protein!K14787|3|1e-08|60.8|pop:POPTR_413036|multiple RNA-binding domain-containing protein 1
C1803.1
C1808.1	K09840|1|3e-26|118|osa:4342424|9-cis-epoxycarotenoid dioxygenase [EC:1.13.11.51]
C1810.1	K00475|1|4e-15|77.8|bdi:100823527|naringenin 3-dioxygenase [EC:1.14.11.9]
C1810.2
C1810.4	K06892|1|1e-50|199|pop:POPTR_550478|!K05277|3|4e-45|181|pop:POPTR_646527|leucoanthocyanidin dioxygenase [EC:1.14.11.19]
C1813.2	K13691|1|4e-100|362|rcu:RCOM_0100870|pathogen-inducible salicylic acid glucosyltransferase [EC:2.4.1.-]
C1821.1	K07975|1|1e-77|287|ath:AT2G44690|Rho family, other!K04392|2|2e-77|286|gmx:100794287|Ras-related C3 botulinum toxin substrate 1
C1828.1	K00924|1|0.0|1022|aly:ARALYDRAFT_476729|[EC:2.7.1.-]!K08286|5|0.0|655|ath:AT4G28490|protein-serine/threonine kinase [EC:2.7.11.-]
C1829.1
C1831.1	K14638|1|1e-111|402|ppp:PHYPADRAFT_189464|solute carrier family 15 (peptide/histidine transporter), member 3/4
C1836.2	K13679|1|0.0|957|vvi:100243677|granule-bound starch synthase [EC:2.4.1.242]
C1839.2	K07300|1|3e-09|62.4|bdi:100839780|Ca2+:H+ antiporter
C1846.1
C1847.2	K00059|1|9e-103|371|vvi:100241750|3-oxoacyl-[acyl-carrier protein] reductase [EC:1.1.1.100]
C1852.1	K00030|1|2e-19|92.0|vvi:100242228|isocitrate dehydrogenase (NAD+) [EC:1.1.1.41]!K09587|2|1e-18|89.7|bdi:100837605|cytochrome P450, family 90, subfamily B, polypeptide 1 (steroid 22-alpha-hydroxylase) [EC:1.14.13.-]!K12639|4|3e-18|88.2|pop:POPTR_797891|cytochrome P450, family 724, subfamily B, polypeptide 1 [EC:1.14.13.-]
C1852.2	K09587|1|1e-08|55.8|aly:ARALYDRAFT_906393|cytochrome P450, family 90, subfamily B, polypeptide 1 (steroid 22-alpha-hydroxylase) [EC:1.14.13.-]
C1858.1
C1858.3
C1859.1	K15015|1|8e-15|80.9|aly:ARALYDRAFT_486994|solute carrier family 32 (vesicular inhibitory amino acid transporter)!K14209|4|6e-12|71.2|smo:SELMODRAFT_54913|solute carrier family 36 (proton-coupled amino acid transporter)
C1859.2	K14209|1|6e-07|53.1|zma:100283119|solute carrier family 36 (proton-coupled amino acid transporter)!K14994|2|8e-07|52.8|ota:Ot03g05700|solute carrier family 38 (sodium-coupled neutral amino acid transporter), member 7/8
C1859.3	K15015|1|7e-15|80.9|aly:ARALYDRAFT_486994|solute carrier family 32 (vesicular inhibitory amino acid transporter)!K14209|4|5e-12|71.2|smo:SELMODRAFT_54913|solute carrier family 36 (proton-coupled amino acid transporter)
C1861.1
C1861.2
C1864.2
C1867.3	K00695|1|0.0|1127|gmx:100793371|sucrose synthase [EC:2.4.1.13]
C1869.2	K14780|1|0.0|1476|vvi:100262427|ATP-dependent RNA helicase DHX37/DHR1 [EC:3.6.4.13]
C1875.1
C1875.3
C188.4	K13691|1|6e-138|489|pop:POPTR_810275|pathogen-inducible salicylic acid glucosyltransferase [EC:2.4.1.-]
C188.5	K13691|1|3e-100|363|pop:POPTR_810275|pathogen-inducible salicylic acid glucosyltransferase [EC:2.4.1.-]
C1881.2
C1883.3	K14510|1|3e-44|178|rcu:RCOM_0382890|serine/threonine-protein kinase CTR1 [EC:2.7.11.1]
C1886.2	K13447|1|0.0|1379|pop:POPTR_548137|respiratory burst oxidase [EC:1.6.3.- 1.11.1.-]
C1888.4	K12373|1|0.0|901|vvi:100240836|hexosaminidase [EC:3.2.1.52]
C1890.1	K00434|1|2e-150|530|pop:POPTR_864655|L-ascorbate peroxidase [EC:1.11.1.11]
C190.1
C191.4	K01183|1|1e-54|211|ath:AT4G19810|chitinase [EC:3.2.1.14]
C1918.1
C1919.2	K00688|1|0.0|792|rcu:RCOM_0524530|starch phosphorylase [EC:2.4.1.1]
C1926.2
C1928.2	K03263|1|1e-86|318|pop:POPTR_835953|translation initiation factor 5A
C1929.1
C1930.2
C1931.2	K07213|1|7e-12|69.3|bdi:100823139|copper chaperone
C1943.1	K11254|1|3e-40|162|mtr:MTR_2g096100|histone H4
C1946.2
C1948.1
C1948.2
C1948.3
C195.1
C195.2
C1952.1	K10046|1|1e-60|230|rcu:RCOM_0484660|GDP-D-mannose 3', 5'-epimerase [EC:5.1.3.18 5.1.3.-]
C1952.3	K10046|1|8e-61|230|rcu:RCOM_0484660|GDP-D-mannose 3', 5'-epimerase [EC:5.1.3.18 5.1.3.-]
C1954.1
C1954.2
C1954.3
C1954.4
C1956.1
C196.6	K13420|1|1e-34|145|pop:POPTR_1075175|LRR receptor-like serine/threonine-protein kinase FLS2 [EC:2.7.11.1]
C1964.5	K15095|1|2e-79|187|pop:POPTR_644424|(+)-neomenthol dehydrogenase [EC:1.1.1.208]
C197.5	K01931|1|9e-06|50.1|ppp:PHYPADRAFT_82022|protein neuralized [EC:6.3.2.19]
C1970.1	K03453|1|7e-42|164|ppp:PHYPADRAFT_138930|bile acid:Na+ symporter, BASS family
C1970.2	K03453|1|3e-68|257|ppp:PHYPADRAFT_138930|bile acid:Na+ symporter, BASS family
C1973.1
C1973.2
C1976.1	K00799|1|8e-57|218|vvi:100254521|glutathione S-transferase [EC:2.5.1.18]
C1978.3	K13065|1|2e-25|115|ath:AT5G48930|shikimate O-hydroxycinnamoyltransferase [EC:2.3.1.133]!K15400|5|3e-23|108|ppp:PHYPADRAFT_138784|omega-hydroxypalmitate O-feruloyl transferase [EC:2.3.1.188]
C1979.1	K13065|1|7e-23|107|sbi:SORBI_06g021640|shikimate O-hydroxycinnamoyltransferase [EC:2.3.1.133]
C1981.1
C1981.3
C199.1	K00011|1|1e-128|457|ath:AT2G37790|aldehyde reductase [EC:1.1.1.21]!K00002|2|1e-120|431|osa:4338987|alcohol dehydrogenase (NADP+) [EC:1.1.1.2]!K08243|3|1e-51|202|gmx:547911|6'-deoxychalcone synthase [EC:2.3.1.170]
C1993.1
C1993.4
C1995.2	K13258|1|7e-66|249|gmx:547489|2-hydroxyisoflavanone dehydratase [EC:4.2.1.105]!K14493|2|3e-28|124|ppp:PHYPADRAFT_118478|gibberellin receptor GID1 [EC:3.-.-.-]
C1997.3
C1999.1
C2007.1
C2007.3
C2007.4
C2007.5
C2016.1
C2016.3
C2019.2
C2020.1
C2020.3	K00924|1|3e-29|128|ath:AT5G22850|[EC:2.7.1.-]
C2020.5
C2022.2
C2023.2	K05391|1|3e-20|97.8|aly:ARALYDRAFT_918383|cyclic nucleotide gated channel, other eukaryote
C2024.2
C2024.3
C2027.1	K15015|1|8e-08|57.4|vvi:100242701|solute carrier family 32 (vesicular inhibitory amino acid transporter)!K14209|2|3e-07|55.5|zma:100216823|solute carrier family 36 (proton-coupled amino acid transporter)
C203.1
C203.3
C2034.1
C2040.1
C2041.1
C2041.2
C2046.3
C2054.2	K01537|1|0.0|1330|aly:ARALYDRAFT_898774|Ca2+-transporting ATPase [EC:3.6.3.8]
C2061.1	K07213|1|1e-30|131|pop:POPTR_228799|copper chaperone
C2064.1	K13422|1|8e-16|83.2|mtr:MTR_8g067280|transcription factor MYC2
C2064.2
C2068.1
C2068.2
C2072.1
C2077.2
C2078.3	K13464|1|1e-48|192|pop:POPTR_712551|jasmonate ZIM domain-containing protein
C2083.1	K00924|1|0.0|1399|aly:ARALYDRAFT_473063|[EC:2.7.1.-]!K08286|3|0.0|1061|ath:AT4G28490|protein-serine/threonine kinase [EC:2.7.11.-]
C2091.1	K01845|1|0.0|749|rcu:RCOM_0686430|glutamate-1-semialdehyde 2,1-aminomutase [EC:5.4.3.8]
C2094.1	K09584|1|0.0|757|pop:POPTR_246818|protein disulfide-isomerase A6 [EC:5.3.4.1]
C2095.2	K01537|1|5e-80|295|gmx:100792691|Ca2+-transporting ATPase [EC:3.6.3.8]
C2098.1	K02898|1|2e-32|134|pop:POPTR_830744|large subunit ribosomal protein L26e
C2099.1	K04536|1|0.0|707|pop:POPTR_712950|guanine nucleotide-binding protein G(I)/G(S)/G(T) subunit beta-1
C2099.2	K04536|1|0.0|704|pop:POPTR_712950|guanine nucleotide-binding protein G(I)/G(S)/G(T) subunit beta-1
C2100.1	K13429|1|3e-06|50.4|vvi:100255092|chitin elicitor receptor kinase 1
C2101.1	K14510|1|2e-32|90.9|vvi:100240856|serine/threonine-protein kinase CTR1 [EC:2.7.11.1]
C2102.1	K00326|1|1e-139|494|pop:POPTR_571289|cytochrome-b5 reductase [EC:1.6.2.2]
C2103.2
C2104.2
C2110.2	K15403|1|4e-111|400|bdi:100830847|fatty acid omega-hydroxy dehydrogenase [EC:1.1.-.-]!K08248|4|2e-108|391|vvi:100254058|mandelonitrile lyase [EC:4.1.2.10]
C2115.1
C212.2	K00218|1|4e-23|100|olu:OSTLU_4520|protochlorophyllide reductase [EC:1.3.1.33]!K00100|3|1e-22|94.4|olu:OSTLU_36252|[EC:1.1.1.-]
C2121.1
C2121.2
C2125.1
C2126.2	K01602|1|4e-71|268|vvi:100256536|ribulose-bisphosphate carboxylase small chain [EC:4.1.1.39]
C2128.1
C213.1	K05391|1|3e-63|241|aly:ARALYDRAFT_918383|cyclic nucleotide gated channel, other eukaryote
C2130.2
C2136.1
C2144.1
C2146.1
C2148.1	K08150|1|4e-17|86.3|pop:POPTR_761829|MFS transporter, SP family, solute carrier family 2 (myo-inositol transporter), member 13
C2148.2
C2158.4	K00924|1|6e-167|586|ath:AT2G01450|[EC:2.7.1.-]!K04371|2|1e-88|326|ppp:PHYPADRAFT_126277|extracellular signal-regulated kinase 1/2 [EC:2.7.11.24]!K14512|3|9e-88|323|pop:POPTR_718188|mitogen-activated protein kinase 6 [EC:2.7.11.24]
C216.1	K06889|1|1e-09|63.2|bdi:100831926|
C2160.1	K14486|1|4e-44|176|vvi:100245251|auxin response factor
C2166.2	K03165|1|1e-37|153|ota:Ot06g03550|DNA topoisomerase III [EC:5.99.1.2]!K10357|2|2e-26|116|aly:ARALYDRAFT_887631|myosin V
C2167.7
C2170.1	K01626|1|0.0|892|rcu:RCOM_0768440|3-deoxy-7-phosphoheptulonate synthase [EC:2.5.1.54]
C2173.1	K13424|1|9e-17|85.9|rcu:RCOM_0664190|WRKY transcription factor 33
C2173.2	K13424|1|1e-16|85.9|rcu:RCOM_0664190|WRKY transcription factor 33
C2174.1	K12135|1|2e-60|231|aly:ARALYDRAFT_488429|zinc finger protein CONSTANS!K12131|3|7e-10|63.9|aly:ARALYDRAFT_496148|pseudo-response regulator 3!K12130|5|3e-09|61.6|rcu:RCOM_0969830|pseudo-response regulator 5
C2174.2	K12135|1|6e-59|226|aly:ARALYDRAFT_488429|zinc finger protein CONSTANS!K12131|3|1e-09|62.8|aly:ARALYDRAFT_496148|pseudo-response regulator 3!K12129|4|4e-09|61.2|vvi:100246836|pseudo-response regulator 7
C2175.1
C2178.1	K01490|1|2e-08|55.8|rcu:RCOM_0698800|AMP deaminase [EC:3.5.4.6]
C2178.2	K01490|1|4e-111|287|rcu:RCOM_0698800|AMP deaminase [EC:3.5.4.6]
C218.2	K13496|1|9e-74|274|ath:AT2G36780|UDP-glucosyl transferase 73C [EC:2.4.1.-]
C218.3	K13496|1|3e-22|101|ath:AT2G36780|UDP-glucosyl transferase 73C [EC:2.4.1.-]
C2181.4
C2186.1
C219.3	K13691|1|7e-12|69.3|mtr:MTR_8g088560|pathogen-inducible salicylic acid glucosyltransferase [EC:2.4.1.-]
C2191.1	K05391|1|2e-25|112|aly:ARALYDRAFT_918383|cyclic nucleotide gated channel, other eukaryote
C2192.2
C2195.2
C2198.1
C2199.2
C22.2	K10610|1|3e-23|108|ota:Ot10g03450|DNA damage-binding protein 1!K03671|2|4e-08|57.8|pop:POPTR_219472|thioredoxin 1
C220.2
C2201.2
C2207.1
C2207.2
C2208.1
C2208.2
C2210.1	K11252|1|3e-45|179|pop:POPTR_553020|histone H2B
C2213.1	K14207|1|0.0|713|rcu:RCOM_0012320|solute carrier family 38 (sodium-coupled neutral amino acid transporter), member 2
C2215.1	K07119|1|6e-16|84.0|gmx:100797559|!K00344|5|1e-15|82.8|osa:4331066|NADPH2:quinone reductase [EC:1.6.5.5]
C2220.1
C2225.1
C2225.2
C2229.1	K14492|1|7e-46|181|vvi:100246693|two-component response regulator ARR-A family
C223.3	K13496|1|2e-40|166|ath:AT2G36760|UDP-glucosyl transferase 73C [EC:2.4.1.-]
C2231.1	K08235|1|3e-34|142|rcu:RCOM_1150010|xyloglucan:xyloglucosyl transferase [EC:2.4.1.207]
C2237.1	K05016|1|0.0|1021|rcu:RCOM_0914010|chloride channel 7
C2238.2
C2238.3
C2241.1
C2241.2
C225.1	K09828|1|0.0|1028|rcu:RCOM_1386000|delta24-sterol reductase [EC:1.3.1.72]
C2253.1
C2256.1	K13415|1|1e-33|142|pop:POPTR_650846|protein brassinosteroid insensitive 1 [EC:2.7.10.1 2.7.11.1]
C2259.2	K10144|1|4e-147|520|vvi:100258546|RING finger and CHY zinc finger domain-containing protein 1 [EC:6.3.2.19]
C226.2	K05280|1|8e-109|392|pop:POPTR_823742|flavonoid 3'-monooxygenase [EC:1.14.13.21]
C2266.1
C2268.1
C227.2	K01090|1|6e-168|589|vvi:100261065|protein phosphatase [EC:3.1.3.16]
C2272.2	K16055|1|0.0|1365|pop:POPTR_828543|trehalose 6-phosphate synthase/phosphatase [EC:2.4.1.15 3.1.3.12]
C2273.1	K04733|1|2e-54|210|smo:SELMODRAFT_230241|interleukin-1 receptor-associated kinase 4 [EC:2.7.11.1]!K13416|3|9e-54|208|rcu:RCOM_1534760|brassinosteroid insensitive 1-associated receptor kinase 1 [EC:2.7.10.1 2.7.11.1]!K13417|4|9e-54|208|ath:AT2G13790|somatic embryogenesis receptor kinase 4 [EC:2.7.10.1 2.7.11.1]
C2273.2	K13416|1|9e-54|209|ath:AT4G33430|brassinosteroid insensitive 1-associated receptor kinase 1 [EC:2.7.10.1 2.7.11.1]!K13418|2|1e-53|208|aly:ARALYDRAFT_895025|somatic embryogenesis receptor kinase 1 [EC:2.7.10.1 2.7.11.1]
C2276.2	K01885|1|0.0|893|gmx:100791298|glutamyl-tRNA synthetase [EC:6.1.1.17]
C2278.1	K00423|1|2e-62|238|gmx:100808812|L-ascorbate oxidase [EC:1.10.3.3]
C2282.2
C2287.1
C2287.2
C2297.3	K00249|1|0.0|1324|rcu:RCOM_0682080|acyl-CoA dehydrogenase [EC:1.3.99.3]
C230.2
C2301.2
C231.1	K06694|1|1e-10|66.2|vvi:100257739|26S proteasome non-ATPase regulatory subunit 10!K01931|3|1e-07|56.2|ppp:PHYPADRAFT_182911|protein neuralized [EC:6.3.2.19]!K13118|4|3e-06|52.0|cre:CHLREDRAFT_17930|protein DGCR14
C231.2	K06694|1|2e-10|66.2|vvi:100257739|26S proteasome non-ATPase regulatory subunit 10!K01931|3|2e-07|56.2|ppp:PHYPADRAFT_182911|protein neuralized [EC:6.3.2.19]!K13118|4|3e-06|52.0|cre:CHLREDRAFT_17930|protein DGCR14
C2319.1
C2319.2
C232.1	K13420|1|5e-18|90.1|ath:AT5G46330|LRR receptor-like serine/threonine-protein kinase FLS2 [EC:2.7.11.1]
C2326.2	K13118|1|2e-10|66.6|cre:CHLREDRAFT_17930|protein DGCR14!K06694|2|6e-09|61.6|mtr:MTR_5g043640|26S proteasome non-ATPase regulatory subunit 10
C2326.3
C233.1	K08770|1|4e-71|264|mtr:MTR_8g018230|ubiquitin C
C233.2	K08770|1|4e-80|294|mtr:MTR_8g018230|ubiquitin C
C2330.2
C2332.1
C2333.1
C2344.2	K13493|1|1e-17|86.3|ath:AT5G05870|cytokinin-N-glucosyltransferase [EC:2.4.1.-]!K12930|3|5e-11|63.9|pop:POPTR_287596|anthocyanidin 3-O-glucosyltransferase [EC:2.4.1.115]!K10757|5|3e-10|61.6|aly:ARALYDRAFT_326139|flavonol 3-O-glucosyltransferase [EC:2.4.1.91]
C2345.1
C2347.1	K08286|1|1e-168|590|aly:ARALYDRAFT_494187|protein-serine/threonine kinase [EC:2.7.11.-]!K08282|5|1e-73|275|ath:AT3G45780|non-specific serine/threonine protein kinase [EC:2.7.11.1]
C2348.1	K07976|1|1e-101|367|ath:AT1G09630|Rab family, other!K07904|2|2e-100|363|aly:ARALYDRAFT_888208|Ras-related protein Rab-11A
C2353.1	K01489|1|1e-107|388|vvi:100245702|cytidine deaminase [EC:3.5.4.5]
C2353.2	K01489|1|1e-107|388|vvi:100245702|cytidine deaminase [EC:3.5.4.5]
C2354.1	K00852|1|6e-07|50.8|mtr:MTR_130s0014|ribokinase [EC:2.7.1.15]!K13229|2|1e-06|50.1|zma:541977|2,4-dihydroxy-1,4-benzoxazin-3-one-glucoside dioxygenase [EC:1.14.20.2]!K06892|3|4e-06|48.1|pop:POPTR_550478|
C236.1
C2363.3	K10908|1|2e-12|70.5|bdi:100824329|DNA-directed RNA polymerase, mitochondrial [EC:2.7.7.6]
C2364.1
C2364.2
C2366.2
C2377.1
C2377.2
C2379.2
C2380.2
C2388.2
C2389.2
C2389.6
C2390.4	K00008|1|2e-177|620|pop:POPTR_890818|L-iditol 2-dehydrogenase [EC:1.1.1.14]
C2399.1	K00924|1|4e-152|536|osa:4337593|[EC:2.7.1.-]!K05658|2|1e-130|464|vvi:100262734|ATP-binding cassette, subfamily B (MDR/TAP), member 1
C240.1
C2400.1
C2405.1
C2405.2
C2406.1	K00423|1|4e-54|211|ppp:PHYPADRAFT_163787|L-ascorbate oxidase [EC:1.10.3.3]
C2407.1	K07870|1|0.0|1026|pop:POPTR_823621|Ras homolog gene family, member T1
C241.1
C241.2	K04733|1|3e-51|199|smo:SELMODRAFT_33807|interleukin-1 receptor-associated kinase 4 [EC:2.7.11.1]!K05658|4|1e-47|187|vvi:100262734|ATP-binding cassette, subfamily B (MDR/TAP), member 1!K13430|5|9e-47|184|zma:100283091|serine/threonine-protein kinase PBS1 [EC:2.7.11.1]
C241.3	K13420|1|1e-27|123|osa:4337016|LRR receptor-like serine/threonine-protein kinase FLS2 [EC:2.7.11.1]
C241.4	K04733|1|1e-68|259|smo:SELMODRAFT_159261|interleukin-1 receptor-associated kinase 4 [EC:2.7.11.1]!K13416|2|6e-68|257|ath:AT4G33430|brassinosteroid insensitive 1-associated receptor kinase 1 [EC:2.7.10.1 2.7.11.1]
C2414.4	K13428|1|9e-37|151|aly:ARALYDRAFT_488953|LRR receptor-like serine/threonine-protein kinase EFR [EC:2.7.11.1]!K13420|2|2e-35|146|ath:AT5G46330|LRR receptor-like serine/threonine-protein kinase FLS2 [EC:2.7.11.1]
C2414.7	K13420|1|2e-17|85.1|pop:POPTR_1075175|LRR receptor-like serine/threonine-protein kinase FLS2 [EC:2.7.11.1]!K13428|5|2e-14|75.5|aly:ARALYDRAFT_488953|LRR receptor-like serine/threonine-protein kinase EFR [EC:2.7.11.1]
C2415.4	K01246|1|2e-119|427|rcu:RCOM_1466540|DNA-3-methyladenine glycosylase I [EC:3.2.2.20]
C2418.3	K05681|1|1e-50|199|cme:CMS467C|ATP-binding cassette, subfamily G (WHITE), member 2!K12843|2|1e-47|190|vvi:100248403|U4/U6 small nuclear ribonucleoprotein PRP3!K05641|4|3e-13|75.9|ota:Ot18g01460|ATP-binding cassette, subfamily A (ABC1), member 1
C242.2	K01648|1|0.0|802|rcu:RCOM_1436330|ATP citrate (pro-S)-lyase [EC:2.3.3.8]
C2422.1
C2426.5	K15086|1|2e-175|614|rcu:RCOM_0906740|(3S)-linalool synthase [EC:4.2.3.25]
C243.6
C2431.2	K12126|1|6e-06|50.4|aly:ARALYDRAFT_471048|phytochrome-interacting factor 3
C2434.1	K14326|1|5e-42|169|rcu:RCOM_1045400|regulator of nonsense transcripts 1 [EC:3.6.4.-]
C2435.1	K04371|1|1e-45|182|vvi:100254083|extracellular signal-regulated kinase 1/2 [EC:2.7.11.24]!K09060|2|2e-07|55.5|pop:POPTR_826637|plant G-box-binding factor
C2436.3	K12126|1|4e-13|74.7|aly:ARALYDRAFT_471048|phytochrome-interacting factor 3!K10863|3|2e-07|55.8|aly:ARALYDRAFT_486946|aprataxin [EC:3.-.-.-]!K13422|5|6e-07|54.3|mtr:MTR_5g030430|transcription factor MYC2
C2438.1	K02877|1|4e-44|174|ppp:PHYPADRAFT_205464|large subunit ribosomal protein L15e
C2442.1	K00224|1|1e-34|144|aly:ARALYDRAFT_658933|[EC:1.3.1.-]!K13081|5|2e-17|87.4|pop:POPTR_835080|leucoanthocyanidin reductase [EC:1.17.1.3]
C2442.2	K00224|1|5e-105|379|aly:ARALYDRAFT_658933|[EC:1.3.1.-]!K13081|5|6e-54|209|pop:POPTR_835080|leucoanthocyanidin reductase [EC:1.17.1.3]
C2450.2
C2451.1	K02992|1|3e-81|301|gmx:100306140|small subunit ribosomal protein S7
C2451.2	K05573|1|4e-135|481|ath:ArthCp086|NAD(P)H-quinone oxidoreductase subunit 2 [EC:1.6.5.3]
C2454.3
C2455.3
C2457.2
C2458.1
C2461.1	K01537|1|3e-108|389|ath:AT3G22910|Ca2+-transporting ATPase [EC:3.6.3.8]
C2466.1	K14686|1|9e-32|135|rcu:RCOM_0707700|solute carrier family 31 (copper transporter), member 1
C2466.2	K14686|1|3e-32|136|rcu:RCOM_0707700|solute carrier family 31 (copper transporter), member 1
C2467.1	K04424|1|2e-115|414|aly:ARALYDRAFT_909157|sterile alpha motif and leucine zipper containing kinase AZK [EC:2.7.11.25]!K14510|3|8e-111|399|ppp:PHYPADRAFT_30352|serine/threonine-protein kinase CTR1 [EC:2.7.11.1]
C2468.1	K11866|1|6e-95|345|pop:POPTR_230673|STAM-binding protein [EC:3.1.2.15]
C2471.2	K01623|1|0.0|718|rcu:RCOM_0577600|fructose-bisphosphate aldolase, class I [EC:4.1.2.13]
C2479.1	K13464|1|1e-23|108|rcu:RCOM_0708210|jasmonate ZIM domain-containing protein
C248.1	K09422|1|1e-44|178|vvi:100242243|myb proto-oncogene protein, plant
C2480.2	K11269|1|1e-21|102|gmx:100791474|chromosome transmission fidelity protein 18
C2482.1	K08913|1|2e-131|466|vvi:100254533|light-harvesting complex II chlorophyll a/b binding protein 2
C2482.2	K08914|1|1e-142|504|rcu:RCOM_1254540|light-harvesting complex II chlorophyll a/b binding protein 3
C2482.3	K08912|1|3e-144|509|rcu:RCOM_0633890|light-harvesting complex II chlorophyll a/b binding protein 1
C2484.2	K06268|1|5e-120|429|mtr:MTR_5g096420|protein phosphatase 3, regulatory subunit
C2487.3	K13430|1|2e-134|477|sbi:SORBI_04g020990|serine/threonine-protein kinase PBS1 [EC:2.7.11.1]
C2496.1	K13181|1|6e-172|602|pop:POPTR_761509|ATP-dependent RNA helicase DDX27 [EC:3.6.4.13]
C2499.1	K01244|1|2e-106|384|pop:POPTR_814076|5'-methylthioadenosine nucleosidase [EC:3.2.2.16]
C2500.4
C2500.5
C2503.2
C2505.1	K13415|1|2e-15|79.7|pop:POPTR_650846|protein brassinosteroid insensitive 1 [EC:2.7.10.1 2.7.11.1]
C2506.3	K09377|1|5e-32|135|rcu:RCOM_0498430|cysteine and glycine-rich protein
C2509.1
C2511.6
C2520.2	K01689|1|3e-24|107|gmx:100809646|enolase [EC:4.2.1.11]
C2523.1	K00083|1|6e-28|120|pop:POPTR_667694|cinnamyl-alcohol dehydrogenase [EC:1.1.1.195]
C2523.3	K00083|1|4e-147|519|pop:POPTR_667694|cinnamyl-alcohol dehydrogenase [EC:1.1.1.195]
C2526.1	K03549|1|0.0|1276|vvi:100232992|KUP system potassium uptake protein
C253.2	K00166|1|2e-95|347|vvi:100258429|2-oxoisovalerate dehydrogenase E1 component, alpha subunit [EC:1.2.4.4]
C2530.1	K05666|1|2e-179|629|olu:OSTLU_35503|ATP-binding cassette, subfamily C (CFTR/MRP), member 2!K05658|2|7e-56|218|bdi:100833400|ATP-binding cassette, subfamily B (MDR/TAP), member 1
C2531.1	K09518|1|2e-15|82.8|aly:ARALYDRAFT_494970|DnaJ homolog subfamily B member 12
C2532.2	K05277|1|1e-68|258|pop:POPTR_646527|leucoanthocyanidin dioxygenase [EC:1.14.11.19]
C2536.1
C2536.2
C2538.1	K13201|1|8e-85|312|rcu:RCOM_0684960|nucleolysin TIA-1/TIAR
C2543.2	K14293|1|2e-58|223|vvi:100265913|importin subunit beta-1
C2544.1	K00688|1|3e-09|61.6|gmx:100779066|starch phosphorylase [EC:2.4.1.1]
C2546.1
C2547.1
C255.2	K14638|1|2e-148|524|ppp:PHYPADRAFT_134814|solute carrier family 15 (peptide/histidine transporter), member 3/4
C2552.1
C2552.2
C2553.1	K00517|1|3e-61|233|ath:AT3G44250|[EC:1.14.-.-]
C2553.3	K00517|1|3e-111|400|ath:AT3G26290|[EC:1.14.-.-]
C2555.3	K11517|1|0.0|649|rcu:RCOM_0631490|(S)-2-hydroxy-acid oxidase [EC:1.1.3.15]
C2555.5	K11517|1|0.0|655|rcu:RCOM_0631490|(S)-2-hydroxy-acid oxidase [EC:1.1.3.15]
C2555.6	K11517|1|0.0|660|rcu:RCOM_0631490|(S)-2-hydroxy-acid oxidase [EC:1.1.3.15]
C2557.3	K09338|1|7e-65|246|ath:AT3G01470|homeobox-leucine zipper protein
C256.1
C256.2
C2563.1
C2571.1	K15634|1|1e-08|60.1|ppp:PHYPADRAFT_127035|probable phosphoglycerate mutase [EC:5.4.2.1]
C2571.2
C2574.2	K15400|1|1e-64|245|ppp:PHYPADRAFT_138784|omega-hydroxypalmitate O-feruloyl transferase [EC:2.3.1.188]
C2579.1
C2581.1
C2581.2
C2583.1	K03013|1|1e-30|132|vvi:100258335|DNA-directed RNA polymerases I, II, and III subunit RPABC1!K13457|2|2e-12|72.0|pop:POPTR_755797|disease resistance protein RPM1
C2585.1	K00517|1|8e-43|171|ath:AT4G31940|[EC:1.14.-.-]!K09755|5|1e-23|107|rcu:RCOM_0193830|ferulate-5-hydroxylase [EC:1.14.-.-]
C2590.1
C2590.2
C2592.1	K02605|1|7e-06|48.9|smo:SELMODRAFT_427211|origin recognition complex subunit 3
C2592.2	K02605|1|6e-06|48.9|smo:SELMODRAFT_427211|origin recognition complex subunit 3
C2593.2	K10206|1|4e-06|49.7|vvi:100242846|LL-diaminopimelate aminotransferase [EC:2.6.1.83]!K14321|2|5e-06|49.3|vvi:100243153|nucleoporin-like protein 2
C2596.1
C2597.1	K08150|1|0.0|654|pop:POPTR_292630|MFS transporter, SP family, solute carrier family 2 (myo-inositol transporter), member 13
C2597.2	K08150|1|0.0|654|pop:POPTR_292630|MFS transporter, SP family, solute carrier family 2 (myo-inositol transporter), member 13
C26.1
C260.3	K11801|1|0.0|761|vvi:100244218|WD repeat-containing protein 23
C2602.2
C2603.1	K01240|1|8e-71|265|mtr:MTR_7g104270|uridine nucleosidase [EC:3.2.2.3]
C2607.3	K08908|1|5e-137|485|pop:POPTR_548030|light-harvesting complex I chlorophyll a/b binding protein 2
C2608.1	K01436|1|0.0|653|vvi:100257526|amidohydrolase [EC:3.5.1.-]!K14677|3|2e-175|614|aly:ARALYDRAFT_473822|aminoacylase [EC:3.5.1.14]
C2613.1	K00012|1|0.0|915|vvi:100264653|UDPglucose 6-dehydrogenase [EC:1.1.1.22]
C2613.2	K00012|1|0.0|706|vvi:100264653|UDPglucose 6-dehydrogenase [EC:1.1.1.22]
C2616.3
C2622.2
C2624.2	K00430|1|2e-103|374|vvi:100259700|peroxidase [EC:1.11.1.7]
C2626.1	K06998|1|7e-115|412|mtr:MTR_1g072500|
C2626.2	K06998|1|6e-17|83.6|mtr:MTR_1g072490|
C2629.3	K05391|1|3e-170|597|rcu:RCOM_1579800|cyclic nucleotide gated channel, other eukaryote
C2630.1
C2632.3	K00511|1|7e-176|614|rcu:RCOM_0859900|squalene monooxygenase [EC:1.14.13.132]
C2633.2	K09287|1|1e-05|50.1|ath:AT3G25730|RAV-like factor
C2634.1
C2637.1
C2637.2
C2641.3	K01757|1|6e-23|107|aly:ARALYDRAFT_476541|strictosidine synthase [EC:4.3.3.2]
C2644.1
C2644.2	K13946|1|4e-15|81.3|ppp:PHYPADRAFT_144031|auxin influx carrier (AUX1 LAX family)
C2645.1	K02838|1|1e-88|325|pop:POPTR_710069|ribosome recycling factor
C2646.1
C2646.2
C2649.3
C2654.1	K14153|1|1e-20|100|ota:Ot12g00960|hydroxymethylpyrimidine kinase / phosphomethylpyrimidine kinase / thiamine-phosphate diphosphorylase [EC:2.7.1.49 2.7.4.7 2.5.1.3]!K13195|2|2e-07|56.6|pop:POPTR_712972|cold-inducible RNA-binding protein!K14838|3|6e-07|55.1|ath:AT5G04600|nucleolar protein 15!K14407|4|8e-07|54.7|ota:Ot01g05550|cleavage stimulation factor subunit 2
C2655.1
C2656.1	K14487|1|0.0|1071|pop:POPTR_821271|auxin responsive GH3 gene family
C2659.1
C2660.3	K03064|1|6e-07|54.3|smo:SELMODRAFT_157152|26S proteasome regulatory subunit T4
C2665.1
C267.1
C267.2
C267.3
C2670.1	K01184|1|3e-26|118|ath:AT5G17200|polygalacturonase [EC:3.2.1.15]
C2673.1
C2676.2
C2678.4
C268.2	K12839|1|8e-101|365|vvi:100257533|survival of motor neuron-related-splicing factor 30
C2684.2
C2687.1
C2687.2
C2689.1	K03671|1|4e-17|85.9|zma:541940|thioredoxin 1
C2692.1
C2697.1	K08867|1|3e-104|377|gmx:100301899|WNK lysine deficient protein kinase [EC:2.7.11.1]!K12132|5|4e-99|360|aly:ARALYDRAFT_317356|serine/threonine-protein kinase WNK1 [EC:2.7.11.1]
C2698.1	K08869|1|2e-169|593|osa:4346513|aarF domain-containing kinase!K13457|3|6e-56|216|vvi:100252764|disease resistance protein RPM1
C2699.1	K00430|1|2e-82|303|vvi:100265513|peroxidase [EC:1.11.1.7]
C2699.2	K00430|1|5e-25|110|vvi:100265513|peroxidase [EC:1.11.1.7]
C2701.2
C2703.1
C2703.2
C2704.1	K00392|1|0.0|1133|vvi:100245032|sulfite reductase (ferredoxin) [EC:1.8.7.1]
C2704.2	K00392|1|0.0|1129|vvi:100245032|sulfite reductase (ferredoxin) [EC:1.8.7.1]
C271.2	K01689|1|0.0|817|pop:POPTR_836259|enolase [EC:4.2.1.11]
C2711.2	K13496|1|1e-35|149|ath:AT2G36780|UDP-glucosyl transferase 73C [EC:2.4.1.-]
C2712.2	K15084|1|4e-54|209|gmx:100800243|solute carrier family 25 (mitochondrial carrier protein), member 16
C2715.1
C2715.2
C272.2	K13459|1|3e-19|95.1|rcu:RCOM_1047690|disease resistance protein RPS2
C2725.1
C2731.1
C2735.1
C2735.2	K13424|1|6e-24|110|pop:POPTR_577093|WRKY transcription factor 33
C2736.1	K12741|1|2e-14|78.2|vcn:VOLCADRAFT_104291|heterogeneous nuclear ribonucleoprotein A1/A3!K14411|3|3e-14|77.8|sbi:SORBI_02g005670|RNA-binding protein Musashi
C2736.2
C2736.3
C2738.1
C2738.2
C2740.1
C2741.2	K05279|1|0.0|642|rcu:RCOM_0596300|flavonol 3-O-methyltransferase [EC:2.1.1.76]!K13066|3|8e-174|608|pop:POPTR_824484|caffeic acid 3-O-methyltransferase [EC:2.1.1.68]
C2742.1	K00559|1|1e-170|597|vvi:100263590|sterol 24-C-methyltransferase [EC:2.1.1.41]
C2743.2	K11838|1|4e-12|69.7|bdi:100834129|ubiquitin carboxyl-terminal hydrolase 7 [EC:3.1.2.15]
C2749.1	K02603|1|1e-09|62.8|smo:SELMODRAFT_51018|origin recognition complex subunit 1
C275.10
C275.7
C2750.1	K02261|1|5e-35|117|aly:ARALYDRAFT_356389|cytochrome c oxidase subunit 2
C2751.2	K05894|1|2e-175|613|pop:POPTR_810138|12-oxophytodienoic acid reductase [EC:1.3.1.42]
C2759.4
C276.1
C276.3
C2762.1
C2768.1	K01736|1|3e-30|129|rcu:RCOM_0228160|chorismate synthase [EC:4.2.3.5]
C2769.1	K00873|1|0.0|935|pop:POPTR_563414|pyruvate kinase [EC:2.7.1.40]
C277.1	K12126|1|2e-13|75.9|aly:ARALYDRAFT_471048|phytochrome-interacting factor 3
C2773.3	K13496|1|2e-149|527|aly:ARALYDRAFT_902799|UDP-glucosyl transferase 73C [EC:2.4.1.-]
C2779.1	K15285|1|1e-48|192|cre:CHLREDRAFT_120386|solute carrier family 35, member E3
C2782.1	K00924|1|8e-141|499|ath:AT1G30270|[EC:2.7.1.-]!K07198|5|1e-73|275|pop:POPTR_818055|5'-AMP-activated protein kinase, catalytic alpha subunit [EC:2.7.11.11]
C2786.1	K02935|1|1e-40|164|pop:POPTR_706754|large subunit ribosomal protein L7/L12
C2787.1	K08081|1|5e-96|348|vvi:100252918|tropine dehydrogenase [EC:1.1.1.206]
C2787.3	K08081|1|2e-77|286|vvi:100252918|tropine dehydrogenase [EC:1.1.1.206]
C279.2
C2798.2	K13420|1|1e-131|469|aly:ARALYDRAFT_356368|LRR receptor-like serine/threonine-protein kinase FLS2 [EC:2.7.11.1]
C2799.1
C2799.2
C280.1
C2801.1
C2801.2
C2805.1
C2809.1
C2810.1
C2817.1	K12313|1|4e-40|160|zma:100274491|actin, aortic smooth muscle!K05692|2|2e-38|155|smo:SELMODRAFT_175956|actin beta/gamma 1!K10355|3|3e-38|154|ath:AT3G53750|actin, other eukaryote
C2818.1	K12125|1|1e-120|432|ath:AT2G25930|protein EARLY FLOWERING 3
C2819.2	K01931|1|8e-22|102|ppp:PHYPADRAFT_82022|protein neuralized [EC:6.3.2.19]!K15688|3|3e-06|50.8|sbi:SORBI_01g045370|E3 ubiquitin-protein ligase MUL1 [EC:6.3.2.19]
C2822.1
C2831.1	K11293|1|0.0|857|vvi:100264905|protein HIRA/HIR1
C2833.2	K10755|1|5e-176|615|rcu:RCOM_1685440|replication factor C subunit 2/4
C2835.2	K14491|1|1e-12|72.4|ota:Ot16g01320|two-component response regulator ARR-B family
C2836.4	K06889|1|4e-83|306|vvi:100245712|
C2840.2	K09286|1|8e-28|123|aly:ARALYDRAFT_494572|EREBP-like factor
C2843.3
C2848.3
C2851.1	K12134|1|4e-25|114|aly:ARALYDRAFT_904154|circadian clock associated 1!K12133|3|7e-25|113|ath:AT1G01060|LATE ELONGATED HYPOCOTYL
C2859.1	K14489|1|2e-11|69.7|vvi:100263145|arabidopsis histidine kinase 2/3/4 (cytokinin receptor) [EC:2.7.13.3]
C2867.2	K00671|1|0.0|785|gmx:100817419|glycylpeptide N-tetradecanoyltransferase [EC:2.3.1.97]
C2868.1	K13680|1|4e-13|71.6|rcu:RCOM_0381780|beta-mannan synthase [EC:2.4.1.32]
C2868.2
C287.13	K10999|1|0.0|1746|pop:POPTR_819877|cellulose synthase A [EC:2.4.1.12]
C287.3	K10999|1|0.0|1996|pop:POPTR_706420|cellulose synthase A [EC:2.4.1.12]
C287.6	K10999|1|0.0|1425|vvi:100241197|cellulose synthase A [EC:2.4.1.12]
C287.7	K10999|1|0.0|1641|pop:POPTR_568682|cellulose synthase A [EC:2.4.1.12]
C287.8	K10999|1|0.0|1317|vvi:100256811|cellulose synthase A [EC:2.4.1.12]
C287.9	K10999|1|0.0|1820|pop:POPTR_819877|cellulose synthase A [EC:2.4.1.12]
C2870.2	K00224|1|7e-69|258|aly:ARALYDRAFT_476671|[EC:1.3.1.-]!K13081|3|4e-49|192|pop:POPTR_835080|leucoanthocyanidin reductase [EC:1.17.1.3]
C288.1	K00033|1|3e-29|124|zma:100274495|6-phosphogluconate dehydrogenase [EC:1.1.1.44]
C2881.1	K13109|1|0.0|832|rcu:RCOM_0708800|IK cytokine
C2881.2	K04392|1|8e-98|355|vvi:100253703|Ras-related C3 botulinum toxin substrate 1
C2883.1
C2883.2
C2885.1
C2885.2
C2889.1
C2891.2	K05391|1|0.0|1105|rcu:RCOM_1276950|cyclic nucleotide gated channel, other eukaryote
C2892.3	K01710|1|2e-102|371|cme:CME136C|dTDP-glucose 4,6-dehydratase [EC:4.2.1.46]!K12450|2|8e-23|106|vvi:100260586|UDP-glucose 4,6-dehydratase [EC:4.2.1.76]
C2894.2	K11294|1|7e-07|53.9|ppp:PHYPADRAFT_188347|nucleolin
C2902.2
C2904.2
C2908.3
C2912.1	K00517|1|3e-07|51.6|ath:AT4G37430|[EC:1.14.-.-]
C2912.2	K00517|1|5e-25|110|ath:AT4G37320|[EC:1.14.-.-]
C292.1
C292.2
C2920.3
C2924.1	K01662|1|0.0|1306|rcu:RCOM_0679170|1-deoxy-D-xylulose-5-phosphate synthase [EC:2.2.1.7]
C293.11	K13420|1|4e-27|120|vvi:100253808|LRR receptor-like serine/threonine-protein kinase FLS2 [EC:2.7.11.1]
C2937.1	K01507|1|4e-178|623|rcu:RCOM_1434780|inorganic pyrophosphatase [EC:3.6.1.1]
C2937.2	K01507|1|2e-161|566|rcu:RCOM_1434780|inorganic pyrophosphatase [EC:3.6.1.1]
C2938.1
C294.1
C2941.4
C2943.1
C2944.1	K02429|1|4e-112|403|ppp:PHYPADRAFT_173818|MFS transporter, FHS family, L-fucose permease
C2944.2	K02429|1|6e-24|107|ppp:PHYPADRAFT_173818|MFS transporter, FHS family, L-fucose permease
C2944.3	K02429|1|6e-10|60.5|ppp:PHYPADRAFT_173818|MFS transporter, FHS family, L-fucose permease
C2945.1
C2953.1	K13946|1|0.0|868|vvi:100233126|auxin influx carrier (AUX1 LAX family)
C2953.2	K13946|1|0.0|868|vvi:100233126|auxin influx carrier (AUX1 LAX family)
C2954.1	K15405|1|2e-132|471|aly:ARALYDRAFT_474859|cytochrome P450, family 96, subfamily A, polypeptide 15 (midchain alkane hydroxylase)!K00517|2|4e-131|466|ath:AT5G52320|[EC:1.14.-.-]!K15402|4|9e-112|402|rcu:RCOM_1376710|cytochrome P450, family 86, subfamily B, polypeptide 1 (fatty acid omega-hydroxylase) [EC:1.14.-.-]
C2956.1
C2957.1	K01456|1|0.0|998|vvi:100253765|peptide-N4-(N-acetyl-beta-glucosaminyl)asparagine amidase [EC:3.5.1.52]
C2959.1	K09286|1|2e-19|94.0|ath:AT1G43160|EREBP-like factor
C2959.2	K09286|1|4e-20|97.1|ath:AT1G43160|EREBP-like factor
C2961.2	K08065|1|4e-56|215|gmx:100813169|nuclear transcription Y subunit beta!K02326|4|2e-10|64.3|smo:SELMODRAFT_115079|DNA polymerase epsilon subunit 3 [EC:2.7.7.7]
C2962.1
C2968.1	K13789|1|2e-88|324|pop:POPTR_857619|geranylgeranyl diphosphate synthase, type II [EC:2.5.1.1 2.5.1.10 2.5.1.29]
C2979.1	K08869|1|9e-148|521|osa:4350081|aarF domain-containing kinase
C2985.1	K12742|1|4e-120|430|pop:POPTR_1111628|isoprene synthase [EC:4.2.3.27]!K07385|2|1e-107|388|aly:ARALYDRAFT_664366|1,8-cineole synthase [EC:4.2.3.-]!K12467|5|3e-105|380|ath:AT3G25810|myrcene/ocimene synthase [EC:4.2.3.15]
C2987.1
C2988.1	K13448|1|7e-06|48.1|aly:ARALYDRAFT_903714|calcium-binding protein CML
C2988.2	K13448|1|8e-09|57.8|osa:4325762|calcium-binding protein CML
C2991.1	K01897|1|0.0|983|vvi:100252885|long-chain acyl-CoA synthetase [EC:6.2.1.3]
C2992.2
C2997.2	K04688|1|0.0|708|rcu:RCOM_1058560|p70 ribosomal S6 kinase [EC:2.7.11.1]!K08286|3|3e-176|616|ath:AT3G08730|protein-serine/threonine kinase [EC:2.7.11.-]!K08282|4|9e-174|608|osa:4332748|non-specific serine/threonine protein kinase [EC:2.7.11.1]
C3.1
C3.2
C300.1	K13148|1|7e-21|96.7|vvi:100261060|integrator complex subunit 11 [EC:3.1.27.-]!K13217|2|2e-20|95.5|vvi:100243465|pre-mRNA-processing factor 39!K12619|3|2e-20|95.1|vvi:100260845|5'-3' exoribonuclease 2 [EC:3.1.13.-]!K06672|4|5e-06|47.4|vvi:100249183|cohesin loading factor subunit SCC2
C300.3	K12619|1|2e-54|210|vvi:100260845|5'-3' exoribonuclease 2 [EC:3.1.13.-]!K14327|2|1e-50|198|vvi:100258101|regulator of nonsense transcripts 2!K13148|3|4e-43|172|vvi:100261060|integrator complex subunit 11 [EC:3.1.27.-]!K13217|4|9e-30|128|vvi:100243465|pre-mRNA-processing factor 39!K01855|5|5e-29|126|vvi:100244254|tRNA pseudouridine38/39 synthase [EC:5.4.99.45]
C3000.2
C3005.3	K08237|1|0.0|671|pop:POPTR_731288|hydroquinone glucosyltransferase [EC:2.4.1.218]
C3011.2
C3017.1
C3019.2	K14181|1|0.0|657|vvi:100256880|valencene synthase [EC:4.2.3.73]!K12929|2|1e-134|478|rcu:RCOM_1574190|casbene synthase [EC:4.2.3.8]!K14184|5|2e-121|434|ath:AT5G23960|alpha-humulene/beta-caryophyllene synthase [EC:4.2.3.- 4.2.3.57]
C3019.3
C3025.2
C3027.1	K00430|1|3e-51|200|pop:POPTR_817692|peroxidase [EC:1.11.1.7]
C3027.2	K00430|1|7e-124|442|pop:POPTR_817692|peroxidase [EC:1.11.1.7]
C3027.3
C303.3
C3033.1	K03265|1|0.0|822|pop:POPTR_732023|peptide chain release factor subunit 1
C3034.2	K09422|1|2e-93|340|vvi:100233136|myb proto-oncogene protein, plant
C3037.1
C3039.1	K00253|1|0.0|585|rcu:RCOM_1400460|isovaleryl-CoA dehydrogenase [EC:1.3.8.4]
C3050.1
C3051.1
C3051.2
C3052.1	K00901|1|0.0|688|pop:POPTR_718683|diacylglycerol kinase [EC:2.7.1.107]
C3054.3	K13946|1|4e-77|285|gmx:100816267|auxin influx carrier (AUX1 LAX family)
C3056.1	K12309|1|0.0|766|ath:AT3G52840|beta-galactosidase [EC:3.2.1.23]!K01190|3|6e-70|264|cme:CMP078C|beta-galactosidase [EC:3.2.1.23]
C3058.5
C3063.3	K10528|1|0.0|685|pop:POPTR_688325|hydroperoxide lyase [EC:4.1.2.-]
C3068.2	K14489|1|3e-10|65.5|vvi:100263145|arabidopsis histidine kinase 2/3/4 (cytokinin receptor) [EC:2.7.13.3]
C3069.1
C3074.2
C3079.2	K10457|1|2e-39|115|smo:SELMODRAFT_99292|kelch-like protein 20
C3084.3	K05864|1|9e-163|571|rcu:RCOM_0774220|peptidyl-prolyl isomerase D [EC:5.2.1.8]
C3085.1	K09523|1|8e-14|75.9|smo:SELMODRAFT_100291|DnaJ homolog subfamily C member 3!K09510|2|3e-13|73.9|vcn:VOLCADRAFT_57911|DnaJ homolog subfamily B member 4
C3085.2	K09510|1|5e-10|62.8|zma:100191212|DnaJ homolog subfamily B member 4!K09523|2|1e-09|61.2|smo:SELMODRAFT_100291|DnaJ homolog subfamily C member 3
C3091.1	K10576|1|2e-61|235|vvi:100250088|ubiquitin-conjugating enzyme E2 H [EC:6.3.2.19]!K13415|2|2e-51|202|rcu:RCOM_0478150|protein brassinosteroid insensitive 1 [EC:2.7.10.1 2.7.11.1]!K13416|5|7e-51|200|aly:ARALYDRAFT_491347|brassinosteroid insensitive 1-associated receptor kinase 1 [EC:2.7.10.1 2.7.11.1]
C3092.1	K00818|1|5e-41|167|vcn:VOLCADRAFT_127260|acetylornithine aminotransferase [EC:2.6.1.11]!K00819|4|6e-40|164|sbi:SORBI_01g013600|ornithine--oxo-acid transaminase [EC:2.6.1.13]
C3092.2	K00819|1|2e-12|70.5|sbi:SORBI_01g013600|ornithine--oxo-acid transaminase [EC:2.6.1.13]!K00818|3|2e-11|67.8|vcn:VOLCADRAFT_127260|acetylornithine aminotransferase [EC:2.6.1.11]!K00827|5|8e-11|65.5|rcu:RCOM_1230590|alanine-glyoxylate transaminase / (R)-3-amino-2-methylpropionate-pyruvate transaminase [EC:2.6.1.44 2.6.1.40]
C3099.1
C3099.2	K08150|1|6e-17|87.0|zma:100383930|MFS transporter, SP family, solute carrier family 2 (myo-inositol transporter), member 13
C310.2
C310.5
C3100.1	K09422|1|2e-139|494|pop:POPTR_581592|myb proto-oncogene protein, plant
C3114.4
C3116.1	K00547|1|5e-65|244|rcu:RCOM_0911480|homocysteine S-methyltransferase [EC:2.1.1.10]
C312.2
C3123.1	K03531|1|0.0|719|rcu:RCOM_0516940|cell division protein FtsZ
C3135.1
C3136.1	K08488|1|5e-49|193|ath:AT5G46860|syntaxin 7
C3141.2	K01188|1|0.0|633|rcu:RCOM_0827440|beta-glucosidase [EC:3.2.1.21]
C3142.2
C3142.4
C3144.2
C3144.5
C3144.6
C3146.4
C315.1
C315.2
C3150.3	K13210|1|3e-66|251|vvi:100259454|far upstream element-binding protein
C3152.3
C3154.4	K09493|1|0.0|961|rcu:RCOM_1276510|T-complex protein 1 subunit alpha
C3162.1
C3163.1	K10206|1|8e-131|464|mtr:MTR_4g092620|LL-diaminopimelate aminotransferase [EC:2.6.1.83]
C317.1
C3173.1	K00666|1|3e-07|51.6|sbi:SORBI_10g012080|fatty-acyl-CoA synthase [EC:6.2.1.-]!K01895|2|1e-06|49.7|cme:CMK098C|acetyl-CoA synthetase [EC:6.2.1.1]!K01904|3|3e-06|48.1|sbi:SORBI_10g026130|4-coumarate--CoA ligase [EC:6.2.1.12]!K10526|5|9e-06|46.6|osa:4331515|OPC-8:0 CoA ligase 1 [EC:6.2.1.-]
C3173.2	K01904|1|6e-50|197|sbi:SORBI_01g016420|4-coumarate--CoA ligase [EC:6.2.1.12]
C3174.1
C3180.4
C3181.2	K13415|1|3e-85|314|sbi:SORBI_03g012040|protein brassinosteroid insensitive 1 [EC:2.7.10.1 2.7.11.1]!K08286|5|6e-75|280|ath:AT4G28490|protein-serine/threonine kinase [EC:2.7.11.-]
C3183.1
C3187.1	K00889|1|0.0|1286|pop:POPTR_282262|1-phosphatidylinositol-4-phosphate 5-kinase [EC:2.7.1.68]
C3188.1
C3192.1
C3192.2
C3193.1
C3194.1
C3199.1	K00921|1|0.0|1228|rcu:RCOM_0417950|1-phosphatidylinositol-3-phosphate 5-kinase [EC:2.7.1.150]
C3202.2
C3204.1	K00924|1|5e-07|54.3|ath:AT1G14370|[EC:2.7.1.-]!K10576|2|4e-06|51.2|vvi:100250088|ubiquitin-conjugating enzyme E2 H [EC:6.3.2.19]
C3205.1	K01673|1|1e-72|271|pop:POPTR_575155|carbonic anhydrase [EC:4.2.1.1]
C3207.2	K01634|1|0.0|888|rcu:RCOM_1079290|sphinganine-1-phosphate aldolase [EC:4.1.2.27]
C3211.3	K04733|1|3e-59|227|smo:SELMODRAFT_159261|interleukin-1 receptor-associated kinase 4 [EC:2.7.11.1]!K13430|4|3e-51|201|rcu:RCOM_1078760|serine/threonine-protein kinase PBS1 [EC:2.7.11.1]
C3213.1
C3215.1
C3216.2	K00891|1|5e-93|339|vvi:100262762|shikimate kinase [EC:2.7.1.71]
C3219.1	K14413|1|1e-87|322|sbi:SORBI_10g008170|beta-1,3-galactosyltransferase [EC:2.4.1.-]
C3221.1	K00058|1|0.0|824|pop:POPTR_1084113|D-3-phosphoglycerate dehydrogenase [EC:1.1.1.95]
C3222.2	K03243|1|9e-06|51.2|ath:AT1G76810|translation initiation factor 5B
C3224.1	K09838|1|5e-15|80.9|aly:ARALYDRAFT_496897|zeaxanthin epoxidase [EC:1.14.13.90]
C323.7	K03686|1|9e-07|52.0|aly:ARALYDRAFT_481099|molecular chaperone DnaJ
C3230.1	K01183|1|5e-101|365|vvi:100250948|chitinase [EC:3.2.1.14]
C3230.3	K01183|1|1e-39|160|vvi:100250948|chitinase [EC:3.2.1.14]
C3232.9	K12897|1|2e-29|129|pop:POPTR_1074064|transformer-2 protein
C3236.2	K08243|1|2e-21|100|gmx:547911|6'-deoxychalcone synthase [EC:2.3.1.170]!K00085|3|2e-12|70.5|ath:AT2G21260|aldose-6-phosphate reductase (NADPH2) [EC:1.1.1.200]!K00002|4|5e-10|62.4|cme:CMM296C|alcohol dehydrogenase (NADP+) [EC:1.1.1.2]
C3241.1
C3243.2
C3245.2	K14611|1|2e-142|504|pop:POPTR_570060|solute carrier family 23 (nucleobase transporter), member 1/2
C3245.3	K14611|1|0.0|931|pop:POPTR_570060|solute carrier family 23 (nucleobase transporter), member 1/2
C3247.2
C3249.1
C3259.1
C326.2	K03013|1|2e-64|244|vvi:100258335|DNA-directed RNA polymerases I, II, and III subunit RPABC1!K13457|2|8e-44|176|osa:4342596|disease resistance protein RPM1
C3260.1	K07119|1|0.0|1024|vvi:100258817|
C3260.2	K07119|1|5e-145|512|vvi:100258817|
C3262.1	K13229|1|2e-69|261|zma:541977|2,4-dihydroxy-1,4-benzoxazin-3-one-glucoside dioxygenase [EC:1.14.20.2]!K06892|2|7e-46|182|pop:POPTR_550478|!K05277|3|1e-41|169|mtr:MTR_5g011250|leucoanthocyanidin dioxygenase [EC:1.14.11.19]
C3263.1	K05283|1|2e-16|84.3|aly:ARALYDRAFT_354960|phosphatidylinositol glycan, class W [EC:2.3.-.-]!K11982|2|3e-10|63.9|bdi:100838213|E3 ubiquitin-protein ligase RNF115/126 [EC:6.3.2.19]!K15692|4|6e-10|63.2|smo:SELMODRAFT_66937|E3 ubiquitin-protein ligase RNF13 [EC:6.3.2.19]
C3263.2	K05283|1|2e-16|84.3|aly:ARALYDRAFT_354960|phosphatidylinositol glycan, class W [EC:2.3.-.-]!K15692|2|5e-10|63.2|smo:SELMODRAFT_66937|E3 ubiquitin-protein ligase RNF13 [EC:6.3.2.19]!K11982|3|6e-10|62.8|gmx:100787523|E3 ubiquitin-protein ligase RNF115/126 [EC:6.3.2.19]
C3265.2	K15707|1|3e-65|214|rcu:RCOM_0774230|RING finger protein 170
C3268.1
C3272.1	K13496|1|1e-12|69.3|ath:AT2G36790|UDP-glucosyl transferase 73C [EC:2.4.1.-]
C3272.2	K13496|1|1e-31|133|ath:AT2G36790|UDP-glucosyl transferase 73C [EC:2.4.1.-]
C3272.3	K13496|1|4e-09|57.8|ath:AT2G36770|UDP-glucosyl transferase 73C [EC:2.4.1.-]
C3281.2	K08176|1|0.0|831|rcu:RCOM_1006970|MFS transporter, PHS family, inorganic phosphate transporter
C3281.3	K08176|1|0.0|920|pop:POPTR_831623|MFS transporter, PHS family, inorganic phosphate transporter
C3288.2	K04733|1|4e-34|144|smo:SELMODRAFT_230241|interleukin-1 receptor-associated kinase 4 [EC:2.7.11.1]!K00924|3|1e-31|136|aly:ARALYDRAFT_486409|[EC:2.7.1.-]
C329.1	K13422|1|4e-15|81.3|osa:4349484|transcription factor MYC2
C329.2	K13422|1|7e-08|55.8|gmx:100790854|transcription factor MYC2
C3291.1	K11294|1|2e-35|148|smo:SELMODRAFT_15428|nucleolin!K12831|3|2e-19|95.5|ppp:PHYPADRAFT_184121|splicing factor 3B subunit 4
C33.1
C330.1	K05605|1|0.0|655|pop:POPTR_551227|3-hydroxyisobutyryl-CoA hydrolase [EC:3.1.2.4]
C330.2	K05605|1|0.0|654|pop:POPTR_551227|3-hydroxyisobutyryl-CoA hydrolase [EC:3.1.2.4]
C3300.1
C3307.1
C3311.1
C3311.2
C3314.2	K08332|1|5e-26|118|vcn:VOLCADRAFT_41528|vacuolar protein 8
C3317.3
C3318.1
C332.1
C332.2
C3320.2	K02183|1|0.0|1002|pop:POPTR_825902|calmodulin
C3321.2
C3323.2	K01955|1|1e-06|52.4|vvi:100262205|carbamoyl-phosphate synthase large subunit [EC:6.3.5.5]
C3326.1
C3327.2
C333.1	K00457|1|7e-177|619|rcu:RCOM_1192240|4-hydroxyphenylpyruvate dioxygenase [EC:1.13.11.27]
C3332.2	K02116|1|1e-137|265|vvi:100243760|ATP synthase protein I
C3333.1	K01507|1|0.0|782|rcu:RCOM_1434780|inorganic pyrophosphatase [EC:3.6.1.1]
C3335.1	K00549|1|0.0|1410|rcu:RCOM_1321820|5-methyltetrahydropteroyltriglutamate--homocysteine methyltransferase [EC:2.1.1.14]
C3341.1	K14181|1|2e-141|501|vvi:100256880|valencene synthase [EC:4.2.3.73]!K12929|2|2e-112|405|rcu:RCOM_1574190|casbene synthase [EC:4.2.3.8]!K14184|5|1e-90|332|ath:AT5G23960|alpha-humulene/beta-caryophyllene synthase [EC:4.2.3.- 4.2.3.57]
C3341.2	K14181|1|1e-137|488|vvi:100256880|valencene synthase [EC:4.2.3.73]!K12929|2|6e-103|373|rcu:RCOM_1574190|casbene synthase [EC:4.2.3.8]!K14184|5|1e-84|312|ath:AT5G23960|alpha-humulene/beta-caryophyllene synthase [EC:4.2.3.- 4.2.3.57]
C3342.1	K05933|1|6e-135|478|pop:POPTR_568162|aminocyclopropanecarboxylate oxidase [EC:1.14.17.4]
C3342.2	K05933|1|8e-140|495|pop:POPTR_573016|aminocyclopropanecarboxylate oxidase [EC:1.14.17.4]
C3343.1	K00770|1|0.0|1353|gmx:100797597|1,4-beta-D-xylan synthase [EC:2.4.2.24]
C3343.3	K00770|1|0.0|1339|vvi:100243459|1,4-beta-D-xylan synthase [EC:2.4.2.24]
C3348.2	K13034|1|7e-141|499|pop:POPTR_644475|L-3-cyanoalanine synthase/ cysteine synthase [EC:2.5.1.47 4.4.1.9]
C3356.1	K10257|1|0.0|725|pop:POPTR_724446|omega-3 fatty acid desaturase (delta-15 desaturase) [EC:1.14.19.-]
C3356.2	K10257|1|2e-174|609|pop:POPTR_820418|omega-3 fatty acid desaturase (delta-15 desaturase) [EC:1.14.19.-]
C3356.3	K10257|1|2e-145|513|pop:POPTR_724446|omega-3 fatty acid desaturase (delta-15 desaturase) [EC:1.14.19.-]
C336.3	K12479|1|0.0|954|vvi:100243832|vacuolar protein sorting-associated protein 45
C3361.1
C3367.1	K14500|1|0.0|885|vvi:100245381|BR-signaling kinase [EC:2.7.11.1]
C3368.4	K14510|1|9e-70|262|pop:POPTR_589567|serine/threonine-protein kinase CTR1 [EC:2.7.11.1]
C3370.1	K00517|1|4e-98|357|ath:AT4G31940|[EC:1.14.-.-]!K09755|2|5e-60|230|rcu:RCOM_0193830|ferulate-5-hydroxylase [EC:1.14.-.-]!K05280|3|3e-58|224|ath:AT5G07990|flavonoid 3'-monooxygenase [EC:1.14.13.21]
C3370.2	K00517|1|2e-79|294|ath:AT4G31940|[EC:1.14.-.-]!K05280|2|5e-54|210|aly:ARALYDRAFT_487632|flavonoid 3'-monooxygenase [EC:1.14.13.21]
C3371.2	K04733|1|3e-141|501|smo:SELMODRAFT_33807|interleukin-1 receptor-associated kinase 4 [EC:2.7.11.1]!K13430|2|7e-92|337|pop:POPTR_548061|serine/threonine-protein kinase PBS1 [EC:2.7.11.1]
C3372.1	K01184|1|3e-27|121|aly:ARALYDRAFT_326150|polygalacturonase [EC:3.2.1.15]
C3372.2
C3374.1
C3374.2
C3375.1
C3375.2
C3376.1	K12604|1|0.0|3325|gmx:100783935|CCR4-NOT transcription complex subunit 1
C3386.1	K07020|1|2e-90|330|vvi:100251859|
C3390.1
C3390.2
C3391.1	K10525|1|2e-79|294|vvi:100257779|allene oxide cyclase [EC:5.3.99.6]
C3391.2	K10525|1|2e-75|280|vvi:100257779|allene oxide cyclase [EC:5.3.99.6]
C3392.3	K13430|1|8e-28|119|zma:100283091|serine/threonine-protein kinase PBS1 [EC:2.7.11.1]!K04733|4|3e-26|114|smo:SELMODRAFT_159261|interleukin-1 receptor-associated kinase 4 [EC:2.7.11.1]
C3394.4	K14490|1|6e-47|187|rcu:RCOM_0331410|histidine-containing phosphotransfer peotein
C3399.2
C340.4	K01897|1|0.0|1201|rcu:RCOM_0914000|long-chain acyl-CoA synthetase [EC:6.2.1.3]
C3405.2	K14437|1|1e-06|52.0|cme:CMQ215C|chromodomain-helicase-DNA-binding protein 7 [EC:3.6.4.12]
C341.2
C3412.1	K14844|1|3e-11|68.2|vvi:100255113|pumilio homology domain family member 6
C3417.1
C3417.2
C3421.2	K04733|1|6e-67|254|smo:SELMODRAFT_159261|interleukin-1 receptor-associated kinase 4 [EC:2.7.11.1]!K13430|3|1e-60|233|pop:POPTR_548061|serine/threonine-protein kinase PBS1 [EC:2.7.11.1]
C3424.1
C3429.1	K11131|1|0.0|751|vvi:100258019|H/ACA ribonucleoprotein complex subunit 4 [EC:5.4.99.-]
C3430.1
C3431.2	K05391|1|1e-47|187|ath:AT5G53130|cyclic nucleotide gated channel, other eukaryote
C3431.3	K05391|1|2e-61|234|ath:AT5G53130|cyclic nucleotide gated channel, other eukaryote
C3441.1	K01115|1|6e-134|475|pop:POPTR_593768|phospholipase D [EC:3.1.4.4]
C3442.1
C3442.2
C3444.1
C3447.2
C3448.1	K00685|1|8e-11|65.5|pop:POPTR_567284|arginine-tRNA-protein transferase [EC:2.3.2.8]
C345.2	K00454|1|0.0|1325|rcu:RCOM_1576890|lipoxygenase [EC:1.13.11.12]
C3450.1
C3456.2	K13379|1|2e-108|390|pop:POPTR_712863|reversibly glycosylated polypeptide / UDP-arabinopyranose mutase [EC:2.4.1.- 5.4.99.30]
C3457.1	K00799|1|1e-108|391|pop:POPTR_256678|glutathione S-transferase [EC:2.5.1.18]
C3458.1
C3459.2
C3459.3
C346.1
C3462.1	K13051|1|7e-167|585|pop:POPTR_740496|beta-aspartyl-peptidase (threonine type) [EC:3.4.19.5]
C3464.2	K13420|1|5e-34|144|vvi:100253808|LRR receptor-like serine/threonine-protein kinase FLS2 [EC:2.7.11.1]
C3475.1	K15271|1|5e-07|38.5|rcu:RCOM_1095670|ATP-dependent DNA helicase HFM1/MER3 [EC:3.6.4.12]
C348.1
C3484.2	K05275|1|2e-44|179|zma:100272747|pyridoxine 4-dehydrogenase [EC:1.1.1.65]!K00064|2|3e-22|105|ath:AT4G33670|D-threo-aldose 1-dehydrogenase [EC:1.1.1.122]
C3485.1	K12823|1|4e-62|238|bdi:100822322|ATP-dependent RNA helicase DDX5/DBP2 [EC:3.6.4.13]
C3488.1
C3488.2
C3494.1	K13415|1|3e-87|321|rcu:RCOM_0478150|protein brassinosteroid insensitive 1 [EC:2.7.10.1 2.7.11.1]
C3498.1	K03549|1|0.0|997|ppp:PHYPADRAFT_140250|KUP system potassium uptake protein
C3498.2	K03549|1|0.0|771|ppp:PHYPADRAFT_140250|KUP system potassium uptake protein
C35.1
C3502.2	K09286|1|3e-13|74.7|ath:AT4G25490|EREBP-like factor
C3503.1	K13417|1|5e-51|200|ath:AT2G13790|somatic embryogenesis receptor kinase 4 [EC:2.7.10.1 2.7.11.1]!K13416|3|3e-50|197|ath:AT4G33430|brassinosteroid insensitive 1-associated receptor kinase 1 [EC:2.7.10.1 2.7.11.1]!K13418|5|2e-49|195|vvi:100247683|somatic embryogenesis receptor kinase 1 [EC:2.7.10.1 2.7.11.1]
C3504.1	K06995|1|5e-36|149|sbi:SORBI_04g026280|
C3507.1
C3507.2
C3509.1	K13457|1|3e-107|388|vvi:100252764|disease resistance protein RPM1
C3509.5	K13457|1|6e-126|450|vvi:100252764|disease resistance protein RPM1
C3514.1
C3514.2
C3516.4
C3517.1	K04077|1|0.0|933|rcu:RCOM_1023530|chaperonin GroEL
C3519.1
C3520.1
C3523.1
C3523.2
C3528.1	K15377|1|0.0|1211|gmx:100815939|solute carrier family 44 (choline transporter-like protein), member 2/4/5
C3530.2	K00681|1|0.0|773|vvi:100247429|gamma-glutamyltranspeptidase [EC:2.3.2.2]
C3536.2
C3539.1
C354.8
C3541.1	K03013|1|4e-17|86.3|vvi:100258335|DNA-directed RNA polymerases I, II, and III subunit RPABC1!K13457|2|1e-12|71.6|osa:4342596|disease resistance protein RPM1
C3541.2
C3542.1
C3548.1
C3556.1	K09338|1|4e-53|206|ath:AT2G01430|homeobox-leucine zipper protein
C3561.1
C3562.1	K09843|1|3e-72|271|ath:AT2G29090|(+)-abscisic acid 8'-hydroxylase [EC:1.14.13.93]
C3562.3	K09843|1|1e-09|59.7|pop:POPTR_704322|(+)-abscisic acid 8'-hydroxylase [EC:1.14.13.93]
C3564.2
C3566.1	K01176|1|2e-115|415|ppp:PHYPADRAFT_60178|alpha-amylase [EC:3.2.1.1]
C3566.2	K01176|1|2e-115|415|ppp:PHYPADRAFT_60178|alpha-amylase [EC:3.2.1.1]
C357.1	K05863|1|5e-105|378|ppp:PHYPADRAFT_154659|solute carrier family 25 (mitochondrial adenine nucleotide translocator), member 4/5/6/31
C3574.1	K00454|1|0.0|1431|pop:POPTR_1085564|lipoxygenase [EC:1.13.11.12]
C3574.2
C3574.4	K00454|1|0.0|1431|pop:POPTR_1085564|lipoxygenase [EC:1.13.11.12]
C3577.1
C3584.1
C3585.1
C3585.2
C3586.2
C359.2	K08915|1|9e-126|448|rcu:RCOM_0593190|light-harvesting complex II chlorophyll a/b binding protein 4
C3590.1
C3599.2	K06636|1|1e-16|87.0|ppp:PHYPADRAFT_79481|structural maintenance of chromosome 1
C3600.1	K00030|1|3e-149|527|vvi:100242228|isocitrate dehydrogenase (NAD+) [EC:1.1.1.41]!K09588|2|1e-74|279|gmx:100775886|cytochrome P450, family 90, subfamily A, polypeptide 1 [EC:1.14.-.-]
C3603.1
C3604.1	K00799|1|1e-91|334|rcu:RCOM_0699100|glutathione S-transferase [EC:2.5.1.18]
C3605.1	K00924|1|5e-55|212|osa:4333912|[EC:2.7.1.-]!K04733|2|1e-54|211|smo:SELMODRAFT_159261|interleukin-1 receptor-associated kinase 4 [EC:2.7.11.1]
C3606.1	K14508|1|7e-35|147|rcu:RCOM_1047190|regulatory protein NPR1
C3609.1
C3612.2	K12135|1|3e-55|214|aly:ARALYDRAFT_488429|zinc finger protein CONSTANS!K12130|3|9e-09|59.7|sbi:SORBI_05g003660|pseudo-response regulator 5!K12127|4|2e-08|58.5|smo:SELMODRAFT_438647|pseudo-response regulator 1!K12131|5|3e-08|58.2|ath:AT5G60100|pseudo-response regulator 3
C3614.1	K13800|1|5e-88|322|rcu:RCOM_0658900|UMP-CMP kinase [EC:2.7.4.- 2.7.4.14]
C3614.2	K13800|1|2e-88|323|rcu:RCOM_0658900|UMP-CMP kinase [EC:2.7.4.- 2.7.4.14]
C3619.1	K02355|1|6e-23|105|vvi:100257414|elongation factor G!K01051|2|3e-22|103|aly:ARALYDRAFT_892433|pectinesterase [EC:3.1.1.11]
C3619.2	K02355|1|7e-20|94.0|vvi:100257414|elongation factor G!K01051|2|4e-11|65.1|aly:ARALYDRAFT_892433|pectinesterase [EC:3.1.1.11]
C3621.1	K01762|1|3e-33|140|vvi:100258512|1-aminocyclopropane-1-carboxylate synthase [EC:4.4.1.14]
C3621.2	K01087|1|2e-168|590|pop:POPTR_654797|trehalose 6-phosphate phosphatase [EC:3.1.3.12]
C3621.3	K01087|1|2e-168|590|pop:POPTR_654797|trehalose 6-phosphate phosphatase [EC:3.1.3.12]
C3623.2
C3628.1
C3628.2
C3629.2	K13195|1|3e-37|152|pop:POPTR_712972|cold-inducible RNA-binding protein!K02965|2|6e-15|79.0|ath:AT5G47320|small subunit ribosomal protein S19!K14411|3|3e-13|73.2|zma:100280293|RNA-binding protein Musashi!K11294|4|4e-13|72.8|smo:SELMODRAFT_15428|nucleolin
C3632.1
C3632.2
C3638.1	K06268|1|7e-84|308|ppp:PHYPADRAFT_160928|protein phosphatase 3, regulatory subunit
C365.2	K02938|1|8e-31|129|smo:SELMODRAFT_154469|large subunit ribosomal protein L8e
C3650.1
C3662.1	K00895|1|1e-165|580|vvi:100244809|pyrophosphate--fructose-6-phosphate 1-phosphotransferase [EC:2.7.1.90]
C3667.1	K09490|1|0.0|1172|rcu:RCOM_1312280|heat shock 70kDa protein 5
C3667.2	K09490|1|6e-165|578|gmx:547838|heat shock 70kDa protein 5
C3669.1	K00787|1|8e-172|601|vvi:100232975|farnesyl diphosphate synthase [EC:2.5.1.1 2.5.1.10]
C3676.1
C3677.2
C3679.2	K00517|1|1e-104|377|ath:AT4G37340|[EC:1.14.-.-]
C368.1
C3680.1	K13237|1|9e-17|86.7|sbi:SORBI_06g028400|peroxisomal 2,4-dienoyl-CoA reductase [EC:1.3.1.34]
C3684.2	K14684|1|3e-40|164|ota:Ot02g06920|solute carrier family 25 (mitochondrial phosphate transporter), member 23/24/25/41
C3687.2
C3689.1	K12261|1|0.0|899|rcu:RCOM_0466960|2-hydroxyacyl-CoA lyase 1 [EC:4.1.-.-]
C3695.1	K09377|1|8e-98|355|pop:POPTR_806453|cysteine and glycine-rich protein
C3697.3	K10949|1|6e-11|65.9|vvi:100259001|ER lumen protein retaining receptor
C3699.1
C3699.2
C37.4	K11253|1|5e-60|228|mtr:MTR_1g105310|histone H3
C37.6	K11253|1|3e-60|228|ota:Ot11g02340|histone H3
C3706.1
C3709.1	K00434|1|3e-175|569|mtr:MTR_3g088160|L-ascorbate peroxidase [EC:1.11.1.11]
C371.1	K13993|1|2e-61|234|mtr:MTR_4g091590|HSP20 family protein
C371.2	K13993|1|3e-20|94.7|pop:POPTR_723183|HSP20 family protein
C371.3	K13993|1|3e-20|94.7|pop:POPTR_723183|HSP20 family protein
C3712.1
C3712.2	K00759|1|2e-76|283|rcu:RCOM_0901050|adenine phosphoribosyltransferase [EC:2.4.2.7]
C3713.2
C3717.2
C3719.2	K02993|1|6e-96|348|gmx:100500684|small subunit ribosomal protein S7e
C372.1	K00423|1|2e-168|590|ath:AT1G55570|L-ascorbate oxidase [EC:1.10.3.3]
C372.2	K00423|1|9e-167|585|ath:AT1G55570|L-ascorbate oxidase [EC:1.10.3.3]
C3722.1	K00085|1|4e-150|529|ath:AT2G21260|aldose-6-phosphate reductase (NADPH2) [EC:1.1.1.200]!K00002|2|1e-68|258|cme:CMM296C|alcohol dehydrogenase (NADP+) [EC:1.1.1.2]!K00011|4|6e-57|219|ath:AT2G37790|aldehyde reductase [EC:1.1.1.21]!K08243|5|2e-50|198|mtr:MTR_5g097900|6'-deoxychalcone synthase [EC:2.3.1.170]
C3724.1
C3724.2
C3727.1
C3729.5	K14489|1|0.0|1553|vvi:100247122|arabidopsis histidine kinase 2/3/4 (cytokinin receptor) [EC:2.7.13.3]
C3733.1
C3738.3	K12890|1|1e-79|296|pop:POPTR_773626|splicing factor, arginine/serine-rich 1/9
C3740.4	K01610|1|0.0|1096|gmx:100791015|phosphoenolpyruvate carboxykinase (ATP) [EC:4.1.1.49]
C3744.2	K14724|1|1e-67|254|sbi:SORBI_05g025700|solute carrier family 9 (sodium/hydrogen exchanger), member 8
C3749.2	K15718|1|0.0|1289|pop:POPTR_782901|linoleate 9S-lipoxygenase [EC:1.13.11.58]
C3749.3	K15718|1|0.0|1303|pop:POPTR_782901|linoleate 9S-lipoxygenase [EC:1.13.11.58]
C3749.4	K15718|1|0.0|1239|pop:POPTR_782901|linoleate 9S-lipoxygenase [EC:1.13.11.58]
C3755.1
C3757.1	K00975|1|0.0|829|pop:POPTR_830057|glucose-1-phosphate adenylyltransferase [EC:2.7.7.27]
C3767.2
C3768.3	K12897|1|1e-36|152|gmx:100500170|transformer-2 protein
C3777.1	K04733|1|9e-46|182|smo:SELMODRAFT_33807|interleukin-1 receptor-associated kinase 4 [EC:2.7.11.1]!K13415|4|3e-39|160|aly:ARALYDRAFT_912402|protein brassinosteroid insensitive 1 [EC:2.7.10.1 2.7.11.1]
C378.1
C378.3
C378.6
C378.7
C3780.1	K08917|1|2e-117|420|pop:POPTR_709712|light-harvesting complex II chlorophyll a/b binding protein 6
C3784.4	K09597|1|3e-07|56.2|smo:SELMODRAFT_187400|signal peptide peptidase-like 2B [EC:3.4.23.-]!K15692|3|2e-06|53.1|gmx:100793048|E3 ubiquitin-protein ligase RNF13 [EC:6.3.2.19]
C3789.3
C3789.5
C3797.1	K15918|1|5e-172|321|vvi:100253144|D-glycerate 3-kinase [EC:2.7.1.31]
C3806.1
C3806.2
C3809.1	K14492|1|1e-67|255|rcu:RCOM_0699760|two-component response regulator ARR-A family
C3809.2	K14492|1|6e-22|101|pop:POPTR_565391|two-component response regulator ARR-A family
C381.2	K11000|1|0.0|1556|pop:POPTR_817697|callose synthase [EC:2.4.1.-]
C3816.2
C3817.2	K03013|1|8e-18|87.8|vvi:100258335|DNA-directed RNA polymerases I, II, and III subunit RPABC1!K13457|2|1e-14|77.0|vvi:100252764|disease resistance protein RPM1
C3817.4	K03013|1|7e-11|63.5|vvi:100258335|DNA-directed RNA polymerases I, II, and III subunit RPABC1
C3819.3	K08857|1|0.0|820|gmx:100810347|NIMA (never in mitosis gene a)-related kinase [EC:2.7.11.1]
C3826.2
C3830.1
C3830.3
C3830.4
C3834.1	K00099|1|2e-36|125|ath:AT5G62790|1-deoxy-D-xylulose-5-phosphate reductoisomerase [EC:1.1.1.267]
C3839.4
C3842.2	K08852|1|3e-18|91.3|vcn:VOLCADRAFT_107956|serine/threonine-protein kinase/endoribonuclease IRE1 [EC:2.7.11.1 3.1.26.-]
C3852.1
C3852.2
C3864.3	K00517|1|1e-129|461|osa:4348172|[EC:1.14.-.-]!K16084|3|1e-107|388|osa:4329723|cytochrome P450, family 76, subfamily M, polypeptide 7 (ent-cassa-12,15-diene 11-hydroxylase) [EC:1.14.13.145]!K05280|4|5e-96|350|mtr:MTR_3g025230|flavonoid 3'-monooxygenase [EC:1.14.13.21]!K09755|5|3e-95|347|rcu:RCOM_0193830|ferulate-5-hydroxylase [EC:1.14.-.-]
C3865.2
C387.1	K00517|1|6e-146|515|ath:AT5G57260|[EC:1.14.-.-]
C3870.5	K00140|1|5e-128|456|pop:POPTR_846793|malonate-semialdehyde dehydrogenase (acetylating) / methylmalonate-semialdehyde dehydrogenase [EC:1.2.1.18 1.2.1.27]
C3870.6	K00140|1|0.0|811|vvi:100266351|malonate-semialdehyde dehydrogenase (acetylating) / methylmalonate-semialdehyde dehydrogenase [EC:1.2.1.18 1.2.1.27]
C3876.2
C3887.1
C3887.2
C3888.2	K15731|1|3e-33|141|smo:SELMODRAFT_131302|carboxy-terminal domain RNA polymerase II polypeptide A small phosphatase [EC:3.1.3.16]
C3893.1	K10526|1|8e-103|372|aly:ARALYDRAFT_472278|OPC-8:0 CoA ligase 1 [EC:6.2.1.-]
C3897.1	K14484|1|7e-15|79.7|aly:ARALYDRAFT_470436|auxin-responsive protein IAA
C3897.2	K14484|1|7e-15|79.7|aly:ARALYDRAFT_470436|auxin-responsive protein IAA
C3902.2
C3904.3	K01528|1|5e-79|294|cme:CME019C|dynamin GTPase [EC:3.6.5.5]
C3911.1
C3916.2
C3917.1	K11000|1|0.0|1684|vvi:100265625|callose synthase [EC:2.4.1.-]
C392.1
C3921.1	K03043|1|1e-10|63.2|gmx:3989291|DNA-directed RNA polymerase subunit beta [EC:2.7.7.6]
C3921.2	K03043|1|1e-08|57.4|gmx:3989291|DNA-directed RNA polymerase subunit beta [EC:2.7.7.6]
C3930.1
C3930.2
C3933.1
C3934.1	K09489|1|0.0|1289|rcu:RCOM_0980870|heat shock 70kDa protein 4
C3934.2	K09489|1|0.0|1290|rcu:RCOM_0980870|heat shock 70kDa protein 4
C3937.1	K07046|1|1e-43|172|rcu:RCOM_1078950|
C3942.3
C395.2	K01580|1|0.0|632|vvi:100266215|glutamate decarboxylase [EC:4.1.1.15]
C395.3	K01580|1|3e-101|365|pop:POPTR_648236|glutamate decarboxylase [EC:4.1.1.15]
C3952.2	K02976|1|4e-30|127|smo:SELMODRAFT_77589|small subunit ribosomal protein S26e
C3954.1	K06694|1|2e-99|360|pop:POPTR_659236|26S proteasome non-ATPase regulatory subunit 10
C3955.1
C3956.1
C3956.2
C3957.1	K02866|1|3e-11|67.8|osa:4332737|large subunit ribosomal protein L10e
C3961.2
C3967.1	K13428|1|5e-53|206|aly:ARALYDRAFT_488953|LRR receptor-like serine/threonine-protein kinase EFR [EC:2.7.11.1]
C3968.1	K15400|1|1e-15|82.4|aly:ARALYDRAFT_493874|omega-hydroxypalmitate O-feruloyl transferase [EC:2.3.1.188]!K13065|2|1e-15|82.4|pop:POPTR_554899|shikimate O-hydroxycinnamoyltransferase [EC:2.3.1.133]
C3969.2	K13459|1|2e-25|114|rcu:RCOM_1047690|disease resistance protein RPS2!K13460|3|3e-24|110|ath:AT1G12220|disease resistance protein RPS5
C3984.2
C3985.1	K03686|1|1e-164|578|vvi:100259686|molecular chaperone DnaJ
C3986.1	K11821|1|6e-67|253|aly:ARALYDRAFT_895283|desulfoglucosinolate sulfotransferase A/B/C [EC:2.8.2.-]!K01014|3|2e-09|62.0|olu:OSTLU_32551|aryl sulfotransferase [EC:2.8.2.1]
C3991.1	K00029|1|3e-135|479|pop:POPTR_737670|malate dehydrogenase (oxaloacetate-decarboxylating)(NADP+) [EC:1.1.1.40]
C3992.2	K15341|1|1e-61|149|vvi:100263032|DNA cross-link repair 1B protein [EC:3.1.-.-]
C3994.1	K12930|1|1e-105|380|rcu:RCOM_1324500|anthocyanidin 3-O-glucosyltransferase [EC:2.4.1.115]!K10757|4|4e-90|329|aly:ARALYDRAFT_326139|flavonol 3-O-glucosyltransferase [EC:2.4.1.91]
C3996.1	K12132|1|6e-131|467|osa:4343678|serine/threonine-protein kinase WNK1 [EC:2.7.11.1]!K08867|2|3e-126|451|smo:SELMODRAFT_136322|WNK lysine deficient protein kinase [EC:2.7.11.1]
C3996.2	K12132|1|6e-131|467|osa:4343678|serine/threonine-protein kinase WNK1 [EC:2.7.11.1]!K08867|2|3e-126|451|smo:SELMODRAFT_136322|WNK lysine deficient protein kinase [EC:2.7.11.1]
C3997.1
C3997.4
C3998.1	K03178|1|0.0|680|vvi:100232964|ubiquitin-activating enzyme E1 [EC:6.3.2.19]
C3999.1
C40.1	K01176|1|4e-45|179|ppp:PHYPADRAFT_60178|alpha-amylase [EC:3.2.1.1]
C40.3	K01176|1|2e-100|210|ppp:PHYPADRAFT_60178|alpha-amylase [EC:3.2.1.1]
C400.5	K05666|1|2e-179|628|olu:OSTLU_35503|ATP-binding cassette, subfamily C (CFTR/MRP), member 2!K05658|2|2e-49|196|rcu:RCOM_1598590|ATP-binding cassette, subfamily B (MDR/TAP), member 1
C400.6	K05666|1|2e-13|72.0|olu:OSTLU_35503|ATP-binding cassette, subfamily C (CFTR/MRP), member 2!K05658|2|2e-10|62.4|aly:ARALYDRAFT_888346|ATP-binding cassette, subfamily B (MDR/TAP), member 1
C4003.2	K00383|1|0.0|499|rcu:RCOM_0992190|glutathione reductase (NADPH) [EC:1.8.1.7]
C401.3
C4012.2	K01696|1|0.0|761|ath:AT4G27070|tryptophan synthase beta chain [EC:4.2.1.20]
C4018.1
C402.1
C402.2
C4022.1
C4022.2
C4026.1
C4026.2
C4029.1	K09753|1|5e-79|293|sbi:SORBI_07g021680|cinnamoyl-CoA reductase [EC:1.2.1.44]
C4035.1
C4035.2
C4037.1
C4043.1
C4043.2
C4050.5	K06236|1|1e-07|56.6|pop:POPTR_584471|collagen, type I/II/III/V/XI, alpha
C4051.1	K01919|1|0.0|902|rcu:RCOM_1686670|glutamate--cysteine ligase [EC:6.3.2.2]
C4054.2
C4055.2	K02901|1|2e-37|152|olu:OSTLU_31471|large subunit ribosomal protein L27e
C406.1
C4060.1	K00924|1|9e-16|82.4|osa:4333525|[EC:2.7.1.-]!K04733|4|4e-13|73.6|aly:ARALYDRAFT_916421|interleukin-1 receptor-associated kinase 4 [EC:2.7.11.1]
C4062.1
C4062.2
C4069.3	K01728|1|0.0|743|pop:POPTR_547984|pectate lyase [EC:4.2.2.2]
C4072.1
C4072.2
C4073.2	K13946|1|1e-12|71.6|pop:POPTR_822401|auxin influx carrier (AUX1 LAX family)
C4073.4	K13946|1|0.0|835|rcu:RCOM_0592670|auxin influx carrier (AUX1 LAX family)
C4077.2
C4078.2
C4079.1
C4082.1
C4082.2
C4085.1
C4087.1	K00026|1|5e-98|355|vvi:100232924|malate dehydrogenase [EC:1.1.1.37]
C409.3	K00679|1|0.0|1090|gmx:100779225|phospholipid:diacylglycerol acyltransferase [EC:2.3.1.158]
C4092.1	K14485|1|1e-81|302|vvi:100233127|transport inhibitor response 1
C4092.2	K14485|1|5e-80|296|ath:AT3G62980|transport inhibitor response 1
C4099.2	K01834|1|8e-153|538|rcu:RCOM_1034140|2,3-bisphosphoglycerate-dependent phosphoglycerate mutase [EC:5.4.2.1]
C41.1	K00924|1|2e-10|62.4|aly:ARALYDRAFT_658378|[EC:2.7.1.-]!K04733|5|1e-09|59.7|aly:ARALYDRAFT_916421|interleukin-1 receptor-associated kinase 4 [EC:2.7.11.1]
C410.1
C4102.1	K06892|1|4e-52|203|pop:POPTR_550478|!K05278|2|3e-49|194|zma:100272992|flavonol synthase [EC:1.14.11.23]!K05277|3|2e-47|188|mtr:MTR_5g011250|leucoanthocyanidin dioxygenase [EC:1.14.11.19]
C4102.5	K05277|1|2e-36|152|mtr:MTR_5g011250|leucoanthocyanidin dioxygenase [EC:1.14.11.19]!K06892|3|4e-36|150|pop:POPTR_550478|
C4111.1
C4111.2
C4113.1	K14494|1|1e-57|223|pop:POPTR_645273|DELLA protein
C4114.1
C4116.1	K09753|1|7e-41|166|sbi:SORBI_07g021680|cinnamoyl-CoA reductase [EC:1.2.1.44]
C4116.2	K09753|1|6e-39|121|sbi:SORBI_07g021680|cinnamoyl-CoA reductase [EC:1.2.1.44]
C4119.1
C4119.2
C412.3
C4125.2	K04460|1|3e-16|85.5|gmx:100820099|protein phosphatase 5 [EC:3.1.3.16]
C4128.1
C4129.2	K10581|1|0.0|997|gmx:100805463|ubiquitin-conjugating enzyme E2 O [EC:6.3.2.19]
C4130.1
C4130.2
C4130.3
C4133.1	K01537|1|1e-68|258|aly:ARALYDRAFT_491768|Ca2+-transporting ATPase [EC:3.6.3.8]
C4138.1	K05857|1|0.0|899|pop:POPTR_815304|phosphatidylinositol phospholipase C, delta [EC:3.1.4.11]
C4139.1
C4139.2	K14514|1|0.0|812|vvi:100250496|ethylene-insensitive protein 3
C4144.2	K09680|1|9e-158|555|rcu:RCOM_1510490|type II pantothenate kinase [EC:2.7.1.33]
C4145.2	K13425|1|7e-28|122|vvi:100256849|WRKY transcription factor 22
C4146.1	K09291|1|7e-15|81.6|smo:SELMODRAFT_444132|nucleoprotein TPR
C4146.2	K09291|1|7e-15|81.6|smo:SELMODRAFT_444132|nucleoprotein TPR
C4147.2
C4148.2	K13691|1|1e-24|110|pop:POPTR_718172|pathogen-inducible salicylic acid glucosyltransferase [EC:2.4.1.-]
C4149.1	K12836|1|4e-54|209|rcu:RCOM_1602290|splicing factor U2AF 35 kDa subunit
C4151.1
C4157.1	K13267|1|2e-34|142|gmx:100814284|cytochrome P450, family 71, subfamily D, polypeptide 9 (flavonoid 6-hydroxylase) [EC:1.14.13.-]!K00517|2|2e-30|128|ath:AT3G26230|[EC:1.14.-.-]!K16083|3|3e-30|127|osa:4329725|cytochrome P450, family 71, subfamily Z, polypeptide 6 (ent-isokaurene C2-hydroxylase) [EC:1.14.13.143]
C4157.2	K13267|1|4e-23|104|gmx:100814284|cytochrome P450, family 71, subfamily D, polypeptide 9 (flavonoid 6-hydroxylase) [EC:1.14.13.-]!K16083|2|9e-22|99.8|osa:4329725|cytochrome P450, family 71, subfamily Z, polypeptide 6 (ent-isokaurene C2-hydroxylase) [EC:1.14.13.143]!K16085|3|4e-20|94.4|osa:4335091|cytochrome P450, family 99, subfamily A, polypeptide 3 (9beta-pimara-7,15-diene oxidase) [EC:1.14.13.1…
C4157.3	K13267|1|2e-149|528|gmx:100814284|cytochrome P450, family 71, subfamily D, polypeptide 9 (flavonoid 6-hydroxylase) [EC:1.14.13.-]!K16085|2|4e-114|410|osa:4335091|cytochrome P450, family 99, subfamily A, polypeptide 3 (9beta-pimara-7,15-diene oxidase) [EC:1.14.13.144]!K00517|3|8e-106|382|ath:AT3G26310|[EC:1.14.-.-]
C4157.4	K13267|1|8e-104|376|gmx:100814284|cytochrome P450, family 71, subfamily D, polypeptide 9 (flavonoid 6-hydroxylase) [EC:1.14.13.-]!K00517|3|3e-98|268|ath:AT3G26300|[EC:1.14.-.-]!K16083|5|4e-98|261|osa:4329725|cytochrome P450, family 71, subfamily Z, polypeptide 6 (ent-isokaurene C2-hydroxylase) [EC:1.14.13.143]
C4158.1
C4158.2
C4158.3
C4164.1
C4165.2
C4167.1	K10956|1|0.0|855|gmx:100809703|protein transport protein SEC61 subunit alpha
C4172.1
C4172.2
C4173.2	K00517|1|2e-57|220|ath:AT4G37310|[EC:1.14.-.-]
C4177.1	K01805|1|0.0|830|rcu:RCOM_0077940|xylose isomerase [EC:5.3.1.5]
C4178.1	K00517|1|4e-86|317|osa:4348172|[EC:1.14.-.-]!K05280|2|2e-83|308|vvi:100263810|flavonoid 3'-monooxygenase [EC:1.14.13.21]!K13083|3|5e-83|307|pop:POPTR_54623|cytochrome P450, family 75, subfamily A (flavonoid 3',5'-hydroxylase) [EC:1.14.13.88]
C418.1
C418.2
C4182.2
C4183.1
C4184.1
C4190.2	K13945|1|3e-21|101|aly:ARALYDRAFT_486271|LOB domain-containing protein 29!K13944|5|2e-19|95.5|aly:ARALYDRAFT_903598|LOB domain-containing protein 16
C4191.4	K14611|1|7e-124|443|bdi:100846759|solute carrier family 23 (nucleobase transporter), member 1/2
C4194.1	K00924|1|2e-129|461|aly:ARALYDRAFT_491086|[EC:2.7.1.-]
C4198.1	K02355|1|1e-25|115|vvi:100257414|elongation factor G!K01051|2|4e-23|107|ath:AT1G53830|pectinesterase [EC:3.1.1.11]
C42.2	K02697|1|6e-18|91.3|pop:Poptr_cp043|photosystem I subunit IX
C4209.2	K09955|1|0.0|1226|vvi:100246702|hypothetical protein
C4217.1
C422.3	K03655|1|8e-170|531|pop:POPTR_726887|ATP-dependent DNA helicase RecG [EC:3.6.4.12]
C4221.1	K04565|1|3e-68|257|pop:POPTR_729723|Cu/Zn superoxide dismutase [EC:1.15.1.1]
C4221.2	K04565|1|2e-68|257|pop:POPTR_729723|Cu/Zn superoxide dismutase [EC:1.15.1.1]
C4224.1
C4225.1	K03655|1|8e-22|103|gmx:100806552|ATP-dependent DNA helicase RecG [EC:3.6.4.12]
C423.2
C4237.1	K04123|1|2e-146|516|rcu:RCOM_0659440|ent-kaurenoic acid hydroxylase [EC:1.14.13.79]
C4245.2	K13680|1|0.0|937|rcu:RCOM_1186280|beta-mannan synthase [EC:2.4.1.32]
C4246.1
C4248.1	K10395|1|0.0|1626|rcu:RCOM_1589540|kinesin family member 4/7/21/27
C4253.1	K03217|1|2e-171|600|vvi:100260431|preprotein translocase subunit YidC
C4257.1
C4261.1	K03327|1|0.0|677|rcu:RCOM_0024820|multidrug resistance protein, MATE family
C4261.2	K03327|1|5e-101|365|rcu:RCOM_0024820|multidrug resistance protein, MATE family
C4262.1	K14491|1|1e-17|90.5|ath:AT5G58080|two-component response regulator ARR-B family
C4267.1	K01179|1|1e-95|349|osa:4347660|endoglucanase [EC:3.2.1.4]
C4269.2	K08233|1|2e-36|152|ath:AT2G23610|polyneuridine-aldehyde esterase [EC:3.1.1.78]!K13544|2|1e-35|149|ath:AT4G16690|pheophorbidase [EC:3.1.1.82]
C427.2	K00799|1|5e-112|402|rcu:RCOM_1686420|glutathione S-transferase [EC:2.5.1.18]
C4276.1
C4280.1
C4282.1	K02997|1|5e-25|110|gmx:100807649|small subunit ribosomal protein S9e
C4282.3	K02997|1|1e-66|249|rcu:RCOM_0855200|small subunit ribosomal protein S9e
C4284.1	K08237|1|1e-25|116|vvi:100246482|hydroquinone glucosyltransferase [EC:2.4.1.218]!K13691|2|1e-25|116|rcu:RCOM_0606510|pathogen-inducible salicylic acid glucosyltransferase [EC:2.4.1.-]
C4288.1	K00924|1|6e-42|171|ath:AT5G22850|[EC:2.7.1.-]!K08245|3|5e-09|61.6|ppp:PHYPADRAFT_214296|phytepsin [EC:3.4.23.40]
C4291.1
C4291.2
C4291.3
C4295.1
C4295.2
C4295.3
C430.2	K13229|1|5e-78|290|zma:541977|2,4-dihydroxy-1,4-benzoxazin-3-one-glucoside dioxygenase [EC:1.14.20.2]!K06892|2|4e-52|203|pop:POPTR_550478|!K05278|3|2e-41|168|pop:POPTR_828087|flavonol synthase [EC:1.14.11.23]!K05933|4|2e-40|164|pop:POPTR_568162|aminocyclopropanecarboxylate oxidase [EC:1.14.17.4]
C4302.3	K09338|1|0.0|717|aly:ARALYDRAFT_324546|homeobox-leucine zipper protein
C4305.1	K14484|1|3e-28|124|aly:ARALYDRAFT_319024|auxin-responsive protein IAA
C4314.1
C4316.1
C4316.2
C4320.1
C4323.1	K00876|1|1e-19|97.1|mtr:MTR_4g103620|uridine kinase [EC:2.7.1.48]
C4323.3
C4323.4	K00876|1|6e-18|91.7|gmx:100816209|uridine kinase [EC:2.7.1.48]
C4329.1
C4336.1
C4336.2
C4343.1	K12119|1|0.0|984|pop:POPTR_1119034|cryptochrome 2
C4343.2	K12119|1|0.0|984|pop:POPTR_1119034|cryptochrome 2
C4347.1	K12135|1|1e-13|77.4|ath:AT5G15840|zinc finger protein CONSTANS
C4348.1	K13422|1|7e-08|55.8|bdi:100836477|transcription factor MYC2
C4349.2	K14490|1|5e-64|242|gmx:100500044|histidine-containing phosphotransfer peotein
C435.8	K13457|1|2e-07|53.9|sbi:SORBI_10g028730|disease resistance protein RPM1
C4359.2	K01537|1|0.0|1062|pop:POPTR_835400|Ca2+-transporting ATPase [EC:3.6.3.8]
C4360.3	K14297|1|2e-09|61.2|mtr:MTR_1g066430|nuclear pore complex protein Nup98-Nup96!K15692|2|2e-08|58.2|smo:SELMODRAFT_66937|E3 ubiquitin-protein ligase RNF13 [EC:6.3.2.19]!K11982|5|1e-06|52.4|mtr:MTR_6g079660|E3 ubiquitin-protein ligase RNF115/126 [EC:6.3.2.19]
C4361.1
C4364.1
C4364.2
C4366.2	K08286|1|2e-159|561|aly:ARALYDRAFT_494187|protein-serine/threonine kinase [EC:2.7.11.-]!K08282|5|2e-87|323|ath:AT3G45780|non-specific serine/threonine protein kinase [EC:2.7.11.1]
C4368.1
C4369.1	K00366|1|0.0|550|gmx:100775519|ferredoxin-nitrite reductase [EC:1.7.7.1]
C437.4	K06269|1|1e-14|61.6|vvi:100240794|protein phosphatase 1, catalytic subunit [EC:3.1.3.16]
C4370.1
C4370.3
C4370.4
C4373.1
C4373.2
C4379.1
C4383.1
C4388.1
C4388.2
C4389.2	K01001|1|1e-139|494|vvi:100252210|UDP-N-acetylglucosamine--dolichyl-phosphate N-acetylglucosaminephosphotransferase [EC:2.7.8.15]
C440.3	K00218|1|0.0|639|rcu:RCOM_0252880|protochlorophyllide reductase [EC:1.3.1.33]
C4409.1
C4409.3
C441.4	K00100|1|5e-34|143|olu:OSTLU_36252|[EC:1.1.1.-]!K00218|2|4e-27|120|ppp:PHYPADRAFT_217750|protochlorophyllide reductase [EC:1.3.1.33]
C4421.1	K00224|1|4e-93|339|aly:ARALYDRAFT_476671|[EC:1.3.1.-]!K13081|5|2e-55|213|vvi:100233112|leucoanthocyanidin reductase [EC:1.17.1.3]
C4424.1	K03768|1|3e-87|320|vvi:100248997|peptidyl-prolyl cis-trans isomerase B (cyclophilin B) [EC:5.2.1.8]
C4427.1	K15813|1|0.0|1363|vvi:100259856|beta-amyrin synthase [EC:5.4.99.39]!K15822|5|0.0|1228|aly:ARALYDRAFT_316793|camelliol C synthase [EC:5.4.99.38]
C4428.1
C4428.2
C443.2	K14156|1|2e-154|543|pop:POPTR_413422|choline/ethanolamine kinase [EC:2.7.1.32 2.7.1.82]
C4432.2	K05391|1|0.0|1134|rcu:RCOM_0169070|cyclic nucleotide gated channel, other eukaryote
C4432.3	K05391|1|3e-80|295|mtr:MTR_7g012260|cyclic nucleotide gated channel, other eukaryote
C4435.2	K13459|1|3e-09|62.4|vvi:100254298|disease resistance protein RPS2
C4435.3	K13459|1|2e-07|55.1|ath:AT4G26090|disease resistance protein RPS2
C4437.2	K14494|1|5e-49|194|gmx:100799695|DELLA protein
C4439.1
C444.1
C444.2
C4448.1	K00750|1|7e-14|77.0|rcu:RCOM_1590700|glycogenin glucosyltransferase [EC:2.4.1.186]
C4453.1	K03319|1|1e-118|426|zma:541643|divalent anion:Na+ symporter, DASS family
C4456.1
C4458.1	K06892|1|4e-61|233|pop:POPTR_550478|!K05278|2|5e-52|203|gmx:778157|flavonol synthase [EC:1.14.11.23]!K05277|5|3e-48|191|ath:AT4G22880|leucoanthocyanidin dioxygenase [EC:1.14.11.19]
C4458.2	K06892|1|4e-41|167|pop:POPTR_550478|!K05278|2|4e-36|150|gmx:778157|flavonol synthase [EC:1.14.11.23]
C4458.3	K06892|1|7e-10|62.0|pop:POPTR_550478|!K04124|2|4e-09|59.3|pop:POPTR_756811|gibberellin 3-beta-dioxygenase [EC:1.14.11.15]!K05933|5|7e-09|58.5|pop:POPTR_568162|aminocyclopropanecarboxylate oxidase [EC:1.14.17.4]
C446.10	K00924|1|3e-08|55.1|aly:ARALYDRAFT_476729|[EC:2.7.1.-]!K13420|2|3e-08|54.7|ath:AT5G46330|LRR receptor-like serine/threonine-protein kinase FLS2 [EC:2.7.11.1]
C446.12	K13420|1|1e-09|59.3|sbi:SORBI_06g028760|LRR receptor-like serine/threonine-protein kinase FLS2 [EC:2.7.11.1]!K13415|4|3e-08|54.7|sbi:SORBI_03g032990|protein brassinosteroid insensitive 1 [EC:2.7.10.1 2.7.11.1]
C4460.1	K06688|1|1e-89|327|rcu:RCOM_1578930|ubiquitin-conjugating enzyme E2 C [EC:6.3.2.19]
C4460.2
C4460.3	K06688|1|2e-88|323|pop:POPTR_815294|ubiquitin-conjugating enzyme E2 C [EC:6.3.2.19]
C4462.1	K00797|1|1e-163|574|pop:POPTR_833545|spermidine synthase [EC:2.5.1.16]
C4463.1	K01807|1|3e-114|410|pop:POPTR_640727|ribose 5-phosphate isomerase A [EC:5.3.1.6]
C4468.2	K00128|1|0.0|554|vvi:100247106|aldehyde dehydrogenase (NAD+) [EC:1.2.1.3]
C447.2	K00799|1|8e-79|291|pop:POPTR_726022|glutathione S-transferase [EC:2.5.1.18]
C4473.1	K09422|1|3e-81|300|rcu:RCOM_0176920|myb proto-oncogene protein, plant
C4473.2	K09422|1|1e-28|124|pop:POPTR_287838|myb proto-oncogene protein, plant
C4474.1
C4474.2
C4479.1
C4479.2	K11517|1|5e-06|50.4|ath:AT3G14150|(S)-2-hydroxy-acid oxidase [EC:1.1.3.15]
C448.2	K10999|1|3e-103|374|vvi:100248512|cellulose synthase A [EC:2.4.1.12]
C4484.2
C4486.2	K11838|1|5e-16|82.4|mtr:MTR_1g041240|ubiquitin carboxyl-terminal hydrolase 7 [EC:3.1.2.15]
C4488.1	K08243|1|2e-100|364|gmx:547911|6'-deoxychalcone synthase [EC:2.3.1.170]!K00011|3|2e-68|258|ath:AT2G37790|aldehyde reductase [EC:1.1.1.21]!K00002|4|1e-65|248|osa:4338987|alcohol dehydrogenase (NADP+) [EC:1.1.1.2]!K00085|5|8e-50|196|ath:AT2G21260|aldose-6-phosphate reductase (NADPH2) [EC:1.1.1.200]
C4490.1
C4491.1
C4492.2	K14497|1|3e-54|208|vvi:100241034|protein phosphatase 2C [EC:3.1.3.16]
C4503.1
C4520.3
C4520.4	K03655|1|1e-24|114|gmx:100806552|ATP-dependent DNA helicase RecG [EC:3.6.4.12]
C4526.1
C4526.2	K01955|1|2e-36|150|vvi:100262205|carbamoyl-phosphate synthase large subunit [EC:6.3.5.5]!K13944|2|8e-27|119|ath:AT2G42430|LOB domain-containing protein 16
C4531.1
C4531.2
C4536.2
C4537.2	K01265|1|0.0|744|rcu:RCOM_1611160|methionyl aminopeptidase [EC:3.4.11.18]
C4541.1	K05283|1|4e-34|142|aly:ARALYDRAFT_354960|phosphatidylinositol glycan, class W [EC:2.3.-.-]!K15692|2|4e-09|60.1|smo:SELMODRAFT_66937|E3 ubiquitin-protein ligase RNF13 [EC:6.3.2.19]!K13148|3|2e-08|57.8|vvi:100261060|integrator complex subunit 11 [EC:3.1.27.-]!K11982|4|4e-08|56.6|vvi:100262515|E3 ubiquitin-protein ligase RNF115/126 [EC:6.3.2.19]
C4541.2	K05283|1|7e-35|146|aly:ARALYDRAFT_354960|phosphatidylinositol glycan, class W [EC:2.3.-.-]!K13148|2|3e-09|61.2|vvi:100261060|integrator complex subunit 11 [EC:3.1.27.-]!K15692|3|7e-09|60.1|smo:SELMODRAFT_66937|E3 ubiquitin-protein ligase RNF13 [EC:6.3.2.19]!K11982|5|6e-08|57.0|vvi:100262515|E3 ubiquitin-protein ligase RNF115/126 [EC:6.3.2.19]
C4542.1	K07119|1|1e-155|548|rcu:RCOM_0605880|!K08070|5|1e-142|504|aly:ARALYDRAFT_909685|2-alkenal reductase [EC:1.3.1.74]
C4542.2	K07119|1|1e-63|240|rcu:RCOM_0605880|!K08070|4|2e-60|229|aly:ARALYDRAFT_909685|2-alkenal reductase [EC:1.3.1.74]
C4545.1	K03809|1|3e-102|369|rcu:RCOM_0066700|Trp repressor binding protein
C4545.2	K03809|1|3e-100|362|rcu:RCOM_0066700|Trp repressor binding protein
C4546.1
C455.1	K03781|1|0.0|872|vvi:100244516|catalase [EC:1.11.1.6]
C455.3	K03781|1|5e-113|404|vvi:100244516|catalase [EC:1.11.1.6]
C4552.1	K01099|1|7e-27|119|ota:Ot04g02290|phosphatidylinositol-bisphosphatase [EC:3.1.3.36]
C4552.2	K01099|1|3e-45|182|ota:Ot04g02290|phosphatidylinositol-bisphosphatase [EC:3.1.3.36]
C4569.1	K00826|1|6e-156|548|rcu:RCOM_1585550|branched-chain amino acid aminotransferase [EC:2.6.1.42]
C457.1	K00600|1|0.0|892|pop:POPTR_643921|glycine hydroxymethyltransferase [EC:2.1.2.1]
C4571.1
C4575.1	K03453|1|2e-19|95.5|vcn:VOLCADRAFT_102664|bile acid:Na+ symporter, BASS family
C4575.2	K03453|1|2e-19|95.5|vcn:VOLCADRAFT_102664|bile acid:Na+ symporter, BASS family
C4578.1	K08238|1|1e-86|319|bdi:100843905|xyloglucan 6-xylosyltransferase [EC:2.4.2.39]
C4578.2	K08238|1|1e-86|319|bdi:100843905|xyloglucan 6-xylosyltransferase [EC:2.4.2.39]
C458.1	K05387|1|0.0|1028|ath:AT3G51480|glutamate receptor, ionotropic, other eukaryote
C458.3	K05387|1|0.0|1034|ath:AT3G51480|glutamate receptor, ionotropic, other eukaryote
C4581.2
C4584.3
C4587.1
C4590.1	K09422|1|5e-99|359|pop:POPTR_667877|myb proto-oncogene protein, plant
C4591.2	K14682|1|0.0|890|pop:POPTR_869897|amino-acid N-acetyltransferase [EC:2.3.1.1]
C4594.2	K00924|1|2e-55|216|ath:AT1G24650|[EC:2.7.1.-]!K04733|3|1e-54|213|aly:ARALYDRAFT_916421|interleukin-1 receptor-associated kinase 4 [EC:2.7.11.1]
C4596.1	K13162|1|4e-110|397|aly:ARALYDRAFT_664208|poly(rC)-binding protein 2/3/4
C4597.2	K08246|1|3e-143|506|pop:POPTR_252617|cycloeucalenol cycloisomerase [EC:5.5.1.9]
C4602.1
C4605.1	K13692|1|1e-50|200|sbi:SORBI_01g011390|UDP-glucose:(indol-3-yl)acetate beta-D-glucosyltransferase [EC:2.4.1.121]!K13691|3|2e-50|199|pop:POPTR_810275|pathogen-inducible salicylic acid glucosyltransferase [EC:2.4.1.-]
C4609.1	K08064|1|5e-51|200|gmx:100782085|nuclear transcription factor Y, alpha
C4611.2	K01051|1|5e-110|396|gmx:100802881|pectinesterase [EC:3.1.1.11]
C4616.2
C4618.1
C4619.1
C462.1
C462.2
C4622.1	K01115|1|8e-06|49.3|mtr:MTR_5g023050|phospholipase D [EC:3.1.4.4]
C4622.2	K01115|1|6e-06|49.3|mtr:MTR_5g023050|phospholipase D [EC:3.1.4.4]
C4626.1
C4629.1	K01517|1|3e-152|536|gmx:100780293|manganese-dependent ADP-ribose/CDP-alcohol diphosphatase [EC:3.6.1.13 3.6.1.16 3.6.1.53]
C4629.2	K01517|1|3e-152|536|gmx:100780293|manganese-dependent ADP-ribose/CDP-alcohol diphosphatase [EC:3.6.1.13 3.6.1.16 3.6.1.53]
C4630.1
C4630.2
C4631.2	K01759|1|3e-169|593|vvi:100252461|lactoylglutathione lyase [EC:4.4.1.5]
C4635.1	K15718|1|7e-35|145|pop:POPTR_570837|linoleate 9S-lipoxygenase [EC:1.13.11.58]
C464.4	K01620|1|3e-171|599|vvi:100265578|threonine aldolase [EC:4.1.2.5]
C4640.1
C4641.1
C4641.2
C4645.2
C4653.1
C4653.2
C4654.1
C4668.1
C467.1	K00924|1|8e-15|79.3|aly:ARALYDRAFT_473063|[EC:2.7.1.-]
C4671.1
C4674.1
C4677.2	K05666|1|3e-176|618|olu:OSTLU_35503|ATP-binding cassette, subfamily C (CFTR/MRP), member 2!K05658|2|3e-68|259|bdi:100833702|ATP-binding cassette, subfamily B (MDR/TAP), member 1
C468.1	K00423|1|3e-64|244|aly:ARALYDRAFT_489021|L-ascorbate oxidase [EC:1.10.3.3]
C468.2	K00423|1|2e-63|242|aly:ARALYDRAFT_489021|L-ascorbate oxidase [EC:1.10.3.3]
C4681.2
C4683.1	K05681|1|1e-27|123|cme:CMS467C|ATP-binding cassette, subfamily G (WHITE), member 2!K12843|2|6e-23|107|vvi:100248403|U4/U6 small nuclear ribonucleoprotein PRP3
C4684.2	K14486|1|0.0|632|gmx:100819023|auxin response factor
C4684.3
C4691.2	K01850|1|6e-116|416|aly:ARALYDRAFT_484689|chorismate mutase [EC:5.4.99.5]
C4692.1
C4696.1	K14486|1|3e-50|198|bdi:100829904|auxin response factor
C4697.1	K03809|1|7e-84|308|pop:POPTR_663306|Trp repressor binding protein
C4704.2
C4708.1	K14500|1|0.0|834|vvi:100249852|BR-signaling kinase [EC:2.7.11.1]
C4708.3	K14500|1|0.0|895|vvi:100249852|BR-signaling kinase [EC:2.7.11.1]
C4708.4	K14500|1|0.0|748|vvi:100249852|BR-signaling kinase [EC:2.7.11.1]
C4709.1	K03695|1|1e-07|57.4|bdi:100825913|ATP-dependent Clp protease ATP-binding subunit ClpB
C4715.2
C4716.1
C4717.1	K09838|1|0.0|728|vvi:100232944|zeaxanthin epoxidase [EC:1.14.13.90]
C4720.1
C4723.1
C4724.1
C4724.2
C4729.1	K01968|1|9e-145|511|vvi:100853875|3-methylcrotonyl-CoA carboxylase alpha subunit [EC:6.4.1.4]
C4730.1	K09422|1|7e-98|358|rcu:RCOM_1153840|myb proto-oncogene protein, plant
C4732.1	K15104|1|4e-30|127|mtr:MTR_5g032420|solute carrier family 25 (mitochondrial oxoglutarate transporter), member 11
C4732.2	K15104|1|2e-136|484|rcu:RCOM_0070090|solute carrier family 25 (mitochondrial oxoglutarate transporter), member 11
C4734.1
C4743.1	K00943|1|7e-19|93.6|ota:Ot07g01210|dTMP kinase [EC:2.7.4.9]!K15450|3|6e-07|53.9|ota:Ot09g02370|tRNA wybutosine-synthesizing protein 3 [EC:2.1.1.-]!K11323|4|4e-06|51.2|cre:CHLREDRAFT_120259|histone arginine demethylase JMJD6 [EC:1.14.11.-]
C4743.3	K00943|1|9e-16|62.0|ota:Ot07g01210|dTMP kinase [EC:2.7.4.9]
C4749.1
C4753.1
C4757.3	K07213|1|2e-10|66.6|sbi:SORBI_08g022260|copper chaperone
C4758.1
C4758.2
C4766.2	K05391|1|0.0|1103|pop:POPTR_262441|cyclic nucleotide gated channel, other eukaryote
C4771.2
C4772.1	K01104|1|4e-142|503|vvi:100247200|protein-tyrosine phosphatase [EC:3.1.3.48]!K15616|2|8e-09|60.5|vcn:VOLCADRAFT_96122|eyes absent homolog 1 [EC:3.1.3.48]
C4774.2
C4775.1	K00924|1|7e-110|395|aly:ARALYDRAFT_489442|[EC:2.7.1.-]!K08286|4|1e-66|252|ath:AT4G28490|protein-serine/threonine kinase [EC:2.7.11.-]
C4778.1
C4781.2
C4783.1	K08150|1|1e-64|246|vvi:100268023|MFS transporter, SP family, solute carrier family 2 (myo-inositol transporter), member 13
C4786.1
C4786.2
C4788.2
C4795.2
C4799.1
C4805.1	K01824|1|2e-87|321|pop:POPTR_554665|cholestenol delta-isomerase [EC:5.3.3.5]
C4815.1
C4815.2
C4816.2
C4818.1	K14487|1|0.0|1070|rcu:RCOM_0032550|auxin responsive GH3 gene family
C4818.3	K14487|1|0.0|1070|rcu:RCOM_0032550|auxin responsive GH3 gene family
C4827.1	K01058|1|1e-66|252|gmx:100800549|phospholipase A1 [EC:3.1.1.32]
C4828.2
C4829.1
C4843.1
C4843.2
C4843.3
C4845.2
C4847.1
C4854.1
C4855.1
C4856.2
C4859.1
C486.1
C4866.1
C4869.2	K10457|1|6e-06|50.4|smo:SELMODRAFT_99292|kelch-like protein 20
C4871.2
C4878.1	K12130|1|1e-115|416|rcu:RCOM_0969830|pseudo-response regulator 5
C488.1
C488.2
C4880.2
C4881.1
C4883.1	K02941|1|9e-38|152|vvi:100250067|large subunit ribosomal protein LP0
C4886.2	K13412|1|7e-13|73.6|vcn:VOLCADRAFT_74309|calcium-dependent protein kinase [EC:2.7.11.1]
C4888.2	K13425|1|4e-20|97.8|rcu:RCOM_1616660|WRKY transcription factor 22
C4892.2
C4895.1	K02866|1|3e-52|201|cre:CHLREDRAFT_195584|large subunit ribosomal protein L10e
C4897.1
C4903.1
C4903.2
C4904.2
C4905.1	K08193|1|1e-100|365|olu:OSTLU_2927|MFS transporter, ACS family, solute carrier family 17 (sodium-dependent inorganic phosphate cotransporter), other!K12303|3|4e-70|264|cre:CHLREDRAFT_78631|MFS transporter, ACS family, solute carrier family 17 (sodium-dependent inorganic phosphate cotransporter), member 9
C4905.2	K08193|1|3e-39|159|olu:OSTLU_2927|MFS transporter, ACS family, solute carrier family 17 (sodium-dependent inorganic phosphate cotransporter), other!K12303|3|4e-27|119|cre:CHLREDRAFT_78631|MFS transporter, ACS family, solute carrier family 17 (sodium-dependent inorganic phosphate cotransporter), member 9
C4912.2	K13422|1|2e-12|72.0|gmx:100790854|transcription factor MYC2
C4914.1	K15277|1|3e-169|592|mtr:MTR_7g076310|solute carrier family 35 (adenosine 3'-phospho 5'-phosphosulfate transporter), member B3
C4916.2	K09503|1|8e-91|331|vvi:100251979|DnaJ homolog subfamily A member 2
C4921.2
C4922.1
C4923.1	K12489|1|0.0|1277|pop:POPTR_554695|Arf-GAP with coiled-coil, ANK repeat and PH domain-containing protein
C4925.2
C4926.1	K14494|1|7e-64|243|pop:POPTR_645273|DELLA protein
C4929.1	K12471|1|9e-09|48.9|gmx:100776140|epsin
C4930.1	K10569|1|4e-08|58.2|aly:ARALYDRAFT_488218|endonuclease VIII-like 3
C4931.2	K00975|1|0.0|825|rcu:RCOM_1212050|glucose-1-phosphate adenylyltransferase [EC:2.7.7.27]
C4933.2
C4934.2	K13456|1|3e-10|61.6|pop:POPTR_709976|RPM1-interacting protein 4
C4936.1
C4936.2
C4940.1	K09286|1|1e-53|208|ath:AT4G25480|EREBP-like factor
C4940.2	K09286|1|1e-53|208|ath:AT4G25480|EREBP-like factor
C4950.1
C4951.1
C4951.2
C4957.2	K05681|1|4e-51|201|cme:CMS467C|ATP-binding cassette, subfamily G (WHITE), member 2!K12843|2|3e-49|194|vvi:100248403|U4/U6 small nuclear ribonucleoprotein PRP3!K05658|4|1e-18|92.8|rcu:RCOM_0182670|ATP-binding cassette, subfamily B (MDR/TAP), member 1
C4958.2	K13917|1|0.0|1068|gmx:100806992|mRNA-capping enzyme [EC:2.7.7.50 3.1.3.33]
C496.2
C4961.1
C4967.1	K14498|1|7e-151|532|rcu:RCOM_0774030|serine/threonine-protein kinase SRK2 [EC:2.7.11.1]
C4969.1
C497.1	K13071|1|8e-59|226|osa:4331611|pheophorbide a oxygenase [EC:1.14.12.20]
C497.2	K13071|1|4e-55|214|osa:4331611|pheophorbide a oxygenase [EC:1.14.12.20]
C4971.1
C4974.1
C4978.1	K04733|1|5e-45|179|smo:SELMODRAFT_159261|interleukin-1 receptor-associated kinase 4 [EC:2.7.11.1]!K13430|3|7e-44|175|zma:100283091|serine/threonine-protein kinase PBS1 [EC:2.7.11.1]
C4979.1
C4981.1
C4997.1
C4997.2
C5.2	K00128|1|0.0|670|gmx:100786773|aldehyde dehydrogenase (NAD+) [EC:1.2.1.3]
C500.3
C5002.2	K00021|1|0.0|877|rcu:RCOM_1602200|hydroxymethylglutaryl-CoA reductase (NADPH) [EC:1.1.1.34]
C501.3
C5011.1	K05279|1|1e-86|207|zma:100125646|flavonol 3-O-methyltransferase [EC:2.1.1.76]
C5011.3	K05279|1|3e-109|243|rcu:RCOM_0596300|flavonol 3-O-methyltransferase [EC:2.1.1.76]!K13066|5|6e-105|237|pop:POPTR_824484|caffeic acid 3-O-methyltransferase [EC:2.1.1.68]
C5011.5	K05279|1|1e-109|394|pop:POPTR_834247|flavonol 3-O-methyltransferase [EC:2.1.1.76]!K13066|4|1e-105|381|pop:POPTR_824484|caffeic acid 3-O-methyltransferase [EC:2.1.1.68]
C5012.1
C5014.1
C502.1
C5022.2	K13691|1|4e-37|151|rcu:RCOM_0100870|pathogen-inducible salicylic acid glucosyltransferase [EC:2.4.1.-]
C5023.1	K07761|1|5e-15|77.8|ath:AT1G59970|gelatinase A [EC:3.4.24.24]
C5033.1	K07213|1|6e-06|49.3|gmx:547569|copper chaperone
C5039.1
C5049.1	K14165|1|2e-11|69.3|cme:CMT465C|dual specificity phosphatase [EC:3.1.3.16 3.1.3.48]!K07200|2|3e-09|62.4|ota:Ot10g01900|5'-AMP-activated protein kinase, regulatory gamma subunit!K07199|4|7e-08|57.8|olu:OSTLU_33884|5'-AMP-activated protein kinase, regulatory beta subunit
C5049.2	K07200|1|1e-09|62.4|ota:Ot10g01900|5'-AMP-activated protein kinase, regulatory gamma subunit!K07199|3|3e-08|57.8|olu:OSTLU_33884|5'-AMP-activated protein kinase, regulatory beta subunit
C5050.1	K02350|1|4e-51|158|rcu:RCOM_1431670|DNA polymerase zeta subunit [EC:2.7.7.7]
C5051.2
C5055.1	K06966|1|2e-47|185|pop:POPTR_713418|
C5056.1
C5073.2	K12355|1|2e-47|186|osa:4326376|coniferyl-aldehyde dehydrogenase [EC:1.2.1.68]!K00128|2|6e-46|181|smo:SELMODRAFT_233128|aldehyde dehydrogenase (NAD+) [EC:1.2.1.3]
C5075.1
C5080.3
C5081.1
C5088.2
C5089.2	K14486|1|2e-153|541|pop:POPTR_589324|auxin response factor
C5095.2	K02977|1|2e-30|128|aly:ARALYDRAFT_904186|small subunit ribosomal protein S27Ae
C5096.3	K14085|1|0.0|871|pop:POPTR_745820|aldehyde dehydrogenase family 7 member A1 [EC:1.2.1.31 1.2.1.8 1.2.1.3]
C5100.1	K10885|1|2e-89|232|vvi:100250596|ATP-dependent DNA helicase 2 subunit 2
C5102.1	K02256|1|4e-19|90.9|cme:CMW019C|cytochrome c oxidase subunit 1 [EC:1.9.3.1]
C5102.2	K02256|1|4e-20|94.4|cme:CMW019C|cytochrome c oxidase subunit 1 [EC:1.9.3.1]
C5104.2
C5105.1
C5105.2
C5106.1
C5112.1	K03234|1|5e-91|332|osa:4334959|elongation factor 2
C5115.1	K01955|1|6e-33|139|vvi:100262205|carbamoyl-phosphate synthase large subunit [EC:6.3.5.5]!K13944|2|7e-29|125|pop:POPTR_559669|LOB domain-containing protein 16
C5115.2	K01955|1|5e-33|139|vvi:100262205|carbamoyl-phosphate synthase large subunit [EC:6.3.5.5]!K13944|2|6e-29|125|pop:POPTR_559669|LOB domain-containing protein 16
C5118.1	K13412|1|0.0|816|vvi:100267574|calcium-dependent protein kinase [EC:2.7.11.1]
C5119.1	K13424|1|3e-64|244|rcu:RCOM_0849600|WRKY transcription factor 33
C5120.2	K07407|1|0.0|716|pop:POPTR_249183|alpha-galactosidase [EC:3.2.1.22]
C5122.1	K00030|1|0.0|633|rcu:RCOM_0519460|isocitrate dehydrogenase (NAD+) [EC:1.1.1.41]
C5123.1
C513.1
C513.2
C5131.1	K15920|1|0.0|1244|vvi:100262089|beta-D-xylosidase 4 [EC:3.2.1.37]
C5132.2
C5133.1
C5133.2
C5138.1	K09286|1|4e-22|103|vvi:100245515|EREBP-like factor
C5138.2	K09286|1|5e-22|103|vvi:100245515|EREBP-like factor
C5141.2	K09843|1|2e-09|59.7|pop:POPTR_783291|(+)-abscisic acid 8'-hydroxylase [EC:1.14.13.93]
C5141.3	K09843|1|0.0|786|rcu:RCOM_0814150|(+)-abscisic acid 8'-hydroxylase [EC:1.14.13.93]
C5148.2
C515.1	K03355|1|7e-06|47.0|gmx:100811816|anaphase-promoting complex subunit 8
C5150.3	K00860|1|2e-101|367|rcu:RCOM_0580310|adenylylsulfate kinase [EC:2.7.1.25]
C5157.1
C5160.2	K00387|1|0.0|699|pop:POPTR_829778|sulfite oxidase [EC:1.8.3.1]
C5161.1	K03023|1|0.0|632|vvi:100267008|DNA-directed RNA polymerase III subunit RPC3
C5162.1
C5168.2	K06674|1|2e-08|60.5|sbi:SORBI_03g043060|structural maintenance of chromosome 2!K09313|3|2e-07|57.0|gmx:100780863|homeobox protein cut-like!K09291|4|1e-06|54.7|gmx:100811882|nucleoprotein TPR!K06636|5|1e-06|54.7|aly:ARALYDRAFT_323999|structural maintenance of chromosome 1
C517.1	K12192|1|2e-74|277|gmx:100499888|charged multivesicular body protein 2B
C5172.1	K08145|1|4e-97|353|vvi:100266019|MFS transporter, SP family, solute carrier family 2 (facilitated glucose transporter), member 8
C5177.1
C5177.2
C5179.1	K00924|1|5e-47|186|ath:AT1G75820|[EC:2.7.1.-]!K08286|3|3e-42|170|ath:AT4G28490|protein-serine/threonine kinase [EC:2.7.11.-]!K04733|5|2e-41|167|smo:SELMODRAFT_33807|interleukin-1 receptor-associated kinase 4 [EC:2.7.11.1]
C5180.1
C5183.1
C5185.2	K15639|1|2e-36|149|aly:ARALYDRAFT_901457|cytochrome P450, family 734, subfamily A, polypeptide 1 (PHYB activation tagged suppressor 1) [EC:1.14.-.-]!K10717|3|2e-36|149|vvi:100258332|cytokinin trans-hydroxylase
C5189.1	K04733|1|1e-07|53.1|aly:ARALYDRAFT_916421|interleukin-1 receptor-associated kinase 4 [EC:2.7.11.1]
C5193.1	K03183|1|7e-08|57.0|aly:ARALYDRAFT_472598|ubiquinone/menaquinone biosynthesis methyltransferase [EC:2.1.1.163 2.1.1.201]
C5195.1
C5197.1	K13420|1|1e-09|59.7|sbi:SORBI_06g028760|LRR receptor-like serine/threonine-protein kinase FLS2 [EC:2.7.11.1]!K13416|4|5e-06|47.4|aly:ARALYDRAFT_491347|brassinosteroid insensitive 1-associated receptor kinase 1 [EC:2.7.10.1 2.7.11.1]
C5197.2	K13420|1|1e-92|339|sbi:SORBI_06g028760|LRR receptor-like serine/threonine-protein kinase FLS2 [EC:2.7.11.1]
C5198.1
C5200.1	K04733|1|1e-30|132|smo:SELMODRAFT_159261|interleukin-1 receptor-associated kinase 4 [EC:2.7.11.1]!K13415|4|1e-14|79.7|aly:ARALYDRAFT_912402|protein brassinosteroid insensitive 1 [EC:2.7.10.1 2.7.11.1]!K13430|5|1e-14|79.7|rcu:RCOM_1078760|serine/threonine-protein kinase PBS1 [EC:2.7.11.1]
C5202.2	K15287|1|7e-98|355|pop:POPTR_849741|solute carrier family 35, member F1/2
C5207.1	K13148|1|1e-06|43.5|vvi:100261060|integrator complex subunit 11 [EC:3.1.27.-]
C5212.1
C5214.2
C5217.2
C5218.1
C5218.2
C5219.1
C5219.2
C5222.1
C5222.2
C5224.1
C5225.1
C5225.2
C5226.2
C5227.1	K15336|1|2e-54|213|vvi:100259391|tRNA (cytosine38-C5)-methyltransferase [EC:2.1.1.204]
C523.1	K03013|1|2e-24|111|vvi:100258335|DNA-directed RNA polymerases I, II, and III subunit RPABC1!K13457|2|2e-11|68.6|rcu:RCOM_0742270|disease resistance protein RPM1
C523.2	K03013|1|5e-24|110|vvi:100258335|DNA-directed RNA polymerases I, II, and III subunit RPABC1!K13457|2|2e-11|68.6|rcu:RCOM_0742270|disease resistance protein RPM1
C5231.2	K10151|1|9e-49|192|pop:POPTR_804326|cyclin D2!K14505|2|4e-35|147|ath:AT4G34160|cyclin D3, plant
C5233.1
C5234.1	K00666|1|5e-88|323|sbi:SORBI_10g012080|fatty-acyl-CoA synthase [EC:6.2.1.-]!K01904|3|3e-27|121|ppp:PHYPADRAFT_209184|4-coumarate--CoA ligase [EC:6.2.1.12]
C5234.2	K00666|1|3e-148|523|sbi:SORBI_10g012080|fatty-acyl-CoA synthase [EC:6.2.1.-]!K01904|3|3e-37|155|bdi:100845934|4-coumarate--CoA ligase [EC:6.2.1.12]
C5235.2
C5238.1	K01728|1|0.0|663|pop:POPTR_883326|pectate lyase [EC:4.2.2.2]
C5238.2	K01728|1|0.0|663|pop:POPTR_883326|pectate lyase [EC:4.2.2.2]
C524.1	K01637|1|7e-09|60.5|smo:SELMODRAFT_420727|isocitrate lyase [EC:4.1.3.1]
C5240.1
C5240.2
C5247.1	K10575|1|5e-78|289|gmx:100499900|ubiquitin-conjugating enzyme E2 G1 [EC:6.3.2.19]
C5251.1
C5256.2
C526.2	K13417|1|1e-51|203|aly:ARALYDRAFT_899604|somatic embryogenesis receptor kinase 4 [EC:2.7.10.1 2.7.11.1]!K13418|3|3e-50|199|aly:ARALYDRAFT_895025|somatic embryogenesis receptor kinase 1 [EC:2.7.10.1 2.7.11.1]
C5269.2	K03013|1|2e-12|70.9|vvi:100258335|DNA-directed RNA polymerases I, II, and III subunit RPABC1
C5273.1	K06617|1|0.0|1332|rcu:RCOM_0272270|raffinose synthase [EC:2.4.1.82]
C5284.1
C5284.2
C5288.1	K04733|1|4e-07|51.2|smo:SELMODRAFT_33807|interleukin-1 receptor-associated kinase 4 [EC:2.7.11.1]!K00924|2|2e-06|48.5|aly:ARALYDRAFT_486409|[EC:2.7.1.-]!K13418|4|7e-06|47.0|aly:ARALYDRAFT_895025|somatic embryogenesis receptor kinase 1 [EC:2.7.10.1 2.7.11.1]!K13430|5|7e-06|47.0|zma:100283091|serine/threonine-protein kinase PBS1 [EC:2.7.11.1]
C5295.1
C5299.1	K00924|1|3e-159|560|ath:AT1G14370|[EC:2.7.1.-]!K04733|3|4e-125|447|pop:POPTR_878434|interleukin-1 receptor-associated kinase 4 [EC:2.7.11.1]!K05658|4|2e-115|414|vvi:100262734|ATP-binding cassette, subfamily B (MDR/TAP), member 1
C5299.2	K00924|1|2e-158|557|ath:AT1G14370|[EC:2.7.1.-]!K04733|3|3e-125|447|pop:POPTR_878434|interleukin-1 receptor-associated kinase 4 [EC:2.7.11.1]!K05658|4|2e-115|414|vvi:100262734|ATP-binding cassette, subfamily B (MDR/TAP), member 1
C53.5	K13162|1|5e-32|112|sbi:SORBI_02g028920|poly(rC)-binding protein 2/3/4!K12886|4|2e-13|77.0|zma:100193713|heterogeneous nuclear ribonucleoprotein K
C53.9	K13162|1|3e-20|63.2|sbi:SORBI_02g028920|poly(rC)-binding protein 2/3/4
C5301.2	K13680|1|2e-110|399|smo:SELMODRAFT_230176|beta-mannan synthase [EC:2.4.1.32]
C5307.1	K02256|1|3e-86|315|ota:OstapMp40|cytochrome c oxidase subunit 1 [EC:1.9.3.1]
C5308.1
C5308.2
C5311.2	K00924|1|0.0|890|ath:AT3G50530|[EC:2.7.1.-]
C5319.2	K09250|1|5e-07|52.4|pop:POPTR_206205|cellular nucleic acid-binding protein
C532.1
C5326.2	K01087|1|1e-169|595|rcu:RCOM_0196180|trehalose 6-phosphate phosphatase [EC:3.1.3.12]
C5333.1	K14488|1|7e-30|127|vvi:100256532|SAUR family protein
C5338.2	K03240|1|5e-11|62.0|vvi:100248224|translation initiation factor eIF-2B subunit epsilon
C5342.1
C5343.1	K07513|1|0.0|704|vvi:100247651|acetyl-CoA acyltransferase 1 [EC:2.3.1.16]
C5345.1
C5345.2
C5348.1
C5348.2
C5351.1
C5356.1
C5357.2	K00655|1|1e-17|89.0|vvi:100248458|1-acyl-sn-glycerol-3-phosphate acyltransferase [EC:2.3.1.51]
C5362.2	K00602|1|0.0|767|rcu:RCOM_0503930|phosphoribosylaminoimidazolecarboxamide formyltransferase / IMP cyclohydrolase [EC:2.1.2.3 3.5.4.10]
C5364.2
C5365.2	K00517|1|4e-88|323|ath:AT3G56630|[EC:1.14.-.-]!K15402|3|3e-79|294|ppp:PHYPADRAFT_180507|cytochrome P450, family 86, subfamily B, polypeptide 1 (fatty acid omega-hydroxylase) [EC:1.14.-.-]
C5368.2
C5373.1	K01802|1|6e-28|122|ath:AT2G21130|peptidylprolyl isomerase [EC:5.2.1.8]!K05864|4|3e-26|116|zma:100191803|peptidyl-prolyl isomerase D [EC:5.2.1.8]
C5375.1	K01176|1|0.0|693|pop:POPTR_918430|alpha-amylase [EC:3.2.1.1]
C5376.1
C5376.2
C5378.1	K01376|1|2e-51|201|ath:AT4G16190|[EC:3.4.22.-]!K01373|3|1e-42|172|ppp:PHYPADRAFT_209158|cathepsin F [EC:3.4.22.41]
C5378.2	K01376|1|1e-77|288|ath:AT4G16190|[EC:3.4.22.-]!K01373|3|5e-63|240|ppp:PHYPADRAFT_209158|cathepsin F [EC:3.4.22.41]
C5378.3	K01376|1|9e-17|83.2|ath:AT4G16190|[EC:3.4.22.-]!K01373|3|6e-10|60.5|ppp:PHYPADRAFT_209158|cathepsin F [EC:3.4.22.41]
C538.2	K15405|1|2e-17|85.5|aly:ARALYDRAFT_474859|cytochrome P450, family 96, subfamily A, polypeptide 15 (midchain alkane hydroxylase)!K00517|3|1e-13|73.2|ath:AT5G52320|[EC:1.14.-.-]!K15402|4|1e-12|69.7|gmx:100809503|cytochrome P450, family 86, subfamily B, polypeptide 1 (fatty acid omega-hydroxylase) [EC:1.14.-.-]
C5384.1	K13430|1|1e-13|74.7|vvi:100254113|serine/threonine-protein kinase PBS1 [EC:2.7.11.1]!K13416|3|3e-12|70.5|vvi:100253855|brassinosteroid insensitive 1-associated receptor kinase 1 [EC:2.7.10.1 2.7.11.1]
C5384.2	K04733|1|9e-67|253|smo:SELMODRAFT_33807|interleukin-1 receptor-associated kinase 4 [EC:2.7.11.1]!K00924|4|3e-65|248|ath:AT1G14370|[EC:2.7.1.-]!K13418|5|1e-64|246|rcu:RCOM_0186340|somatic embryogenesis receptor kinase 1 [EC:2.7.10.1 2.7.11.1]
C5386.1
C5389.1
C5393.1
C5394.1
C5394.2
C5399.1	K03033|1|2e-07|52.4|rcu:RCOM_0977830|26S proteasome regulatory subunit N3
C54.2	K09291|1|1e-06|53.9|rcu:RCOM_1128370|nucleoprotein TPR!K10400|2|4e-06|52.4|osa:4352674|kinesin family member 15!K06669|3|5e-06|52.0|bdi:100829877|structural maintenance of chromosome 3 (chondroitin sulfate proteoglycan 6)
C54.3
C5402.1
C5402.2
C5403.1	K14494|1|2e-56|219|pop:POPTR_719856|DELLA protein
C541.1
C541.2
C5412.2	K08237|1|1e-68|259|vvi:100246482|hydroquinone glucosyltransferase [EC:2.4.1.218]
C5415.2
C5417.1
C5420.1	K01953|1|7e-06|50.1|ppp:PHYPADRAFT_226188|asparagine synthase (glutamine-hydrolysing) [EC:6.3.5.4]
C5427.1	K08241|1|2e-109|394|vvi:100260930|jasmonate O-methyltransferase [EC:2.1.1.141]
C5430.3	K11498|1|0.0|902|bdi:100836602|centromeric protein E
C5431.2	K03885|1|0.0|990|rcu:RCOM_1095880|NADH dehydrogenase [EC:1.6.99.3]
C5432.1
C5432.2
C5439.2
C5443.2
C5446.1	K08770|1|3e-21|98.2|mtr:MTR_4g081010|ubiquitin C
C5449.1	K11086|1|8e-44|176|vvi:100257709|small nuclear ribonucleoprotein B and B'
C5456.1	K14181|1|2e-150|531|vvi:100256880|valencene synthase [EC:4.2.3.73]!K12929|2|9e-109|392|rcu:RCOM_1574190|casbene synthase [EC:4.2.3.8]!K14184|5|2e-95|348|ath:AT5G23960|alpha-humulene/beta-caryophyllene synthase [EC:4.2.3.- 4.2.3.57]
C5458.2
C5459.2	K15382|1|2e-69|261|pop:POPTR_596138|solute carrier family 50 (sugar transporter)
C5461.4
C5467.1
C547.5
C5475.1	K01114|1|0.0|852|pop:POPTR_641078|phospholipase C [EC:3.1.4.3]
C548.1	K00800|1|3e-165|580|vvi:100232912|3-phosphoshikimate 1-carboxyvinyltransferase [EC:2.5.1.19]
C548.2	K00800|1|0.0|706|vvi:100232912|3-phosphoshikimate 1-carboxyvinyltransferase [EC:2.5.1.19]
C5480.1
C5482.2	K08145|1|1e-20|96.3|smo:SELMODRAFT_437958|MFS transporter, SP family, solute carrier family 2 (facilitated glucose transporter), member 8
C5484.1	K13429|1|0.0|833|rcu:RCOM_1115620|chitin elicitor receptor kinase 1
C5492.1	K01535|1|0.0|1543|vvi:100241576|H+-transporting ATPase [EC:3.6.3.6]
C5492.2	K01535|1|0.0|672|pop:POPTR_422528|H+-transporting ATPase [EC:3.6.3.6]
C5493.2	K05607|1|4e-114|409|rcu:RCOM_0191380|methylglutaconyl-CoA hydratase [EC:4.2.1.18]
C5494.2	K01623|1|9e-23|105|vvi:100852851|fructose-bisphosphate aldolase, class I [EC:4.1.2.13]
C5496.2	K01206|1|5e-136|482|ath:AT1G67830|alpha-L-fucosidase [EC:3.2.1.51]!K00514|3|7e-35|146|rcu:RCOM_1428040|zeta-carotene desaturase [EC:1.3.5.6]
C5498.1	K12591|1|1e-08|58.9|ppp:PHYPADRAFT_154562|exosome complex exonuclease RRP6 [EC:3.1.13.-]
C5501.2
C5503.2
C5508.2
C5512.1
C5512.2
C5513.1
C5514.2	K11820|1|1e-135|481|aly:ARALYDRAFT_889955|N-hydroxythioamide S-beta-glucosyltransferase [EC:2.4.1.195]!K13691|2|2e-135|480|vvi:100249215|pathogen-inducible salicylic acid glucosyltransferase [EC:2.4.1.-]
C5517.1	K03013|1|5e-51|200|vvi:100258335|DNA-directed RNA polymerases I, II, and III subunit RPABC1!K13457|2|1e-19|95.9|vvi:100252764|disease resistance protein RPM1
C5517.3	K03013|1|4e-13|72.0|vvi:100258335|DNA-directed RNA polymerases I, II, and III subunit RPABC1
C5522.1
C5522.2	K11684|1|1e-40|167|sbi:SORBI_03g001920|bromodomain-containing factor 1!K11723|3|5e-13|75.5|rcu:RCOM_1302750|bromodomain-containing protein 7/9!K06062|4|2e-12|73.6|sbi:SORBI_01g021950|histone acetyltransferase [EC:2.3.1.48]
C5524.2	K09753|1|2e-32|138|vvi:100251623|cinnamoyl-CoA reductase [EC:1.2.1.44]
C5528.1	K02942|1|4e-13|70.9|zma:542719|large subunit ribosomal protein LP1
C553.1	K08818|1|2e-17|89.7|vvi:100246062|cell division cycle 2-like [EC:2.7.11.22]
C5540.1	K15406|1|1e-47|188|ath:AT5G37300|wax-ester synthase / diacylglycerol O-acyltransferase [EC:2.3.1.75 2.3.1.20]
C5542.1
C5544.2	K00943|1|7e-103|372|pop:POPTR_1069079|dTMP kinase [EC:2.7.4.9]
C5547.1	K00423|1|3e-172|603|aly:ARALYDRAFT_892557|L-ascorbate oxidase [EC:1.10.3.3]
C5547.2	K00423|1|4e-20|95.5|aly:ARALYDRAFT_892557|L-ascorbate oxidase [EC:1.10.3.3]
C5551.1
C5553.1
C5553.2	K00676|1|1e-10|64.3|ppp:PHYPADRAFT_104139|ribosomal-protein-alanine N-acetyltransferase [EC:2.3.1.128]
C5557.1
C5557.2
C5559.1	K13082|1|1e-47|189|gmx:548087|bifunctional dihydroflavonol 4-reductase/flavanone 4-reductase [EC:1.1.1.219 1.1.1.234]!K08695|4|3e-47|187|vvi:100232981|anthocyanidin reductase [EC:1.3.1.77]
C5559.2	K08695|1|1e-26|119|vvi:100232981|anthocyanidin reductase [EC:1.3.1.77]
C5564.2	K08244|1|1e-149|528|vvi:100246568|alpha-glucan, water dikinase [EC:2.7.9.4]
C5565.2
C557.1	K02433|1|2e-16|85.9|vcn:VOLCADRAFT_86683|aspartyl-tRNA(Asn)/glutamyl-tRNA (Gln) amidotransferase subunit A [EC:6.3.5.6 6.3.5.7]
C557.2
C557.3	K02433|1|2e-16|85.9|vcn:VOLCADRAFT_86683|aspartyl-tRNA(Asn)/glutamyl-tRNA (Gln) amidotransferase subunit A [EC:6.3.5.6 6.3.5.7]
C5572.11	K01537|1|0.0|1240|aly:ARALYDRAFT_479638|Ca2+-transporting ATPase [EC:3.6.3.8]
C5572.3	K01537|1|0.0|1339|ath:AT4G29900|Ca2+-transporting ATPase [EC:3.6.3.8]
C5577.1	K14724|1|4e-35|144|gmx:100790830|solute carrier family 9 (sodium/hydrogen exchanger), member 8
C5580.1
C5581.1
C5581.2
C5586.2	K00451|1|0.0|827|vvi:100264043|homogentisate 1,2-dioxygenase [EC:1.13.11.5]
C5588.1	K02968|1|3e-34|143|rcu:RCOM_0108620|small subunit ribosomal protein S20
C5591.1
C5591.2
C5596.2	K03013|1|2e-63|239|vvi:100258335|DNA-directed RNA polymerases I, II, and III subunit RPABC1!K13457|2|1e-37|154|osa:4342596|disease resistance protein RPM1
C56.2	K14321|1|9e-09|57.4|vvi:100243153|nucleoporin-like protein 2!K08775|3|6e-07|52.0|vvi:100241398|breast cancer 2 susceptibility protein!K01754|4|8e-07|51.6|vvi:100248644|threonine dehydratase [EC:4.3.1.19]
C5601.1
C5607.1	K03885|1|2e-68|255|rcu:RCOM_1062920|NADH dehydrogenase [EC:1.6.99.3]
C5612.1
C5615.1	K15275|1|5e-177|618|rcu:RCOM_0697490|solute carrier family 35 (UDP-galactose transporter), member B1
C5616.1	K08145|1|5e-34|141|vvi:100266019|MFS transporter, SP family, solute carrier family 2 (facilitated glucose transporter), member 8
C5616.2	K08145|1|1e-38|157|vvi:100266019|MFS transporter, SP family, solute carrier family 2 (facilitated glucose transporter), member 8
C562.2	K04733|1|9e-95|346|smo:SELMODRAFT_159261|interleukin-1 receptor-associated kinase 4 [EC:2.7.11.1]!K13416|3|4e-68|257|ath:AT4G33430|brassinosteroid insensitive 1-associated receptor kinase 1 [EC:2.7.10.1 2.7.11.1]!K13418|5|7e-68|256|rcu:RCOM_0186340|somatic embryogenesis receptor kinase 1 [EC:2.7.10.1 2.7.11.1]
C5623.2
C5626.1
C5628.1
C5633.2
C5634.1	K00430|1|1e-110|397|bdi:100826951|peroxidase [EC:1.11.1.7]
C5638.1	K08282|1|0.0|908|ath:AT3G45780|non-specific serine/threonine protein kinase [EC:2.7.11.1]
C5638.2	K08282|1|0.0|554|ath:AT3G45780|non-specific serine/threonine protein kinase [EC:2.7.11.1]
C5644.2
C5648.1	K12822|1|9e-06|50.8|pop:POPTR_822012|RNA-binding protein 25
C5652.1
C5652.2
C5658.1	K01809|1|0.0|642|pop:POPTR_758948|mannose-6-phosphate isomerase [EC:5.3.1.8]
C5662.1	K15111|1|9e-12|68.2|pop:POPTR_716002|solute carrier family 25 (mitochondrial S-adenosylmethionine transporter), member 26
C5663.1	K13430|1|7e-15|77.8|zma:100283091|serine/threonine-protein kinase PBS1 [EC:2.7.11.1]!K13416|2|3e-14|75.5|rcu:RCOM_1534760|brassinosteroid insensitive 1-associated receptor kinase 1 [EC:2.7.10.1 2.7.11.1]!K13418|3|6e-14|74.7|vvi:100247683|somatic embryogenesis receptor kinase 1 [EC:2.7.10.1 2.7.11.1]
C5663.2	K04733|1|3e-55|134|smo:SELMODRAFT_159261|interleukin-1 receptor-associated kinase 4 [EC:2.7.11.1]
C5675.2	K14689|1|1e-134|477|vvi:100241107|solute carrier family 30 (zinc transporter), member 2
C5676.2	K15398|1|0.0|869|pop:POPTR_572270|cytochrome P450, family 86, subfamily A, polypeptide 2/4/7/8 (fatty acid omega-hydroxylase) [EC:1.14.-.-]
C5683.2
C5684.2
C5685.1
C5686.1
C5687.1
C5688.2	K13424|1|8e-48|191|vvi:100243352|WRKY transcription factor 33
C569.2
C5693.2
C57.3	K15813|1|0.0|869|vvi:100259856|beta-amyrin synthase [EC:5.4.99.39]!K15822|4|0.0|827|ath:AT1G78955|camelliol C synthase [EC:5.4.99.38]
C570.1
C570.2
C5701.1
C5703.1
C5703.2
C5704.1	K00627|1|2e-159|560|rcu:RCOM_0686690|pyruvate dehydrogenase E2 component (dihydrolipoamide acetyltransferase) [EC:2.3.1.12]
C5709.1
C5709.3
C5711.4	K08235|1|2e-103|374|vvi:100252949|xyloglucan:xyloglucosyl transferase [EC:2.4.1.207]!K14504|3|3e-102|369|vvi:100256520|xyloglucan:xyloglucosyl transferase TCH4 [EC:2.4.1.207]
C5711.5	K08235|1|7e-69|257|pop:POPTR_572886|xyloglucan:xyloglucosyl transferase [EC:2.4.1.207]!K14504|2|2e-68|256|pop:POPTR_570685|xyloglucan:xyloglucosyl transferase TCH4 [EC:2.4.1.207]
C5715.2	K10666|1|5e-25|115|rcu:RCOM_0411590|E3 ubiquitin-protein ligase RNF5 [EC:6.3.2.19]
C5720.1
C5720.2
C5723.1
C5723.2	K08286|1|8e-29|126|aly:ARALYDRAFT_491919|protein-serine/threonine kinase [EC:2.7.11.-]
C5726.1	K13071|1|9e-06|46.6|sbi:SORBI_01g047120|pheophorbide a oxygenase [EC:1.14.12.20]
C5729.2	K09422|1|0.0|661|vvi:100246639|myb proto-oncogene protein, plant
C5732.1	K01583|1|0.0|957|rcu:RCOM_1450830|arginine decarboxylase [EC:4.1.1.19]
C5739.1
C5739.2
C5740.1
C5741.1	K03231|1|0.0|686|aly:ARALYDRAFT_311847|elongation factor 1-alpha
C5741.2	K03231|1|0.0|666|aly:ARALYDRAFT_311847|elongation factor 1-alpha
C5747.1
C5748.1
C5749.1	K13415|1|1e-61|236|pop:POPTR_650846|protein brassinosteroid insensitive 1 [EC:2.7.10.1 2.7.11.1]!K13420|5|2e-61|235|rcu:RCOM_0633880|LRR receptor-like serine/threonine-protein kinase FLS2 [EC:2.7.11.1]
C5749.2
C575.3
C575.6	K14321|1|7e-90|330|vvi:100243153|nucleoporin-like protein 2!K01855|2|3e-44|179|vvi:100244254|tRNA pseudouridine38/39 synthase [EC:5.4.99.45]!K01754|3|3e-43|176|vvi:100248644|threonine dehydratase [EC:4.3.1.19]!K03495|4|7e-34|144|vvi:100243047|tRNA uridine 5-carboxymethylaminomethyl modification enzyme!K13148|5|4e-33|142|vvi:100261060|integrator complex subunit 11 [EC:3.1.27.-]
C5750.2	K03144|1|1e-35|147|vvi:100258601|transcription initiation factor TFIIH subunit 4
C5755.1	K13425|1|1e-80|298|pop:POPTR_755334|WRKY transcription factor 22
C5758.1	K14411|1|8e-15|80.5|sbi:SORBI_02g005670|RNA-binding protein Musashi
C576.1
C5764.1	K03013|1|1e-37|154|vvi:100258335|DNA-directed RNA polymerases I, II, and III subunit RPABC1!K13457|2|1e-06|52.0|ath:AT3G07040|disease resistance protein RPM1!K06685|3|4e-06|50.4|aly:ARALYDRAFT_492950|maintenance of ploidy protein MOB1 (MPS1 binder 1)
C5766.1
C5766.2
C5767.1	K11821|1|5e-60|229|aly:ARALYDRAFT_895283|desulfoglucosinolate sulfotransferase A/B/C [EC:2.8.2.-]!K01014|3|5e-12|70.5|olu:OSTLU_32551|aryl sulfotransferase [EC:2.8.2.1]
C5767.3
C5769.2	K03013|1|1e-06|52.0|vvi:100258335|DNA-directed RNA polymerases I, II, and III subunit RPABC1
C5772.1
C5774.1
C5777.1	K12581|1|2e-147|520|rcu:RCOM_0470900|CCR4-NOT transcription complex subunit 7/8
C5785.1	K08472|1|1e-07|57.0|ath:AT1G26700|mlo protein
C5785.2	K08472|1|1e-07|57.0|ath:AT1G26700|mlo protein
C5786.2	K10144|1|1e-150|531|vvi:100261415|RING finger and CHY zinc finger domain-containing protein 1 [EC:6.3.2.19]
C579.2	K10767|1|8e-26|117|sbi:SORBI_06g033940|alkylated DNA repair protein alkB homolog 5 [EC:1.14.11.-]!K10770|3|4e-07|55.1|ota:Ot13g02430|alkylated DNA repair protein alkB homolog 8 [EC:1.14.11.- 2.1.1.229]
C5796.2
C5799.2	K02083|1|0.0|694|vvi:100247417|allantoate deiminase [EC:3.5.3.9]
C5801.1	K13680|1|0.0|978|vvi:100259738|beta-mannan synthase [EC:2.4.1.32]
C5801.3	K13680|1|0.0|894|rcu:RCOM_1186280|beta-mannan synthase [EC:2.4.1.32]
C5815.2	K13071|1|4e-17|86.3|osa:4331611|pheophorbide a oxygenase [EC:1.14.12.20]
C5817.4	K13258|1|2e-67|254|gmx:547489|2-hydroxyisoflavanone dehydratase [EC:4.2.1.105]!K14493|2|3e-25|114|aly:ARALYDRAFT_477795|gibberellin receptor GID1 [EC:3.-.-.-]
C5818.1	K13947|1|0.0|1072|rcu:RCOM_0843030|auxin efflux carrier family
C5818.2	K13947|1|0.0|892|rcu:RCOM_0843030|auxin efflux carrier family
C582.1	K01904|1|0.0|826|rcu:RCOM_1325310|4-coumarate--CoA ligase [EC:6.2.1.12]
C582.2	K01904|1|0.0|887|rcu:RCOM_1325310|4-coumarate--CoA ligase [EC:6.2.1.12]
C5820.1
C5821.2	K04733|1|6e-61|233|smo:SELMODRAFT_159261|interleukin-1 receptor-associated kinase 4 [EC:2.7.11.1]!K13430|4|9e-57|219|aly:ARALYDRAFT_909268|serine/threonine-protein kinase PBS1 [EC:2.7.11.1]
C5822.2	K02605|1|1e-08|56.6|smo:SELMODRAFT_418877|origin recognition complex subunit 3
C5826.1
C5832.1
C5832.2
C5834.1
C5836.2
C5837.1	K11276|1|4e-27|120|gmx:100792094|nucleophosmin 1
C5841.2
C5847.1
C5847.2
C585.1
C5856.1	K05692|1|9e-63|236|rcu:RCOM_0503940|actin beta/gamma 1
C5856.3	K05692|1|3e-62|236|rcu:RCOM_0503940|actin beta/gamma 1
C5858.1
C5861.2
C5862.1
C5870.3
C5873.1
C5875.2	K05277|1|7e-61|233|pop:POPTR_646527|leucoanthocyanidin dioxygenase [EC:1.14.11.19]!K06892|2|7e-61|233|pop:POPTR_550478|
C588.1	K00031|1|0.0|775|rcu:RCOM_0113200|isocitrate dehydrogenase [EC:1.1.1.42]
C5885.1
C590.1
C590.2
C590.3
C590.5
C594.1
C594.2
C594.3
[truncated: 14,567 more rows]

## Sheet: Sheet2
Gene ID	Gene Length	Log2 radio (ETH1/CK1)	Log2 radio (ETH2/CK2)	Log2 radio (ETH3/CK3)	Group	Cluster	Annotation	KO_id	Go-CellularComponent	GO-MolecularFunction	GO-BiologicalProcess
L10058458	1083	-1.93704	-0.981297	-3.10645	III	3B	Cinnamyl alcohol dehydrogenase	K00083|1|9e-141|498|pop:POPTR_667694|cinnamyl-alcohol dehydrogenase [EC:1.1.1.195]	-	-	-
U3986	1774	-3.33438	-1.83346	-2.01356	I	1F	NADP-dependent glyceraldehyde-3-phosphate dehydrogenase-like	K00131|1|0.0|938|pop:POPTR_717030|glyceraldehyde-3-phosphate dehydrogenase (NADP) [EC:1.2.1.9]	-	-	-
U1484	1129	-2.44649	-1.58048	-1.33985	I	1D	Eugenol synthase 1 [Petunia x hybrida]	K00224|1|2e-129|459|aly:ARALYDRAFT_476671|[EC:1.3.1.-]!K13081|3|2e-70|263|vvi:100233112|leucoanthocyanidin reductase [EC:1.17.1.3]	-	-	-
C2442.1	646	-3.16445	-2.72299	-0.976084	I	1E	Bifunctional pinoresinol-lariciresinol reductase 2	K00224|1|8e-35|144|aly:ARALYDRAFT_658933|[EC:1.3.1.-]!K13081|5|1e-17|87.4|pop:POPTR_835080|leucoanthocyanidin reductase [EC:1.17.1.3]	-	-	-
L10004901	2013	2.87368	3.29736	-0.743981	I	1B	Primary-amine oxidase	K00276|1|5e-72|270|cme:CMT003C|primary-amine oxidase [EC:1.4.3.21]	-	-	-
L10010866	1032	-3.86489	-2.73506	-1.26559	I	1E	Berberine/berberine-like	K00309	-	-	-
L10012602	1488	-2.16445	-2.92092	-0.888027	I	1E	Berberine/berberine-like	K00309	-	-	-
L10009801	1590	3.74244	5.88804	14.3526	IV	4A	Berberine/berberine-like	K00309	-	-	-
L10046062	1650	4.08348	2.00191	2.27184	IV	4A	Berberine/berberine-like	K00309	-	-	-
L10027697	1554	-1.7446	-1.33319	-2.69394	III	3B	Laccase-14-like	K00423|1|2e-58|224|ppp:PHYPADRAFT_163787|L-ascorbate oxidase [EC:1.10.3.3]	-	-	-
L10050036	1632	-4.55677	-1.69442	-2.71115	I	1F	L-ascorbate oxidase	K00423|1|7e-157|552|aly:ARALYDRAFT_892557|L-ascorbate oxidase [EC:1.10.3.3]	-	-	-
L10048452	1719	3.70591	2.91197	6.3777	IV	4A	Laccase-7-like	K00423|1|8e-65|246|rcu:RCOM_0657480|L-ascorbate oxidase [EC:1.10.3.3]	-	-	-
U20379	1125	-13.7309	-2.65344	-2.25172	IV	4B	Class III peroxidase	K00430|1|4e-150|528|rcu:RCOM_1176840|peroxidase [EC:1.11.1.7]	-	-	-
L10017553	1512	0.721892	0.847686	2.73841	III	3A	Homogentisate 1,2-dioxygenase	K00451|1|0.0|823|vvi:100264043|homogentisate 1,2-dioxygenase [EC:1.13.11.5]	-	-	-
L10064003	2826	1.95485	2.2546	1.68454	II	2A	Lipoxygenase, C-terminal	K00454|1|0.0|1291|rcu:RCOM_1576890|lipoxygenase [EC:1.13.11.12]	-	-	-
U18879	1232	-2.0034	-1.15027	-2.84259	I	1F	Flavanone 3-hydroxylase	K00475|1|3e-129|459|vvi:100233079|naringenin 3-dioxygenase [EC:1.14.11.9]	-	-	-
U501	819	-1.12006	0.0732461	2.78365	III	3A	Delta-9 acyl-lipid desaturase 1	K00507|1|9e-152|533|zma:100382970|stearoyl-CoA desaturase (delta-9 desaturase) [EC:1.14.19.1]	-	-	-
U15444	1316	-2.2969	-1.01403	-1.45768	I	1D	GDSL esterase/lipase	K00514|1|2e-24|111|rcu:RCOM_1428040|zeta-carotene desaturase [EC:1.14.99.30]	-	-	-
U22361	1153	-4.16445	-1.68615	-3.23198	I	1F	GDSL esterase/lipase	K00514|1|9e-29|125|rcu:RCOM_1428040|zeta-carotene desaturase [EC:1.14.99.30]	-	-	-
U15807	1623	-2.72245	-0.517467	-1.08067	I	1D	Cytochrome P450	K00517|1|0.0|760|ath:AT5G04660| [EC:1.14.-.-]!K15399|2|0.0|758|aly:ARALYDRAFT_478392|cytochrome P450, family 77, subfamily A, polypeptide 6 [EC:1.14.-.-]	-	-	-
L10033497	1578	-3.81061	-2.26877	-3.26184	IV	4B	Cytochrome P450	K00517|1|1e-132|471|ath:AT4G31940|[EC:1.14.-.-]!K05280|3|1e-82|305|ath:AT5G07990|flavonoid 3'-monooxygenase [EC:1.14.13.21]	-	-	-
L10033128	1581	1.42051	1.91197	2.52862	III	3A	Cytochrome P450	K00517|1|1e-142|504|ath:AT4G31940|[EC:1.14.-.-]!K05280|2|1e-90|332|aly:ARALYDRAFT_487632|flavonoid 3'-monooxygenase [EC:1.14.13.21]	-	-	-
L10022832	1551	3.42051	1.41694	1.00506	I	1A	Cytochrome P450	K00517|1|1e-146|518|ath:AT4G31940|[EC:1.14.-.-]!K05280|2|3e-86|317|mtr:MTR_3g025230|flavonoid 3'-monooxygenase [EC:1.14.13.21]	-	-	-
L10060295	1638	-2.27993	-1.10801	-0.680628	I	1D	Cytochrome P450	K00517|1|2e-135|480|ath:AT5G52320|[EC:1.14.-.-]!K15405|3|3e-129|460|aly:ARALYDRAFT_474859|cytochrome P450, family 96, subfamily A, polypeptide 15 (midchain alkane hydroxylase)!K15402|4|2e-109|394|rcu:RCOM_1376710|cytochrome P450, family 86, subfamily B, polypeptide 1 (fatty acid omega-hydroxylase) [EC:1.14.-.-]	-	-	-
L10004344	1353	5.9145	5.17869	2.39737	IV	4A	Cytochrome P450	K00517|1|2e-160|563|ath:AT4G37370|[EC:1.14.-.-]	-	-	-
L10031464	789	4.52981	3.81514	2.25298	IV	4A	Cytochrome P450	K00517|1|2e-53|200|ath:AT5G57260|[EC:1.14.-.-]	-	-	-
C4157.3	1920	2.33805	1.28647	2.28634	I	1C	Cytochrome P450 71D10	K00517|1|3e-112|403|ath:AT3G26310| [EC:1.14.-.-]	-	-	-
L10024984	1506	2.08348	1.94944	3.61977	I	1C	Cytochrome P450	K00517|1|3e-168|589|ath:AT4G37370|[EC:1.14.-.-]	-	-	-
L10058589	909	-2.48638	-2.29087	-0.62816	I	1E	Cytochrome P450	K00517|1|3e-66|249|ath:AT5G52320|[EC:1.14.-.-]!K15405|3|3e-61|233|ath:AT1G57750|cytochrome P450, family 96, subfamily A, polypeptide 15 (midchain alkane hydroxylase)!K15402|5|3e-52|203|rcu:RCOM_1376710|cytochrome P450, family 86, subfamily B, polypeptide 1 (fatty acid omega-hydroxylase) [EC:1.14.-.-]	-	-	-
C5365.2	1757	2.6654	2.04886	1.89758	I	1B	Cytochrome P450 704C	K00517|1|3e-88|323|ath:AT3G56630| [EC:1.14.-.-]!K15402|4|3e-73|274|aly:ARALYDRAFT_910327|cytochrome P450, family 86, subfamily B, polypeptide 1 (fatty acid omega-hydroxylase) [EC:1.14.-.-]!K15398|5|7e-72|269|aly:ARALYDRAFT_904049|cytochrome P450, family 86, subfamily A, polypeptide 2/4/7/8 (fatty acid omega-hydroxylase) [EC:1.14.-.-]	-	-	-
L10008632	1566	4.52205	4.13001	4.61977	IV	4A	Cytochrome P450	K00517|1|4e-113|406|ath:AT5G25120|[EC:1.14.-.-]	-	-	-
C2553.3	1725	4.35911	2.42337	11.3918	IV	4A	Cytochrome P450 71A9	K00517|1|4e-120|429|ath:AT3G26290| [EC:1.14.-.-]	-	-	-
C2912.1	245	3.4794	4.42337	5.27184	IV	4A	Cytochrome P450 81F1	K00517|1|4e-13|70.5|ath:AT4G37430| [EC:1.14.-.-]	-	-	-
L10031462	714	4.42051	3.86698	0.619767	I	1B	Cytochrome P450	K00517|1|9e-74|274|ath:AT3G26290|[EC:1.14.-.-]	-	-	-
U4959	803	-12.1018	-1.48352	-1.60263	I	1D	Cyclopropane-fatty-acyl-phospholipid/mycolic acid synthase	K00574|1|2e-92|336|ath:AT3G23510|cyclopropane-fatty-acyl-phospholipid synthase [EC:2.1.1.79]!K02293|2|8e-06|48.5|olu:OSTLU_38345|phytoene dehydrogenase, phytoene desaturase [EC:1.14.99.-]!K00231|3|8e-06|48.5|rcu:RCOM_1678480|protoporphyrinogen oxidase [EC:1.3.3.4]	-	-	-
L10002901	717	2.99585	1.92926	-0.187588	I	1A	Caffeoyl-CoA O-methyltransferase	K00588|1|2e-76|283|osa:4340240|caffeoyl-CoA O-methyltransferase [EC:2.1.1.104]	-	-	-
U22387	1213	3.02093	2.24694	0.22745	I	1B	Caffeoyl-CoA O-methyltransferase	K00588|1|6e-76|282|osa:4340240|caffeoyl-CoA O-methyltransferase [EC:2.1.1.104]	-	-	-
U21180	691	2.57251	2.01218	1.7193	I	1B	Branched-chain-amino-acid aminotransferase 2, chloroplastic	K00826|1|2e-61|232|rcu:RCOM_1585550|branched-chain amino acid aminotransferase [EC:2.6.1.42]	-	-	-
C4569.1	1388	1.09858	1.45563	2.55105	III	3A	Branched-chain amino acid aminotransferase	K00826|1|8e-166|581|rcu:RCOM_1585550|branched-chain amino acid aminotransferase [EC:2.6.1.42]	-	-	-
U292	1315	0.0579407	2.39619	2.05839	II	2B	Basic 7S globulin-like	K00924|1|7e-12|69.7|ath:AT5G22850| [EC:2.7.1.-]	-	-	-
U13234	873	0.683545	1.36448	2.89988	III	3A	Basic 7S globulin 2 precursor small subunit	K00924|1|9e-14|75.1|aly:ARALYDRAFT_489138|[EC:2.7.1.-]	-	-	-
L10006819	1086	-2.36287	-1.43508	-1.38023	I	1D	Bacterial transferase hexapeptide repeat	K00966|1|0.0|650|vvi:100233006|mannose-1-phosphate guanylyltransferase [EC:2.7.7.13]	-	-	-
L10060081	1599	-3.03892	-2.02784	-2.05008	IV	4B	Pectinesterase inhibitor	K01051|1|0.0|706|pop:POPTR_589361|pectinesterase [EC:3.1.1.11]	-	-	-
U13323	1985	-4.57044	-2.83346	-2.06206	IV	4B	Pectinesterase 3	K01051|1|0.0|785|vvi:100251413|pectinesterase [EC:3.1.1.11]	-	-	-
L10049394	603	1.79397	2.35586	0.697954	II	2A	Pectinesterase inhibitor	K01051|1|2e-21|100|ath:AT1G53830|pectinesterase [EC:3.1.1.11]!K02355|4|3e-19|93.2|vvi:100257414|elongation factor G	-	-	-
U2874	601	-13.9349	-2.46841	-1.95312	I	1E	Pectinesterase-3	K01051|1|4e-78|288|rcu:RCOM_1179070|pectinesterase [EC:3.1.1.11]	-	-	-
L10046588	1572	-4.25191	-2.0119	-0.372012	I	1E	Pectinesterase inhibitor	K01051|1|5e-109|393|aly:ARALYDRAFT_670486|pectinesterase [EC:3.1.1.11]	-	-	-
L10031373	2439	1.88285	1.88643	2.81241	III	3A	C2 calcium-dependent membrane targeting	K01115|1|0.0|1311|rcu:RCOM_1599570|phospholipase D [EC:3.1.4.4]	-	-	-
U4856	1027	-2.20885	-1.33596	0.0494516	I	1D	Phospholipase D	K01115|1|1e-14|78.2|vcn:VOLCADRAFT_99471|phospholipase D [EC:3.1.4.4]	-	-	-
U20725	689	-3.38236	-2.24155	-1.92455	I	1E	Sulfated surface glycoprotein 185	K01115|1|3e-13|72.8|vcn:VOLCADRAFT_99471|phospholipase D [EC:3.1.4.4]	-	-	-
C513.1	276	2.23983	1.10701	1.66213	I	1A	Extensin (class I)	K01115|1|3e-25|110|vcn:VOLCADRAFT_99471|phospholipase D [EC:3.1.4.4]	-	-	-
U18814	1358	-6.59072	-2.41313	-0.931749	I	1E	Conserved hypothetical protein	K01115|1|6e-16|83.2|vcn:VOLCADRAFT_99471|phospholipase D [EC:3.1.4.4]	-	-	-
C3142.2	1374	-4.522	-1.64498	-0.985954	I	1D	Formin-like protein 2-like	K01115|1|6e-17|86.7|vcn:VOLCADRAFT_99471|phospholipase D [EC:3.1.4.4]!K04512|5|4e-14|77.4|pop:POPTR_744173|dishevelled associated activator of morphogenesis	-	-	-
U2244	680	-1.55147	-1.00476	-2.18759	III	3B	Proline-rich receptor-like protein kinase PERK8	K01115|1|7e-19|91.7|vcn:VOLCADRAFT_99471|phospholipase D [EC:3.1.4.4]!K14709|5|1e-16|84.0|vcn:VOLCADRAFT_104214|solute carrier family 39 (zinc transporter), member 1/2/3	-	-	-
U14453	2329	-0.0748145	-0.00131656	2.92822	III	3A	Beta-amylase	K01177|1|0.0|912|aly:ARALYDRAFT_479940|beta-amylase [EC:3.2.1.2]!K08869|5|4e-134|476|vcn:VOLCADRAFT_103220|aarF domain-containing kinase	-	-	-
U5156	2196	2.80384	1.97882	0.119074	I	1A	Endo-1,4-beta-glucanase	K01179|1|0.0|744|osa:4334029|endoglucanase [EC:3.2.1.4]	-	-	-
L10055424	1497	-1.30196	-0.02784	-2.99494	III	3B	Glycoside hydrolase, family 9/endo-1,4-beta-D-glucanase	K01179|1|0.0|795|pop:POPTR_759738|endoglucanase [EC:3.2.1.4]	-	-	-
C4267.1	2369	-3.51841	-1.66106	-1.50385	I	1D	Endoglucanase 10	K01179|1|3e-106|384|osa:4347660|endoglucanase [EC:3.2.1.4]	-	-	-
L10059872	1494	1.72007	4.45194	5.66079	II	2B	Glycoside hydrolase, family 9/endo-1,4-beta-D-glucanase	K01179|1|6e-163|572|vvi:100260645|endoglucanase [EC:3.2.1.4]	-	-	-
L10029657	2313	5.61691	3.68641	6.18745	IV	4A	Chitinase II	K01183|1|1e-71|270|rcu:RCOM_0701150|chitinase [EC:3.2.1.14]	-	-	-
L10029658	1605	2.92301	3.47995	4.51285	IV	4A	Chitinase II	K01183|1|3e-81|300|rcu:RCOM_0701150|chitinase [EC:3.2.1.14]	-	-	-
U24191	340	2.61982	4.16034	9.6453	IV	4A	Endopolygalacturonase	K01184|1|1e-39|158|pop:POPTR_786519|polygalacturonase [EC:3.2.1.15]	-	-	-
U11454	641	2.21406	2.32971	1.89988	I	1B	Polygalacturonase-like	K01184|1|2e-07|53.5|pop:POPTR_786519|polygalacturonase [EC:3.2.1.15]	-	-	-
C3141.2	1571	-4.00575	-2.92092	-1.50952	I	1E	Beta-glucosidase	K01188|1|0.0|633|rcu:RCOM_0827440|beta-glucosidase [EC:3.2.1.21]	-	-	-
U21052	2160	4.37612	4.01473	5.83108	IV	4A	Beta-glucosidase	K01188|1|0.0|719|aly:ARALYDRAFT_485079|beta-glucosidase [EC:3.2.1.21]	-	-	-
C1153.2	2092	-3.26399	-2.58972	-1.3957	I	1E	Beta-D-glucosidase	K01188|1|0.0|722|vvi:100255282|beta-glucosidase [EC:3.2.1.21]	-	-	-
C1153.1	811	-2.65384	-2.22049	-0.804259	I	1E	Beta-D-glucosidase	K01188|1|2e-28|123|vvi:100255282|beta-glucosidase [EC:3.2.1.21]	-	-	-
C1454.5	1493	1.32098	1.36448	5.9417	III	3A	Beta-fructofuranosidase, insoluble isoenzyme CWINV1	K01193|1|0.0|635|vvi:100232951|beta-fructofuranosidase [EC:3.2.1.26]	-	-	-
U20329	2329	-3.1162	-2.05699	-2.37201	IV	4B	Beta-fructofuranosidase	K01193|1|0.0|793|rcu:RCOM_0195660|beta-fructofuranosidase [EC:3.2.1.26]	-	-	-
L10063889	1938	-5.11865	-3.80545	-2.77255	IV	4B	Beta-fructofuranosidase	K01193|1|0.0|878|gmx:100814788|beta-fructofuranosidase [EC:3.2.1.26]	-	-	-
U14488	1908	1.59228	1.88145	2.30156	III	3A	DNA-3-methyladenine glycosylase I	K01246|1|1e-168|591|pop:POPTR_1084717|DNA-3-methyladenine glycosylase I [EC:3.2.2.20]	-	-	-
L10009417	1914	-2.92999	-2.27111	0.571404	I	1E	Peptidase S8/S53, subtilisin/kexin/sedolisin	K01280	-	-	-
U14635	442	-0.164452	-1.80545	2.92789	III	3A	Peptidase C1A, papain C-terminal	K01365|1|4e-53|204|vvi:100246411|cathepsin L [EC:3.4.22.15]	-	-	-
U4693	3344	2.56405	1.38359	0.737715	I	1A	Calcium-transporting ATPase 12, plasma membrane-type	K01537|1|0.0|1415|ath:AT3G63380|Ca2+-transporting ATPase [EC:3.6.3.8]	-	-	-
L10010907	1227	-2.56884	-2.02784	-1.53336	I	1E	Glycoside hydrolase, family 5/endo-1,4-beta-mannosidase	K01567	-	-	-
C464.4	1352	1.6429	12.2101	0.619767	II	2A	L-allo-threonine aldolase-like isoform 1	K01620|1|2e-171|599|vvi:100265578|threonine aldolase [EC:4.1.2.5]	-	-	-
L10037438	909	-3.02695	-1.33296	-1.68063	I	1D	Dehydrogenase, E1 component	K01662|1|3e-141|499|rcu:RCOM_0679170|1-deoxy-D-xylulose-5-phosphate synthase [EC:2.2.1.7]	-	-	-
U11633	538	-2.69497	-1.88886	-1.36344	I	1D	Pectate lyase 5-like	K01728|1|9e-76|280|pop:POPTR_565107|pectate lyase [EC:4.2.2.2]	-	-	-
C5870.3	1592	2.19544	1.80926	0.464489	I	1A	COBW domain-containing protein 2-like isoform 1	K01785|1|2e-09|61.6|ath:AT3G01260|aldose 1-epimerase [EC:5.1.3.3]!K11367|2|9e-09|59.7|vcn:VOLCADRAFT_120343|chromodomain-helicase-DNA-binding protein 1 [EC:3.6.4.12]!K14573|3|2e-08|58.9|vcn:VOLCADRAFT_87629|nucleolar protein 4!K14832|4|1e-07|56.2|olu:OSTLU_25819|ribosome biogenesis protein MAK21!K14692|5|1e-07|56.2|vvi:100252487|solute carrier family 30 (zinc transporter), member 5	-	-	-
U9612	887	2.8147	2.43319	1.90205	I	1B	LOB domain-containing protein 1-like	K01955|1|6e-67|251|vvi:100262205|carbamoyl-phosphate synthase large subunit [EC:6.3.5.5]!K13944|2|2e-28|123|pop:POPTR_559669|LOB domain-containing protein 16!K13945|5|2e-24|110|aly:ARALYDRAFT_486271|LOB domain-containing protein 29	-	-	-
C5102.1	312	-0.419709	-0.0436073	3.61977	III	3A	Cytochrome c oxidase subunit 1	K02256|1|3e-19|90.9|cme:CMW019C|cytochrome c oxidase subunit I [EC:1.9.3.1]	-	-	-
C5307.1	639	-0.0512411	-0.258959	2.6476	III	3A	Cytochrome c oxidase subunit 1	K02256|1|3e-92|335|ota:OstapMp40|cytochrome c oxidase subunit I [EC:1.9.3.1]	-	-	-
U5203	596	2.32098	1.77951	3.0348	I	1C	Beta-carotene 3-hydroxylase 1, chloroplastic	K02294|1|2e-53|206|vvi:100232875|beta-carotene hydroxylase [EC:1.14.13.-]	-	-	-
U21773	464	3.00547	3.23895	3.84804	IV	4A	Beta-carotene hydroxylase	K02294|1|2e-58|222|vvi:100268009|beta-carotene hydroxylase [EC:1.14.13.-]!K15746|4|5e-57|217|aly:ARALYDRAFT_492254|beta-carotene 3-hydroxylase [EC:1.14.13.129]	-	-	-
U6795	629	-4.41238	-2.54241	1.09621	I	1E	Glycine cleavage system H protein, mitochondrial isoform 1	K02437|1|6e-79|290|vvi:100259229|glycine cleavage system H protein	-	-	-
U4527	729	-2.15906	-1.09258	0.123513	I	1D	Photosystem I reaction center subunit IV A, chloroplast precursor	K02693|1|2e-59|226|rcu:RCOM_1723530|photosystem I subunit IV	-	-	-
L10049018	1002	-3.0921	-1.4649	0.363587	I	1D	Photosystem II PsbO, manganese-stabilising	K02716|1|9e-169|590|vvi:100245459|photosystem II oxygen-evolving enhancer protein 1	-	-	-
U18039	1242	-2.40653	-1.01403	-0.950548	I	1D	BEL1-like homeodomain protein 4-like	K03126|1|2e-07|55.1|osa:4325055|transcription initiation factor TFIID subunit 12	-	-	-
L10037696	1368	5.1931	3.10144	0.13434	I	1B	Peptidase C56, PfpI	K03152|1|2e-09|62.4|aly:ARALYDRAFT_892360|4-methyl-5(b-hydroxyethyl)-thiazole monophosphate biosynthesis	-	-	-
U6354	867	-2.19092	-1.12074	0.570005	I	1D	Photosystem II 10 kDa polypeptide, chloroplastic	K03541|1|3e-53|206|pop:POPTR_746722|photosystem II 10kDa protein	-	-	-
U3779	1187	-3.51204	-1.89508	-0.206867	I	1D	Photosystem II 22 kDa protein, chloroplast precursor	K03542|1|5e-120|428|rcu:RCOM_1030930|photosystem II 22kDa protein	-	-	-
U18545	500	-2.51023	-3.02784	1.32431	I	1E	Monothiol glutaredoxin-S2	K03676|1|3e-15|78.6|pop:POPTR_570110|glutaredoxin 3	-	-	-
L10056729	999	2.33805	1.13707	1.99684	I	1A	Isopenicillin N synthase	K04125|1|6e-146|514|rcu:RCOM_0632660|gibberellin 2-oxidase [EC:1.14.11.13]	-	-	-
L10042087	621	-5.02243	-1.22049	-2.60263	I	1F	Basic-leucine zipper (bZIP) transcription factor	K04371|1|2e-16|83.6|vvi:100254083|extracellular signal-regulated kinase 1/2 [EC:2.7.11.24]!K09060|2|1e-11|67.8|gmx:778122|plant G-box-binding factor	-	-	-
U2102	690	-13.2592	-1.63552	-1.88803	I	1D	Basic leucine zipper 43-like	K04371|1|4e-17|85.9|vvi:100254083|extracellular signal-regulated kinase 1/2 [EC:2.7.11.24]!K09060|2|2e-11|66.6|rcu:RCOM_1316780|plant G-box-binding factor	-	-	-
L10012748	2397	2.67147	2.87349	1.62955	I	1B	G-type lectin S-receptor-like serine/threonine-protein kinase	K04733|1|1e-53|210|aly:ARALYDRAFT_916421|interleukin-1 receptor-associated kinase 4 [EC:2.7.11.1]!K13418|5|1e-47|190|aly:ARALYDRAFT_895025|somatic embryogenesis receptor kinase 1 [EC:2.7.10.1 2.7.11.1]	-	-	-
L10027222	864	-3.68801	-2.75654	0.166049	I	1E	G-type lectin S-receptor-like serine/threonine-protein kinase	K04733|1|4e-19|90.1|smo:SELMODRAFT_159261|interleukin-1 receptor-associated kinase 4 [EC:2.7.11.1]!K05391|5|3e-18|90.5|aly:ARALYDRAFT_918383|cyclic nucleotide gated channel, other eukaryote	-	-	-
L10012752	2385	3.57971	2.50744	1.27184	I	1B	G-type lectin S-receptor-like serine/threonine-protein kinase	K04733|1|5e-50|197|aly:ARALYDRAFT_916421|interleukin-1 receptor-associated kinase 4 [EC:2.7.11.1]!K13418|3|7e-47|187|aly:ARALYDRAFT_895025|somatic embryogenesis receptor kinase 1 [EC:2.7.10.1 2.7.11.1]!K13417|5|4e-46|184|ath:AT2G13790|somatic embryogenesis receptor kinase 4 [EC:2.7.10.1 2.7.11.1]	-	-	-
L10024918	2013	10.9334	10.1123	2.61977	IV	4A	G-type lectin S-receptor-like serine/threonine-protein kinase	K04733|1|6e-44|177|smo:SELMODRAFT_230241|interleukin-1 receptor-associated kinase 4 [EC:2.7.11.1]!K13430|2|6e-44|177|rcu:RCOM_1078760|serine/threonine-protein kinase PBS1 [EC:2.7.11.1]	-	-	-
L10012214	2097	4.08348	2.94944	1.81241	I	1B	G-type lectin S-receptor-like serine/threonine-protein kinase RLK1-like	K04733|1|7e-45|180|aly:ARALYDRAFT_916421|interleukin-1 receptor-associated kinase 4 [EC:2.7.11.1]!K00924|5|2e-41|169|aly:ARALYDRAFT_313416|[EC:2.7.1.-]	-	-	-
L10047003	2718	1.02196	1.11393	2.30595	III	3A	G-type lectin S-receptor-like serine/threonine-protein kinase	K04733|1|9e-59|227|smo:SELMODRAFT_159261|interleukin-1 receptor-associated kinase 4 [EC:2.7.11.1]!K13430|4|2e-54|212|zma:100283091|serine/threonine-protein kinase PBS1 [EC:2.7.11.1]	-	-	-
L10034912	783	-3.86489	-2.82929	-1.13868	I	1E	Oxoglutarate/iron-dependent oxygenase	K05278|1|1e-76|284|pop:POPTR_828087|flavonol synthase [EC:1.14.11.23]	-	-	-
L10040979	1086	-2.3571	-2.6128	-2.24648	IV	4B	O-methyltransferase, family 2	K05279|1|5e-142|502|rcu:RCOM_0596300|flavonol 3-O-methyltransferase [EC:2.1.1.76]!K13066|3|4e-134|476|pop:POPTR_824484|caffeic acid 3-O-methyltransferase [EC:2.1.1.68]	-	-	-
L10049417	1554	-5.11865	-2.3274	-1.70696	I	1E	Cytochrome P450	K05280|1|4e-72|270|vvi:100263810|flavonoid 3'-monooxygenase [EC:1.14.13.21]!K00517|4|7e-71|266|osa:4348172|[EC:1.14.-.-]	-	-	-
U3222	357	-15.4412	-2.22049	-3.59358	IV	4B	Gibberellin 20 oxidase 3	K05282|1|2e-24|107|rcu:RCOM_1498120|gibberellin 20-oxidase [EC:1.14.11.12]	-	-	-
U13618	501	-14.2418	-2.65344	-2.94248	IV	4B	Gibberellin 20 oxidase 1	K05282|1|6e-44|174|pop:POPTR_773445|gibberellin 20-oxidase [EC:1.14.11.12]	-	-	-
L10017950	1314	3.06821	12.3715	0.812412	I	1B	E3 ubiquitin-protein ligase ATL6-like	K05283|1|1e-16|86.3|aly:ARALYDRAFT_354960|phosphatidylinositol glycan, class W [EC:2.3.-.-]!K11982|2|4e-11|67.8|ppp:PHYPADRAFT_169900|E3 ubiquitin-protein ligase RNF115/126 [EC:6.3.2.19]	-	-	-
U9129	692	2.10404	2.6375	1.77925	I	1B	E3 ubiquitin-protein ligase ATL41	K05283|1|9e-14|74.7|aly:ARALYDRAFT_354960|phosphatidylinositol glycan, class W [EC:2.3.-.-]!K11982|2|7e-11|65.1|pop:POPTR_413045|E3 ubiquitin-protein ligase RNF115/126 [EC:6.3.2.19]	-	-	-
L10035640	1362	-2.74941	-2.54241	-1.11359	I	1E	Glyceraldehyde-3-phosphate dehydrogenase B, chloroplastic	K05298|1|0.0|736|pop:POPTR_831715|glyceraldehyde-3-phosphate dehydrogenase (NADP+) (phosphorylating) [EC:1.2.1.13]	-	-	-
U18689	2085	1.91647	3.90505	4.94684	II	2B	Beta-glucosidase	K05349|1|0.0|1085|vvi:100252178|beta-glucosidase [EC:3.2.1.21]	-	-	-
U8651	1818	-5.89237	-2.73506	-1.03005	I	1E	Beta glucosidase 46 isoform 1	K05350|1|0.0|769|pop:POPTR_555358|beta-glucosidase [EC:3.2.1.21]	-	-	-
L10046816	2742	-2.57044	-1.67029	-0.850553	I	1D	Extracellular ligand-binding receptor	K05387|1|0.0|1100|aly:ARALYDRAFT_485499|glutamate receptor, ionotropic, other eukaryote	-	-	-
U228	3204	-2.62388	-1.37576	-0.509516	I	1D	Glutamate receptor	K05387|1|0.0|1172|aly:ARALYDRAFT_485499|glutamate receptor, ionotropic, other eukaryote	-	-	-
L10044789	2745	-2.62388	-2.58306	-0.94658	I	1E	Extracellular ligand-binding receptor	K05387|1|0.0|951|ath:AT3G51480|glutamate receptor, ionotropic, other eukaryote	-	-	-
L10033614	2133	-3.44456	-1.62102	-0.831444	I	1D	Cyclic nucleotide-binding domain	K05391|1|0.0|1115|rcu:RCOM_0169070|cyclic nucleotide gated channel, other eukaryote	-	-	-
U2530	1282	-4.74941	-1.97537	-1.62055	I	1D	Cyclic nucleotide-gated ion channel 2	K05391|1|1e-136|483|ath:AT5G15410|cyclic nucleotide gated channel, other eukaryote	-	-	-
U14197	833	2.58222	2.94944	0.502344	I	1B	Cyclic nucleotide-gated ion channel 1	K05391|1|6e-33|138|ath:AT5G53130|cyclic nucleotide gated channel, other eukaryote	-	-	-
L10055205	1461	-3.74941	-1.02784	0.668022	I	1D	Cyclic nucleotide-binding domain	K05391|1|8e-130|462|ath:AT5G53130|cyclic nucleotide gated channel, other eukaryote	-	-	-
U15898	452	2.39354	1.00191	1.10192	I	1A	ABC transporter C family member 15	K05666|1|6e-33|137|olu:OSTLU_35503|ATP-binding cassette, subfamily C (CFTR/MRP), member 2!K05658|3|1e-14|76.3|aly:ARALYDRAFT_905099|ATP-binding cassette, subfamily B (MDR/TAP), member 1	-	-	-
L10016394	1704	-2.53369	-2.22049	-1.07211	I	1E	C2 calcium-dependent membrane targeting	K05857|1|8e-172|602|pop:POPTR_752026|phosphatidylinositol phospholipase C, delta [EC:3.1.4.11]	-	-	-
L10011705	930	-2.35947	-2.07134	-1.41837	I	1E	1-aminocyclopropane-1-carboxylate oxidase	K05933|1|5e-141|498|pop:POPTR_573016|aminocyclopropanecarboxylate oxidase [EC:1.14.17.4]	-	-	-
L10045596	1011	-2.06567	-0.968298	-0.785489	I	1D	Cystathionine beta-synthase, core	K06041|1|1e-162|570|pop:POPTR_816080|arabinose-5-phosphate isomerase [EC:5.3.1.13]	-	-	-
C76.1	1233	-2.74941	-1.72299	-2.14695	I	1F	Cyclin-A2-2	K06627|1|1e-114|410|vvi:100254892|cyclin A	-	-	-
U5037	1573	-2.5005	-2.18897	-1.34225	I	1E	Ca2+ antiporter/cation exchanger	K07300|1|2e-154|543|rcu:RCOM_0643910|Ca2+:H+ antiporter	-	-	-
L10039535	1152	-2.40415	-1.52401	-1.39063	I	1D	Beta tubulin	K07375|1|0.0|712|rcu:RCOM_0786390|tubulin beta	-	-	-
L10033980	1326	-12.2527	-2.67992	-2.99494	IV	4B	Beta tubulin	K07375|1|0.0|825|gmx:100788253|tubulin beta	-	-	-
L10048458	1341	-2.04897	-1.34387	-0.971859	I	1D	Beta tubulin	K07375|1|0.0|838|vvi:100261736|tubulin beta	-	-	-
L10041015	1347	-2.13537	-1.48292	-1.31666	I	1D	Beta tubulin	K07375|1|0.0|847|zma:542418|tubulin beta	-	-	-
L10054848	903	-1.97181	-3.12738	-0.873479	II	2C	Beta tubulin	K07375|1|5e-165|578|gmx:100788253|tubulin beta	-	-	-
U9385	842	-3.20008	-1.61903	-1.87947	I	1D	Glucose transporter 3	K08150|1|4e-21|99.4|pop:POPTR_761829|MFS transporter, SP family, solute carrier family 2 (myo-inositol transporter), member 13	-	-	-
C1600.4	628	3.03433	3.17183	3.81241	IV	4A	Polyneuridine-aldehyde esterase	K08233|1|3e-53|205|ath:AT2G23600|polyneuridine-aldehyde esterase [EC:3.1.1.78]	-	-	-
L10062848	849	-3.74941	-0.805448	-1.60263	I	1D	Beta-glucanase	K08235|1|2e-116|416|vvi:100252949|xyloglucan:xyloglucosyl transferase [EC:2.4.1.207]!K14504|2|7e-116|414|vvi:100256520|xyloglucan:xyloglucosyl transferase TCH4 [EC:2.4.1.207]	-	-	-
L10062850	885	-0.334377	2.77951	2.7193	II	2B	Beta-glucanase	K08235|1|4e-124|442|vvi:100252949|xyloglucan:xyloglucosyl transferase [EC:2.4.1.207]!K14504|3|1e-123|440|vvi:100256520|xyloglucan:xyloglucosyl transferase TCH4 [EC:2.4.1.207]	-	-	-
L10051648	1485	-3.33438	-2.74655	-1.21818	I	1E	Peptidase A1	K08245|1|0.0|676|rcu:RCOM_1004030|phytepsin [EC:3.4.23.40]	-	-	-
U11899	1227	-2.31129	-1.17742	0.0880468	I	1D	Serine/threonine protein kinase	K08282|1|4e-12|70.5|cme:CMS463C|non-specific serine/threonine protein kinase [EC:2.7.11.1]!K03097|2|2e-11|67.8|vcn:VOLCADRAFT_83608|casein kinase II subunit alpha [EC:2.7.11.1]	-	-	-
L10036909	2664	-3.09734	-1.08298	-0.77255	I	1D	Leucine-rich repeat	K08286|1|1e-119|429|aly:ARALYDRAFT_491919|protein-serine/threonine kinase [EC:2.7.11.-]	-	-	-
L10039723	2943	-2.97181	-1.69853	-0.680628	I	1D	Leucine-rich repeat	K08286|1|6e-135|480|ath:AT4G28490|protein-serine/threonine kinase [EC:2.7.11.-]!K00924|2|7e-134|476|ath:AT1G75820|[EC:2.7.1.-]	-	-	-
U18064	1676	-4.80831	-2.09495	-2.77255	IV	4B	U-box domain-containing protein 13	K08332|1|3e-15|81.3|vcn:VOLCADRAFT_41528|vacuolar protein 8!K14431|3|2e-11|68.6|aly:ARALYDRAFT_311885|transcription factor TGA	-	-	-
L10037269	2301	-2.11198	-2.39041	-0.831444	I	1E	Peptidase S8/S53, subtilisin/kexin/sedolisin	K08653|1|1e-06|53.5|vvi:100264570|membrane-bound transcription factor site-1 protease [EC:3.4.21.112]	-	-	-
L10030052	3330	-10.0498	-2.95745	-0.509516	I	1E	DNA mismatch repair protein MutS, connector	K08737|1|0.0|1348|gmx:100818859|DNA mismatch repair protein MSH6	-	-	-
L10015510	3216	-4.07134	-1.63552	-0.77255	I	1D	BRCA2 repeat	K08775|1|0.0|1181|rcu:RCOM_0847980|breast cancer 2 susceptibility protein	-	-	-
L10021568	3699	-3.33438	-1.39041	-2.92455	I	1F	BRCA2 repeat	K08775|1|0.0|1236|rcu:RCOM_0847980|breast cancer 2 susceptibility protein	-	-	-
L10024663	732	-2.86204	-1.56397	0.0775545	I	1D	Photosystem II PsbQ, oxygen evolving complex	K08901|1|6e-93|338|vvi:100240959|photosystem II oxygen-evolving enhancer protein 3	-	-	-
U6289	734	-2.22335	-4.07847	-0.583516	I	1E	Photosystem II reaction center PSB28 protein, chloroplastic	K08903|1|3e-71|265|vvi:100260011|photosystem II 13kDa protein	-	-	-
C2607.3	1118	-2.80004	-1.90231	-0.352647	I	1D	Chlorophyll a-b binding protein, chloroplastic	K08908|1|3e-145|512|vvi:100266036|light-harvesting complex I chlorophyll a/b binding protein 2	-	-	-
U20133	1128	-2.52865	-1.39258	0.0927119	I	1D	Chlorophyll a-b binding protein CP26, chloroplastic	K08916|1|1e-150|530|vvi:100246457|light-harvesting complex II chlorophyll a/b binding protein 5	-	-	-
L10044388	603	-12.6305	-1.35799	-1.70216	I	1D	MADS-box transcription factor	K09264|1|8e-37|151|bdi:100822235|MADS-box transcription factor, plant	-	-	-
C5138.2	868	0.366063	1.1898	2.57618	III	3A	Ethylene-responsive transcription factor ERF061	K09286|1|2e-34|143|rcu:RCOM_1034530|EREBP-like factor	-	-	-
L10022823	687	-3.16445	-0.598997	-1.60263	I	1D	Ethylene-responsive transcription factor ERF014-like	K09286|1|6e-13|72.4|vvi:100252531|EREBP-like factor	-	-	-
U10831	1328	-2.14771	-1.42377	-0.911614	I	1D	Dehydration-responsive element-binding protein 3	K09286|1|9e-71|265|vvi:100252531|EREBP-like factor	-	-	-
U4076	1464	1.9751	1.81699	2.43485	III	3A	B3 domain-containing protein	K09287|1|4e-41|167|aly:ARALYDRAFT_484335|RAV-like factor	-	-	-
L10048415	1632	-2.6074	-1.30201	-1.34986	I	1D	BEL1-like homeodomain protein 9	K09355|1|pre-B-cell leukemia transcription factor	-	-	-
L10012322	1095	-3.91934	-1.80545	-2.50952	I	1F	BEL1-like homeodomain protein 9	K09355|1|pre-B-cell leukemia transcription factor	-	-	-
L10011177	1293	3.83555	3.19455	-0.187588	I	1B	NAD-dependent epimerase/dehydratase	K09753|1|2e-63|241|gmx:100799994|cinnamoyl-CoA reductase [EC:1.2.1.44]	-	-	-
U2444	1234	-2.13846	-2.37249	-1.22941	I	1E	Cytochrome P450 710A1	K09832|1|9e-136|481|pop:POPTR_800680|cytochrome P450, family 710, subfamily A	-	-	-
C1797.3	1079	-12.4126	-1.44288	-1.43552	I	1D	Secoisolariciresinol dehydrogenase	K09841|1|2e-58|224|sbi:SORBI_01g003880|xanthoxin dehydrogenase [EC:1.1.1.288]!K13070|2|5e-58|222|osa:4335093|momilactone-A synthase [EC:1.1.1.295]	-	-	-
U13905	1081	2.76629	2.8499	-1.40998	I	1B	Cytochrome P450 716B2	K09843|1|1e-52|204|ath:AT2G29090|(+)-abscisic acid 8'-hydroxylase [EC:1.14.13.93]	-	-	-
L10020057	1425	3.78308	2.62751	-0.394038	I	1B	Cytochrome P450	K09843|1|1e-63|242|aly:ARALYDRAFT_683506|(+)-abscisic acid 8'-hydroxylase [EC:1.14.13.93]	-	-	-
L10013027	1440	3.00547	2.29409	1.34293	I	1B	Cytochrome P450	K09843|1|3e-72|271|ath:AT2G29090|(+)-abscisic acid 8'-hydroxylase [EC:1.14.13.93]	-	-	-
L10029528	1335	-1.23157	-2.05699	-1.43552	II	2C	NAD-dependent epimerase/dehydratase	K10046|1|0.0|724|rcu:RCOM_0484660|GDP-D-mannose 3', 5'-epimerase [EC:5.1.3.18 5.1.3.-]	-	-	-
L10031848	1392	-2.80004	-2.11861	-1.40171	I	1E	Fatty acid desaturase, type 1	K10257|1|0.0|733|vvi:100247097|omega-3 fatty acid desaturase (delta-15 desaturase) [EC:1.14.19.-]	-	-	-
L10016364	2301	-2.92999	-0.920925	-0.550158	I	1D	Kinesin, motor domain	K10393|1|0.0|1035|rcu:RCOM_1053050|kinesin family member 2/24	-	-	-
U23006	915	-1.16445	-3.58972	-0.924553	II	2C	Bipolar kinesin KRP-130	K10398|1|7e-121|431|pop:POPTR_832044|kinesin family member 11	-	-	-
L10044589	2631	-2.29373	-1.02784	-1.28712	I	1D	Kinesin, motor domain	K10401|1|3e-32|139|ppp:PHYPADRAFT_113725|kinesin family member 18/19	-	-	-
L10013077	2964	-5.07134	-2.40811	-2.18759	IV	4B	Calponin homology domain	K10406|1|2e-89|328|vvi:100249019|kinesin family member C2/C3	-	-	-
U20304	3527	-3.68432	-2.3615	-1.64055	I	1E	Kinesin-4	K10406|1|9e-101|366|vvi:100249019|kinesin family member C2/C3	-	-	-
L10052179	327	-14.2053	-2.54241	0.863038	I	1E	Cytokinin hydroxylase	K10717|1|7e-06|47.0|vvi:100258332|cytokinin trans-hydroxylase	-	-	-
U19555	504	-4.41238	-0.957451	-1.50952	I	1D	WD-40 repeat-containing protein MSI4-like	K10752|1|5e-73|270|rcu:RCOM_0312320|histone-binding protein RBBP4	-	-	-
U8583	882	-3.10931	-1.57412	-1.25368	I	1D	Geranylgeranyl hydrogenase	K10960|1|3e-127|452|rcu:RCOM_1471870|geranylgeranyl reductase [EC:1.3.1.83]	-	-	-
L10053861	2922	-3.10787	-2.20472	-1.48825	I	1E	Cellulose synthase	K10999|1|0.0|1651|pop:POPTR_568682|cellulose synthase A [EC:2.4.1.12]	-	-	-
C381.2	3095	1.3136	0.900978	2.02356	III	3A	Callose synthase 1	K11000|1|0.0|1682|pop:POPTR_817697|callose synthase [EC:2.4.1.-]	-	-	-
U14003	1592	0.909549	2.02744	1.69694	II	2A	Callose synthase 1	K11000|1|0.0|812|vvi:100265625|callose synthase [EC:2.4.1.-]	-	-	-
C2555.3	1545	-2.74941	-1.11357	0.0117212	I	1D	Glycolate oxidase	K11517|1|0.0|667|rcu:RCOM_0631490|(S)-2-hydroxy-acid oxidase [EC:1.1.3.15]	-	-	-
L10028206	1008	-5.02952	-2.67992	-1.53881	I	1E	Sulfotransferase domain	K11821|1|4e-63|239|ath:AT1G74100|desulfoglucosinolate sulfotransferase A/B/C [EC:2.8.2.-]!K01014|3|1e-10|65.5|olu:OSTLU_32551|aryl sulfotransferase [EC:2.8.2.1]	-	-	-
L10012947	1011	-4.07872	-2.12738	-1.87725	I	1E	Sulfotransferase domain	K11821|1|8e-61|232|aly:ARALYDRAFT_895283|desulfoglucosinolate sulfotransferase A/B/C [EC:2.8.2.-]!K01014|3|2e-10|64.7|olu:OSTLU_32551|aryl sulfotransferase [EC:2.8.2.1]	-	-	-
U17982	3013	-2.53791	-1.10694	-0.40998	I	1D	Beta-galactosidase 1 family protein	K12309|1|0.0|1038|aly:ARALYDRAFT_485655|beta-galactosidase [EC:3.2.1.23]!K01190|3|3e-70|265|cme:CMP078C|beta-galactosidase [EC:3.2.1.23]	-	-	-
C1016.2	3155	0.766836	1.07908	2.4392	III	3A	Beta-galactosidase	K12309|1|0.0|1142|aly:ARALYDRAFT_485655|beta-galactosidase [EC:3.2.1.23]!K01190|3|6e-66|250|cme:CMP078C|beta-galactosidase [EC:3.2.1.23]	-	-	-
U27871	2452	-0.856329	1.21247	2.61977	III	3A	Beta-galactosidase	K12309|1|0.0|766|aly:ARALYDRAFT_485655|beta-galactosidase [EC:3.2.1.23]!K01190|3|1e-21|103|cme:CMP078C|beta-galactosidase [EC:3.2.1.23]	-	-	-
L10058043	2547	-2.61696	-1.34481	-0.837645	I	1D	D-galactoside/L-rhamnose binding SUEL lectin domain	K12309|1|0.0|814|aly:ARALYDRAFT_485655|beta-galactosidase [EC:3.2.1.23]!K01190|3|2e-61|235|cme:CMP078C|beta-galactosidase [EC:3.2.1.23]	-	-	-
U1661	3058	-2.30531	-1.31293	-0.434969	I	1D	Beta-galactosidase	K12309|1|0.0|848|aly:ARALYDRAFT_485655|beta-galactosidase [EC:3.2.1.23]!K01190|3|2e-65|248|cme:CMP078C|beta-galactosidase [EC:3.2.1.23]	-	-	-
L10018550	2205	-3.67902	-2.31712	-1.53272	I	1E	Glycoside hydrolase, family 35	K12309|1|0.0|968|ath:AT3G52840|beta-galactosidase [EC:3.2.1.23]!K01190|3|2e-69|262|cme:CMP078C|beta-galactosidase [EC:3.2.1.23]	-	-	-
C1248.3	2848	-3.41478	-1.92249	-0.985054	I	1D	Beta-galactosidase 3-like	K12309|1|0.0|971|ath:AT3G52840|beta-galactosidase [EC:3.2.1.23]!K01190|3|2e-67|255|cme:CMP078C|beta-galactosidase [EC:3.2.1.23]	-	-	-
U22654	1445	-2.08199	-0.760535	-1.18759	I	1D	Beta-galactosidase 3	K12309|1|2e-175|613|aly:ARALYDRAFT_485655|beta-galactosidase [EC:3.2.1.23]!K01190|3|2e-66|251|cme:CMP078C|beta-galactosidase [EC:3.2.1.23]	-	-	-
C1888.4	2118	-2.61191	-1.05056	0.119074	I	1D	Beta-hexosaminidase-like	K12373|1|0.0|901|vvi:100240836|hexosaminidase [EC:3.2.1.52]	-	-	-
U6266	902	2.08794	1.87467	1.02541	I	1A	Limonoid UDP-glucosyltransferase	K13068|1|2e-78|290|aly:ARALYDRAFT_479675|sinapate 1-glucosyltransferase [EC:2.4.1.120]!K13692|3|4e-48|189|vvi:100252177|UDP-glucose:(indol-3-yl)acetate beta-D-glucosyltransferase [EC:2.4.1.121]	-	-	-
L10024039	1056	-2.91243	-1.73863	-2.7581	I	1F	NAD-dependent epimerase/dehydratase	K13082|1|6e-158|555|pop:POPTR_206006|bifunctional dihydroflavonol 4-reductase/flavanone 4-reductase [EC:1.1.1.219 1.1.1.234]	-	-	-
U17795	1286	-2.19687	-1.89856	-1.13382	I	1D	E3 ubiquitin-protein ligase	K13148|1|1e-25|115|rcu:RCOM_0598050|integrator complex subunit 11 [EC:3.1.27.-]!K11982|3|2e-07|54.7|rcu:RCOM_1031870|E3 ubiquitin-protein ligase RNF115/126 [EC:6.3.2.19]!K05283|4|5e-07|53.5|aly:ARALYDRAFT_354960|phosphatidylinositol glycan, class W [EC:2.3.-.-]	-	-	-
U14099	1003	-2.05427	-0.957451	-0.77255	I	1D	E3 ubiquitin-protein ligase	K13148|1|2e-11|67.4|rcu:RCOM_0598050|integrator complex subunit 11 [EC:3.1.27.-]!K11982|2|4e-11|66.6|zma:100383341|E3 ubiquitin-protein ligase RNF115/126 [EC:6.3.2.19]!K05283|4|5e-10|63.2|aly:ARALYDRAFT_354960|phosphatidylinositol glycan, class W [EC:2.3.-.-]	-	-	-
L10009936	1155	-3.05198	-0.805448	-1.67301	I	1D	Peptidase S10, serine carboxypeptidase	K13289|1|7e-86|315|mtr:MTR_4g021500|cathepsin A (carboxypeptidase C) [EC:3.4.16.5]!K09756|3|3e-84|310|ath:AT5G09640|serine carboxypeptidase-like 19 [EC:3.4.16.- 2.3.1.91]	-	-	-
U20881	589	3.8505	3.2038	4.5818	IV	4A	UDP-arabinopyranose mutase 3	K13379|1|9e-88|320|pop:POPTR_712863|reversibly glycosylated polypeptide/UDP-arabinopyranose mutase [EC:2.4.1.- 5.4.99.-]	-	-	-
U13831	565	-3.09045	-0.735058	-0.86566	I	1D	Calcium-dependent protein kinase	K13412|1|1e-50|196|rcu:RCOM_0685930|calcium-dependent protein kinase [EC:2.7.11.1]	-	-	-
U22902	581	-13.0712	-2.09495	-1.18759	I	1E	Calcium-dependent protein kinase	K13412|1|6e-36|147|vvi:100262413|calcium-dependent protein kinase [EC:2.7.11.1]	-	-	-
L10036533	2088	4.46004	4.41893	2.33597	IV	4A	Leucine-rich repeat protein kinase family protein	K13415|1|1e-32|140|ath:AT4G39400|protein brassinosteroid insensitive 1 [EC:2.7.10.1 2.7.11.1]!K08286|4|1e-31|136|ath:AT4G28490|protein-serine/threonine kinase [EC:2.7.11.-]	-	-	-
U13989	3710	2.44436	2.49223	1.61497	I	1B	Brassinosteroid insensitive 1	K13415|1|9e-138|489|ath:AT4G39400|protein brassinosteroid insensitive 1 [EC:2.7.10.1 2.7.11.1]	-	-	-
L10038720	2370	3.12095	4.9088	2.01405	IV	4A	G-type lectin S-receptor-like serine/threonine-protein kinase RLK1	K13416|1|3e-54|212|aly:ARALYDRAFT_491347|brassinosteroid insensitive 1-associated receptor kinase 1 [EC:2.7.10.1 2.7.11.1]!K13417|2|3e-54|211|aly:ARALYDRAFT_899604|somatic embryogenesis receptor kinase 4 [EC:2.7.10.1 2.7.11.1]!K13418|5|1e-53|210|aly:ARALYDRAFT_895025|somatic embryogenesis receptor kinase 1 [EC:2.7.10.1 2.7.11.1]	-	-	-
L10064034	2421	4.29498	2.47995	1.73841	I	1B	G-type lectin S-receptor-like serine/threonine-protein kinase RLK1	K13416|1|4e-60|231|rcu:RCOM_1534760|brassinosteroid insensitive 1-associated receptor kinase 1 [EC:2.7.10.1 2.7.11.1]!K13418|2|4e-60|231|rcu:RCOM_0186340|somatic embryogenesis receptor kinase 1 [EC:2.7.10.1 2.7.11.1]!K13417|5|2e-59|229|ath:AT2G13790|somatic embryogenesis receptor kinase 4 [EC:2.7.10.1 2.7.11.1]	-	-	-
L10064019	2391	3.35911	2.23895	2.75101	IV	4A	G-type lectin S-receptor-like serine/threonine-protein kinase RLK1	K13417|1|2e-58|225|aly:ARALYDRAFT_899604|somatic embryogenesis receptor kinase 4 [EC:2.7.10.1 2.7.11.1]!K13418|3|1e-56|219|aly:ARALYDRAFT_895025|somatic embryogenesis receptor kinase 1 [EC:2.7.10.1 2.7.11.1]	-	-	-
L10017057	2346	0.883911	1.0319	-2.4677	III	3B	G-type lectin S-receptor-like serine/threonine-protein kinase RLK1	K13418|1|1e-55|216|aly:ARALYDRAFT_895025|somatic embryogenesis receptor kinase 1 [EC:2.7.10.1 2.7.11.1]!K04733|3|2e-55|216|ath:AT5G38990|interleukin-1 receptor-associated kinase 4 [EC:2.7.11.1]!K13416|4|1e-54|213|rcu:RCOM_1534760|brassinosteroid insensitive 1-associated receptor kinase 1 [EC:2.7.10.1 2.7.11.1]	-	-	-
L10042931	2409	-1.82742	-2.14105	-0.756953	II	2C	G-type lectin S-receptor-like serine/threonine-protein kinase RLK1	K13418|1|1e-58|226|aly:ARALYDRAFT_895025|somatic embryogenesis receptor kinase 1 [EC:2.7.10.1 2.7.11.1]!K13417|5|1e-57|223|aly:ARALYDRAFT_899604|somatic embryogenesis receptor kinase 4 [EC:2.7.10.1 2.7.11.1]	-	-	-
L10012753	2358	2.60373	1.88188	0.812412	I	1A	G-type lectin S-receptor-like serine/threonine-protein kinase RLK1	K13418|1|6e-56|217|aly:ARALYDRAFT_895025|somatic embryogenesis receptor kinase 1 [EC:2.7.10.1 2.7.11.1]!K04733|3|8e-56|217|ath:AT5G38990|interleukin-1 receptor-associated kinase 4 [EC:2.7.11.1]!K13416|4|7e-55|214|aly:ARALYDRAFT_491347|brassinosteroid insensitive 1-associated receptor kinase 1 [EC:2.7.10.1 2.7.11.1]	-	-	-
U21906	263	2.13323	2.23895	1.46449	I	1B	Cysteine-rich receptor-like protein kinase 10-like	K13418|1|8e-06|46.2|vvi:100247683|somatic embryogenesis receptor kinase 1 [EC:2.7.10.1 2.7.11.1]	-	-	-
L10062951	3126	4.80028	3.39941	2.32548	IV	4A	Leucine-rich repeat	K13420|1|4e-60|231|ath:AT5G46330|LRR receptor-like serine/threonine-protein kinase FLS2 [EC:2.7.11.1]	-	-	-
U13635	438	-3.68801	-3.54241	0.00505746	I	1E	Leucine-rich repeat receptor-like protein kinase At5g49770-like	K13420|1|7e-07|50.4|sbi:SORBI_06g028760|LRR receptor-like serine/threonine-protein kinase FLS2 [EC:2.7.11.1]!K13415|2|3e-06|48.5|vvi:100252647|protein brassinosteroid insensitive 1 [EC:2.7.10.1 2.7.11.1]	-	-	-
U16457	1577	2.57251	2.40401	2.47538	IV	4A	LRR receptor-like serine/threonine-protein kinase	K13420|1|7e-46|182|sbi:SORBI_06g028760|LRR receptor-like serine/threonine-protein kinase FLS2 [EC:2.7.11.1]	-	-	-
U18427	709	-3.59072	-1.80545	-1.28712	I	1D	Leucine-rich repeat receptor-like protein kinase IMK3	K13420|1|8e-20|94.7|rcu:RCOM_0633880|LRR receptor-like serine/threonine-protein kinase FLS2 [EC:2.7.11.1]!K00924|2|9e-19|91.3|aly:ARALYDRAFT_476729|[EC:2.7.1.-]!K13415|3|9e-19|91.3|osa:4324691|protein brassinosteroid insensitive 1 [EC:2.7.10.1 2.7.11.1]	-	-	-
L10048151	1008	-12.7738	-2.54241	-0.623687	I	1E	Helix-loop-helix DNA-binding domain	K13422|1|1e-12|72.0|ppp:PHYPADRAFT_164647|transcription factor MYC2	-	-	-
L10049848	1026	-1.41821	0.264942	-2.40998	III	3B	Helix-loop-helix DNA-binding domain	K13422|1|2e-12|71.2|gmx:100790168|transcription factor MYC2	-	-	-
L10019078	2667	-3.54296	-2.45495	0.111973	I	1E	Calcium-binding EF-hand	K13447|1|0.0|1085|vvi:100262614|respiratory burst oxidase [EC:1.6.3.- 1.11.1.-]	-	-	-
L10001299	1674	-2.18682	-1.80545	0.478675	I	1D	Cytochrome b245, heavy chain	K13447|1|3e-25|115|ppp:PHYPADRAFT_206166|respiratory burst oxidase [EC:1.6.3.- 1.11.1.-]	-	-	-
U24649	394	0.572514	-0.220485	3.30427	III	3A	Calcium-binding protein CML28	K13448|1|1e-08|56.2|osa:4351825|calcium-binding protein CML	-	-	-
U4839	1143	-2.48638	-1.39382	-1.61351	I	1D	Calmodulin-like protein 5	K13448|1|1e-77|287|vvi:100254364|calcium-binding protein CML	-	-	-
U2171	802	-2.85933	-1.62674	-1.73191	I	1D	Calcium-binding protein CML41-like	K13448|1|2e-59|226|rcu:RCOM_0411620|calcium-binding protein CML	-	-	-
U7500	605	0.771418	2.327	1.05342	II	2A	Calcium-binding protein CML15	K13448|1|2e-67|252|pop:POPTR_658975|calcium-binding protein CML	-	-	-
L10059284	588	2.34334	3.40401	0.854233	I	1B	Calcium-binding EF-hand	K13448|1|3e-14|76.3|ath:AT1G05990|calcium-binding protein CML	-	-	-
L10030371	567	-2.24625	-1.32926	-1.60642	I	1D	Calcium-binding EF-hand	K13448|1|3e-47|186|vvi:100263254|calcium-binding protein CML	-	-	-
C2988.1	513	-2.25191	-2.41688	-0.318832	I	1E	Calcium-binding protein CML41-like	K13448|1|5e-06|48.1|aly:ARALYDRAFT_903714|calcium-binding protein CML	-	-	-
U1498	815	2.13829	2.62962	1.10135	I	1B	Calcium ion binding protein	K13448|1|7e-14|75.5|ath:AT1G05990|calcium-binding protein CML	-	-	-
L10046914	2166	2.6429	2.94944	2.36261	IV	4A	Disease resistance protein RPP12	K13457|1|3e-62|238|vvi:100252764|disease resistance protein RPM1	-	-	-
L10045633	1026	-2.60502	-1.17468	-1.82502	I	1D	Phospholipid/glycerol acyltransferase	K13513|1|1e-154|543|vvi:100248731|lysocardiolipin and lysophospholipid acyltransferase [EC:2.3.1.- 2.3.1.51]	-	-	-
L10020646	1911	-5.27993	-2.27634	-1.60982	I	1E	Glycosyl transferase, group 1	K13679|1|0.0|942|vvi:100243677|granule-bound starch synthase [EC:2.4.1.242]	-	-	-
C5801.1	2692	-3.764	-1.69879	-1.94581	I	1D	Glucomannan 4-beta-mannosyltransferase 9	K13680|1|0.0|978|vvi:100259738|beta-mannan synthase [EC:2.4.1.32]	-	-	-
U4618	582	-1.39327	-0.925742	-2.00203	III	3B	Glucomannan 4-beta-mannosyltransferase 9-like	K13680|1|6e-09|58.2|vvi:100259738|beta-mannan synthase [EC:2.4.1.32]	-	-	-
C1335.1	2012	3.24154	2.07817	1.83707	I	1B	Galactoside 2-alpha-L-fucosyltransferase	K13681|1|2e-159|560|vvi:100243671|xyloglucan fucosyltransferase [EC:2.4.1.-]	-	-	-
L10008471	1662	-3.7005	-1.41313	-0.187588	I	1D	Bifunctional 3-dehydroquinate dehydratase/shikimate dehydrogenase, chloroplastic-like	K13832|1|0.0|721|rcu:RCOM_0556770|3-dehydroquinate dehydratase / shikimate dehydrogenase [EC:4.2.1.10 1.1.1.25]	-	-	-
L10064573	1074	-2.34378	-1.78527	-1.45062	I	1D	Choline/ethanolamine kinase	K14156|1|2e-154|543|vvi:100253952|choline/ethanolamine kinase [EC:2.7.1.32 2.7.1.82]	-	-	-
U15752	1352	1.48762	2.6375	1.78642	II	2A	Beta-1,3-galactosyltransferase sqv-2	K14413|1|4e-11|67.4|pop:POPTR_567039|beta-1,3-galactosyltransferase [EC:2.4.1.-]	-	-	-
L10026052	1599	-11.3305	-1.95745	0.0348048	I	1D	Basic-leucine zipper (bZIP) transcription factor	K14431|1|6e-174|608|pop:POPTR_1085955|transcription factor TGA	-	-	-
U13387	1593	-2.74406	-2.03091	-1.64702	I	1E	Auxin-responsive protein IAA27	K14484|1|2e-56|218|ath:AT3G23050|auxin-responsive protein IAA	-	-	-
U6169	844	-3.16445	-1.95745	-1.14911	I	1D	Auxin-responsive protein IAA14-like isoform 1	K14484|1|2e-68|256|aly:ARALYDRAFT_319024|auxin-responsive protein IAA	-	-	-
U7963	338	-13.6721	-2.39041	-0.86566	I	1E	Auxin-responsive protein IAA13	K14484|1|3e-26|114|ath:AT1G04550|auxin-responsive protein IAA	-	-	-
C3897.1	1042	-2.97181	-1.00898	-1.81986	I	1D	Auxin-responsive protein IAA29	K14484|1|4e-16|83.2|aly:ARALYDRAFT_470401|auxin-responsive protein IAA	-	-	-
C845.2	2081	-2.58882	-1.4875	-1.43418	I	1D	Auxin-responsive protein IAA11	K14484|1|4e-48|191|aly:ARALYDRAFT_470436|auxin-responsive protein IAA	-	-	-
U6513	1489	-4.73648	-2.17615	-1.10587	I	1E	Auxin-responsive protein IAA27	K14484|1|8e-56|202|ath:AT3G23050|auxin-responsive protein IAA	-	-	-
U9041	375	-2.97878	-1.60931	-1.59461	I	1D	Auxin-responsive protein IAA16	K14484|1|9e-19|89.4|aly:ARALYDRAFT_470401|auxin-responsive protein IAA	-	-	-
C610.3	1975	-4.55677	-2.54241	-1.47709	I	1E	Auxin response factor 4-like	K14486|1|1e-94|345|sbi:SORBI_09g028450|auxin response factor	-	-	-
C2160.1	802	-4.91934	-2.94295	0.13434	I	1E	Auxin response factor 4-like	K14486|1|3e-48|189|vvi:100245251|auxin response factor	-	-	-
C4818.3	2027	1.76155	0.627512	2.54033	III	3A	Indole-3-acetic acid-amido synthetase GH3.6	K14487|1|0.0|1093|rcu:RCOM_0032550|auxin responsive GH3 gene family	-	-	-
L10008357	1611	-2.92999	-3.54241	-1.10959	I	1E	Glycoside hydrolase, family 17/beta-1,3-glucanase	K14489|1|6e-17|87.4|vvi:100263145|arabidopsis histidine kinase 2/3/4 (cytokinin receptor) [EC:2.7.13.3]	-	-	-
U10875	1006	-0.985482	-0.913824	-2.04557	III	3B	Two-component sensor protein histidine protein kinase	K14492|1|9e-80|294|rcu:RCOM_1512800|two-component response regulator ARR-A family	-	-	-
U2184	527	-5.33438	-3.15908	-0.994943	I	1E	Gibberellin receptor GID1	K14493|1|2e-14|76.3|pop:POPTR_827350|gibberellin receptor GID1 [EC:3.-.-.-]	-	-	-
U6906	477	1.76843	1.58687	2.95537	III	3A	Gibberellin receptor GID1	K14493|1|2e-15|79.0|vvi:100249385|gibberellin receptor GID1 [EC:3.-.-.-]	-	-	-
L10041612	588	-13.5514	-2.33596	-2.38023	IV	4B	F-box protein SNE	K14495|1|2e-11|66.6|vvi:100245654|F-box protein GID2	-	-	-
L10006745	486	13.6004	3.68641	2.47538	IV	4A	pathogenesis-related protein STH-21-like	K14496|1|1e-06|50.8|rcu:RCOM_0847730|abscisic acid receptor PYR/PYL family	-	-	-
L10060493	459	-13.0242	-2.39041	-12.7239	IV	4B	MLP-like protein 423	K14496|1|1e-06|50.8|rcu:RCOM_0847730|abscisic acid receptor PYR/PYL family	-	-	-
U575	2923	3.8847	3.09481	2.20212	IV	4A	EIN3-binding f-box protein 4	K14515|1|0.0|912|vvi:100267990|EIN3-binding F-box protein	-	-	-
U8480	990	2.03718	1.30844	0.845327	I	1A	Ethylene-responsive transcription factor 1	K14516|1|1e-33|141|rcu:RCOM_1007740|ethylene-responsive transcription factor 1!K14517|2|4e-30|129|ath:AT5G47220|ethylene-responsive transcription factor 2!K09286|4|1e-29|127|ath:AT4G17500|EREBP-like factor	-	-	-
U2345	1297	0.923011	0.779515	2.49691	III	3A	F-box and wd40 domain protein	K14555|1|1e-10|65.9|sbi:SORBI_06g027070|U3 small nucleolar RNA-associated protein 13!K14018|3|4e-10|63.9|cme:CMC146C|phospholipase A-2-activating protein	-	-	-
C1831.1	2022	-2.42498	-0.782364	-0.608431	I	1D	Peptide/nitrate transporter	K14638|1|6e-120|429|ppp:PHYPADRAFT_189464|solute carrier family 15 (peptide/histidine transporter), member 3/4	-	-	-
U46	2216	-4.60924	-2.87449	-1.84294	I	1E	Peptide/nitrate transporter At1g59740-like	K14638|1|7e-109|392|ppp:PHYPADRAFT_134814|solute carrier family 15 (peptide/histidine transporter), member 3/4	-	-	-
U22436	950	1.36777	2.67552	4.20142	II	2B	Early nodulin-75	K14709|1|1e-23|107|vcn:VOLCADRAFT_104214|solute carrier family 39 (zinc transporter), member 1/2/3!K01115|5|1e-18|91.3|vcn:VOLCADRAFT_99471|phospholipase D [EC:3.1.4.4]	-	-	-
U20088	1322	1.74884	2.26494	0.812412	II	2A	F-box and wd40 domain protein	K14963|1|5e-16|83.6|rcu:RCOM_0557380|COMPASS component SWD3	-	-	-
U22649	1373	-3.1544	-1.58089	-1.95697	I	1D	Trihelix transcription factor GTL1-like	K15174|1|2e-07|54.7|vvi:100254912|RNA polymerase II-associated factor 1	-	-	-
C1497.1	2699	2.19474	1.96448	1.94742	I	1A	BRG-1 associated factor	K15223|1|2e-111|401|aly:ARALYDRAFT_492627|upstream activation factor subunit UAF30	-	-	-
U4130	1476	-2.30884	-2.11211	-0.606964	I	1E	Beta-ketoacyl-coa synthase family protein	K15397|1|8e-95|345|aly:ARALYDRAFT_887345|3-ketoacyl-CoA synthase [EC:2.3.1.-]	-	-	-
L10051528	1569	-2.50684	-0.998093	0.686882	I	1D	Cytochrome P450	K15638|1|4e-110|396|ath:AT1G17060|cytochrome P450, family 72, subfamily C, polypeptide 1!K15639|3|1e-101|369|aly:ARALYDRAFT_901457|cytochrome P450, family 734, subfamily A, polypeptide 1 (PHYB activation tagged suppressor 1) [EC:1.14.-.-]!K10717|5|1e-85|315|aly:ARALYDRAFT_494132|cytokinin trans-hydroxylase	-	-	-
L10051537	1455	-2.38684	-2.54241	-1.64702	I	1E	Cytochrome P450	K15638|1|7e-102|369|ath:AT1G17060|cytochrome P450, family 72, subfamily C, polypeptide 1!K15639|3|8e-90|329|aly:ARALYDRAFT_901457|cytochrome P450, family 734, subfamily A, polypeptide 1 (PHYB activation tagged suppressor 1) [EC:1.14.-.-]!K10717|5|2e-71|268|vvi:100258332|cytokinin trans-hydroxylase	-	-	-
L10028565	2001	-2.73892	-2.42212	-1.14079	I	1E	C2 calcium-dependent membrane targeting	K15813|1|0.0|657|vvi:100259856|beta-amyrin synthase [EC:5.4.99.39]	-	-	-
C57.3	1880	-2.33438	-4.30795	0.0754468	I	1E	Beta-amyrin synthase	K15822|1|0.0|834|aly:ARALYDRAFT_316793|camelliol C synthase [EC:5.4.99.38]!K15816|3|0.0|759|aly:ARALYDRAFT_477065|lupeol synthase 1 [EC:4.2.1.128 5.4.99.41]!K15815|4|0.0|744|aly:ARALYDRAFT_895800|lupeol synthase 2 [EC:5.4.99.39 5.4.99.40 5.4.99.41]!K15821|5|0.0|706|aly:ARALYDRAFT_684149|thalianol synthase [EC:5.4.99.31]	-	-	-
L10056932	2148	-2.5301	-1.30975	-0.998685	I	1D	Glycoside hydrolase, family 3/beta-D-glucan exohydrolase-like protein	K15920|1|0.0|640|ppp:PHYPADRAFT_153961|beta-D-xylosidase 4 [EC:3.2.1.37]!K05349|5|1e-176|618|vvi:100252178|beta-glucosidase [EC:3.2.1.21]	-	-	-
L10053051	999	6.15748	6.0772	4.21613	IV	4A	2-nitropropane dioxygenase, NPD	K02371	GO:0000229;GO:0009532//plastid stroma	-	-
L10000492	432	-3.48638	-2.09495	-1.92455	I	1E	Protein kinase, catalytic domain	K04733|1|2e-16|82.4|ath:AT5G38990|interleukin-1 receptor-associated kinase 4 [EC:2.7.11.1]!K00924|2|4e-16|81.6|aly:ARALYDRAFT_486409|[EC:2.7.1.-]!K05658|5|6e-15|77.8|vvi:100262734|ATP-binding cassette, subfamily B (MDR/TAP), member 1	GO:0005618//cell wall	-	-
C3262.1	1206	3.14713	4.95942	6.63109	IV	4A	1-aminocyclopropane-1-carboxylate oxidase homolog 3	K13229|1|1e-69|261|zma:541977|2-oxoglutarate-dependent dioxygenase [EC:1.14.11.-]!K06892|2|5e-46|182|pop:POPTR_550478|!K05277|3|4e-40|163|ath:AT4G22880|leucoanthocyanidin dioxygenase [EC:1.14.11.19]	GO:0005618//cell wall	-	-
C5456.1	1691	-3.43747	-2.27938	-2.36816	IV	4B	(-)-germacrene D synthase	K12929|1|6e-115|412|rcu:RCOM_1574190|casbene synthase [EC:4.2.3.8]!K14184|4|3e-102|370|ath:AT5G23960|beta-caryophyllene/alpha-humulene synthase [EC:4.2.3.57 4.2.3.-]	GO:0005618//cell wall;GO:0043231//intracellular membrane-bounded organelle	-	-
L10009273	675	2.8286	1.84601	-0.553716	I	1A	Cupin 1	--	GO:0006351//transcription, DNA-dependent	-	-
L10005072	1005	5.27849	5.17183	0.297839	I	1B	G-type lectin S-receptor-like serine/threonine-protein kinase	--	GO:0006351//transcription, DNA-dependent;GO:0006605//protein targeting	-	-
U1554	941	-2.15238	-1.28519	-1.79821	I	1D	14 kDa proline-rich protein DC2.15	K12418|1|4e-06|50.1|cre:CHLREDRAFT_32523|fatty acid desaturase (delta-4 desaturase) [EC:1.14.19.-]	GO:0009526//plastid envelope	-	-
C1810.2	272	3.99083	2.02052	0.160336	I	1B	1-aminocyclopropane-1-carboxylate oxidase	--	GO:0009526//plastid envelope;GO:0009570//chloroplast stroma;GO:0009534//chloroplast thylakoid	-	-
U31600	243	13.2468	0.779515	4.20473	I	1C	(RS)-norcoclaurine 6-O-methyltransferase	--	GO:0009534//chloroplast thylakoid	-	-
U20944	1505	0.250586	0.97216	4.39737	III	3A	2-oxoisovalerate dehydrogenase	K00166|1|0.0|640|pop:POPTR_559310|2-oxoisovalerate dehydrogenase E1 component, alpha subunit [EC:1.2.4.4]	GO:0009534//chloroplast thylakoid	-	-
U9431	4921	-2.00111	-1.49459	-0.648279	I	1D	30S ribosomal protein S11	K03040|1|8e-156|550|vvi:4025131|DNA-directed RNA polymerase subunit alpha [EC:2.7.7.6]	GO:0009534//chloroplast thylakoid	-	-
U8516	1215	-2.18283	-0.675855	-0.969996	I	1D	24-sterol C-methyltransferase	K08242|1|0.0|681|rcu:RCOM_1599550|24-methylenesterol C-methyltransferase [EC:2.1.1.143]	GO:0009534//chloroplast thylakoid	-	-
U15496	1259	-4.26692	-2.77555	-0.811283	I	1E	Peroxidase 42	K00430|1|4e-174|608|pop:POPTR_647567|peroxidase [EC:1.11.1.7]	GO:0009534//chloroplast thylakoid;GO:0016020//membrane	-	-
U23086	810	-2.41238	-1.0761	-0.316871	I	1D	Conserved hypothetical protein	--	GO:0009535//chloroplast thylakoid membrane	-	-
L10002312	999	3.4909	5.36448	3.45627	IV	4A	2-nitropropane dioxygenase, NPD	K11517|1|4e-06|50.4|ath:AT3G14150|(S)-2-hydroxy-acid oxidase [EC:1.1.3.15]	GO:0009536//plastid	-	-
C3689.1	2025	2.13632	1.21453	1.46262	I	1A	2-hydroxyphytanoyl-CoA lyase	K12261|1|0.0|946|rcu:RCOM_0466960|2-hydroxyacyl-CoA lyase 1 [EC:4.1.-.-]	GO:0009536//plastid	-	-
C1670.1	515	-2.48638	-0.872562	-1.27874	I	1D	17.9 kDa class II heat shock protein	K13993|1|1e-59|226|rcu:RCOM_0706510|HSP20 family protein	GO:0009536//plastid	-	-
U23067	714	-2.20885	-1.39041	-0.36816	I	1D	Peptidyl-prolyl cis-trans isomerase	K03768|1|6e-92|334|rcu:RCOM_1342590|peptidyl-prolyl cis-trans isomerase B (cyclophilin B) [EC:5.2.1.8]	GO:0015934//large ribosomal subunit;GO:0016020//membrane;GO:0030312//external encapsulating structure;GO:0009536//plastid	-	-
U9012	508	2.29498	1.3341	1.67748	I	1A	12-oxophytodienoate reductase 2	K05894|1|6e-41|164|pop:POPTR_810138|12-oxophytodienoic acid reductase [EC:1.3.1.42]	GO:0016020//membrane	-	-
L10010625	2592	-2.80188	-2.72299	-0.339591	I	1E	Lipoxygenase, C-terminal	K15718|1|0.0|1439|pop:POPTR_832809|linoleate 9S-lipoxygenase [EC:1.13.11.58]	GO:0016020//membrane	-	-
L10021104	1575	-11.1299	-2.06848	-1.03558	I	1E	1-aminocyclopropane-1-carboxylate synthase	K14270|1|0.0|736|rcu:RCOM_1498780|aminotransferase	GO:0016020//membrane;GO:0043231//intracellular membrane-bounded organelle	-	-
L10057899	987	14.032	4.77198	6.52666	IV	4A	Peroxidase family protein	K00430|1|5e-145|511|gmx:100807430|peroxidase [EC:1.11.1.7]	GO:0016020//membrane;GO:0044444//cytoplasmic part;GO:0043231//intracellular membrane-bounded organelle	-	-
C1483.2	5327	1.45446	0.277015	2.17498	III	3A	1-phosphatidylinositol-3-phosphate 5-kinase FAB1D-like	K00921|1|0.0|927|vvi:100254952|1-phosphatidylinositol-3-phosphate 5-kinase [EC:2.7.1.150]	GO:0030312//external encapsulating structure	-	-
L10059242	1056	2.42051	11.2129	14.7127	IV	4A	Chitinase II	K01183|1|2e-132|470|pop:POPTR_717157|chitinase [EC:3.2.1.14]	GO:0031224//intrinsic to membrane	-	-
C3019.2	1874	-5.29373	-2.06179	-2.04003	IV	4B	(-)-germacrene D synthase	K12929|1|1e-134|478|rcu:RCOM_1574190|casbene synthase [EC:4.2.3.8]!K14184|4|2e-121|434|ath:AT5G23960|beta-caryophyllene/alpha-humulene synthase [EC:4.2.3.57 4.2.3.-]	GO:0031224//intrinsic to membrane	-	-
U11107	1119	-2.42441	-1.18806	-2.42616	I	1F	36.4 kDa proline-rich protein	K14709|1|3e-09|60.5|vcn:VOLCADRAFT_104214|solute carrier family 39 (zinc transporter), member 1/2/3	GO:0031225//anchored to membrane;GO:0005576//extracellular region;GO:0005618//cell wall;GO:0031410//cytoplasmic vesicle	-	-
U13393	1374	-2.4963	-1.74026	-0.502461	I	1D	(RS)-norcoclaurine 6-O-methyltransferase	K05279|1|3e-62|236|ath:AT5G54160|flavonol 3-O-methyltransferase [EC:2.1.1.76]!K13066|4|5e-61|233|pop:POPTR_824484|caffeic acid 3-O-methyltransferase [EC:2.1.1.68]	GO:0031225//anchored to membrane;GO:0030312//external encapsulating structure	-	-
L10022813	552	5.08348	2.68641	0.812412	I	1B	2,3-dihydro-2,3-dihydroxybenzoate dehydrogenase	K13070|1|2e-43|172|osa:4335093|momilactone-A synthase [EC:1.1.1.295]!K09841|2|2e-42|169|pop:POPTR_547844|xanthoxin dehydrogenase [EC:1.1.1.288]	GO:0031225//anchored to membrane;GO:0031090//organelle membrane	-	-
C169.2	1691	-2.62388	-1.37249	-0.546042	I	1D	Cytochrome P450 71D11-like	K00517|1|2e-109|394|ath:AT3G26280| [EC:1.14.-.-]	GO:0031410//cytoplasmic vesicle	-	-
C3621.1	808	-3.806	-2.12251	-2.15935	IV	4B	1-aminocyclopropane-1-carboxylate synthase 3-like	K01762|1|2e-33|140|vvi:100258512|1-aminocyclopropane-1-carboxylate synthase [EC:4.4.1.14]	GO:0031410//cytoplasmic vesicle	-	-
U17330	389	-15.6069	-2.63552	-1.16062	I	1E	3-hydroxyisobutyryl-CoA hydrolase 3	K05605|1|1e-41|165|pop:POPTR_787000|3-hydroxyisobutyryl-CoA hydrolase [EC:3.1.2.4]	GO:0031410//cytoplasmic vesicle	-	-
L10040477	963	2.18104	3.46368	5.40649	IV	4A	Oxoglutarate/iron-dependent oxygenase	K05933|1|3e-149|526|vvi:100232928|aminocyclopropanecarboxylate oxidase [EC:1.14.17.4]	GO:0031410//cytoplasmic vesicle;GO:0031090//organelle membrane;GO:0009536//plastid	-	-
C5709.3	290	2.89444	2.58687	0.13434	I	1B	DUF26 domain-containing protein 1	--	GO:0043231//intracellular membrane-bounded organelle	-	-
U15475	1028	-2.31368	-1.92989	-1.43937	I	1D	Germin-like protein subfamily 2 member 4	--	GO:0043231//intracellular membrane-bounded organelle	-	-
L10054368	1113	-2.20008	-0.928304	-1.14695	I	1D	2-oxoacid dehydrogenase acyltransferase, catalytic domain	K00627|1|3e-88|323|smo:SELMODRAFT_227145|pyruvate dehydrogenase E2 component (dihydrolipoamide acetyltransferase) [EC:2.3.1.12]	GO:0043231//intracellular membrane-bounded organelle	-	-
U2672	827	-2.41599	-1.48677	-1.25318	I	1D	Interleukin-1 receptor-associated kinase	K00924|1|3e-14|76.6|ath:AT1G28440| [EC:2.7.1.-]!K13416|3|1e-09|61.2|aly:ARALYDRAFT_491347|brassinosteroid insensitive 1-associated receptor kinase 1 [EC:2.7.10.1 2.7.11.1]!K13420|5|2e-09|60.5|osa:4337016|LRR receptor-like serine/threonine-protein kinase FLS2 [EC:2.7.11.1]	GO:0043231//intracellular membrane-bounded organelle	-	-
U14163	1241	-11.5893	-3.6128	-1.99494	I	1E	Erecta	K00924|1|6e-61|232|ath:AT1G75820| [EC:2.7.1.-]!K13415|4|1e-58|224|sbi:SORBI_03g032990|protein brassinosteroid insensitive 1 [EC:2.7.10.1 2.7.11.1]	GO:0043231//intracellular membrane-bounded organelle	-	-
L10019772	1440	-2.35208	-0.828168	-0.520163	I	1D	Phosphoglycerate kinase	K00927|1|0.0|751|rcu:RCOM_1574580|phosphoglycerate kinase [EC:2.7.2.3]	GO:0043231//intracellular membrane-bounded organelle	-	-
C3281.3	2322	2.51362	1.71183	0.594821	I	1A	Inorganic phosphate transporter 1-4	K08176|1|0.0|948|pop:POPTR_831623|MFS transporter, PHS family, inorganic phosphate transporter	GO:0043231//intracellular membrane-bounded organelle	-	-
L10059426	645	-2.91934	-2.44288	-1.09448	I	1E	3'-5' exonuclease	K10900	GO:0043231//intracellular membrane-bounded organelle	-	-
C3341.2	1861	-2.16445	-2.00776	-2.39704	IV	4B	(-)-germacrene D synthase	K12929|1|1e-116|418|rcu:RCOM_1574190|casbene synthase [EC:4.2.3.8]!K14184|4|7e-101|365|ath:AT5G23960|beta-caryophyllene/alpha-humulene synthase [EC:4.2.3.57 4.2.3.-]	GO:0043231//intracellular membrane-bounded organelle	-	-
U13696	451	4.22787	2.58687	0.812412	I	1B	Hypothetical protein VITISV_041696	K13496|1|1e-33|139|ath:AT2G36780|UDP-glucosyl transferase 73C [EC:2.4.1.-]	GO:0043231//intracellular membrane-bounded organelle	-	-
U22431	1154	0.835548	0.60959	2.21451	III	3A	Choline/ethanolamine kinase	K14156|1|4e-154|541|rcu:RCOM_0962250|choline/ethanolamine kinase [EC:2.7.1.32 2.7.1.82]	GO:0043231//intracellular membrane-bounded organelle	-	-
L10024971	1797	0.250586	0.779515	4.13434	III	3A	GH3 auxin-responsive promoter	K14487|1|0.0|1022|rcu:RCOM_1154750|auxin responsive GH3 gene family	GO:0043231//intracellular membrane-bounded organelle	-	-
C5817.4	1146	2.25059	1.6124	1.55784	I	1A	Gibberellin receptor GID1	K14493|1|2e-25|114|aly:ARALYDRAFT_477795|gibberellin receptor GID1 [EC:3.-.-.-]	GO:0043231//intracellular membrane-bounded organelle	-	-
L10041893	279	-14.7969	-1.599	-2.11359	I	1F	Phytosulfokine	--	GO:0044464//cell part	-	-
U17734	1050	0.0765564	0.277015	2.64168	III	3A	Ferritin-3, chloroplastic	K00522|1|3e-101|365|rcu:RCOM_0847660|ferritin heavy chain [EC:1.16.3.1]	GO:0044464//cell part	-	-
U21158	3638	-2.69843	-1.71173	-1.66642	I	1D	125 kDa kinesin-related protein	K10398|1|0.0|1783|vvi:100255345|kinesin family member 11	GO:0044464//cell part	-	-
U8674	1857	-3.10475	-1.9914	-0.857882	I	1D	3-ketoacyl-CoA synthase	K15397|1|0.0|894|aly:ARALYDRAFT_894621|3-ketoacyl-CoA synthase [EC:2.3.1.-]	GO:0044464//cell part	-	-
L10021520	1335	2.42359	1.68749	-0.927352	I	1A	3'-N-debenzoyl-2'-deoxytaxol N-benzoyltransferase	K15400|1|1e-47|188|ath:AT5G41040|omega-hydroxypalmitate O-feruloyl transferase [EC:2.3.1.188]	GO:0044464//cell part	-	-
L10042918	2709	-11.7168	-2.26488	0.13434	I	1E	Lipoxygenase, C-terminal	K00454|1|0.0|1355|pop:POPTR_750772|lipoxygenase [EC:1.13.11.12]	-	GO:0000166//nucleotide binding;GO:0003824//catalytic activity	-
U10590	339	-3.41238	-0.483519	0.812412	I	1D	Disease resistance protein RPS5	--	-	GO:0000166//nucleotide binding;GO:0016787//hydrolase activity	-
C2924.1	2724	-2.415	-1.66144	-1.42322	I	1D	1-deoxyxylulose-5-phosphate synthase	K01662|1|0.0|1306|rcu:RCOM_0679170|1-deoxy-D-xylulose-5-phosphate synthase [EC:2.2.1.7]	-	GO:0003676//nucleic acid binding	-
U8621	1033	-1.46807	-0.5468	3.35558	III	3A	Chaperone protein dnaJ 11, chloroplast precursor	K03686|1|1e-11|68.6|rcu:RCOM_0901080|molecular chaperone DnaJ	-	GO:0003676//nucleic acid binding	-
L10051688	1455	-0.316455	0.651191	3.26587	III	3A	2-oxoisovalerate dehydrogenase	K00166|1|2e-170|597|pop:POPTR_559310|2-oxoisovalerate dehydrogenase E1 component, alpha subunit [EC:1.2.4.4]	GO:0043231//intracellular membrane-bounded organelle	GO:0003676//nucleic acid binding	-
U10993	1921	-4.29373	-2.40269	-1.92455	I	1E	L-ascorbate oxidase-like	K00423|1|0.0|961|vvi:100251280|L-ascorbate oxidase [EC:1.10.3.3]	GO:0043231//intracellular membrane-bounded organelle	GO:0003676//nucleic acid binding	-
L10051592	6966	-2.33438	-2.40491	-1.43552	I	1E	Kinesin, motor domain	K10400|1|0.0|953|vvi:100255624|kinesin family member 15	GO:0043231//intracellular membrane-bounded organelle	GO:0003676//nucleic acid binding	-
L10029050	2091	4.4054	3.15803	1.27184	I	1B	G-type lectin S-receptor-like serine/threonine-protein kinase	K13418|1|5e-14|78.2|pop:POPTR_913861|somatic embryogenesis receptor kinase 1 [EC:2.7.10.1 2.7.11.1]!K04733|2|1e-13|76.6|smo:SELMODRAFT_33807|interleukin-1 receptor-associated kinase 4 [EC:2.7.11.1]	-	GO:0003676//nucleic acid binding;GO:0016787//hydrolase activity	-
U24543	297	0.276121	-0.335962	2.98234	III	3A	Elongation factor 1-alpha	K03231|1|3e-13|70.9|aly:ARALYDRAFT_311847|elongation factor 1-alpha	-	GO:0003677//DNA binding	-
L10059034	1335	3.97851	12.8747	1.54938	I	1B	Wall-associated receptor kinase-like 1-like	K13416|1|1e-07|56.2|vvi:100253855|brassinosteroid insensitive 1-associated receptor kinase 1 [EC:2.7.10.1 2.7.11.1]!K13418|2|8e-07|53.5|vvi:100247683|somatic embryogenesis receptor kinase 1 [EC:2.7.10.1 2.7.11.1]	-	GO:0003677//DNA binding	-
C330.1	1295	-2.35947	-1.41688	-3.50952	I	1F	3-hydroxyisobutyryl-CoA hydrolase-like protein 5	K05605|1|0.0|655|pop:POPTR_551227|3-hydroxyisobutyryl-CoA hydrolase [EC:3.1.2.4]	GO:0044464//cell part	GO:0003723//RNA binding	-
L10043535	705	0.973052	2.50744	2.51285	II	2B	Lateral organ boundaries, LOB	K01955|1|4e-35|145|vvi:100262205|carbamoyl-phosphate synthase large subunit [EC:6.3.5.5]!K13944|2|3e-29|126|pop:POPTR_559669|LOB domain-containing protein 16	GO:0044444//cytoplasmic part	GO:0003774//motor activity	-
C3019.3	251	-4.25191	-3.30795	-2.43552	IV	4B	(-)-germacrene D synthase	--	-	GO:0003774//motor activity;GO:0000166//nucleotide binding	-
L10048487	1551	-2.63158	-2.04565	-1.96288	I	1E	Laccase-4	K00423|1|2e-55|215|rcu:RCOM_0657480|L-ascorbate oxidase [EC:1.10.3.3]	-	GO:0003774//motor activity;GO:0000166//nucleotide binding	-
L10019396	1890	-5.33438	-2.02784	-3.39704	IV	4B	Leucine-rich repeat	K00924|1|1e-42|173|osa:4341290|[EC:2.7.1.-]	-	GO:0003774//motor activity;GO:0000166//nucleotide binding	-
L10053415	1302	-2.59072	-0.25796	0.0494516	I	1D	Lecithin:cholesterol acyltransferase	K06129|1|9e-180|627|vvi:100260799|lysophospholipase III [EC:3.1.1.5]	GO:0043231//intracellular membrane-bounded organelle;GO:0044444//cytoplasmic part	GO:0003774//motor activity;GO:0000166//nucleotide binding	-
C5749.2	248	2.03349	1.58687	-0.79527	I	1A	LRR receptor-like serine/threonine-protein kinase GSO1-like	--	-	GO:0003824//catalytic activity	-
U18001	2395	-2.49484	-1.38276	-1.44343	I	1D	Trichome birefringence	--	-	GO:0003824//catalytic activity	-
U1456	1201	-2.93497	-1.881	-0.945387	I	1D	Caffeoylshikimate esterase	--	-	GO:0003824//catalytic activity	-
U18544	757	-2.54296	-0.483519	-0.602625	I	1D	Predicted protein	--	-	GO:0003824//catalytic activity	-
U5296	1798	0.0985827	0.853515	2.2218	III	3A	Galactose oxidase	--	-	GO:0003824//catalytic activity	-
C2523.1	307	-2.84252	-2.14648	-1.77255	I	1E	Cinnamyl alcohol dehydrogenase	K00083|1|1e-29|125|vvi:100247537|cinnamyl-alcohol dehydrogenase [EC:1.1.1.195]	-	GO:0003824//catalytic activity	-
U12181	1570	2.34695	2.19455	3.64083	IV	4A	GDSL esterase/lipase	K00514|1|3e-26|117|rcu:RCOM_1428040|zeta-carotene desaturase [EC:1.14.99.30]	-	GO:0003824//catalytic activity	-
L10024985	1512	4.59044	3.94944	1.39737	I	1B	Cytochrome P450	K00517|1|1e-168|591|ath:AT4G37370|[EC:1.14.-.-]	-	GO:0003824//catalytic activity	-
U7573	1622	-2.33438	-1.991	-1.2193	I	1D	Galacturonokinase	K00849|1|4e-177|619|vvi:100261773|galactokinase [EC:2.7.1.6]	-	GO:0003824//catalytic activity	-
U9731	476	2.16385	1.3932	1.29554	I	1A	Proline-rich 33 kDa extensin-related protein-like	K01115|1|2e-07|52.4|vcn:VOLCADRAFT_99471|phospholipase D [EC:3.1.4.4]!K15174|3|3e-06|48.5|rcu:RCOM_1489440|RNA polymerase II-associated factor 1	-	GO:0003824//catalytic activity	-
U13423	1111	-2.43035	-1.5051	-1.7774	I	1D	Extensin	K01115|1|9e-12|68.9|vcn:VOLCADRAFT_99471|phospholipase D [EC:3.1.4.4]	-	GO:0003824//catalytic activity	-
L10064872	1449	2.83555	2.29977	2.11009	IV	4A	Glycoside hydrolase, family 28	K01184|1|3e-29|128|ath:AT5G17200|polygalacturonase [EC:3.2.1.15]	-	GO:0003824//catalytic activity	-
L10006119	1182	2.39014	1.90505	3.09881	I	1C	Lipase, GDSL	K01206|1|3e-92|337|ath:AT1G67830|alpha-L-fucosidase [EC:3.2.1.51]!K00514|3|6e-27|120|rcu:RCOM_1428040|zeta-carotene desaturase [EC:1.3.5.6]	-	GO:0003824//catalytic activity	-
U27983	806	-1.68801	-0.372488	-4.83144	III	3B	Prolyl oligopeptidase family protein isoform 1	K01354|1|4e-93|338|pop:POPTR_718074|oligopeptidase B [EC:3.4.21.83]	-	GO:0003824//catalytic activity	-
L10030076	1473	1.95103	3.66704	0.335974	II	2A	1-aminocyclopropane-1-carboxylate synthase	K01762|1|0.0|723|rcu:RCOM_1688460|1-aminocyclopropane-1-carboxylate synthase [EC:4.4.1.14]	-	GO:0003824//catalytic activity	-
U11569	495	-2.30581	-1.13802	-0.930812	I	1D	Unnamed protein product	K02495|1|2e-09|59.3|vvi:100241088|oxygen-independent coproporphyrinogen III oxidase [EC:1.3.99.22]	-	GO:0003824//catalytic activity	-
U7020	603	-5.07134	-3.89291	-2.54514	IV	4B	Monothiol glutaredoxin-S6	K03676|1|2e-12|70.1|pop:POPTR_173884|glutaredoxin 3	-	GO:0003824//catalytic activity	-
U15957	411	1.81352	3.13874	4.49764	II	2B	1-aminocyclopropane-1-carboxylate oxidase	K05933|1|1e-12|69.3|vvi:100232928|aminocyclopropanecarboxylate oxidase [EC:1.14.17.4]	-	GO:0003824//catalytic activity	-
U20183	755	-2.59741	-1.44288	-4.35751	I	1F	Ethylene-responsive transcription factor ERF024-like	K09286|1|1e-21|101|ath:AT4G25490|EREBP-like factor	-	GO:0003824//catalytic activity	-
C143.2	1868	2.09335	0.794162	1.15819	I	1A	Ethylene-responsive transcription factor ABR1	K09286|1|4e-29|127|ath:AT1G43160|EREBP-like factor	-	GO:0003824//catalytic activity	-
L10046134	1155	-2.13128	-1.30795	-0.793309	I	1D	Fatty acid desaturase, type 1	K10256|1|0.0|689|vvi:100258789|omega-6 fatty acid desaturase (delta-12 desaturase) [EC:1.14.19.-]	-	GO:0003824//catalytic activity	-
U11327	337	0.642903	3.47995	13.83	II	2B	Momilactone A synthase	K13070|1|6e-09|56.6|osa:4335093|momilactone-A synthase [EC:1.1.1.295]!K09841|2|1e-08|55.5|sbi:SORBI_01g003880|xanthoxin dehydrogenase [EC:1.1.1.288]	-	GO:0003824//catalytic activity	-
L10043445	834	-2.29373	-1.67992	-0.737785	I	1D	Tropinone reductase-like 1	K13070|1|9e-79|291|osa:4335093|momilactone-A synthase [EC:1.1.1.295]!K09841|2|5e-66|249|pop:POPTR_547844|xanthoxin dehydrogenase [EC:1.1.1.288]	-	GO:0003824//catalytic activity	-
U3828	1196	-4.55677	-2.9332	-2.73778	IV	4B	1-aminocyclopropane-1-carboxylate oxidase homolog 1	K13229|1|2e-78|290|zma:541977|2-oxoglutarate-dependent dioxygenase [EC:1.14.11.-]!K06892|2|3e-48|190|pop:POPTR_550478|!K05933|3|2e-38|157|pop:POPTR_552732|aminocyclopropanecarboxylate oxidase [EC:1.14.17.4]!K05278|4|8e-38|155|vvi:100249002|flavonol synthase [EC:1.14.11.23]	-	GO:0003824//catalytic activity	-
L10037576	1089	2.08348	3.68641	4.98234	IV	4A	1-aminocyclopropane-1-carboxylate oxidase	K13229|1|7e-72|269|zma:541977|2,4-dihydroxy-1,4-benzoxazin-3-one-glucoside dioxygenase [EC:1.14.20.2]!K06892|2|2e-35|147|pop:POPTR_550478|!K05278|3|9e-32|135|pop:POPTR_828087|flavonol synthase [EC:1.14.11.23]	-	GO:0003824//catalytic activity	-
U22406	1257	-2.12969	-0.740492	-1.23388	I	1D	Leucine-rich repeat protein kinase family protein	K13415|1|2e-39|160|sbi:SORBI_03g032990|protein brassinosteroid insensitive 1 [EC:2.7.10.1 2.7.11.1]	-	GO:0003824//catalytic activity	-
L10013400	2940	-5.16445	-2.70591	-1.57991	I	1E	Leucine-rich repeat	K13415|1|3e-87|322|pop:POPTR_562744|protein brassinosteroid insensitive 1 [EC:2.7.10.1 2.7.11.1]	-	GO:0003824//catalytic activity	-
L10058817	1008	1.45528	1.88154	3.10139	III	3A	DNA-binding WRKY	K13424|1|1e-26|119|pop:POPTR_577093|WRKY transcription factor 33	-	GO:0003824//catalytic activity	-
L10044394	531	4.54704	3.65398	3.67039	IV	4A	DNA-binding WRKY	K13424|1|5e-24|108|aly:ARALYDRAFT_482857|WRKY transcription factor 33!K13423|5|2e-23|106|ath:AT2G30250|WRKY transcription factor 25	-	GO:0003824//catalytic activity	-
U21184	1700	1.11308	0.543075	2.15724	III	3A	Transport inhibitor response 1	K14485|1|0.0|888|rcu:RCOM_0556140|transport inhibitor response 1	-	GO:0003824//catalytic activity	-
L10049608	2946	-2.24245	-1.72572	-1.33118	I	1D	Glycoside hydrolase, family 5/endo-1,4-beta-mannosidase	K15271|1|4e-103|374|rcu:RCOM_1095670|ATP-dependent DNA helicase HFM1/MER3 [EC:3.6.4.12]!K15078|3|8e-79|293|vvi:100250139|structure-specific endonuclease subunit SLX1 [EC:3.6.1.-]	-	GO:0003824//catalytic activity	-
U21476	1862	-4.16445	-0.41313	-2.18759	I	1F	Receptor-like serine/threonine-protein kinase NCRK-like	K13430|1|2e-58|224|zma:100283091|serine/threonine-protein kinase PBS1 [EC:2.7.11.1]	GO:0009532//plastid stroma	GO:0003824//catalytic activity	-
C3342.1	938	2.53171	2.92297	4.10433	IV	4A	1-amino-cyclopropane-1-carboxylic acid oxidase 3	K05933|1|2e-148|522|pop:POPTR_568162|aminocyclopropanecarboxylate oxidase [EC:1.14.17.4]	GO:0009536//plastid	GO:0003824//catalytic activity	-
U1281	376	-2.82742	-4.39041	-2.06206	IV	4B	GDSL esterase/lipase EXL3	--	GO:0043231//intracellular membrane-bounded organelle	GO:0003824//catalytic activity	-
U13200	1158	-4.10305	-5.92092	-2.83966	IV	4B	Peroxidase 64	K00430|1|3e-153|539|pop:POPTR_550845|peroxidase [EC:1.11.1.7]	GO:0043231//intracellular membrane-bounded organelle	GO:0003824//catalytic activity	-
C2426.5	2183	-3.33438	-4.06179	-1.64702	I	1E	(3S,6E)-nerolidol synthase 1, chloroplastic-like	K15086|1|0.0|726|vvi:100256887|(3S)-linalool synthase [EC:4.2.3.25]	GO:0043231//intracellular membrane-bounded organelle	GO:0003824//catalytic activity	-
U13404	1427	-2.48638	-4.39041	-1.99494	I	1E	LRR receptor-like serine/threonine-protein kinase	K00924|1|1e-58|225|aly:ARALYDRAFT_313416|[EC:2.7.1.-]	GO:0043231//intracellular membrane-bounded organelle;GO:0044444//cytoplasmic part	GO:0003824//catalytic activity	-
U5361	255	2.25059	0.194552	-0.53906	I	1A	LRR receptor-like serine/threonine-protein kinase	--	GO:0044444//cytoplasmic part;GO:0043231//intracellular membrane-bounded organelle	GO:0003824//catalytic activity	-
L10046610	1581	3.33805	9.7827	-0.187588	I	1B	Flavin-containing monooxygenase-like	K11816|1|5e-13|74.3|rcu:RCOM_1023930|YUCCA family monooxygenase [EC:1.14.13.-]	GO:0044464//cell part	GO:0003824//catalytic activity	-
L10007251	1113	3.15748	4.06492	7.0904	IV	4A	1-aminocyclopropane-1-carboxylate oxidase homolog 1-like	K13229|1|2e-72|270|zma:541977|2,4-dihydroxy-1,4-benzoxazin-3-one-glucoside dioxygenase [EC:1.14.20.2]!K06892|2|2e-47|187|pop:POPTR_550478|!K05277|3|3e-43|174|mtr:MTR_5g011250|leucoanthocyanidin dioxygenase [EC:1.14.11.19]	-	GO:0003824//catalytic activity;GO:0016209//antioxidant activity;GO:0043169//cation binding	-
U17776	1052	-2.58186	-1.35799	0.420406	I	1D	Triose phosphate/phosphate translocator, chloroplastic	K15283|1|2e-145|512|aly:ARALYDRAFT_494366|solute carrier family 35, member E1	GO:0042579//microbody	GO:0003824//catalytic activity;GO:0032559	-
U2917	2014	-3.35333	-2.08442	-1.27625	I	1E	3-epi-6-deoxocathasterone 23-monooxygenase	K12637|1|0.0|713|pop:POPTR_802964|cytochrome P450, family 90, subfamily C, polypeptide 1 [EC:1.14.-.-]	-	GO:0003824//catalytic activity;GO:0046914//transition metal ion binding	-
C996.1	1987	-5.20642	-2.58867	-2.65595	IV	4B	(E,E)-alpha-farnesene synthase	K12742|1|5e-116|416|pop:POPTR_1111628|isoprene synthase [EC:4.2.3.27]!K07385|2|2e-104|377|ath:AT3G25830|1,8-cineole synthase [EC:4.2.3.-]!K12467|4|4e-103|373|ath:AT3G25810|myrcene/ocimene synthase [EC:4.2.3.15]	-	GO:0003824//catalytic activity;GO:0046914//transition metal ion binding	-
L10002659	1410	-11.4051	-1.33596	0.911948	I	1D	Crotonase, core	K01661|1|5e-150|529|vvi:100246470|naphthoate synthase [EC:4.1.3.36]	-	GO:0004091//carboxylesterase activity	-
U20048	1173	-2.78894	-1.19247	-0.0314684	I	1D	Thioredoxin	K03671|1|1e-10|65.1|sbi:SORBI_09g024960|thioredoxin 1	-	GO:0004091//carboxylesterase activity	-
U16541	1854	-2.01593	-0.909556	-1.0432	I	1D	Conserved hypothetical protein	K12616|1|1e-08|59.7|rcu:RCOM_0820360|enhancer of mRNA-decapping protein 4!K01115|2|3e-07|55.1|vcn:VOLCADRAFT_99471|phospholipase D [EC:3.1.4.4]!K15174|3|4e-06|51.2|rcu:RCOM_1489440|RNA polymerase II-associated factor 1!K14709|4|5e-06|47.8|vcn:VOLCADRAFT_104214|solute carrier family 39 (zinc transporter), member 1/2/3	-	GO:0004091//carboxylesterase activity	-
L10045161	2697	-3.28783	-1.97791	-1.71483	I	1D	LRR receptor-like serine/threonine-protein kinase	K13416|1|2e-67|256|ath:AT4G33430|brassinosteroid insensitive 1-associated receptor kinase 1 [EC:2.7.10.1 2.7.11.1]!K04733|3|1e-65|250|ath:AT5G38990|interleukin-1 receptor-associated kinase 4 [EC:2.7.11.1]!K13417|4|2e-65|249|ath:AT2G13790|somatic embryogenesis receptor kinase 4 [EC:2.7.10.1 2.7.11.1]!K13418|5|5e-65|248|aly:ARALYDRAFT_895025|somatic embryogenesis receptor kinase 1 [EC:2.7.10.1 2.7.…	-	GO:0004091//carboxylesterase activity	-
L10007192	1833	-4.74941	-2.74405	-1.44134	I	1E	Leucine-rich repeat	K13418|1|1e-98|358|vvi:100247683|somatic embryogenesis receptor kinase 1 [EC:2.7.10.1 2.7.11.1]	-	GO:0004091//carboxylesterase activity	-
C2563.1	1262	-2.59579	-1.27598	-1.15043	I	1D	Conserved hypothetical protein	K15168|1|7e-12|69.7|aly:ARALYDRAFT_472815|mediator of RNA polymerase II transcription subunit 25!K14486|3|1e-11|68.6|aly:ARALYDRAFT_488981|auxin response factor	-	GO:0004091//carboxylesterase activity	-
C671.1	792	1.89444	2.68641	-0.0806724	II	2A	Rhicadhesin receptor precursor	--	GO:0005618//cell wall	GO:0004091//carboxylesterase activity	-
L10022372	843	-4.16445	-0.635523	-1.27505	I	1D	Dienelactone hydrolase	K01061|1|5e-117|418|pop:POPTR_732264|carboxymethylenebutenolidase [EC:3.1.1.45]	GO:0009536//plastid	GO:0004091//carboxylesterase activity	-
U6871	733	1.59454	3.10144	1.39737	II	2A	1-aminocyclopropane-1-carboxylate synthase	K01762|1|2e-71|266|rcu:RCOM_1688460|1-aminocyclopropane-1-carboxylate synthase [EC:4.4.1.14]	GO:0043231//intracellular membrane-bounded organelle	GO:0004091//carboxylesterase activity	-
L10027194	795	-4.62388	-1.80545	1.19944	I	1D	3-hydroxyisobutyryl-CoA hydrolase 1-like	K05605|1|1e-89|327|pop:POPTR_787000|3-hydroxyisobutyryl-CoA hydrolase [EC:3.1.2.4]	GO:0043231//intracellular membrane-bounded organelle	GO:0004091//carboxylesterase activity	-
L10054361	504	-2.29373	-0.841973	0.72495	I	1D	Ribosomal protein PSRP-3/Ycf65	--	-	GO:0004091//carboxylesterase activity;GO:0004857//enzyme inhibitor activity	-
C1886.2	2987	2.83555	2.10144	2.13434	IV	4A	Respiratory burst oxidase homolog protein D	K13447|1|0.0|1406|pop:POPTR_548137|respiratory burst oxidase [EC:1.6.3.- 1.11.1.-]	-	GO:0004091//carboxylesterase activity;GO:0004857//enzyme inhibitor activity	-
U4405	1331	2.02623	3.23323	5.98143	IV	4A	1-aminocyclopropane-1-carboxylate oxidase homolog 3	K13229|1|1e-49|195|zma:541977|2-oxoglutarate-dependent dioxygenase [EC:1.14.11.-]!K06892|2|8e-24|109|pop:POPTR_550478|!K05277|3|2e-23|107|pop:POPTR_548547|leucoanthocyanidin dioxygenase [EC:1.14.11.19]	GO:0031224//intrinsic to membrane;GO:0043231//intracellular membrane-bounded organelle	GO:0004175//endopeptidase activity	-
C372.2	1958	-3.99227	-1.81912	-1.24006	I	1D	L-ascorbate oxidase	K00423|1|1e-171|601|ath:AT1G55570|L-ascorbate oxidase [EC:1.10.3.3]	-	GO:0004180//carboxypeptidase activity	-
U4430	760	-3.20885	-2.26488	-1.23198	I	1E	Glutathione-s-transferase theta, gst	K00799|1|1e-106|383|rcu:RCOM_1599790|glutathione S-transferase [EC:2.5.1.18]	-	GO:0004180//carboxypeptidase activity	-
U11513	704	-2.39757	-1.47895	-2.13448	I	1F	Glutathione transferase GSTF3	K00799|1|1e-99|360|pop:POPTR_835035|glutathione S-transferase [EC:2.5.1.18]	-	GO:0004180//carboxypeptidase activity	-
U3985	1849	-3.87815	-1.65634	-2.30148	I	1F	Glucan endo-1,3-beta-glucosidase 12	K14489|1|1e-13|76.3|vvi:100263145|arabidopsis histidine kinase 2/3/4 (cytokinin receptor) [EC:2.7.13.3]	-	GO:0004180//carboxypeptidase activity	-
U1304	460	-5.35428	-2.4935	-2.35751	IV	4B	Gibberellin receptor GID1C	K14493|1|9e-19|90.1|vvi:100249385|gibberellin receptor GID1 [EC:3.-.-.-]	-	GO:0004180//carboxypeptidase activity	-
U2261	562	2.81827	1.70441	0.595921	I	1A	UDP-glucose 6-dehydrogenase	K00012|1|5e-55|211|vvi:100264653|UDPglucose 6-dehydrogenase [EC:1.1.1.22]	-	GO:0004497//monooxygenase activity;GO:0005506//iron ion binding	-
U18016	1546	3.60152	2.92096	2.94257	IV	4A	UDP-glucose 4-epimerase GEPI48	K01784|1|1e-172|604|aly:ARALYDRAFT_492472|UDP-glucose 4-epimerase [EC:5.1.3.2]	-	GO:0004497//monooxygenase activity;GO:0005506//iron ion binding	-
L10049940	618	2.03718	1.64741	0.63184	I	1A	Glutathione S-transferase, N-terminal	K01800|1|6e-70|261|rcu:RCOM_1299540|maleylacetoacetate isomerase [EC:5.2.1.2]	-	GO:0004497//monooxygenase activity;GO:0005506//iron ion binding	-
L10059759	2463	-2.65922	-2.19011	-0.502461	I	1E	Glycoside hydrolase, family 13, N-terminal	K02438|1|0.0|1288|pop:POPTR_1107375|glycogen operon protein GlgX [EC:3.2.1.-]	-	GO:0004497//monooxygenase activity;GO:0005506//iron ion binding	-
L10062293	816	2.60814	2.19455	2.13434	IV	4A	Tropinone reductase homolog	K08081|1|2e-109|393|rcu:RCOM_0732750|tropine dehydrogenase [EC:1.1.1.206]	-	GO:0004497//monooxygenase activity;GO:0005506//iron ion binding	-
[truncated: 2,339 more rows]
