# Supplementary material for: Genome-wide digital transcript analysis of putative fruitlet abscission related genes regulated by ethephon in litchi
Source: Front Plant Sci. 2015 Jul 7;6:502. doi: 10.3389/fpls.2015.00502 (PMC4493771; doi:10.3389/fpls.2015.00502)
Supplement: Supplementary Data Excel File 3 — List of 2730 candidate genes involved in the ethephon-promoted fruitlet abscission process by GO (FDR ≤ 0.05) and KEGG (Q-value ≤ 0.05) enrichment analysis. [file DataSheet3.XLSX]

## Sheet: 2730
Gene ID	Gene Length	Log2 radio (ETH1/CK1)	Log2 radio (ETH2/CK2)	Log2 radio (ETH3/CK3)	Group	Cluster	Annotation	KO_id	Go-CellularComponent	GO-MolecularFunction	GO-BiologicalProcess
C1016.2	3155	0.766836	1.07908	2.4392	III	3A	Beta-galactosidase	K12309|1|0.0|1142|aly:ARALYDRAFT_485655|beta-galactosidase [EC:3.2.1.23]!K01190|3|6e-66|250|cme:CMP078C|beta-galactosidase [EC:3.2.1.23]	-	-	-
C1019.2	1766	2.20478	1.20273	-0.329607	I	1A	Quinate O-hydroxycinnamoyltransferase/shikimate O-hydroxycinnamoyltransferase	K13065|1|0.0|759|pop:POPTR_554899|shikimate O-hydroxycinnamoyltransferase [EC:2.3.1.133]	GO:0031410//cytoplasmic vesicle	GO:0004553//hydrolase activity, hydrolyzing O-glycosyl compounds	GO:0044238//primary metabolic process
C1027.1	996	3.15748	3.94944	0.0348048	I	1B	Epoxide hydrolase 2	--	-	GO:0003677//DNA binding;GO:0001071//nucleic acid binding transcription factor activity	GO:0010467//gene expression
C1059.1	789	1.65867	2.00191	2.13434	II	2B	Glutathione S-transferase	K00799|1|4e-96|348|vvi:100242434|glutathione S-transferase [EC:2.5.1.18]	-	GO:0005515//protein binding;GO:0008171//O-methyltransferase activity	GO:0006730//one-carbon metabolic process
C1072.1	1128	-2.05427	-1.37249	-1.03907	I	1D	GDSL esterase/lipase CPRD49-like	--	-	GO:0016787//hydrolase activity	GO:0044238//primary metabolic process
C1080.1	2037	-2.13768	-0.979477	-0.94658	I	1D	Zinc finger protein NUTCRACKER-like	--	GO:0005618//cell wall;GO:0031225//anchored to membrane;GO:0031090//organelle membrane;GO:0005576//extracellular region;GO:0031410//cytoplasmic vesicle	GO:0046914//transition metal ion binding;GO:0016682//oxidoreductase activity, acting on diphenols and related substances as donors, oxygen as acceptor	GO:0009826//unidimensional cell growth;GO:0008152//metabolic process
C109.1	553	-0.244622	-0.331516	3.3589	III	3A	Cytochrome c oxidase subunit 1	K02256|1|6e-64|240|ppp:PhpafMp01|cytochrome c oxidase subunit I [EC:1.9.3.1]	-	GO:0046872//metal ion binding;GO:0003824//catalytic activity	-
C109.2	534	-0.453958	0.894992	2.21096	III	3A	Cytochrome c oxidase subunit 1	K02256|1|3e-59|224|ppp:PhpafMp01|cytochrome c oxidase subunit I [EC:1.9.3.1]	GO:0043231//intracellular membrane-bounded organelle	GO:0015556//C4-dicarboxylate transmembrane transporter activity	GO:0015743//malate transport;GO:0030641//regulation of cellular pH;GO:0030001//metal ion transport
C1097.2	252	4.51362	3.32971	1.39737	I	1B	Leucine-rich repeat receptor-like protein kinase At1g35710-like	K13418|1|3e-12|67.4|pop:POPTR_913861|somatic embryogenesis receptor kinase 1 [EC:2.7.10.1 2.7.11.1]	-	GO:0048037//cofactor binding	GO:0008152//metabolic process
C1105.2	626	-4.33438	-1.95745	-2.64702	I	1F	Unnamed protein product	--	-	GO:0016740//transferase activity	-
C1153.1	811	-2.65384	-2.22049	-0.804259	I	1E	Beta-D-glucosidase	K01188|1|2e-28|123|vvi:100255282|beta-glucosidase [EC:3.2.1.21]	-	-	-
C1153.2	2092	-3.26399	-2.58972	-1.3957	I	1E	Beta-D-glucosidase	K01188|1|0.0|722|vvi:100255282|beta-glucosidase [EC:3.2.1.21]	-	-	-
C1160.1	1558	-3.69497	-2.35375	-1.38553	I	1E	UDP-glycosyltransferase 83A1	K13692|1|2e-59|227|vvi:100252177|UDP-glucose:(indol-3-yl)acetate beta-D-glucosyltransferase [EC:2.4.1.121]!K13030|3|2e-53|208|sbi:SORBI_01g001220|cyanohydrin beta-glucosyltransferase [EC:2.4.1.85]!K13691|4|2e-53|207|vvi:100243330|pathogen-inducible salicylic acid glucosyltransferase [EC:2.4.1.-]	-	GO:0016709//oxidoreductase activity, acting on paired donors, with incorporation or reduction of molecular oxygen, NADH or NADPH as one donor, and incorporation of one atom of oxygen;GO:0005506//iron ion binding	GO:0008152//metabolic process
C1170.1	686	-1.62388	-1.22049	2.04945	III	3A	Peroxidase 4-like	K00430|1|2e-100|362|pop:POPTR_729244|peroxidase [EC:1.11.1.7]	GO:0009523//photosystem II;GO:0009534//chloroplast thylakoid	GO:0046872//metal ion binding;GO:0016628//oxidoreductase activity, acting on the CH-CH group of donors, NAD or NADP as acceptor	GO:0044237//cellular metabolic process
C1248.3	2848	-3.41478	-1.92249	-0.985054	I	1D	Beta-galactosidase 3-like	K12309|1|0.0|971|ath:AT3G52840|beta-galactosidase [EC:3.2.1.23]!K01190|3|2e-67|255|cme:CMP078C|beta-galactosidase [EC:3.2.1.23]	-	-	-
C126.3	1862	-3.16445	-1.93669	-1.35751	I	1D	Amidase C869.01-like isoform 2	K02433|1|2e-31|135|cre:CHLREDRAFT_188401|aspartyl-tRNA(Asn)/glutamyl-tRNA (Gln) amidotransferase subunit A [EC:6.3.5.6 6.3.5.7]	-	GO:0016491//oxidoreductase activity	GO:0008152//metabolic process
C1312.3	396	4.6429	1.401	1.9417	I	1A	Mitochondrial chaperone BCS1	K08900|1|9e-23|102|sbi:SORBI_09g030330|mitochondrial chaperone BCS1!K13120|3|2e-20|95.1|vvi:100263357|protein FAM32A	-	GO:0004713//protein tyrosine kinase activity;GO:0032559	GO:0006464//protein modification process
C1318.2	1842	-2.56499	-2.37104	-2.23968	IV	4B	COBRA-like protein 4	--	-	-	GO:0006351//transcription, DNA-dependent;GO:0009743//response to carbohydrate stimulus
C1335.1	2012	3.24154	2.07817	1.83707	I	1B	Galactoside 2-alpha-L-fucosyltransferase	K13681|1|2e-159|560|vvi:100243671|xyloglucan fucosyltransferase [EC:2.4.1.-]	-	-	-
C1360.2	679	-1.74941	-2.58306	-0.702161	II	2C	Beta-1,3-N-Acetylglucosaminyltransferase family protein	--	-	GO:0016740//transferase activity	-
C1375.5	666	2.76155	3.45194	1.34293	I	1B	NAD(P)H:quinone oxidoreductase	--	GO:0009532//plastid stroma;GO:0009526//plastid envelope;GO:0009534//chloroplast thylakoid;GO:0005576//extracellular region	GO:0000166//nucleotide binding;GO:0008943	GO:0009314//response to radiation;GO:0010038//response to metal ion;GO:0019318//hexose metabolic process;GO:0015977//carbon fixation;GO:0034285;GO:0006950//response to stress
C1411.11	2499	2.60814	2.36448	0.996837	I	1B	G-type lectin S-receptor-like serine/threonine-protein kinase	K00924|1|4e-40|114|ath:AT1G75820| [EC:2.7.1.-]!K04733|5|1e-30|132|rcu:RCOM_1720970|interleukin-1 receptor-associated kinase 4 [EC:2.7.11.1]	GO:0031224//intrinsic to membrane;GO:0009536//plastid	GO:0005488//binding	GO:0019941//modification-dependent protein catabolic process;GO:0016579//protein deubiquitination;GO:0006886//intracellular protein transport;GO:0010638//positive regulation of organelle organization
C1417.1	900	2.03486	2.05037	2.70858	IV	4A	Tropinone reductase homolog	K08081|1|1e-108|390|rcu:RCOM_0732750|tropine dehydrogenase [EC:1.1.1.206]	GO:0031090//organelle membrane	GO:0016209//antioxidant activity;GO:0005506//iron ion binding;GO:0003824//catalytic activity	GO:0042743//hydrogen peroxide metabolic process;GO:0006950//response to stress
C1417.2	894	3.59358	4.42337	0.660409	I	1B	Tropinone reductase homolog	K08081|1|8e-93|337|rcu:RCOM_0732750|tropine dehydrogenase [EC:1.1.1.206]	GO:0044424//intracellular part	GO:0005506//iron ion binding;GO:0003824//catalytic activity;GO:0016209//antioxidant activity	GO:0008152//metabolic process;GO:0006950//response to stress
C1417.3	1129	1.89553	2.53851	-0.325091	II	2A	Tropinone reductase homolog	K08081|1|5e-98|355|rcu:RCOM_0732750|tropine dehydrogenase [EC:1.1.1.206]	GO:0009536//plastid	GO:0015922	GO:0019359
C1417.4	418	3.83125	4.15054	-0.0620567	I	1B	Tropinone reductase homolog	K08081|1|2e-45|178|rcu:RCOM_0732750|tropine dehydrogenase [EC:1.1.1.206]	-	GO:0004497//monooxygenase activity;GO:0005506//iron ion binding	-
C143.2	1868	2.09335	0.794162	1.15819	I	1A	Ethylene-responsive transcription factor ABR1	K09286|1|4e-29|127|ath:AT1G43160|EREBP-like factor	-	GO:0003824//catalytic activity	-
C1431.2	1836	-2.79381	-1.89186	-0.272979	I	1D	9-cis-epoxycarotenoid dioxygenase	K11159|1|0.0|947|vvi:100232972|carotenoid cleavage dioxygenase	GO:0043231//intracellular membrane-bounded organelle;GO:0016020//membrane	GO:0004672//protein kinase activity;GO:0019899//enzyme binding	-
C1440.1	3186	-2.12277	-1.6939	-1.17831	I	1D	Homeobox-leucine zipper protein ATHB-15-like isoform 1	K09338|1|0.0|1466|aly:ARALYDRAFT_314555|homeobox-leucine zipper protein	GO:0044424//intracellular part	GO:0016840	GO:0006558//L-phenylalanine metabolic process
C1440.3	2966	-1.76852	-1.04853	-2.01426	III	3B	Class III HD-Zip protein 8	K09338|1|0.0|1376|aly:ARALYDRAFT_491408|homeobox-leucine zipper protein	-	-	GO:0006950//response to stress
C1444.1	213	-15.4314	-2.22049	-1.87564	I	1E	Serine carboxypeptidase-like 1	K13289|1|1e-09|58.9|osa:4351908|cathepsin A (carboxypeptidase C) [EC:3.4.16.5]	-	GO:0004672//protein kinase activity;GO:0032559	GO:0006464//protein modification process
C1444.3	1119	-2.97536	-1.56056	-1.73544	I	1D	Serine carboxypeptidase-like 18	K09757|1|4e-37|153|ath:AT2G22990|serine carboxypeptidase-like 8 [EC:3.4.16.- 2.3.1.92]!K09756|2|1e-32|138|ath:AT5G09640|serine carboxypeptidase-like 19 [EC:3.4.16.- 2.3.1.91]!K13289|3|4e-31|133|zma:100381613|cathepsin A (carboxypeptidase C) [EC:3.4.16.5]	GO:0043231//intracellular membrane-bounded organelle	GO:0005488//binding;GO:0004672//protein kinase activity	-
C1444.5	667	-1.99453	-1.27938	-2.06206	III	3B	Serine carboxypeptidase-like 18	K09757|1|2e-30|130|ath:AT2G22990|serine carboxypeptidase-like 8 [EC:3.4.16.- 2.3.1.92]!K13289|2|4e-30|129|osa:4351908|cathepsin A (carboxypeptidase C) [EC:3.4.16.5]	-	GO:0004175//endopeptidase activity	GO:0019538//protein metabolic process
C1454.5	1493	1.32098	1.36448	5.9417	III	3A	Beta-fructofuranosidase, insoluble isoenzyme CWINV1	K01193|1|0.0|635|vvi:100232951|beta-fructofuranosidase [EC:3.2.1.26]	-	-	-
C1482.2	1713	1.01997	0.226974	2.57795	III	3A	Glucan endo-1,3-beta-glucosidase precursor	--	GO:0031225//anchored to membrane;GO:0043231//intracellular membrane-bounded organelle	GO:0043167//ion binding;GO:0008422//beta-glucosidase activity	GO:0044238//primary metabolic process
C1483.2	5327	1.45446	0.277015	2.17498	III	3A	1-phosphatidylinositol-3-phosphate 5-kinase FAB1D-like	K00921|1|0.0|927|vvi:100254952|1-phosphatidylinositol-3-phosphate 5-kinase [EC:2.7.1.150]	GO:0030312//external encapsulating structure	-	-
C1497.1	2699	2.19474	1.96448	1.94742	I	1A	BRG-1 associated factor	K15223|1|2e-111|401|aly:ARALYDRAFT_492627|upstream activation factor subunit UAF30	-	-	-
C1512.1	411	-2.8787	-1.54241	-0.453482	I	1D	Nitrate transporter 1.7-like	K14638|1|4e-10|60.8|vvi:100262103|solute carrier family 15 (peptide/histidine transporter), member 3/4	-	GO:0016709//oxidoreductase activity, acting on paired donors, with incorporation or reduction of molecular oxygen, NADH or NADPH as one donor, and incorporation of one atom of oxygen;GO:0005506//iron ion binding	GO:0008152//metabolic process
C153.3	914	2.48762	1.92636	0.475377	I	1A	Cytochrome P450 82A3	K00517|1|2e-62|237|ath:AT4G31940| [EC:1.14.-.-]!K05280|3|5e-32|135|aly:ARALYDRAFT_487632|flavonoid 3'-monooxygenase [EC:1.14.13.21]	GO:0016020//membrane;GO:0009536//plastid	GO:0046914//transition metal ion binding;GO:0016723//oxidoreductase activity, oxidizing metal ions, NAD or NADP as acceptor	GO:0009314//response to radiation;GO:0022900//electron transport chain
C1543.2	353	-2.48638	-1.87256	-0.728156	I	1D	NBS-LRR disease resistance protein [Dimocarpus longan]	K13457|1|3e-07|50.8|ath:AT3G07040|disease resistance protein RPM1	-	GO:0005515//protein binding;GO:0008171//O-methyltransferase activity	GO:0006730//one-carbon metabolic process
C1546.2	634	2.66337	2.25345	0.3599	I	1B	Metalloendoproteinase 1	K07761|1|2e-40|163|ath:AT1G59970|gelatinase A [EC:3.4.24.24]	GO:0044464//cell part	GO:0042626//ATPase activity, coupled to transmembrane movement of substances	-
C1551.2	2145	2.29498	-0.39041	2.8785	I	1C	Aminotransferase family protein	K00815|1|0.0|669|pop:POPTR_568851|tyrosine aminotransferase [EC:2.6.1.5]	-	-	GO:0008152//metabolic process
C1584.1	1186	1.86797	1.5521	2.00004	III	3A	Acyl-activating enzyme 16, chloroplastic	K01897|1|2e-102|370|pop:POPTR_836871|long-chain acyl-CoA synthetase [EC:6.2.1.3]	-	GO:0016741	GO:0006730//one-carbon metabolic process
C1588.2	1054	0.973052	1.10144	2.85681	III	3A	AP2/ERF domain-containing transcription factor	K09286|1|5e-29|126|ath:AT1G43160|EREBP-like factor	GO:0005618//cell wall	-	GO:0009725//response to hormone stimulus
C1600.4	628	3.03433	3.17183	3.81241	IV	4A	Polyneuridine-aldehyde esterase	K08233|1|3e-53|205|ath:AT2G23600|polyneuridine-aldehyde esterase [EC:3.1.1.78]	-	-	-
C1611.1	747	1.25059	1.77951	2.47538	III	3A	Transcription factor TGA4-like	K14431|1|3e-19|92.8|aly:ARALYDRAFT_487514|transcription factor TGA	GO:0005576//extracellular region	GO:0046914//transition metal ion binding;GO:0016682//oxidoreductase activity, acting on diphenols and related substances as donors, oxygen as acceptor	GO:0009808//lignin metabolic process
C1629.1	380	2.52005	1.58687	0.449842	I	1A	Metal tolerance protein 1	K14689|1|3e-29|124|vvi:100241107|solute carrier family 30 (zinc transporter), member 2	GO:0031224//intrinsic to membrane	GO:0017111//nucleoside-triphosphatase activity;GO:0016628//oxidoreductase activity, acting on the CH-CH group of donors, NAD or NADP as acceptor;GO:0015405;GO:0032559	GO:0006810//transport;GO:0009207
C1634.2	7526	-2.35107	-1.28519	-2.14652	I	1F	Homomeric Acetyl-CoA Carboxylase (Hom-ACCase)	K11262|1|0.0|4007|rcu:RCOM_1033990|acetyl-CoA carboxylase / biotin carboxylase [EC:6.4.1.2 6.3.4.14]	GO:0009941//chloroplast envelope	GO:0016705//oxidoreductase activity, acting on paired donors, with incorporation or reduction of molecular oxygen	GO:0006631//fatty acid metabolic process
C1634.3	2827	-2.73703	-1.72299	-2.44309	I	1F	Acetyl-CoA carboxylase 1-like	K11262|1|0.0|1375|vvi:100247288|acetyl-CoA carboxylase / biotin carboxylase [EC:6.4.1.2 6.3.4.14]	GO:0043231//intracellular membrane-bounded organelle	-	GO:0006351//transcription, DNA-dependent
C164.1	1919	-2.44456	-0.898557	-1.18759	I	1D	4-coumarate-coa ligase	K10526|1|1e-128|458|rcu:RCOM_1600450|OPC-8:0 CoA ligase 1 [EC:6.2.1.-]	-	GO:0016829//lyase activity	-
C1645.1	4480	-4.07134	-2.76481	-2.86566	IV	4B	ABC transporter C family member 4	K05666|1|0.0|689|olu:OSTLU_35503|ATP-binding cassette, subfamily C (CFTR/MRP), member 2!K05658|2|6e-64|244|aly:ARALYDRAFT_486718|ATP-binding cassette, subfamily B (MDR/TAP), member 1	-	GO:0004674//protein serine/threonine kinase activity;GO:0000166//nucleotide binding	-
C1653.1	1390	-2.80831	-0.872562	-1.43151	I	1D	Aconitate hydratase 2, mitochondrial	K01681|1|4e-07|53.9|sbi:SORBI_07g005390|aconitate hydratase 1 [EC:4.2.1.3]	-	GO:0004672//protein kinase activity;GO:0032559	GO:0006464//protein modification process
C1653.2	1222	-4.11198	-2.54241	-1.91005	I	1E	Aconitate hydratase 2, mitochondrial	K01681|1|4e-07|53.9|sbi:SORBI_07g005390|aconitate hydratase 1 [EC:4.2.1.3]	GO:0043231//intracellular membrane-bounded organelle	GO:0003677//DNA binding;GO:0001071//nucleic acid binding transcription factor activity	GO:0006351//transcription, DNA-dependent;GO:0010038//response to metal ion
C1659.1	1340	-2.60109	-1.14579	-1.79142	I	1D	Expansin 2	--	GO:0044464//cell part	-	GO:0007047//cellular cell wall organization
C1659.2	651	-2.89237	-1.94984	-2.03005	I	1F	Expansin-A1	--	GO:0044464//cell part	-	GO:0007047//cellular cell wall organization
C1659.3	1044	-5.13547	-2.5525	-2.8447	IV	4B	Expansin-A10	--	GO:0005618//cell wall;GO:0009536//plastid	GO:0003824//catalytic activity	GO:0009628//response to abiotic stimulus;GO:0023052//signaling
C1670.1	515	-2.48638	-0.872562	-1.27874	I	1D	17.9 kDa class II heat shock protein	K13993|1|1e-59|226|rcu:RCOM_0706510|HSP20 family protein	GO:0009536//plastid	-	-
C169.2	1691	-2.62388	-1.37249	-0.546042	I	1D	Cytochrome P450 71D11-like	K00517|1|2e-109|394|ath:AT3G26280| [EC:1.14.-.-]	GO:0031410//cytoplasmic vesicle	-	-
C171.1	993	-2.10384	-1.9108	-2.24648	I	1F	Phenylalanine ammonia-lyase	K10775|1|3e-142|502|vvi:100241377|phenylalanine ammonia-lyase [EC:4.3.1.24]	-	GO:0016787//hydrolase activity	-
C171.2	895	0.0960758	-0.366336	-2.40642	III	3B	Phenylalanine ammonia-lyase	K10775|1|3e-160|561|rcu:RCOM_1355480|phenylalanine ammonia-lyase [EC:4.3.1.24]	-	GO:0016879//ligase activity, forming carbon-nitrogen bonds;GO:0016811//hydrolase activity, acting on carbon-nitrogen (but not peptide) bonds, in linear amides	-
C1711.3	1614	-3.39711	-1.35799	-2.23821	I	1F	Wall-associated receptor kinase-like 20	--	GO:0043231//intracellular membrane-bounded organelle	GO:0016491//oxidoreductase activity	GO:0008152//metabolic process
C1714.1	661	-3.22674	-1.51594	-0.36391	I	1D	Photosystem I reaction center subunit VI-2, chloroplastic-like	K02695|1|4e-69|258|pop:POPTR_712066|photosystem I subunit VI	GO:0043231//intracellular membrane-bounded organelle;GO:0043234//protein complex	GO:0003690//double-stranded DNA binding;GO:0046914//transition metal ion binding;GO:0016462//pyrophosphatase activity;GO:0032559	GO:0006259//DNA metabolic process;GO:0009566//fertilization;GO:0006351//transcription, DNA-dependent
C1734.1	1963	2.55104	1.68641	2.02873	I	1C	Gibberellin receptor GID1B	K14493|1|3e-177|619|pop:POPTR_552633|gibberellin receptor GID1 [EC:3.-.-.-]	GO:0009526//plastid envelope	GO:0016491//oxidoreductase activity;GO:0051536//iron-sulfur cluster binding	-
C1734.2	1642	3.1931	1.60959	1.81241	I	1A	Gibberellin receptor GID1B	K14493|1|5e-173|605|pop:POPTR_552633|gibberellin receptor GID1 [EC:3.-.-.-]	GO:0031224//intrinsic to membrane;GO:0031410//cytoplasmic vesicle	GO:0004674//protein serine/threonine kinase activity;GO:0016628//oxidoreductase activity, acting on the CH-CH group of donors, NAD or NADP as acceptor;GO:0005515//protein binding;GO:0032559	GO:0043401//steroid hormone mediated signaling pathway;GO:0007167//enzyme linked receptor protein signaling pathway;GO:0010232//vascular transport;GO:0010051//xylem and phloem pattern formation;GO:0006464//protein modification process
C1797.3	1079	-12.4126	-1.44288	-1.43552	I	1D	Secoisolariciresinol dehydrogenase	K09841|1|2e-58|224|sbi:SORBI_01g003880|xanthoxin dehydrogenase [EC:1.1.1.288]!K13070|2|5e-58|222|osa:4335093|momilactone-A synthase [EC:1.1.1.295]	-	-	-
C1808.1	1725	-15.6281	-2.76481	-1.3959	I	1E	Carotenoid cleavage dioxygenase 8, chloroplastic	K09840|1|1e-26|119|osa:4342424|9-cis-epoxycarotenoid dioxygenase [EC:1.13.11.51]	-	GO:0005515//protein binding;GO:0008171//O-methyltransferase activity	GO:0006730//one-carbon metabolic process
C1810.1	308	3.6429	4.58687	2.39737	IV	4A	Feruloyl CoA ortho-hydroxylase 1-like	K00475|1|3e-14|74.3|aly:ARALYDRAFT_485476|naringenin 3-dioxygenase [EC:1.14.11.9]	GO:0031224//intrinsic to membrane	GO:0004871//signal transducer activity;GO:0004672//protein kinase activity;GO:0016628//oxidoreductase activity, acting on the CH-CH group of donors, NAD or NADP as acceptor;GO:0032559	GO:0006464//protein modification process;GO:0002252
C1810.2	272	3.99083	2.02052	0.160336	I	1B	1-aminocyclopropane-1-carboxylate oxidase	--	GO:0009526//plastid envelope;GO:0009570//chloroplast stroma;GO:0009534//chloroplast thylakoid	-	-
C1813.2	974	-4.68801	-1.80545	-3.27505	I	1F	UDP-glycosyltransferase 74E2	K13691|1|3e-100|362|rcu:RCOM_0100870|pathogen-inducible salicylic acid glucosyltransferase [EC:2.4.1.-]	-	GO:0046872//metal ion binding;GO:0003824//catalytic activity	-
C1821.1	703	-3.18999	-2.62857	-1.34986	I	1E	Rac-like GTP-binding protein ARAC9	K07975|1|2e-81|299|ath:AT2G44690|Rho family, other!K04392|2|3e-77|285|vvi:100242140|Ras-related C3 botulinum toxin substrate 1	GO:0043231//intracellular membrane-bounded organelle	GO:0016798//hydrolase activity, acting on glycosyl bonds	GO:0044238//primary metabolic process
C1828.1	3365	-3.12793	-1.49612	-2.09448	I	1F	Receptor protein kinase CLAVATA1 precursor	K00924|1|0.0|1037|aly:ARALYDRAFT_476729|[EC:2.7.1.-]!K08286|5|0.0|662|ath:AT4G28490|protein-serine/threonine kinase [EC:2.7.11.-]	GO:0009532//plastid stroma;GO:0009526//plastid envelope;GO:0005576//extracellular region	GO:0043169//cation binding;GO:0019203//carbohydrate phosphatase activity	GO:0006952//defense response;GO:0005982//starch metabolic process;GO:0005985//sucrose metabolic process;GO:0015977//carbon fixation
C1831.1	2022	-2.42498	-0.782364	-0.608431	I	1D	Peptide/nitrate transporter	K14638|1|6e-120|429|ppp:PHYPADRAFT_189464|solute carrier family 15 (peptide/histidine transporter), member 3/4	-	-	-
C1836.2	2420	-10.7327	-3.22049	-2.50952	IV	4B	Granule-bound starch synthase 1	K13679|1|0.0|957|vvi:100243677|granule-bound starch synthase [EC:2.4.1.242]	-	GO:0004674//protein serine/threonine kinase activity;GO:0032559	GO:0009648//photoperiodism;GO:0006464//protein modification process
C1852.1	401	2.41588	2.6375	-0.469987	I	1B	Cytochrome P450 87A3	K09587|1|1e-18|89.0|osa:4332134|cytochrome P450, family 90, subfamily B, polypeptide 1 (steroid 22-alpha-hydroxylase) [EC:1.14.13.-]	GO:0031224//intrinsic to membrane;GO:0044459//plasma membrane part;GO:0012505//endomembrane system	GO:0015294//solute:cation symporter activity	GO:0060918//auxin transport;GO:0048588//developmental cell growth;GO:0009606//tropism;GO:0010015//root morphogenesis;GO:0000904//cell morphogenesis involved in differentiation
C1852.2	228	2.74244	2.80188	0.326986	I	1B	Cytochrome P450 87A3	K09587|1|1e-08|55.8|aly:ARALYDRAFT_906393|cytochrome P450, family 90, subfamily B, polypeptide 1 (steroid 22-alpha-hydroxylase) [EC:1.14.13.-]	-	GO:0016757//transferase activity, transferring glycosyl groups	-
C188.4	1523	-3.42749	-2.22049	-0.334429	I	1E	UDP-glycosyltransferase 74E2-like	K13691|1|5e-140|495|pop:POPTR_810275|pathogen-inducible salicylic acid glucosyltransferase [EC:2.4.1.-]	-	GO:0016628//oxidoreductase activity, acting on the CH-CH group of donors, NAD or NADP as acceptor	GO:0008152//metabolic process
C188.5	942	-2.81354	-2.18732	-0.882733	I	1E	UDP-glycosyltransferase 74E2-like	K13691|1|2e-102|369|pop:POPTR_810275|pathogen-inducible salicylic acid glucosyltransferase [EC:2.4.1.-]	GO:0005576//extracellular region	GO:0046914//transition metal ion binding;GO:0016682//oxidoreductase activity, acting on diphenols and related substances as donors, oxygen as acceptor	GO:0009808//lignin metabolic process
C1886.2	2987	2.83555	2.10144	2.13434	IV	4A	Respiratory burst oxidase homolog protein D	K13447|1|0.0|1406|pop:POPTR_548137|respiratory burst oxidase [EC:1.6.3.- 1.11.1.-]	-	GO:0004091//carboxylesterase activity;GO:0004857//enzyme inhibitor activity	-
C1888.4	2118	-2.61191	-1.05056	0.119074	I	1D	Beta-hexosaminidase-like	K12373|1|0.0|901|vvi:100240836|hexosaminidase [EC:3.2.1.52]	-	-	-
C1890.1	1325	-2.07134	-1.94295	0.660409	I	1D	Thylakoid lumenal 29 kDa protein, chloroplastic-like	K00434|1|1e-150|530|pop:POPTR_864655|L-ascorbate peroxidase [EC:1.11.1.11]	GO:0009526//plastid envelope;GO:0009534//chloroplast thylakoid	GO:0043169//cation binding	-
C191.4	1079	-1.16445	-4.30795	-0.187588	II	2C	Acidic mammalian chitinase-like	K01183|1|4e-61|233|ath:AT4G19810|chitinase [EC:3.2.1.14]	GO:0005789//endoplasmic reticulum membrane	GO:0016709//oxidoreductase activity, acting on paired donors, with incorporation or reduction of molecular oxygen, NADH or NADPH as one donor, and incorporation of one atom of oxygen;GO:0000166//nucleotide binding;GO:0050662//coenzyme binding	GO:0033554//cellular response to stress;GO:0002218//activation of innate immune response;GO:0008152//metabolic process;GO:0009814//defense response, incompatible interaction
C1919.2	1778	-3.03892	-1.80545	0.0494516	I	1D	Glycogen phosphorylase	K00688|1|0.0|832|rcu:RCOM_0524530|starch phosphorylase [EC:2.4.1.1]	GO:0031224//intrinsic to membrane;GO:0031410//cytoplasmic vesicle	GO:0004674//protein serine/threonine kinase activity;GO:0016628//oxidoreductase activity, acting on the CH-CH group of donors, NAD or NADP as acceptor;GO:0005515//protein binding;GO:0032559	GO:0043401//steroid hormone mediated signaling pathway;GO:0007167//enzyme linked receptor protein signaling pathway;GO:0010232//vascular transport;GO:0010051//xylem and phloem pattern formation;GO:0006464//protein modification process
C1943.1	531	-3.66695	-1.39981	-1.33443	I	1D	Histone H4	K11254|1|2e-53|206|aly:ARALYDRAFT_481787|histone H4	GO:0031410//cytoplasmic vesicle	GO:0016491//oxidoreductase activity;GO:0005506//iron ion binding	-
C1970.1	762	-3.33438	-1.05056	-0.888027	I	1D	Sodium-bile acid cotransporter	K03453|1|5e-42|164|ppp:PHYPADRAFT_138930|bile acid:Na+ symporter, BASS family	-	GO:0008483//transaminase activity;GO:0048037//cofactor binding	GO:0031669//cellular response to nutrient levels
C1979.1	1595	-2.77621	-1.45049	-1.02481	I	1D	Acetyl-CoA-benzylalcohol acetyltransferase-like	K13065|1|5e-23|107|sbi:SORBI_06g021640|shikimate O-hydroxycinnamoyltransferase [EC:2.3.1.133]	-	GO:0003677//DNA binding	GO:0006351//transcription, DNA-dependent
C1995.2	1054	-2.22335	-1.37249	0.259871	I	1D	Carboxylesterase 0-like	K14493|1|2e-28|124|ppp:PHYPADRAFT_118478|gibberellin receptor GID1 [EC:3.-.-.-]	-	GO:0005488//binding;GO:0004672//protein kinase activity	-
C2007.3	1743	-2.73214	-2.02118	-1.32509	I	1E	Methyltransferase PMT14	--	GO:0016020//membrane	GO:0015562//efflux transmembrane transporter activity;GO:0016887//ATPase activity;GO:0005488//binding	GO:0009630//gravitropism;GO:0043479;GO:0009639//response to red or far red light;GO:0009734//auxin mediated signaling pathway;GO:0032535;GO:0009926//auxin polar transport;GO:0048528//post-embryonic root development;GO:0048437//floral organ development
C2078.3	1384	-3.86489	-4.74405	-0.602625	I	1E	Jasmonate ZIM domain-containing protein	K13464|1|1e-55|214|pop:POPTR_712551|jasmonate ZIM domain-containing protein	GO:0044459//plasma membrane part;GO:0031224//intrinsic to membrane	GO:0015563;GO:0005372//water transmembrane transporter activity;GO:0015103//inorganic anion transmembrane transporter activity	GO:0015698//inorganic anion transport;GO:0010036//response to boron-containing substance
C2099.2	3575	-3.01245	-1.32411	-1.78798	I	1D	Guanine nucleotide-binding protein subunit beta-2-like	K04536|1|0.0|730|pop:POPTR_712950|guanine nucleotide binding protein (G protein), beta 1	GO:0005576//extracellular region	GO:0016491//oxidoreductase activity;GO:0004672//protein kinase activity;GO:0000166//nucleotide binding	GO:0030865//cortical cytoskeleton organization;GO:0008152//metabolic process
C2110.2	1645	-2.23484	-3.46841	-0.187588	I	1E	(R)-mandelonitrile lyase-like	K08248|1|3e-109|393|vvi:100254058|mandelonitrile lyase [EC:4.1.2.10]!K15403|2|5e-106|382|aly:ARALYDRAFT_895153|fatty acid omega-hydroxy dehydrogenase [EC:1.1.-.-]	GO:0009526//plastid envelope	GO:0016491//oxidoreductase activity;GO:0051536//iron-sulfur cluster binding	-
C212.2	1233	-3.80831	-2.16802	-0.994943	I	1E	Short-chain dehydrogenase TIC 32, chloroplastic	K00218|1|3e-23|100|olu:OSTLU_4520|protochlorophyllide reductase [EC:1.3.1.33]!K00100|3|8e-23|94.4|olu:OSTLU_36252| [EC:1.1.1.-]	GO:0030312//external encapsulating structure;GO:0010316	GO:0008443//phosphofructokinase activity;GO:0032559	GO:0006796//phosphate-containing compound metabolic process;GO:0010038//response to metal ion;GO:0006007//glucose catabolic process
C2126.2	2477	-2.68857	-1.53318	-1.7037	I	1D	Serine/threonine-protein kinase HT1	K01602|1|3e-71|268|vvi:100256536|ribulose-bisphosphate carboxylase small chain [EC:4.1.1.39]	-	GO:0004674//protein serine/threonine kinase activity;GO:0032559	GO:0006464//protein modification process
C213.1	1796	2.01935	1.70519	0.150642	I	1A	Cyclic nucleotide-gated ion channel 1-like	K05391|1|2e-63|241|aly:ARALYDRAFT_918383|cyclic nucleotide gated channel, other eukaryote	GO:0031410//cytoplasmic vesicle	GO:0004553//hydrolase activity, hydrolyzing O-glycosyl compounds	GO:0008152//metabolic process
C2160.1	802	-4.91934	-2.94295	0.13434	I	1E	Auxin response factor 4-like	K14486|1|3e-48|189|vvi:100245251|auxin response factor	-	-	-
C2166.2	527	-5.16445	-0.568408	-0.257977	I	1D	Myosin-15	K03165|1|9e-38|153|ota:Ot06g03550|DNA topoisomerase III [EC:5.99.1.2]!K10357|2|2e-26|116|aly:ARALYDRAFT_887631|myosin V	GO:0005576//extracellular region;GO:0005618//cell wall	GO:0015926//glucosidase activity	GO:0044238//primary metabolic process;GO:0003006//developmental process involved in reproduction
C2170.1	2610	-1.8557	-1.23634	-2.01956	III	3B	3-deoxy-D-arabino-heptulosonate-7-phosphate synthase 01	K01626|1|0.0|899|rcu:RCOM_0768440|3-deoxy-7-phosphoheptulonate synthase [EC:2.5.1.54]	-	GO:0004672//protein kinase activity	-
C2173.1	954	-2.25191	-2.92092	-2.46061	IV	4B	WRKY transcription factor 2-7	K13424|1|3e-18|90.1|rcu:RCOM_0664190|WRKY transcription factor 33	-	GO:0046872//metal ion binding;GO:0016682//oxidoreductase activity, acting on diphenols and related substances as donors, oxygen as acceptor	GO:0008152//metabolic process
C2178.1	219	-2.58592	-1.45315	-1.18759	I	1D	AMP deaminase-like	K01490|1|1e-08|55.8|rcu:RCOM_0698800|AMP deaminase [EC:3.5.4.6]	GO:0005576//extracellular region;GO:0005618//cell wall	GO:0046914//transition metal ion binding;GO:0004871//signal transducer activity;GO:0003824//catalytic activity;GO:0016209//antioxidant activity	GO:0008152//metabolic process
C218.2	766	2.55176	2.10144	3.13434	IV	4A	UDP-glucosyl transferase 73B2	K13496|1|7e-74|274|ath:AT2G36780|UDP-glucosyl transferase 73C [EC:2.4.1.-]	-	GO:0004497//monooxygenase activity;GO:0005506//iron ion binding	-
C218.3	267	2.55801	3.17183	-0.187588	I	1B	UDP-glucosyl transferase 73B3	K13496|1|2e-22|101|ath:AT2G36780|UDP-glucosyl transferase 73C [EC:2.4.1.-]	GO:0044464//cell part	GO:0005506//iron ion binding;GO:0003824//catalytic activity;GO:0016209//antioxidant activity	GO:0008152//metabolic process;GO:0006950//response to stress
C2191.1	448	-4.41238	-0.898557	-3.27505	I	1F	Cyclic nucleotide-gated ion channel 1-like	K05391|1|3e-29|124|aly:ARALYDRAFT_918383|cyclic nucleotide gated channel, other eukaryote	GO:0043231//intracellular membrane-bounded organelle	GO:0005515//protein binding	GO:0009755//hormone-mediated signaling pathway
C2198.1	282	-3.97181	-3.72299	-1.13868	I	1E	Galacturonosyltransferase-like 1	--	-	GO:0016740//transferase activity	GO:0032501//multicellular organismal process
C2208.1	537	4.15748	1.77951	0.812412	I	1A	Ubiquitin-protein ligase	--	-	GO:0016620//oxidoreductase activity, acting on the aldehyde or oxo group of donors, NAD or NADP as acceptor	GO:0008152//metabolic process
C2208.2	1138	4.08348	8.9351	0.982337	I	1B	Ubiquitin-protein ligase	--	GO:0016020//membrane	GO:0008172	GO:0006730//one-carbon metabolic process;GO:0000097//sulfur amino acid biosynthetic process;GO:0033477
C2215.1	1489	-2.20008	-1.65344	-0.25685	I	1D	Quinone-oxidoreductase homolog, chloroplastic	K00344|1|1e-18|92.4|osa:4331066|NADPH2:quinone reductase [EC:1.6.5.5]!K07119|2|4e-18|90.5|pop:POPTR_1087070|	GO:0016020//membrane;GO:0031410//cytoplasmic vesicle	GO:0004553//hydrolase activity, hydrolyzing O-glycosyl compounds	GO:0044238//primary metabolic process
C2231.1	675	-2.02243	-1.24696	-0.8447	I	1D	Xyloglucan endotransglucosylase/hydrolase protein 2 precursor	K08235|1|2e-34|142|rcu:RCOM_1150010|xyloglucan:xyloglucosyl transferase [EC:2.4.1.207]	GO:0042598//vesicular fraction;GO:0031090//organelle membrane;GO:0043231//intracellular membrane-bounded organelle;GO:0031224//intrinsic to membrane	GO:0016491//oxidoreductase activity;GO:0005506//iron ion binding	GO:0003006//developmental process involved in reproduction;GO:0008152//metabolic process
C225.1	1981	-3.33438	-1.8776	-1.49015	I	1D	Cell elongation protein diminuto	K09828|1|0.0|1053|rcu:RCOM_1386000|delta24-sterol reductase [EC:1.3.1.72]	GO:0044464//cell part	GO:0051723	-
C226.2	1948	-3.02243	-2.17468	-1.69282	I	1E	Flavanone 3-hydroxylase	K05280|1|1e-121|435|pop:POPTR_823742|flavonoid 3'-monooxygenase [EC:1.14.13.21]	GO:0016020//membrane	GO:0004672//protein kinase activity;GO:0032559	GO:0006464//protein modification process;GO:0010033//response to organic substance;GO:0007167//enzyme linked receptor protein signaling pathway;GO:0048229//gametophyte development
C2272.2	3172	-2.66695	-2.49733	-1.71483	I	1E	Alpha,alpha-trehalose-phosphate synthase [UDP-forming] 1	K00697|1|0.0|1475|pop:POPTR_828543|alpha,alpha-trehalose-phosphate synthase (UDP-forming) [EC:2.4.1.15]	GO:0009534//chloroplast thylakoid	-	GO:0006950//response to stress;GO:0009642//response to light intensity;GO:0009767//photosynthetic electron transport chain
C2301.2	684	-2.81653	-1.20361	0.580597	I	1D	Photosystem II 5 kDa protein, chloroplastic	--	GO:0009526//plastid envelope;GO:0009534//chloroplast thylakoid;GO:0009570//chloroplast stroma;GO:0033178//proton-transporting two-sector ATPase complex, catalytic domain	GO:0015078//hydrogen ion transmembrane transporter activity	GO:0006952//defense response;GO:0006818//hydrogen transport;GO:0009767//photosynthetic electron transport chain;GO:0006754//ATP biosynthetic process
C2330.2	1847	-11.0156	-0.357989	-1.92455	I	1D	Subtilisin-like protease-like	--	GO:0009532//plastid stroma;GO:0005576//extracellular region;GO:0016020//membrane	GO:0046914//transition metal ion binding;GO:0042277//peptide binding;GO:0004601//peroxidase activity;GO:0016765//transferase activity, transferring alkyl or aryl (other than methyl) groups	GO:0006952//defense response;GO:0009404//toxin metabolic process;GO:0010038//response to metal ion
C2344.2	362	-4.74941	-1.92092	-1.18759	I	1D	UDP-glycosyltransferase 76E12	K13493|1|2e-24|108|ath:AT5G05870|cytokinin-N-glucosyltransferase [EC:2.4.1.-]!K13228|3|9e-16|79.3|zma:100274317|UDP-glucosyltransferase BX9 [EC:2.4.1.202]!K12356|4|2e-14|74.7|aly:ARALYDRAFT_496932|coniferyl-alcohol glucosyltransferase [EC:2.4.1.111]!K00724|5|6e-14|73.2|osa:4340373|flavonol-3-O-glucoside L-rhamnosyltransferase [EC:2.4.1.159]	-	GO:0004497//monooxygenase activity;GO:0005506//iron ion binding	-
C2354.1	395	-3.55677	-0.357989	0.0534205	I	1D	1-aminocyclopropane-1-carboxylate oxidase homolog 4-like	K13229|1|7e-07|50.1|zma:541977|2-oxoglutarate-dependent dioxygenase [EC:1.14.11.-]!K06892|2|3e-06|48.1|pop:POPTR_550478|	GO:0043231//intracellular membrane-bounded organelle	GO:0004551//nucleotide diphosphatase activity	-
C2390.4	1562	1.05794	0.879051	2.55965	III	3A	L-idonate 5-dehydrogenase	K00008|1|1e-177|620|pop:POPTR_890818|L-iditol 2-dehydrogenase [EC:1.1.1.14]	GO:0032991//macromolecular complex;GO:0015630//microtubule cytoskeleton	GO:0017111//nucleoside-triphosphatase activity;GO:0032561//guanyl ribonucleotide binding	GO:0043623//cellular protein complex assembly;GO:0009207;GO:0007017//microtubule-based process
C2406.1	1720	-2.74941	-1.58306	-2.31312	I	1F	Laccase-17	K00423|1|1e-59|228|ppp:PHYPADRAFT_163787|L-ascorbate oxidase [EC:1.10.3.3]	GO:0015630//microtubule cytoskeleton	GO:0003774//motor activity;GO:0032559	GO:0007017//microtubule-based process
C241.1	360	-0.749414	-2.599	1.10787	II	2C	LRR receptor-like serine/threonine-protein kinase At1g56130	--	GO:0043231//intracellular membrane-bounded organelle	GO:0016628//oxidoreductase activity, acting on the CH-CH group of donors, NAD or NADP as acceptor;GO:0000166//nucleotide binding	GO:0010260//organ senescence;GO:0010033//response to organic substance;GO:0006950//response to stress;GO:0009694//jasmonic acid metabolic process;GO:0010038//response to metal ion
C2414.7	255	2.20478	2.58687	2.39737	IV	4A	LRR receptor-like serine/threonine-protein kinase FLS2	K13420|1|2e-17|85.1|pop:POPTR_1075175|LRR receptor-like serine/threonine-protein kinase FLS2 [EC:2.7.11.1]!K13428|5|1e-14|75.5|aly:ARALYDRAFT_488953|LRR receptor-like serine/threonine-protein kinase EFR [EC:2.7.11.1]	-	GO:0016706//oxidoreductase activity, acting on paired donors, with incorporation or reduction of molecular oxygen, 2-oxoglutarate as one donor, and incorporation of one atom each of oxygen into both donors;GO:0016701//oxidoreductase activity, acting on single donors with incorporation of molecular oxygen	GO:0012501//programmed cell death;GO:0009699//phenylpropanoid biosynthetic process
C2426.5	2183	-3.33438	-4.06179	-1.64702	I	1E	(3S,6E)-nerolidol synthase 1, chloroplastic-like	K15086|1|0.0|726|vvi:100256887|(3S)-linalool synthase [EC:4.2.3.25]	GO:0043231//intracellular membrane-bounded organelle	GO:0003824//catalytic activity	-
C2436.3	1696	-2.48638	-2.45752	-2.09448	IV	4B	Helix-loop-helix DNA-binding domain	K12126|1|3e-13|74.7|aly:ARALYDRAFT_471048|phytochrome-interacting factor 3!K10863|3|1e-07|55.8|aly:ARALYDRAFT_486946|aprataxin [EC:3.-.-.-]!K13422|5|5e-06|50.8|pop:POPTR_676550|transcription factor MYC2	-	GO:0016757//transferase activity, transferring glycosyl groups	-
C2442.1	646	-3.16445	-2.72299	-0.976084	I	1E	Bifunctional pinoresinol-lariciresinol reductase 2	K00224|1|8e-35|144|aly:ARALYDRAFT_658933|[EC:1.3.1.-]!K13081|5|1e-17|87.4|pop:POPTR_835080|leucoanthocyanidin reductase [EC:1.17.1.3]	-	-	-
C2442.2	1341	-3.05427	-1.78439	-0.681402	I	1D	Isoflavone reductase homolog	K00224|1|3e-105|379|aly:ARALYDRAFT_658933|[EC:1.3.1.-]!K13081|5|4e-54|209|pop:POPTR_835080|leucoanthocyanidin reductase [EC:1.17.1.3]	GO:0009526//plastid envelope	GO:0016709//oxidoreductase activity, acting on paired donors, with incorporation or reduction of molecular oxygen, NADH or NADPH as one donor, and incorporation of one atom of oxygen	GO:0009687//abscisic acid metabolic process;GO:0009756//carbohydrate mediated signaling;GO:0016117//carotenoid biosynthetic process;GO:0009639//response to red or far red light;GO:0006950//response to stress
C2467.1	1405	2.05794	0.889139	0.541765	I	1A	Serine/threonine-protein kinase EDR1	K04424|1|4e-124|442|aly:ARALYDRAFT_909157|sterile alpha motif and leucine zipper containing kinase AZK [EC:2.7.11.25]!K14510|3|1e-119|427|ppp:PHYPADRAFT_30352|serine/threonine-protein kinase CTR1 [EC:2.7.11.1]	GO:0005618//cell wall	GO:0004175//endopeptidase activity	GO:0019538//protein metabolic process
C2468.1	1104	1.74982	1.7124	2.37041	III	3A	AMSH-like ubiquitin thioesterase 2	K11866|1|4e-95|345|pop:POPTR_230673|STAM-binding protein [EC:3.1.2.15]	GO:0005911//cell-cell junction	-	GO:0010496//intercellular transport
C2482.1	1067	-3.90142	-1.97466	-0.432321	I	1D	Chloroplast chlorophyll A/B binding protein	K08913|1|2e-145|513|rcu:RCOM_0483250|light-harvesting complex II chlorophyll a/b binding protein 2	-	-	GO:0007165//signal transduction
C2482.2	1192	-3.67808	-1.88834	-1.29833	I	1D	Chlorophyll A/B binding protein	K08914|1|1e-146|517|rcu:RCOM_1254540|light-harvesting complex II chlorophyll a/b binding protein 3	GO:0019866//organelle inner membrane;GO:0043231//intracellular membrane-bounded organelle;GO:0031224//intrinsic to membrane	GO:0000295//adenine nucleotide transmembrane transporter activity	GO:0046907//intracellular transport;GO:0045333//cellular respiration;GO:0015868//purine ribonucleotide transport
C2482.3	1186	-2.09725	-1.0098	-0.5878	I	1D	Chloroplast chlorophyll A/B binding protein	K08912|1|2e-144|509|rcu:RCOM_0633890|light-harvesting complex II chlorophyll a/b binding protein 1	GO:0016020//membrane	GO:0004713//protein tyrosine kinase activity;GO:0032559	GO:0006464//protein modification process
C2503.2	1341	-4.11865	-1.67992	-1.18759	I	1D	Triacylglycerol lipase	--	GO:0043231//intracellular membrane-bounded organelle	GO:0016209//antioxidant activity;GO:0005506//iron ion binding;GO:0003824//catalytic activity	GO:0042743//hydrogen peroxide metabolic process;GO:0006950//response to stress
C2523.1	307	-2.84252	-2.14648	-1.77255	I	1E	Cinnamyl alcohol dehydrogenase	K00083|1|1e-29|125|vvi:100247537|cinnamyl-alcohol dehydrogenase [EC:1.1.1.195]	-	GO:0003824//catalytic activity	-
C2523.3	1440	-1.70877	-1.73145	-3.18759	III	3B	Cinnamyl alcohol dehydrogenase	K00083|1|9e-162|567|pop:POPTR_667694|cinnamyl-alcohol dehydrogenase [EC:1.1.1.195]	-	GO:0004673//protein histidine kinase activity;GO:0019901//protein kinase binding;GO:0016791//phosphatase activity;GO:0004888//transmembrane signaling receptor activity	GO:0009908//flower development;GO:0044260;GO:0009888//tissue development;GO:0040007//growth;GO:0010260//organ senescence;GO:0009755//hormone-mediated signaling pathway;GO:0006826//iron ion transport;GO:0016310//phosphorylation;GO:2000026//regulation of multicellular organismal development;GO:0006970//response to osmotic stress;GO:0015996//chlorophyll catabolic process;GO:0009845//seed germination…
C2553.1	796	-2.91934	-3.30795	-1.18759	I	1E	Cytochrome P450 71A9	K00517|1|7e-66|248|ath:AT3G26170| [EC:1.14.-.-]	-	GO:0005488//binding;GO:0016301//kinase activity	-
C2553.3	1725	4.35911	2.42337	11.3918	IV	4A	Cytochrome P450 71A9	K00517|1|4e-120|429|ath:AT3G26290| [EC:1.14.-.-]	-	-	-
C2555.3	1545	-2.74941	-1.11357	0.0117212	I	1D	Glycolate oxidase	K11517|1|0.0|667|rcu:RCOM_0631490|(S)-2-hydroxy-acid oxidase [EC:1.1.3.15]	-	-	-
C256.2	599	-6.35428	-2.76084	-1.90232	I	1E	Ribonuclease H protein	--	GO:0030312//external encapsulating structure;GO:0031410//cytoplasmic vesicle	GO:0004091//carboxylesterase activity	GO:0071555
C2563.1	1262	-2.59579	-1.27598	-1.15043	I	1D	Conserved hypothetical protein	K15168|1|7e-12|69.7|aly:ARALYDRAFT_472815|mediator of RNA polymerase II transcription subunit 25!K14486|3|1e-11|68.6|aly:ARALYDRAFT_488981|auxin response factor	-	GO:0004091//carboxylesterase activity	-
C2607.3	1118	-2.80004	-1.90231	-0.352647	I	1D	Chlorophyll a-b binding protein, chloroplastic	K08908|1|3e-145|512|vvi:100266036|light-harvesting complex I chlorophyll a/b binding protein 2	-	-	-
C2613.2	1308	2.47298	1.36448	0.364953	I	1A	UDP-glucose 6-dehydrogenase	K00012|1|0.0|706|vvi:100264653|UDPglucose 6-dehydrogenase [EC:1.1.1.22]	GO:0044425//membrane part	GO:0004497//monooxygenase activity;GO:0005506//iron ion binding	-
C2624.2	995	2.72307	2.29409	4.29784	IV	4A	Lignin-forming anionic peroxidase-like	K00430|1|3e-106|382|vvi:100259700|peroxidase [EC:1.11.1.7]	GO:0032991//macromolecular complex;GO:0015630//microtubule cytoskeleton	GO:0017111//nucleoside-triphosphatase activity;GO:0032561//guanyl ribonucleotide binding	GO:0043623//cellular protein complex assembly;GO:0009207;GO:0007017//microtubule-based process
C2626.2	263	2.16611	1.64491	0.740859	I	1A	Phenazine biosynthesis-like domain-containing protein-like	K06998|1|6e-19|89.7|vvi:100261351|	-	GO:0016879//ligase activity, forming carbon-nitrogen bonds;GO:0016811//hydrolase activity, acting on carbon-nitrogen (but not peptide) bonds, in linear amides	-
C2632.3	1212	-2.29373	-1.09495	-2.35751	I	1F	Squalene monooxygenase	K00511|1|0.0|674|rcu:RCOM_0859900|squalene monooxygenase [EC:1.14.99.7]	GO:0043234//protein complex;GO:0044444//cytoplasmic part	GO:0008443//phosphofructokinase activity;GO:0032559	GO:0006796//phosphate-containing compound metabolic process;GO:0006007//glucose catabolic process
C2656.1	1968	-3.09734	-2.04457	-1.32509	I	1E	Indole-3-acetic acid-amido synthetase GH3.1	K14487|1|0.0|1071|pop:POPTR_821271|auxin responsive GH3 gene family	GO:0043231//intracellular membrane-bounded organelle	GO:0030528//transcription regulator activity;GO:0003676//nucleic acid binding	GO:0006351//transcription, DNA-dependent;GO:0009628//response to abiotic stimulus
C2660.3	1798	-2.16445	-0.457524	0.190924	I	1D	Chloroplast ribulose-1,5-bisphosphate carboxylase/oxygenase activase large protein isoform	K03064|1|1e-06|53.1|ath:AT5G43010|26S proteasome regulatory subunit T4	GO:0016020//membrane	GO:0004713//protein tyrosine kinase activity;GO:0032559	GO:0006464//protein modification process
C2689.1	556	1.90594	2.20775	1.93388	II	2A	Thioredoxin	K03671|1|3e-22|102|sbi:SORBI_09g024960|thioredoxin 1	-	GO:0046872//metal ion binding;GO:0016702//oxidoreductase activity, acting on single donors with incorporation of molecular oxygen, incorporation of two atoms of oxygen	GO:0006633//fatty acid biosynthetic process
C2699.1	683	4.52671	4.25345	3.13434	IV	4A	Lignin-forming anionic peroxidase	K00430|1|2e-78|289|rcu:RCOM_0504470|peroxidase [EC:1.11.1.7]	GO:0030312//external encapsulating structure	GO:0043169//cation binding	GO:0006812//cation transport
C2699.2	223	5.60373	16.7783	11.2558	IV	4A	Peroxidase 15	K00430|1|6e-25|109|pop:POPTR_777213|peroxidase [EC:1.11.1.7]	GO:0005618//cell wall;GO:0031090//organelle membrane;GO:0009536//plastid	GO:0016791//phosphatase activity	-
C2787.1	863	-2.48638	-0.926754	0.235624	I	1D	Tropinone reductase homolog	K08081|1|3e-96|348|vvi:100252918|tropine dehydrogenase [EC:1.1.1.206]	-	GO:0005506//iron ion binding;GO:0003824//catalytic activity;GO:0016209//antioxidant activity	GO:0008152//metabolic process;GO:0006950//response to stress
C2799.1	629	-4.80831	-2.50059	-2.14695	IV	4B	Uncharacterized protein	--	GO:0016020//membrane	GO:0046872//metal ion binding;GO:0016491//oxidoreductase activity	-
C2810.1	2694	-3.86489	-1.92092	-0.155166	I	1D	Subtilisin-like protease-like	--	-	GO:0016765//transferase activity, transferring alkyl or aryl (other than methyl) groups	-
C287.6	2847	-2.91934	-2.42212	-2.18759	IV	4B	Cellulose synthase	K10999|1|0.0|1587|vvi:100241197|cellulose synthase A [EC:2.4.1.12]	-	GO:0016747//transferase activity, transferring acyl groups other than amino-acyl groups	-
C287.7	3073	-3.04177	-2.37803	-1.16159	I	1E	Cellulose synthase A1	K10999|1|0.0|1785|vvi:100261696|cellulose synthase A [EC:2.4.1.12]	-	GO:0005506//iron ion binding;GO:0016713;GO:0016712//oxidoreductase activity, acting on paired donors, with incorporation or reduction of molecular oxygen, reduced flavin or flavoprotein as one donor, and incorporation of one atom of oxygen	GO:0032787//monocarboxylic acid metabolic process
C287.8	2562	-2.52435	-2.10801	-1.38023	I	1E	Cellulose synthase A catalytic subunit 3 [UDP-forming]	K10999|1|0.0|1317|vvi:100256811|cellulose synthase A [EC:2.4.1.12]	GO:0043231//intracellular membrane-bounded organelle	GO:0008415	GO:0045489//pectin biosynthetic process;GO:0006631//fatty acid metabolic process
C2870.2	873	2.89444	1.51648	1.47538	I	1A	Phenylcoumaran benzylic ether reductase -like protein	K00224|1|5e-69|258|aly:ARALYDRAFT_476671|[EC:1.3.1.-]!K13081|3|3e-49|192|pop:POPTR_835080|leucoanthocyanidin reductase [EC:1.17.1.3]	GO:0005576//extracellular region;GO:0009536//plastid	GO:0016405//CoA-ligase activity;GO:0032559	GO:0010038//response to metal ion
C2881.2	1162	-2.02505	-1.04215	-0.762282	I	1D	Rac-like GTP-binding protein RAC1-like	K04392|1|1e-106|384|vvi:100266143|Ras-related C3 botulinum toxin substrate 1!K07975|5|3e-104|376|ath:AT3G51300|Rho family, other	GO:0005576//extracellular region	GO:0046872//metal ion binding;GO:0016160//amylase activity	GO:0044238//primary metabolic process;GO:0009725//response to hormone stimulus
C2912.1	245	3.4794	4.42337	5.27184	IV	4A	Cytochrome P450 81F1	K00517|1|4e-13|70.5|ath:AT4G37430| [EC:1.14.-.-]	-	-	-
C2912.2	413	5.30651	4.71996	2.73402	IV	4A	Isoflavone 2'-hydroxylase	K00517|1|6e-28|120|ath:AT4G37320| [EC:1.14.-.-]	GO:0009521;GO:0031224//intrinsic to membrane;GO:0009534//chloroplast thylakoid	GO:0046906//tetrapyrrole binding;GO:0043169//cation binding	GO:0006464//protein modification process;GO:0006091//generation of precursor metabolites and energy
C292.2	588	3.08348	1.54505	1.46151	I	1A	Expansin	--	GO:0016020//membrane	GO:0016491//oxidoreductase activity;GO:0004674//protein serine/threonine kinase activity	GO:0008152//metabolic process
C2924.1	2724	-2.415	-1.66144	-1.42322	I	1D	1-deoxyxylulose-5-phosphate synthase	K01662|1|0.0|1306|rcu:RCOM_0679170|1-deoxy-D-xylulose-5-phosphate synthase [EC:2.2.1.7]	-	GO:0003676//nucleic acid binding	-
C2941.4	1579	2.10857	1.72062	0.506309	I	1A	Conserved hypothetical protein	--	-	GO:0048037//cofactor binding	GO:0003002//regionalization;GO:0006629//lipid metabolic process
C2959.2	963	1.83555	2.01218	2.6839	II	2B	Ethylene-responsive transcription factor 113	K09286|1|2e-26|117|ath:AT3G16770|EREBP-like factor	GO:0005618//cell wall;GO:0031410//cytoplasmic vesicle	GO:0016772//transferase activity, transferring phosphorus-containing groups	GO:0006796//phosphate-containing compound metabolic process;GO:0023052//signaling
C2979.1	1225	1.72307	0.54505	2.39737	III	3A	ABC1 family protein	K08869|1|6e-148|521|osa:4350081|aarF domain-containing kinase	-	GO:0005488//binding;GO:0004672//protein kinase activity	-
C2988.1	513	-2.25191	-2.41688	-0.318832	I	1E	Calcium-binding protein CML41-like	K13448|1|5e-06|48.1|aly:ARALYDRAFT_903714|calcium-binding protein CML	-	-	-
C2988.2	480	-2.50549	-1.65658	0.190924	I	1D	Calcium-binding protein CML10-like	K13448|1|5e-09|57.8|osa:4325762|calcium-binding protein CML	GO:0016020//membrane	GO:0004672//protein kinase activity;GO:0032559	GO:0006464//protein modification process
C2997.2	1896	0.935084	-0.667944	2.25298	III	3A	Ribosomal protein S6 kinase	K04688|1|0.0|655|aly:ARALYDRAFT_478175|p70 ribosomal S6 kinase [EC:2.7.11.1]!K08286|2|0.0|636|ath:AT3G08730|protein-serine/threonine kinase [EC:2.7.11.-]!K08282|3|3e-180|629|osa:4332748|non-specific serine/threonine protein kinase [EC:2.7.11.1]	GO:0005618//cell wall	GO:0030234//enzyme regulator activity;GO:0004091//carboxylesterase activity	GO:0071555;GO:0045229//external encapsulating structure organization
C3019.2	1874	-5.29373	-2.06179	-2.04003	IV	4B	(-)-germacrene D synthase	K12929|1|1e-134|478|rcu:RCOM_1574190|casbene synthase [EC:4.2.3.8]!K14184|4|2e-121|434|ath:AT5G23960|beta-caryophyllene/alpha-humulene synthase [EC:4.2.3.57 4.2.3.-]	GO:0031224//intrinsic to membrane	-	-
C3019.3	251	-4.25191	-3.30795	-2.43552	IV	4B	(-)-germacrene D synthase	--	-	GO:0003774//motor activity;GO:0000166//nucleotide binding	-
C3027.1	970	2.75493	1.66933	0.705497	I	1A	Peroxidase 2	K00430|1|9e-51|198|rcu:RCOM_0504470|peroxidase [EC:1.11.1.7]	GO:0030529//ribonucleoprotein complex	GO:0005198//structural molecule activity	GO:0010467//gene expression
C3039.1	1419	0.613156	1.08884	2.39737	III	3A	Acyl-CoA dehydrogenase	K00253|1|0.0|611|rcu:RCOM_1400460|isovaleryl-CoA dehydrogenase [EC:1.3.99.10]	-	GO:0016741	GO:0006730//one-carbon metabolic process
C3054.3	738	-4.16445	-3.02784	-1.60263	I	1E	Auxin influx carrier protein	K13946|1|8e-77|284|pop:POPTR_818512|auxin influx carrier (AUX1 LAX family)	-	GO:0004518//nuclease activity;GO:0034594//phosphatidylinositol trisphosphate phosphatase activity;GO:0034593//phosphatidylinositol bisphosphate phosphatase activity	GO:0046488//phosphatidylinositol metabolic process;GO:0009725//response to hormone stimulus
C3074.2	2290	-2.84895	-1.12095	-0.100125	I	1D	CBS domain-containing protein CBSX5	--	GO:0016020//membrane	GO:0008066//glutamate receptor activity;GO:0005216//ion channel activity	GO:0006810//transport
C3091.1	2133	-3.64988	-1.75392	-1.54122	I	1D	Leucine-rich repeat receptor-like protein kinase	K13418|1|7e-74|276|pop:POPTR_913861|somatic embryogenesis receptor kinase 1 [EC:2.7.10.1 2.7.11.1]!K13416|3|1e-72|272|aly:ARALYDRAFT_491347|brassinosteroid insensitive 1-associated receptor kinase 1 [EC:2.7.10.1 2.7.11.1]	GO:0031090//organelle membrane;GO:0043231//intracellular membrane-bounded organelle	GO:0046914//transition metal ion binding;GO:0008483//transaminase activity;GO:0048037//cofactor binding	GO:0006527//arginine catabolic process;GO:0010038//response to metal ion
C3100.1	1574	-2.97181	-1.37249	-1.27005	I	1D	Transcription factor MYB86-like	K09422|1|1e-160|563|pop:POPTR_581592|myb proto-oncogene protein, plant	GO:0042579//microbody	GO:0016616//oxidoreductase activity, acting on the CH-OH group of donors, NAD or NADP as acceptor;GO:0048037//cofactor binding;GO:0000166//nucleotide binding	GO:0006970//response to osmotic stress;GO:0006007//glucose catabolic process
C3116.1	599	1.15748	-0.442878	2.69994	III	3A	5-methyltetrahydrofolate:homocysteine methyltransferase	K00547|1|3e-74|275|rcu:RCOM_0911480|homocysteine S-methyltransferase [EC:2.1.1.10]	GO:0031090//organelle membrane;GO:0071944//cell periphery	GO:0016787//hydrolase activity	-
C3141.2	1571	-4.00575	-2.92092	-1.50952	I	1E	Beta-glucosidase	K01188|1|0.0|633|rcu:RCOM_0827440|beta-glucosidase [EC:3.2.1.21]	-	-	-
C3142.2	1374	-4.522	-1.64498	-0.985954	I	1D	Formin-like protein 2-like	K01115|1|6e-17|86.7|vcn:VOLCADRAFT_99471|phospholipase D [EC:3.1.4.4]!K04512|5|4e-14|77.4|pop:POPTR_744173|dishevelled associated activator of morphogenesis	-	-	-
C3142.4	1283	-3.72085	-1.58123	-1.51283	I	1D	Formin-like protein 1-like	K04512|1|2e-17|88.2|pop:POPTR_744173|dishevelled associated activator of morphogenesis	-	GO:0030246//carbohydrate binding;GO:0004672//protein kinase activity;GO:0000166//nucleotide binding	GO:0009987//cellular process
C3173.1	308	6.15748	4.17183	1.0348	I	1B	Medium-chain-fatty-acid--CoA ligase	K00666|1|2e-07|51.6|sbi:SORBI_10g012080|fatty-acyl-CoA synthase [EC:6.2.1.-]!K01895|2|7e-07|49.7|cme:CMK098C|acetyl-CoA synthetase [EC:6.2.1.1]!K01904|3|2e-06|48.1|sbi:SORBI_10g026130|4-coumarate--CoA ligase [EC:6.2.1.12]!K10526|5|6e-06|46.6|osa:4331515|OPC-8:0 CoA ligase 1 [EC:6.2.1.-]	GO:0043033//isoamylase complex;GO:0009536//plastid	GO:0016798//hydrolase activity, acting on glycosyl bonds;GO:0043167//ion binding;GO:0004133//glycogen debranching enzyme activity	GO:0009250//glucan biosynthetic process
C3173.2	2272	1.84464	1.65629	2.07635	III	3A	4-coumarate-CoA ligas	K01904|1|1e-59|229|sbi:SORBI_01g016420|4-coumarate--CoA ligase [EC:6.2.1.12]	GO:0043234//protein complex	GO:0003899//DNA-directed RNA polymerase activity	GO:0006259//DNA metabolic process;GO:0010467//gene expression
C3174.1	905	2.6429	3.32384	2.59002	IV	4A	6-hydroxynicotinate 3-monooxygenase-like	--	-	GO:0005488//binding;GO:0004672//protein kinase activity	-
C3181.2	2029	-11.8234	-2.30795	-1.62816	I	1E	LRR receptor-like serine/threonine-protein kinase	K13415|1|5e-97|353|sbi:SORBI_03g012040|protein brassinosteroid insensitive 1 [EC:2.7.10.1 2.7.11.1]!K13420|5|6e-83|306|pop:POPTR_1075175|LRR receptor-like serine/threonine-protein kinase FLS2 [EC:2.7.11.1]	-	GO:0015631//tubulin binding;GO:0004674//protein serine/threonine kinase activity;GO:0032559	GO:0000911//cytokinesis by cell plate formation;GO:0006464//protein modification process;GO:0007349//cellularization
C3207.2	1887	1.06687	0.779515	2.68688	III	3A	Sphingosine-1-phosphate lyase	K01634|1|0.0|917|rcu:RCOM_1079290|sphinganine-1-phosphate aldolase [EC:4.1.2.27]	GO:0009536//plastid	GO:0004084//branched-chain-amino-acid transaminase activity	GO:0006520//cellular amino acid metabolic process
C3221.1	2382	-2.88242	-2.44842	-1.42685	I	1E	D-3-phosphoglycerate dehydrogenase, chloroplastic	K00058|1|0.0|983|pop:POPTR_1084113|D-3-phosphoglycerate dehydrogenase [EC:1.1.1.95]	-	GO:0016757//transferase activity, transferring glycosyl groups	-
C3230.3	475	12.9172	5.39422	0.619767	I	1B	Chitinase CHI1	K01183|1|3e-38|154|osa:4336263|chitinase [EC:3.2.1.14]	-	GO:0016616//oxidoreductase activity, acting on the CH-OH group of donors, NAD or NADP as acceptor	GO:0008152//metabolic process
C3236.2	612	2.32254	1.86405	0.397375	I	1A	NAD(P)H-dependent oxidoreductase 1	K00085|1|1e-19|93.6|ath:AT2G21260|aldose-6-phosphate reductase (NADPH2) [EC:1.1.1.200]!K00002|2|8e-18|87.8|cme:CMM296C|alcohol dehydrogenase (NADP+) [EC:1.1.1.2]	GO:0005840//ribosome;GO:0005618//cell wall	GO:0043167//ion binding;GO:0015923//mannosidase activity;GO:0008422//beta-glucosidase activity	GO:0044238//primary metabolic process
C326.2	1141	-2.39711	-2.08785	-0.97737	I	1E	Cc-nbs-lrr resistance protein	K13457|1|1e-45|181|rcu:RCOM_0742270|disease resistance protein RPM1	-	GO:0016491//oxidoreductase activity;GO:0050662//coenzyme binding;GO:0016832//aldehyde-lyase activity	GO:0044281//small molecule metabolic process
C3262.1	1206	3.14713	4.95942	6.63109	IV	4A	1-aminocyclopropane-1-carboxylate oxidase homolog 3	K13229|1|1e-69|261|zma:541977|2-oxoglutarate-dependent dioxygenase [EC:1.14.11.-]!K06892|2|5e-46|182|pop:POPTR_550478|!K05277|3|4e-40|163|ath:AT4G22880|leucoanthocyanidin dioxygenase [EC:1.14.11.19]	GO:0005618//cell wall	-	-
C3272.1	273	0.683545	2.86698	3.13434	II	2B	Anthocyanin 3'-O-beta-glucosyltransferase	K13496|1|9e-13|69.3|ath:AT2G36790|UDP-glucosyl transferase 73C [EC:2.4.1.-]	GO:0044464//cell part	GO:0050662//coenzyme binding;GO:0046993	GO:0008152//metabolic process
C3272.2	489	2.20478	3.36448	0.319372	I	1B	UDP-glycosyltransferase 73B4	K13496|1|1e-31|133|ath:AT2G36790|UDP-glucosyl transferase 73C [EC:2.4.1.-]	GO:0043231//intracellular membrane-bounded organelle;GO:0016020//membrane	GO:0016709//oxidoreductase activity, acting on paired donors, with incorporation or reduction of molecular oxygen, NADH or NADPH as one donor, and incorporation of one atom of oxygen;GO:0005506//iron ion binding	GO:0009628//response to abiotic stimulus;GO:0008152//metabolic process
C3281.3	2322	2.51362	1.71183	0.594821	I	1A	Inorganic phosphate transporter 1-4	K08176|1|0.0|948|pop:POPTR_831623|MFS transporter, PHS family, inorganic phosphate transporter	GO:0043231//intracellular membrane-bounded organelle	-	-
C3288.2	1576	-3.66502	-1.71459	-2.23534	I	1F	Wall-associated receptor kinase-like 22	K00924|1|8e-32|136|aly:ARALYDRAFT_486409|[EC:2.7.1.-]!K13417|5|2e-29|128|ath:AT2G13790|somatic embryogenesis receptor kinase 4 [EC:2.7.10.1 2.7.11.1]	GO:0009534//chloroplast thylakoid	GO:0043169//cation binding;GO:0016744	-
C329.1	1524	-4.13408	-2.86434	-1.22941	I	1E	Transcription factor bHLH25	K13422|1|8e-18|89.7|rcu:RCOM_0864470|transcription factor MYC2	-	GO:0016616//oxidoreductase activity, acting on the CH-OH group of donors, NAD or NADP as acceptor;GO:0000166//nucleotide binding	GO:0008152//metabolic process
C329.2	744	-13.0193	-3.02784	-1.77255	I	1E	Transcription factor bHLH25	K13422|1|4e-07|52.8|osa:4349484|transcription factor MYC2	-	GO:0046872//metal ion binding;GO:0016682//oxidoreductase activity, acting on diphenols and related substances as donors, oxygen as acceptor	GO:0008152//metabolic process
C330.1	1295	-2.35947	-1.41688	-3.50952	I	1F	3-hydroxyisobutyryl-CoA hydrolase-like protein 5	K05605|1|0.0|655|pop:POPTR_551227|3-hydroxyisobutyryl-CoA hydrolase [EC:3.1.2.4]	GO:0044464//cell part	GO:0003723//RNA binding	-
C330.2	1309	-2.37823	-1.14454	-2.8023	I	1F	3-hydroxyisobutyryl-CoA hydrolase-like protein 5	K05605|1|0.0|654|pop:POPTR_551227|3-hydroxyisobutyryl-CoA hydrolase [EC:3.1.2.4]	-	GO:0004672//protein kinase activity	-
C333.1	1821	1.84129	1.65657	2.17425	III	3A	4-hydroxyphenylpyruvate dioxygenase	K00457|1|0.0|694|rcu:RCOM_1192240|4-hydroxyphenylpyruvate dioxygenase [EC:1.13.11.27]	-	GO:0004672//protein kinase activity;GO:0000166//nucleotide binding	-
C3341.2	1861	-2.16445	-2.00776	-2.39704	IV	4B	(-)-germacrene D synthase	K12929|1|1e-116|418|rcu:RCOM_1574190|casbene synthase [EC:4.2.3.8]!K14184|4|7e-101|365|ath:AT5G23960|beta-caryophyllene/alpha-humulene synthase [EC:4.2.3.57 4.2.3.-]	GO:0043231//intracellular membrane-bounded organelle	-	-
C3342.1	938	2.53171	2.92297	4.10433	IV	4A	1-amino-cyclopropane-1-carboxylic acid oxidase 3	K05933|1|2e-148|522|pop:POPTR_568162|aminocyclopropanecarboxylate oxidase [EC:1.14.17.4]	GO:0009536//plastid	GO:0003824//catalytic activity	-
C3343.1	2397	-11.694	-2.54241	-2.12619	IV	4B	Cellulose synthase-like protein D5	K00770|1|0.0|1422|vvi:100243459|1,4-beta-D-xylan synthase [EC:2.4.2.24]	GO:0044464//cell part	GO:0016747//transferase activity, transferring acyl groups other than amino-acyl groups	GO:0009314//response to radiation;GO:0006950//response to stress;GO:0006631//fatty acid metabolic process
C3348.2	1612	3.42051	0.431592	1.0348	I	1A	Cysteine synthase, chloroplastic/chromoplastic	K13034|1|2e-149|527|pop:POPTR_644475|L-3-cyanoalanine synthase/ cysteine synthase [EC:2.5.1.47 4.4.1.9]	GO:0009536//plastid	GO:0016881//acid-amino acid ligase activity	GO:0048878//chemical homeostasis;GO:0000902//cell morphogenesis;GO:0009755//hormone-mediated signaling pathway
C3356.1	1912	-2.71033	-1.39368	-1.30166	I	1D	Omega-3 fatty acid desaturase, chloroplastic	K10257|1|0.0|768|pop:POPTR_820418|omega-3 fatty acid desaturase (delta-15 desaturase) [EC:1.14.19.-]	GO:0043231//intracellular membrane-bounded organelle	GO:0004672//protein kinase activity;GO:0032559	GO:0006464//protein modification process
C3370.1	1455	-2.13294	-1.4124	-1.8061	I	1D	Cytochrome P450 82G1	K00517|1|2e-98|357|ath:AT4G31940| [EC:1.14.-.-]!K09755|2|3e-60|230|rcu:RCOM_0193830|ferulate-5-hydroxylase [EC:1.14.-.-]!K05280|3|2e-58|224|ath:AT5G07990|flavonoid 3'-monooxygenase [EC:1.14.13.21]	GO:0016020//membrane;GO:0009536//plastid	GO:0046914//transition metal ion binding;GO:0016723//oxidoreductase activity, oxidizing metal ions, NAD or NADP as acceptor	GO:0009314//response to radiation;GO:0022900//electron transport chain
C3374.1	1519	-2.80831	-1.13802	0.29158	I	1D	CBS domain-containing protein CBSX5	--	GO:0031410//cytoplasmic vesicle	GO:0016491//oxidoreductase activity;GO:0050662//coenzyme binding;GO:0016832//aldehyde-lyase activity	GO:0044281//small molecule metabolic process
C3391.1	1077	-12.5528	-3.27938	-2.13512	IV	4B	Allene oxide cyclase 3, chloroplastic	K10525|1|6e-93|338|vvi:100246325|allene oxide cyclase [EC:5.3.99.6]	-	-	GO:0006950//response to stress
C3391.2	1152	-3.02243	-1.92092	-2.30306	I	1F	Allene oxide cyclase 3, chloroplastic	K10525|1|8e-89|325|vvi:100246325|allene oxide cyclase [EC:5.3.99.6]	GO:0044444//cytoplasmic part;GO:0043231//intracellular membrane-bounded organelle	GO:0016787//hydrolase activity	GO:0006950//response to stress
C3392.3	371	2.42051	1.77951	1.49048	I	1A	G-type lectin S-receptor-like serine/threonine-protein kinase RLK1-like	K04733|1|5e-28|120|rcu:RCOM_1720970|interleukin-1 receptor-associated kinase 4 [EC:2.7.11.1]!K13430|2|6e-28|119|zma:100283091|serine/threonine-protein kinase PBS1 [EC:2.7.11.1]	GO:0016020//membrane	GO:0016757//transferase activity, transferring glycosyl groups	GO:0009987//cellular process
C3394.4	2634	-2.26399	-1.16802	-0.893856	I	1D	Hypothetical protein	K14490|1|4e-47|187|rcu:RCOM_0331410|histidine-containing phosphotransfer peotein	-	GO:0008146//sulfotransferase activity	-
C340.4	2404	3.17094	2.04078	1.10787	I	1B	Acyl-CoA synthetase	K01897|1|0.0|1216|rcu:RCOM_0914000|long-chain acyl-CoA synthetase [EC:6.2.1.3]	-	GO:0004871//signal transducer activity;GO:0030246//carbohydrate binding;GO:0004672//protein kinase activity;GO:0032559	GO:0006464//protein modification process;GO:0008037//cell recognition
C3417.1	2355	-4.05684	-2.32874	-1.38186	I	1E	Peptidyl-prolyl isomerase G (cyclophilin G)	K09566|1|2e-07|55.8|vvi:100264514|peptidyl-prolyl isomerase G (cyclophilin G) [EC:5.2.1.8]!K01115|2|3e-07|50.4|vcn:VOLCADRAFT_99471|phospholipase D [EC:3.1.4.4]	-	-	GO:0010038//response to metal ion
C3421.2	2460	-1.90521	-2.03991	-1.14536	II	2C	Leucine-rich repeat receptor-like serine/threonine-protein kinase	K13430|1|8e-61|233|pop:POPTR_548061|serine/threonine-protein kinase PBS1 [EC:2.7.11.1]	GO:0005576//extracellular region;GO:0030312//external encapsulating structure	GO:0016798//hydrolase activity, acting on glycosyl bonds;GO:0016758//transferase activity, transferring hexosyl groups	GO:0044042//glucan metabolic process
C3429.1	2558	-10.9328	-0.735058	-0.839664	I	1D	H/ACA ribonucleoprotein complex subunit 4-like	K11131|1|0.0|878|pop:POPTR_865471|H/ACA ribonucleoprotein complex subunit 4 [EC:5.4.99.-]	GO:0043231//intracellular membrane-bounded organelle;GO:0000785//chromatin	GO:0003676//nucleic acid binding	GO:0006952//defense response;GO:0009266//response to temperature stimulus;GO:0009791//post-embryonic development;GO:0034728//nucleosome organization
C3431.2	793	2.29498	1.02744	1.52862	I	1A	Cyclic nucleotide-gated ion channel 1	K05391|1|9e-48|187|ath:AT5G53130|cyclic nucleotide gated channel, other eukaryote	GO:0044464//cell part	GO:0019901//protein kinase binding;GO:0016791//phosphatase activity;GO:0009784//transmembrane receptor histidine kinase activity;GO:0032559	GO:0006351//transcription, DNA-dependent;GO:0009744//response to sucrose stimulus;GO:0010260//organ senescence;GO:0009755//hormone-mediated signaling pathway;GO:0015698//inorganic anion transport;GO:2000026//regulation of multicellular organismal development;GO:0010015//root morphogenesis;GO:0006468//protein phosphorylation;GO:0009845//seed germination;GO:0006952//defense response;GO:0009267//cel…
C345.2	2831	-5.54816	-2.48483	-0.563603	I	1E	Lipoxygenase	K00454|1|0.0|1344|rcu:RCOM_1576890|lipoxygenase [EC:1.13.11.12]	-	GO:0030246//carbohydrate binding;GO:0016861//intramolecular oxidoreductase activity, interconverting aldoses and ketoses	GO:0044238//primary metabolic process
C3456.2	772	3.46782	2.93602	3.22925	IV	4A	UDP-arabinopyranose mutase 2	K13379|1|9e-111|397|pop:POPTR_673066|reversibly glycosylated polypeptide/UDP-arabinopyranose mutase [EC:2.4.1.- 5.4.99.-]	GO:0044429//mitochondrial part	GO:0003995//acyl-CoA dehydrogenase activity;GO:0050662//coenzyme binding;GO:0032559	GO:0008152//metabolic process
C3520.1	1074	-2.20662	-1.29666	-0.674087	I	1D	Uncharacterized protein	K13464|1|6e-10|62.8|zma:100303971|jasmonate ZIM domain-containing protein	-	GO:0003824//catalytic activity	GO:0044238//primary metabolic process
C3541.1	726	-12.2473	-1.63552	-0.673014	I	1D	Unnamed protein product	K13457|1|8e-13|71.6|osa:4342596|disease resistance protein RPM1	-	GO:0016706//oxidoreductase activity, acting on paired donors, with incorporation or reduction of molecular oxygen, 2-oxoglutarate as one donor, and incorporation of one atom each of oxygen into both donors	GO:0008152//metabolic process
C3556.1	736	-2.13408	-1.31359	-0.702161	I	1D	Homeobox-leucine zipper protein HOX3	K09338|1|3e-59|225|ath:AT2G01430|homeobox-leucine zipper protein	GO:0044424//intracellular part	GO:0016840	GO:0006558//L-phenylalanine metabolic process
C3564.2	555	-6.44985	-1.99037	-2.93009	I	1F	Extensin-like protein	K01115|1|2e-21|99.8|vcn:VOLCADRAFT_99471|phospholipase D [EC:3.1.4.4]	-	GO:0016787//hydrolase activity	-
C3574.4	3279	-2.52702	-1.10801	-0.812078	I	1D	Lipoxygenase 6, choloroplastic	K00454|1|0.0|1469|vvi:100244202|lipoxygenase [EC:1.13.11.12]	-	GO:0016706//oxidoreductase activity, acting on paired donors, with incorporation or reduction of molecular oxygen, 2-oxoglutarate as one donor, and incorporation of one atom each of oxygen into both donors;GO:0016701//oxidoreductase activity, acting on single donors with incorporation of molecular oxygen	GO:0012501//programmed cell death;GO:0009699//phenylpropanoid biosynthetic process
C359.2	1172	-2.34436	-1.23456	0.0284493	I	1D	Chlorophyll A/B binding protein	K08915|1|3e-133|472|rcu:RCOM_0593190|light-harvesting complex II chlorophyll a/b binding protein 4	GO:0043231//intracellular membrane-bounded organelle;GO:0016020//membrane;GO:0031410//cytoplasmic vesicle	GO:0010178//IAA-amino acid conjugate hydrolase activity;GO:0070011	GO:0006950//response to stress
C3600.1	1786	-2.90142	-1.599	0.0837144	I	1D	Cytochrome P450 87A3	K09588|1|1e-72|272|aly:ARALYDRAFT_908485|cytochrome P450, family 90, subfamily A, polypeptide 1 [EC:1.14.-.-]!K09587|4|1e-66|251|rcu:RCOM_0536900|cytochrome P450, family 90, subfamily B, polypeptide 1 (steroid 22-alpha-hydroxylase) [EC:1.14.13.-]	GO:0031224//intrinsic to membrane;GO:0044459//plasma membrane part;GO:0012505//endomembrane system	GO:0015294//solute:cation symporter activity	GO:0060918//auxin transport;GO:0048588//developmental cell growth;GO:0009606//tropism;GO:0010015//root morphogenesis;GO:0000904//cell morphogenesis involved in differentiation
C3604.1	942	-2.91652	-2.14648	-2.26394	IV	4B	Glutathione S-transferase U17	K00799|1|4e-97|352|rcu:RCOM_0699100|glutathione S-transferase [EC:2.5.1.18]	-	GO:0016706//oxidoreductase activity, acting on paired donors, with incorporation or reduction of molecular oxygen, 2-oxoglutarate as one donor, and incorporation of one atom each of oxygen into both donors	-
C3609.1	1692	-2.31973	-0.920925	-0.910054	I	1D	Octicosapeptide/Phox/Bem1p family protein	--	GO:0044464//cell part	GO:0004674//protein serine/threonine kinase activity;GO:0000166//nucleotide binding	GO:0009987//cellular process
C3621.1	808	-3.806	-2.12251	-2.15935	IV	4B	1-aminocyclopropane-1-carboxylate synthase 3-like	K01762|1|2e-33|140|vvi:100258512|1-aminocyclopropane-1-carboxylate synthase [EC:4.4.1.14]	GO:0031410//cytoplasmic vesicle	-	-
C3662.1	1158	-2.84628	-1.77991	-1.65325	I	1D	Pyrophosphate--fructose 6-phosphate 1-phosphotransferase subunit beta	K00895|1|7e-173|604|vvi:100244809|pyrophosphate--fructose-6-phosphate 1-phosphotransferase [EC:2.7.1.90]	GO:0030312//external encapsulating structure;GO:0044421//extracellular region part	GO:0016892;GO:0003676//nucleic acid binding	GO:0050896//response to stimulus
C3669.1	1375	-2.41541	-1.40996	-1.32509	I	1D	Farnesyl diphosphate synthase	K00787|1|5e-172|601|vvi:100232975|farnesyl diphosphate synthase [EC:2.5.1.1 2.5.1.10]	-	GO:0016787//hydrolase activity	-
C3679.2	976	5.46975	6.36448	2.44984	IV	4A	Cytochrome P450 81D1	K00517|1|8e-105|377|ath:AT4G37340| [EC:1.14.-.-]	-	GO:0035251//UDP-glucosyltransferase activity	GO:0051553
C3689.1	2025	2.13632	1.21453	1.46262	I	1A	2-hydroxyphytanoyl-CoA lyase	K12261|1|0.0|946|rcu:RCOM_0466960|2-hydroxyacyl-CoA lyase 1 [EC:4.1.-.-]	GO:0009536//plastid	-	-
C3712.2	805	-3.27408	-2.01935	0.163674	I	1E	Adenine phosphoribosyltransferase 2-like	K00759|1|7e-88|321|vvi:100245840|adenine phosphoribosyltransferase [EC:2.4.2.7]	GO:0009536//plastid	GO:0046914//transition metal ion binding;GO:0001071//nucleic acid binding transcription factor activity	GO:0006351//transcription, DNA-dependent
C372.1	1965	-2.00575	-1.3274	-1.35751	I	1D	L-ascorbate oxidase	K00423|1|3e-173|606|ath:AT1G55570|L-ascorbate oxidase [EC:1.10.3.3]	GO:0043231//intracellular membrane-bounded organelle	GO:0001071//nucleic acid binding transcription factor activity	GO:0006351//transcription, DNA-dependent;GO:0016049//cell growth
C372.2	1958	-3.99227	-1.81912	-1.24006	I	1D	L-ascorbate oxidase	K00423|1|1e-171|601|ath:AT1G55570|L-ascorbate oxidase [EC:1.10.3.3]	-	GO:0004180//carboxypeptidase activity	-
C3727.1	828	-3.10305	-2.33596	-0.357513	I	1E	Sugar transporter	--	GO:0044424//intracellular part	GO:0016765//transferase activity, transferring alkyl or aryl (other than methyl) groups	GO:0009404//toxin metabolic process
C3767.2	886	2.76629	2.33751	-0.187588	I	1B	Nucleotide pyrophosphatase/phosphodiesterase	--	GO:0043231//intracellular membrane-bounded organelle	GO:0004672//protein kinase activity;GO:0000166//nucleotide binding	-
C3780.1	1008	-2.16445	-1.98602	-0.231982	I	1D	Chlorophyll a/b-binding protein CP24 precursor	K08917|1|8e-127|451|pop:POPTR_709712|light-harvesting complex II chlorophyll a/b binding protein 6	GO:0044464//cell part	GO:0016811//hydrolase activity, acting on carbon-nitrogen (but not peptide) bonds, in linear amides;GO:0070011	GO:0042445//hormone metabolic process;GO:0002831//regulation of response to biotic stimulus
C3809.1	1083	-2.76082	-1.19417	-1.80193	I	1D	Two-component response regulator ARR4	K14492|1|4e-84|309|rcu:RCOM_0699760|two-component response regulator ARR-A family	GO:0031410//cytoplasmic vesicle	GO:0016209//antioxidant activity;GO:0005506//iron ion binding;GO:0003824//catalytic activity	GO:0006950//response to stress;GO:0008152//metabolic process
C3809.2	544	-3.62388	-1.41979	-1.53808	I	1D	Two-component response regulator ARR4	K14492|1|3e-40|161|pop:POPTR_565391|two-component response regulator ARR-A family	-	GO:0005506//iron ion binding;GO:0003824//catalytic activity;GO:0016209//antioxidant activity	GO:0008152//metabolic process;GO:0006950//response to stress
C381.2	3095	1.3136	0.900978	2.02356	III	3A	Callose synthase 1	K11000|1|0.0|1682|pop:POPTR_817697|callose synthase [EC:2.4.1.-]	-	-	-
C3816.2	1141	-4.80831	-2.87584	-2.09137	IV	4B	Pistil-specific extensin-like protein	K15174|1|2e-12|71.6|sbi:SORBI_07g003820|RNA polymerase II-associated factor 1!K01115|4|2e-11|67.8|vcn:VOLCADRAFT_99471|phospholipase D [EC:3.1.4.4]	GO:0031224//intrinsic to membrane;GO:0009536//plastid	GO:0002094	GO:0042371//vitamin K biosynthetic process;GO:0009767//photosynthetic electron transport chain
C3817.2	519	-2.26879	-1.89034	-0.664026	I	1D	Cc-nbs-lrr resistance protein	K13457|1|1e-14|77.0|vvi:100252764|disease resistance protein RPM1	-	GO:0005515//protein binding;GO:0008171//O-methyltransferase activity	GO:0006730//one-carbon metabolic process
C3819.3	2056	-2.16445	-1.93669	-1.18759	I	1D	Serine/threonine-protein kinase Nek2-like	K08857|1|0.0|827|pop:POPTR_595442|NIMA (never in mitosis gene a)-related kinase [EC:2.7.11.1]	GO:0031224//intrinsic to membrane	GO:0004871//signal transducer activity;GO:0004674//protein serine/threonine kinase activity;GO:0032559	GO:0006464//protein modification process
C3830.3	1295	2.94246	1.72141	2.31491	I	1C	NAC domain-containing protein 21/22	--	GO:0031224//intrinsic to membrane;GO:0030313	GO:0008066//glutamate receptor activity;GO:0005231//excitatory extracellular ligand-gated ion channel activity	GO:0009314//response to radiation;GO:0006810//transport;GO:0006875//cellular metal ion homeostasis;GO:0007166//cell surface receptor linked signaling pathway
C387.1	1495	6.4794	5.82165	4.20763	IV	4A	Cytochrome P450 71B10	K00517|1|3e-153|539|ath:AT5G57260| [EC:1.14.-.-]	-	GO:0016757//transferase activity, transferring glycosyl groups	-
C3870.5	1285	-2.97181	-1.02784	-1.12047	I	1D	Methylmalonate-semialdehyde dehydrogenase family protein	K00140|1|3e-128|456|pop:POPTR_846793|methylmalonate-semialdehyde dehydrogenase [EC:1.2.1.27]	-	GO:0016289//CoA hydrolase activity;GO:0016836//hydro-lyase activity	GO:0009062//fatty acid catabolic process;GO:0009628//response to abiotic stimulus
C3870.6	1664	-3.62388	-1.34248	-0.818354	I	1D	Methylmalonate-semialdehyde dehydrogenase [acylating]	K00140|1|0.0|811|vvi:100266351|methylmalonate-semialdehyde dehydrogenase [EC:1.2.1.27]	GO:0016020//membrane	GO:0030246//carbohydrate binding;GO:0004674//protein serine/threonine kinase activity;GO:0032559	GO:0006464//protein modification process
C3893.1	1737	-11.9887	-4.30795	-4.35751	IV	4B	AMP dependent CoA ligase (4-coumarate-CoA ligase)	K10526|1|5e-103|372|aly:ARALYDRAFT_472278|OPC-8:0 CoA ligase 1 [EC:6.2.1.-]	-	GO:0016787//hydrolase activity	GO:0008152//metabolic process
C3897.1	1042	-2.97181	-1.00898	-1.81986	I	1D	Auxin-responsive protein IAA29	K14484|1|4e-16|83.2|aly:ARALYDRAFT_470401|auxin-responsive protein IAA	-	-	-
C3955.1	729	-3.11865	-1.80545	-0.550158	I	1D	Cannabidiolic acid synthase-like	--	-	GO:0035251//UDP-glucosyltransferase activity;GO:0019203//carbohydrate phosphatase activity	GO:0009756//carbohydrate mediated signaling;GO:0005991//trehalose metabolic process;GO:0007275//multicellular organismal development;GO:0003006//developmental process involved in reproduction;GO:0042546//cell wall biogenesis
C3956.1	803	4.95355	3.22417	4.04298	IV	4A	Cysteine-rich repeat secretory protein 38	--	GO:0043231//intracellular membrane-bounded organelle;GO:0031224//intrinsic to membrane	GO:0035250//UDP-galactosyltransferase activity	GO:0006464//protein modification process
C3956.2	598	3.96483	3.85633	1.81241	I	1B	Cysteine-rich repeat secretory protein 38	--	GO:0005773//vacuole;GO:0005618//cell wall	-	GO:0009737//response to abscisic acid stimulus
C3967.1	1007	2.05588	1.70886	0.14828	I	1A	LRR receptor-like serine/threonine-protein kinase	K13428|1|3e-53|206|aly:ARALYDRAFT_488953|LRR receptor-like serine/threonine-protein kinase EFR [EC:2.7.11.1]	-	GO:0046914//transition metal ion binding;GO:0016706//oxidoreductase activity, acting on paired donors, with incorporation or reduction of molecular oxygen, 2-oxoglutarate as one donor, and incorporation of one atom each of oxygen into both donors;GO:0016701//oxidoreductase activity, acting on single donors with incorporation of molecular oxygen	GO:0051553
C3994.1	1006	-2.88692	-2.06848	-1.28712	I	1E	UDP-glucose flavonoid glucosyl-transferase	K12930|1|1e-110|397|vvi:100233099|anthocyanidin 3-O-glucosyltransferase [EC:2.4.1.115]!K10757|2|2e-95|347|aly:ARALYDRAFT_326139|flavonol 3-O-glucosyltransferase [EC:2.4.1.91]!K15787|4|3e-85|312|aly:ARALYDRAFT_313693|flavonol-3-O-rhamnosyltransferase [EC:2.4.1.-]!K00724|5|3e-84|309|ath:AT1G30530|flavonol-3-O-glucoside L-rhamnosyltransferase [EC:2.4.1.159]	-	GO:0016712//oxidoreductase activity, acting on paired donors, with incorporation or reduction of molecular oxygen, reduced flavin or flavoprotein as one donor, and incorporation of one atom of oxygen;GO:0005506//iron ion binding	GO:0008152//metabolic process
C3996.2	3163	1.33805	2.10144	1.57795	II	2A	Serine/threonine-protein kinase WNK5	K12132|1|3e-136|484|osa:4343678|serine/threonine-protein kinase WNK1 [EC:2.7.11.1]	-	GO:0008233//peptidase activity	-
C40.1	791	-2.74941	-0.957451	-1.18759	I	1D	Alpha-amylase 2	K01176|1|3e-45|179|ppp:PHYPADRAFT_60178|alpha-amylase [EC:3.2.1.1]	GO:0015630//microtubule cytoskeleton	GO:0003774//motor activity;GO:0032559	GO:0007017//microtubule-based process
C4077.2	736	-4.1059	-2.47103	-2.17725	IV	4B	Pathogenesis-related protein 5	--	GO:0016020//membrane	GO:0004672//protein kinase activity;GO:0032559	GO:0006464//protein modification process
C4082.2	1311	-2.14308	-1.11739	-0.315912	I	1D	Homeobox protein knotted-1	--	-	GO:0016881//acid-amino acid ligase activity	GO:0015698//inorganic anion transport;GO:0006464//protein modification process;GO:0009639//response to red or far red light;GO:0009267//cellular response to starvation
C4092.2	998	-3.05198	-2.0001	-1.99494	I	1E	Transport inhibitor response 1	K14485|1|3e-80|296|ath:AT3G62980|transport inhibitor response 1	GO:0005618//cell wall;GO:0009536//plastid	GO:0016628//oxidoreductase activity, acting on the CH-CH group of donors, NAD or NADP as acceptor;GO:0016772//transferase activity, transferring phosphorus-containing groups	GO:0009628//response to abiotic stimulus;GO:0006796//phosphate-containing compound metabolic process;GO:0023052//signaling
C4102.5	1514	2.40033	2.28202	2.67039	IV	4A	Protein SRG1	K05277|1|4e-44|177|pop:POPTR_646527|leucoanthocyanidin dioxygenase [EC:1.14.11.19]	GO:0031410//cytoplasmic vesicle	GO:0004553//hydrolase activity, hydrolyzing O-glycosyl compounds	GO:0009607//response to biotic stimulus;GO:0006026
C4130.2	559	0.376117	0.364477	13.3894	III	3A	Hypothetical protein VOLCADRAFT_63308	K01115|1|4e-09|58.5|vcn:VOLCADRAFT_99471|phospholipase D [EC:3.1.4.4]	GO:0043234//protein complex;GO:0009534//chloroplast thylakoid	GO:0046906//tetrapyrrole binding	GO:0009639//response to red or far red light;GO:0006091//generation of precursor metabolites and energy
C4139.1	2646	2.66337	0.94944	1.13434	I	1A	Classical arabinogalactan protein 9	K01115|1|6e-08|48.9|vcn:VOLCADRAFT_99471|phospholipase D [EC:3.1.4.4]!K10730|4|6e-06|51.2|osa:4336217|ATP-dependent DNA helicase Q4 [EC:3.6.4.12]	-	-	GO:0006950//response to stress
C4157.2	285	0.835548	0.779515	3.61977	III	3A	Cytochrome P450 71B10	K00517|1|6e-20|93.2|ath:AT5G57260| [EC:1.14.-.-]	-	GO:0008194//UDP-glycosyltransferase activity;GO:0016758//transferase activity, transferring hexosyl groups	-
C4157.3	1920	2.33805	1.28647	2.28634	I	1C	Cytochrome P450 71D10	K00517|1|3e-112|403|ath:AT3G26310| [EC:1.14.-.-]	-	-	-
C4173.2	844	-4.68801	-3.39041	-2.30306	IV	4B	Isoflavone 2'-hydroxylase-like	K00517|1|2e-57|220|ath:AT4G37310| [EC:1.14.-.-]	GO:0009521;GO:0031224//intrinsic to membrane;GO:0009534//chloroplast thylakoid	GO:0046906//tetrapyrrole binding;GO:0043169//cation binding	GO:0006464//protein modification process;GO:0006091//generation of precursor metabolites and energy
C4257.1	672	0.741426	0.747335	2.40826	III	3A	Conserved hypothetical protein	--	GO:0043231//intracellular membrane-bounded organelle	GO:0042802//identical protein binding;GO:0003677//DNA binding;GO:0001071//nucleic acid binding transcription factor activity	GO:0003002//regionalization;GO:0051301//cell division
C4261.2	993	2.61982	1.23018	-0.187588	I	1A	Multidrug resistance pump	K03327|1|1e-104|377|aly:ARALYDRAFT_494175|multidrug resistance protein, MATE family	GO:0016020//membrane	GO:0005249//voltage-gated potassium channel activity;GO:0005515//protein binding;GO:0005217//intracellular ligand-gated ion channel activity	GO:0070838//divalent metal ion transport
C4267.1	2369	-3.51841	-1.66106	-1.50385	I	1D	Endoglucanase 10	K01179|1|3e-106|384|osa:4347660|endoglucanase [EC:3.2.1.4]	-	-	-
C4284.1	1776	-2.36134	-1.04151	-1.09201	I	1D	UDP-Glycosyltransferase superfamily protein	K08237|1|9e-26|116|vvi:100246482|hydroquinone glucosyltransferase [EC:2.4.1.218]!K13691|2|9e-26|116|rcu:RCOM_0606510|pathogen-inducible salicylic acid glucosyltransferase [EC:2.4.1.-]	-	GO:0016709//oxidoreductase activity, acting on paired donors, with incorporation or reduction of molecular oxygen, NADH or NADPH as one donor, and incorporation of one atom of oxygen;GO:0005506//iron ion binding	GO:0008152//metabolic process
C4316.2	663	-3.44985	-1.4656	-1.8704	I	1D	Low-molecular-weight cysteine-rich protein LCR69 precursor	--	-	GO:0043169//cation binding;GO:0019842//vitamin binding;GO:0016641//oxidoreductase activity, acting on the CH-NH2 group of donors, oxygen as acceptor	GO:0003006//developmental process involved in reproduction;GO:0009692
C4323.4	2708	2.41002	0.264942	1.84483	I	1A	Uridine kinase-like protein 1, chloroplastic	K00876|1|1e-16|87.0|pop:POPTR_815577|uridine kinase [EC:2.7.1.48]	-	GO:0016747//transferase activity, transferring acyl groups other than amino-acyl groups	GO:0009699//phenylpropanoid biosynthetic process
C4349.2	925	-2.09045	-1.58306	-2.35751	I	1F	Histidine-containing phosphotransfer protein 1	K14490|1|6e-68|255|rcu:RCOM_0679080|histidine-containing phosphotransfer peotein	GO:0016020//membrane	GO:0004672//protein kinase activity;GO:0032559	GO:0006464//protein modification process;GO:0007167//enzyme linked receptor protein signaling pathway
C4373.2	534	-2.94379	-1.72365	-1.83726	I	1D	Proline-rich cell wall protein 2	K01115|1|2e-06|49.7|vcn:VOLCADRAFT_99471|phospholipase D [EC:3.1.4.4]!K15174|5|9e-06|47.4|pop:POPTR_553771|RNA polymerase II-associated factor 1	GO:0031224//intrinsic to membrane	GO:0046873//metal ion transmembrane transporter activity;GO:0019829//cation-transporting ATPase activity;GO:0032559	GO:0009206;GO:0006816//calcium ion transport
C440.3	1613	-2.00095	-2.26488	-0.187588	I	1E	Short-chain dehydrogenase TIC 33, chloroplastic	K00218|1|0.0|701|rcu:RCOM_0252880|protochlorophyllide reductase [EC:1.3.1.33]	-	GO:0031420;GO:0016301//kinase activity	GO:0006796//phosphate-containing compound metabolic process;GO:0006007//glucose catabolic process
C4421.1	832	-2.34077	-1.67115	-0.602625	I	1D	Isoflavone reductase related protein	K00224|1|3e-93|339|aly:ARALYDRAFT_476671|[EC:1.3.1.-]!K13081|5|2e-55|213|vvi:100233112|leucoanthocyanidin reductase [EC:1.17.1.3]	-	GO:0004702//receptor signaling protein serine/threonine kinase activity;GO:0032559	GO:0006464//protein modification process
C443.2	1330	-2.1883	-0.912363	-0.517736	I	1D	Choline kinase 2-like	K14156|1|2e-154|543|pop:POPTR_413422|choline/ethanolamine kinase [EC:2.7.1.32 2.7.1.82]	GO:0043231//intracellular membrane-bounded organelle	-	GO:0009987//cellular process
C4432.3	589	-12.7714	-2.02784	-1.26559	I	1E	Cyclic nucleotide-gated ion channel	K05391|1|8e-70|260|ath:AT5G15410|cyclic nucleotide gated channel, other eukaryote	GO:0043231//intracellular membrane-bounded organelle	GO:0004871//signal transducer activity;GO:0016628//oxidoreductase activity, acting on the CH-CH group of donors, NAD or NADP as acceptor;GO:0019901//protein kinase binding	GO:0048229//gametophyte development;GO:0040007//growth;GO:0008152//metabolic process;GO:0009736//cytokinin mediated signaling pathway
C446.10	291	2.83555	1.47995	-0.380233	I	1A	LRR receptor-like serine/threonine-protein kinase GSO2-like	K00924|1|2e-08|55.1|aly:ARALYDRAFT_476729|[EC:2.7.1.-]!K13420|2|2e-08|54.7|ath:AT5G46330|LRR receptor-like serine/threonine-protein kinase FLS2 [EC:2.7.11.1]	-	GO:0016491//oxidoreductase activity	GO:0008152//metabolic process
C4460.1	733	-1.68801	-1.8552	-2.69009	III	3B	Ubiquitin-conjugating enzyme E2 20	K06688|1|1e-89|327|rcu:RCOM_1578930|ubiquitin-conjugating enzyme E2 C [EC:6.3.2.19]	-	GO:0046914//transition metal ion binding;GO:0008172	GO:0006730//one-carbon metabolic process;GO:0000097//sulfur amino acid biosynthetic process
C4468.2	1651	-3.12793	-2.26488	-0.424627	I	1E	Aldehyde dehydrogenase family 3	K00128|1|0.0|554|vvi:100247106|aldehyde dehydrogenase (NAD+) [EC:1.2.1.3]	GO:0043231//intracellular membrane-bounded organelle	GO:0003677//DNA binding;GO:0001071//nucleic acid binding transcription factor activity	GO:0006351//transcription, DNA-dependent;GO:0050896//response to stimulus
C4479.1	659	6.47217	4.77951	1.77589	I	1B	Nitronate monooxygenase	--	-	GO:0046872//metal ion binding;GO:0016491//oxidoreductase activity	-
C4479.2	1136	3.55603	4.72203	1.61977	I	1B	Peroxisomal (S)-2-hydroxy-acid oxidase GLO3	K11517|1|4e-06|50.4|ath:AT3G14150|(S)-2-hydroxy-acid oxidase [EC:1.1.3.15]	GO:0009523//photosystem II;GO:0009534//chloroplast thylakoid	GO:0046872//metal ion binding	GO:0042548//regulation of photosynthesis, light reaction
C4492.2	537	3.29498	1.77951	4.18165	I	1C	Probable protein phosphatase 2C	K14497|1|1e-62|236|pop:POPTR_422871|protein phosphatase 2C [EC:3.1.3.16]	GO:0031410//cytoplasmic vesicle	GO:0043167//ion binding;GO:0015928//fucosidase activity	GO:0044238//primary metabolic process;GO:0009987//cellular process
C4526.2	843	-2.16445	-1.82817	-1.7181	I	1D	LOB domain-containing protein 4-like	K01955|1|1e-41|167|vvi:100262205|carbamoyl-phosphate synthase large subunit [EC:6.3.5.5]!K13944|2|1e-31|134|ath:AT2G42430|LOB domain-containing protein 16	GO:0005856//cytoskeleton	GO:0008092//cytoskeletal protein binding	GO:0007010//cytoskeleton organization
C4542.2	611	-2.80831	-1.87256	-0.261588	I	1D	Alcohol dehydrogenase	K07119|1|7e-64|240|rcu:RCOM_0605880|!K08070|3|2e-60|229|aly:ARALYDRAFT_909685|2-alkenal reductase [EC:1.3.1.74]	-	GO:0004672//protein kinase activity;GO:0032559	GO:0006464//protein modification process
C4546.1	1738	-2.0186	-2.71525	-0.555319	I	1E	Deoxynucleoside triphosphate triphosphohydrolase SAMHD1	--	GO:0031224//intrinsic to membrane	GO:0015291//secondary active transmembrane transporter activity;GO:0005275//amine transmembrane transporter activity	GO:0015837//amine transport;GO:0048856//anatomical structure development;GO:0009755//hormone-mediated signaling pathway;GO:0051707//response to other organism
C455.3	580	0.642903	1.28202	2.19092	III	3A	Catalase isozyme 1	K03781|1|3e-113|404|vvi:100244516|catalase [EC:1.11.1.6]	-	GO:0005515//protein binding;GO:0008171//O-methyltransferase activity	GO:0006730//one-carbon metabolic process
C4552.2	2887	-2.44244	-1.58786	-0.734331	I	1D	Type I inositol polyphosphate 5-phosphatase	K01099|1|2e-45|182|ota:Ot04g02290|phosphatidylinositol-bisphosphatase [EC:3.1.3.36]	GO:0043231//intracellular membrane-bounded organelle	GO:0004030//aldehyde dehydrogenase [NAD(P)+] activity;GO:0005488//binding	GO:0044237//cellular metabolic process
C4569.1	1388	1.09858	1.45563	2.55105	III	3A	Branched-chain amino acid aminotransferase	K00826|1|8e-166|581|rcu:RCOM_1585550|branched-chain amino acid aminotransferase [EC:2.6.1.42]	-	-	-
C458.1	3505	-3.78894	-1.29087	-0.994943	I	1D	Glutamate receptor 3.6-like	K05387|1|0.0|1079|ath:AT3G51480|glutamate receptor, ionotropic, other eukaryote	-	GO:0016491//oxidoreductase activity	-
C4594.2	2756	-1.94206	-2.67992	-1.11359	II	2C	Leucine-rich repeat receptor-like protein kinase At2g19210-like	K00924|1|7e-63|240|ath:AT1G24650| [EC:2.7.1.-]!K08286|5|7e-60|230|aly:ARALYDRAFT_491919|protein-serine/threonine kinase [EC:2.7.11.-]	GO:0005576//extracellular region;GO:0030312//external encapsulating structure	GO:0016798//hydrolase activity, acting on glycosyl bonds;GO:0016758//transferase activity, transferring hexosyl groups	GO:0044042//glucan metabolic process
C4611.2	1809	-6.71904	-3.40269	-0.461763	I	1E	Pectinesterase-2 precursor	K01051|1|1e-110|398|rcu:RCOM_1179070|pectinesterase [EC:3.1.1.11]	-	GO:0005515//protein binding	GO:0044267//cellular protein metabolic process
C4616.2	269	-13.7951	-1.80545	-0.40998	I	1D	G-type lectin S-receptor-like serine/threonine-protein kinase	--	-	GO:0008146//sulfotransferase activity	-
C462.1	292	1.57251	3.36448	0.0348048	II	2A	Cysteine-rich receptor-like protein kinase	--	GO:0005618//cell wall;GO:0031225//anchored to membrane;GO:0031410//cytoplasmic vesicle	GO:0043167//ion binding;GO:0008422//beta-glucosidase activity	GO:0044238//primary metabolic process
C462.2	1009	3.18008	2.95974	0.549378	I	1B	Cysteine-rich receptor-like protein kinase 26	--	GO:0031225//anchored to membrane;GO:0005911//cell-cell junction	GO:0030247//polysaccharide binding;GO:0003824//catalytic activity	-
C4629.2	1609	3.42051	3.17183	1.39737	I	1B	Manganese-dependent ADP-ribose/CDP-alcohol diphosphatase	K01517|1|2e-137|486|aly:ARALYDRAFT_492370|manganese-dependent ADP-ribose/CDP-alcohol diphosphatase [EC:3.6.1.13 3.6.1.16 3.6.1.53]	GO:0044464//cell part	GO:0017111//nucleoside-triphosphatase activity;GO:0015604//organic phosphonate transmembrane transporter activity;GO:0032559	GO:0009207
C464.4	1352	1.6429	12.2101	0.619767	II	2A	L-allo-threonine aldolase-like isoform 1	K01620|1|2e-171|599|vvi:100265578|threonine aldolase [EC:4.1.2.5]	-	-	-
C4645.2	1782	-3.56134	-2.19539	-2.02409	IV	4B	Phospholipase D	K01115|1|4e-35|147|vcn:VOLCADRAFT_99471|phospholipase D [EC:3.1.4.4]	GO:0042579//microbody	GO:0005488//binding;GO:0015645//fatty acid ligase activity	GO:0032787//monocarboxylic acid metabolic process;GO:0006970//response to osmotic stress;GO:0042221//response to chemical stimulus
C468.1	1976	-2.59741	-2.39041	-2.08067	IV	4B	Laccase-4	K00423|1|2e-64|244|aly:ARALYDRAFT_489021|L-ascorbate oxidase [EC:1.10.3.3]	GO:0043231//intracellular membrane-bounded organelle	GO:0030528//transcription regulator activity;GO:0001071//nucleic acid binding transcription factor activity	GO:0006952//defense response;GO:0009725//response to hormone stimulus;GO:0006970//response to osmotic stress;GO:0050826//response to freezing;GO:0006351//transcription, DNA-dependent
C468.2	1909	-1.37391	-2.44288	-1.5661	II	2C	L-ascorbate oxidase	K00423|1|1e-63|242|aly:ARALYDRAFT_489021|L-ascorbate oxidase [EC:1.10.3.3]	GO:0043234//protein complex;GO:0009526//plastid envelope;GO:0044425//membrane part;GO:0009534//chloroplast thylakoid;GO:0009570//chloroplast stroma;GO:0034357	-	GO:0009765//photosynthesis, light harvesting;GO:0009639//response to red or far red light
C4717.1	1898	-3.41238	-1.13802	-0.105125	I	1D	Zeaxanthin epoxidase	K09838|1|0.0|728|vvi:100232944|zeaxanthin epoxidase [EC:1.14.13.90]	-	GO:0016709//oxidoreductase activity, acting on paired donors, with incorporation or reduction of molecular oxygen, NADH or NADPH as one donor, and incorporation of one atom of oxygen;GO:0005506//iron ion binding	GO:0008152//metabolic process
C4749.1	549	0.51362	11.7941	4.76661	II	2B	Pectinesterase 3	K01051|1|1e-05|47.4|aly:ARALYDRAFT_494979|pectinesterase [EC:3.1.1.11]	-	GO:0005515//protein binding	GO:0044267//cellular protein metabolic process
C4757.3	2131	-2.36	-1.40401	-1.09448	I	1D	chloroplast-targeted copper chaperone	K07213|1|1e-10|66.6|vvi:100247137|copper chaperone	GO:0016020//membrane;GO:0043231//intracellular membrane-bounded organelle	GO:0016787//hydrolase activity	-
C4774.2	487	-3.22335	-1.27938	0.397375	I	1D	Cytochrome b6-f complex	--	GO:0043234//protein complex;GO:0009534//chloroplast thylakoid	-	GO:0008152//metabolic process
C4783.1	2209	2.09189	1.96172	1.67039	I	1A	Polyol transporter 6	K08150|1|4e-67|254|vvi:100268023|MFS transporter, SP family, solute carrier family 2 (myo-inositol transporter), member 13	GO:0044444//cytoplasmic part	GO:0016765//transferase activity, transferring alkyl or aryl (other than methyl) groups;GO:0048037//cofactor binding;GO:0016846//carbon-sulfur lyase activity	GO:0009087//methionine catabolic process
C4818.1	2089	-0.0489745	0.573064	3.4369	III	3A	Indole-3-acetic acid-amido synthetase GH3.6	K14487|1|0.0|1093|rcu:RCOM_0032550|auxin responsive GH3 gene family	GO:0009526//plastid envelope;GO:0009534//chloroplast thylakoid	-	GO:0009639//response to red or far red light;GO:0006091//generation of precursor metabolites and energy
C4818.3	2027	1.76155	0.627512	2.54033	III	3A	Indole-3-acetic acid-amido synthetase GH3.6	K14487|1|0.0|1093|rcu:RCOM_0032550|auxin responsive GH3 gene family	-	-	-
C4859.1	599	2.52005	3.30877	0.72995	I	1B	GAST-like protein	--	-	GO:0016301//kinase activity	-
C4883.1	259	-2.12381	-0.342476	-0.0407462	I	1D	60S acidic ribosomal protein P0	K02941|1|6e-38|152|vvi:100250067|large subunit ribosomal protein LP0	-	GO:0004672//protein kinase activity;GO:0000166//nucleotide binding	-
C4897.1	1804	-2.45622	-2.51172	-2.05495	IV	4B	Beta-1,4-xylosyltransferase IRX10	--	GO:0043231//intracellular membrane-bounded organelle;GO:0031410//cytoplasmic vesicle	GO:0015020//glucuronosyltransferase activity	GO:0009832//plant-type cell wall biogenesis;GO:0010413//glucuronoxylan metabolic process
C4912.2	1529	-1.51238	-2.17468	-1.35751	II	2C	Transcription factor ICE1 isoform 1	K13422|1|1e-15|82.4|pop:POPTR_676550|transcription factor MYC2	GO:0031410//cytoplasmic vesicle	GO:0016709//oxidoreductase activity, acting on paired donors, with incorporation or reduction of molecular oxygen, NADH or NADPH as one donor, and incorporation of one atom of oxygen;GO:0005506//iron ion binding	GO:0008152//metabolic process
C4922.1	588	-2.55677	-3.54241	-0.280697	I	1E	Mechanosensitive ion channel protein 10-like	--	-	GO:0016887//ATPase activity;GO:0000166//nucleotide binding	-
C4925.2	459	4.4794	2.68641	2.51285	IV	4A	Predicted protein	K13428|1|7e-13|70.5|ath:AT5G20480|LRR receptor-like serine/threonine-protein kinase EFR [EC:2.7.11.1]!K13420|4|3e-12|68.6|aly:ARALYDRAFT_356368|LRR receptor-like serine/threonine-protein kinase FLS2 [EC:2.7.11.1]	GO:0009532//plastid stroma;GO:0031224//intrinsic to membrane;GO:0009528//plastid inner membrane	GO:0046914//transition metal ion binding;GO:0005515//protein binding;GO:0019829//cation-transporting ATPase activity;GO:0046873//metal ion transmembrane transporter activity;GO:0005261//cation channel activity;GO:0032559;GO:0016836//hydro-lyase activity	GO:0006816//calcium ion transport;GO:0010035//response to inorganic substance;GO:0009206
C4936.1	1090	0.835548	0.0425493	3.08543	III	3A	Voltage-dependent L-type calcium channel	--	GO:0042579//microbody	GO:0050662//coenzyme binding;GO:0016634	GO:0009062//fatty acid catabolic process;GO:0003006//developmental process involved in reproduction
C497.2	1671	-2.48638	-1.3039	-1.20551	I	1D	Pheophorbide A oxygenase	K13071|1|1e-65|248|osa:4331611|pheophorbide a oxygenase [EC:1.14.12.20]	-	GO:0016879//ligase activity, forming carbon-nitrogen bonds;GO:0016811//hydrolase activity, acting on carbon-nitrogen (but not peptide) bonds, in linear amides	-
C4978.1	873	2.07259	1.83841	1.39737	I	1A	Receptor-like serine/threonine-protein kinase SD1-8	K00924|1|1e-45|181|aly:ARALYDRAFT_313416|[EC:2.7.1.-]!K13430|2|5e-44|175|zma:100283091|serine/threonine-protein kinase PBS1 [EC:2.7.11.1]	GO:0009536//plastid	GO:0004091//carboxylesterase activity	GO:0044238//primary metabolic process
C4997.1	1116	-2.68801	0.501981	-0.898081	I	1D	Protein EXORDIUM	--	GO:0043231//intracellular membrane-bounded organelle	GO:0016811//hydrolase activity, acting on carbon-nitrogen (but not peptide) bonds, in linear amides	-
C502.1	466	-2.90142	-1.12738	-0.49571	I	1D	Kinase	--	GO:0043231//intracellular membrane-bounded organelle	GO:0003677//DNA binding;GO:0001071//nucleic acid binding transcription factor activity	GO:0006351//transcription, DNA-dependent
C5022.2	420	15.5912	3.29048	4.39737	IV	4A	UDP-glycosyltransferase 74F2	K13691|1|3e-37|151|rcu:RCOM_0100870|pathogen-inducible salicylic acid glucosyltransferase [EC:2.4.1.-]	-	GO:0005506//iron ion binding;GO:0004497//monooxygenase activity	-
C5049.1	2033	-2.41238	-1.25796	-0.751488	I	1D	Phosphoglucan phosphatase LSF1, chloroplastic isoform X1	K14165|1|2e-11|69.3|cme:CMT465C|dual specificity phosphatase [EC:3.1.3.16 3.1.3.48]!K07200|2|2e-09|62.4|ota:Ot10g01900|5'-AMP-activated protein kinase, regulatory gamma subunit!K07199|5|5e-08|57.8|olu:OSTLU_33884|5'-AMP-activated protein kinase, regulatory beta subunit	GO:0019866//organelle inner membrane;GO:0043231//intracellular membrane-bounded organelle;GO:0031224//intrinsic to membrane	GO:0005506//iron ion binding;GO:0015002//heme-copper terminal oxidase activity	GO:0051234//establishment of localization;GO:0045333//cellular respiration
C5051.2	2554	-3.46213	-2.27111	-1.94502	I	1E	65-kDa microtubule-associated protein 3	--	-	GO:0016874//ligase activity;GO:0005488//binding	-
C5102.1	312	-0.419709	-0.0436073	3.61977	III	3A	Cytochrome c oxidase subunit 1	K02256|1|3e-19|90.9|cme:CMW019C|cytochrome c oxidase subunit I [EC:1.9.3.1]	-	-	-
C5115.1	778	-3.77326	-1.80545	-0.969996	I	1D	LOB domain-containing protein 25	K01955|1|4e-33|139|vvi:100262205|carbamoyl-phosphate synthase large subunit [EC:6.3.5.5]!K13944|2|5e-29|125|pop:POPTR_559669|LOB domain-containing protein 16	-	GO:0005488//binding;GO:0003824//catalytic activity	-
C5115.2	695	-4.93704	-2.62258	-1.56233	I	1E	LOB domain-containing protein 25	K01955|1|4e-33|139|vvi:100262205|carbamoyl-phosphate synthase large subunit [EC:6.3.5.5]!K13944|2|4e-29|125|pop:POPTR_559669|LOB domain-containing protein 16	GO:0043231//intracellular membrane-bounded organelle	GO:0019787//small conjugating protein ligase activity;GO:0032559	GO:0019941//modification-dependent protein catabolic process;GO:0032446//protein modification by small protein conjugation
C513.1	276	2.23983	1.10701	1.66213	I	1A	Extensin (class I)	K01115|1|3e-25|110|vcn:VOLCADRAFT_99471|phospholipase D [EC:3.1.4.4]	-	-	-
C513.2	694	4.98894	4.91627	1.78204	I	1B	Hydroxyproline-rich glycoprotein precursor	K01115|1|2e-42|170|vcn:VOLCADRAFT_99471|phospholipase D [EC:3.1.4.4]	-	GO:0016874//ligase activity	-
C5138.2	868	0.366063	1.1898	2.57618	III	3A	Ethylene-responsive transcription factor ERF061	K09286|1|2e-34|143|rcu:RCOM_1034530|EREBP-like factor	-	-	-
C5177.1	1112	-2.48638	-2.67992	-1.58614	I	1E	Thaumatin-like protein 1-like	K12418|1|5e-06|48.9|cre:CHLREDRAFT_32523|fatty acid desaturase (delta-4 desaturase) [EC:1.14.19.-]	GO:0031224//intrinsic to membrane;GO:0043231//intracellular membrane-bounded organelle	GO:0016759//cellulose synthase activity	GO:0045229//external encapsulating structure organization;GO:0009250//glucan biosynthetic process;GO:0006970//response to osmotic stress;GO:0048513//organ development;GO:0042546//cell wall biogenesis
C5185.2	464	-4.25191	-1.44288	-2.18759	I	1F	Secologanin synthase	K15639|1|1e-36|149|aly:ARALYDRAFT_901457|cytochrome P450, family 734, subfamily A, polypeptide 1 (PHYB activation tagged suppressor 1) [EC:1.14.-.-]!K10717|2|2e-36|149|vvi:100258332|cytokinin trans-hydroxylase!K00232|5|5e-34|140|vvi:100249305|acyl-CoA oxidase [EC:1.3.3.6]	-	GO:0004672//protein kinase activity	-
C5189.1	359	-4.68801	-0.068482	-1.50952	I	1D	Leucine-rich repeat protein	K04733|1|7e-08|53.1|aly:ARALYDRAFT_916421|interleukin-1 receptor-associated kinase 4 [EC:2.7.11.1]	-	GO:0016740//transferase activity	-
C5222.1	461	-1.57949	-1.34248	-2.21733	III	3B	Hypothetical protein	K12831|1|3e-08|55.1|cre:CHLREDRAFT_196073|splicing factor 3B subunit 4!K15174|2|3e-07|52.0|rcu:RCOM_1489440|RNA polymerase II-associated factor 1!K14709|3|5e-07|51.2|vcn:VOLCADRAFT_104214|solute carrier family 39 (zinc transporter), member 1/2/3!K01115|5|8e-07|50.4|vcn:VOLCADRAFT_99471|phospholipase D [EC:3.1.4.4]	GO:0031224//intrinsic to membrane	GO:0042625//ATPase activity, coupled to transmembrane movement of ions;GO:0046872//metal ion binding;GO:0005548//phospholipid transporter activity;GO:0032559	GO:0009206;GO:0006869//lipid transport
C5222.2	478	-2.53791	-0.722985	-1.92455	I	1D	Phospholipase D	K01115|1|2e-10|62.8|vcn:VOLCADRAFT_99471|phospholipase D [EC:3.1.4.4]	-	GO:0016740//transferase activity;GO:0048037//cofactor binding;GO:0016846//carbon-sulfur lyase activity	GO:0008652//cellular amino acid biosynthetic process
C5238.1	2226	-2.37516	-1.27378	-1.67025	I	1D	Pectate lyase 13	K01728|1|0.0|731|rcu:RCOM_1010900|pectate lyase [EC:4.2.2.2]	GO:0031976	GO:0016209//antioxidant activity;GO:0016705//oxidoreductase activity, acting on paired donors, with incorporation or reduction of molecular oxygen	GO:0008152//metabolic process;GO:0019725//cellular homeostasis
C5238.2	1763	-2.59072	-1.39041	-1.77255	I	1D	Pectate lyase 13	K01728|1|0.0|732|rcu:RCOM_1010900|pectate lyase [EC:4.2.2.2]	GO:0016020//membrane	GO:0017111//nucleoside-triphosphatase activity;GO:0004620//phospholipase activity;GO:0019900//kinase binding;GO:0032561//guanyl ribonucleotide binding	GO:0006810//transport;GO:0035556//intracellular signal transduction;GO:0009738//abscisic acid mediated signaling pathway
C5307.1	639	-0.0512411	-0.258959	2.6476	III	3A	Cytochrome c oxidase subunit 1	K02256|1|3e-92|335|ota:OstapMp40|cytochrome c oxidase subunit I [EC:1.9.3.1]	-	-	-
C532.1	766	2.37987	-0.335962	1.61977	I	1A	Double-stranded-RNA-binding protein	--	-	GO:0016301//kinase activity	-
C5326.2	1742	-2.27993	-0.02784	-0.450622	I	1D	Trehalose-6-phosphate synthase	K01087|1|3e-20|98.2|cme:CMQ148C|trehalose-phosphatase [EC:3.1.3.12]!K00697|3|2e-07|55.5|pop:POPTR_568670|alpha,alpha-trehalose-phosphate synthase (UDP-forming) [EC:2.4.1.15]	GO:0044464//cell part	GO:0005506//iron ion binding;GO:0003824//catalytic activity;GO:0016209//antioxidant activity	GO:0008152//metabolic process;GO:0006950//response to stress
C5333.1	450	-4.07134	-1.33596	-1.57991	I	1D	Small auxin upregulated	K14488|1|2e-34|142|vvi:100256532|SAUR family protein	-	GO:0016773//phosphotransferase activity, alcohol group as acceptor;GO:0016301//kinase activity;GO:0032559	GO:0016310//phosphorylation;GO:0019586
C5345.1	1109	-2.09406	-1.41031	-0.924553	I	1D	Homeobox protein knotted-1	--	GO:0016020//membrane	GO:0004672//protein kinase activity;GO:0032559	GO:0006464//protein modification process;GO:0007167//enzyme linked receptor protein signaling pathway
C5345.2	1641	-2.88692	-1.63552	-0.924553	I	1D	Homeobox protein knotted-1	K09422|1|4e-06|50.8|aly:ARALYDRAFT_495585|myb proto-oncogene protein, plant	GO:0031224//intrinsic to membrane	GO:0016301//kinase activity;GO:0032559	GO:0006464//protein modification process;GO:0007167//enzyme linked receptor protein signaling pathway
C5365.2	1757	2.6654	2.04886	1.89758	I	1B	Cytochrome P450 704C	K00517|1|3e-88|323|ath:AT3G56630| [EC:1.14.-.-]!K15402|4|3e-73|274|aly:ARALYDRAFT_910327|cytochrome P450, family 86, subfamily B, polypeptide 1 (fatty acid omega-hydroxylase) [EC:1.14.-.-]!K15398|5|7e-72|269|aly:ARALYDRAFT_904049|cytochrome P450, family 86, subfamily A, polypeptide 2/4/7/8 (fatty acid omega-hydroxylase) [EC:1.14.-.-]	-	-	-
C5375.1	1366	2.72863	1.93871	2.1548	I	1C	Alpha-amylase	K01176|1|0.0|719|pop:POPTR_918430|alpha-amylase [EC:3.2.1.1]	GO:0043231//intracellular membrane-bounded organelle	GO:0016740//transferase activity	GO:0006950//response to stress;GO:0006520//cellular amino acid metabolic process
C5378.3	321	-0.48638	-3.80545	-0.673014	II	2C	Cysteine proteinase RD19a	K01376|1|6e-17|83.2|ath:AT4G16190| [EC:3.4.22.-]!K01373|3|4e-10|60.5|ppp:PHYPADRAFT_209158|cathepsin F [EC:3.4.22.41]	GO:0009536//plastid	GO:0016881//acid-amino acid ligase activity	GO:0048878//chemical homeostasis;GO:0000902//cell morphogenesis;GO:0009755//hormone-mediated signaling pathway
C538.2	403	-4.07134	-1.80545	-0.77255	I	1D	Cytochrome P450	K15405|1|2e-17|85.5|aly:ARALYDRAFT_474859|cytochrome P450, family 96, subfamily A, polypeptide 15 (midchain alkane hydroxylase)!K00517|2|8e-14|73.2|ath:AT5G52320| [EC:1.14.-.-]!K15402|5|6e-09|57.0|aly:ARALYDRAFT_910327|cytochrome P450, family 86, subfamily B, polypeptide 1 (fatty acid omega-hydroxylase) [EC:1.14.-.-]	-	GO:0008194//UDP-glycosyltransferase activity;GO:0016758//transferase activity, transferring hexosyl groups	-
C5402.2	277	3.09608	3.86698	0.922037	I	1B	Germin-like protein subfamily 1 member 17	--	GO:0031224//intrinsic to membrane	GO:0004672//protein kinase activity;GO:0032559	GO:0006464//protein modification process;GO:0007167//enzyme linked receptor protein signaling pathway
C5412.2	1788	2.38852	1.79008	1.94757	I	1A	UDP-glucose flavonoid 3-O-glucosyltransferase 6	K08237|1|5e-74|276|vvi:100246482|hydroquinone glucosyltransferase [EC:2.4.1.218]	GO:0044464//cell part	GO:0005506//iron ion binding;GO:0003824//catalytic activity;GO:0016209//antioxidant activity	GO:0008152//metabolic process;GO:0006950//response to stress
C5427.1	1456	-6.97823	-2.17158	-1.46916	I	1E	Salicylate O-methyltransferase	K08241|1|1e-109|394|vvi:100260930|jasmonate O-methyltransferase [EC:2.1.1.141]	GO:0030312//external encapsulating structure;GO:0009532//plastid stroma;GO:0009526//plastid envelope;GO:0005576//extracellular region	GO:0016301//kinase activity;GO:0032559	GO:0006007//glucose catabolic process;GO:0010038//response to metal ion;GO:0006796//phosphate-containing compound metabolic process;GO:0015977//carbon fixation;GO:0006950//response to stress
C5456.1	1691	-3.43747	-2.27938	-2.36816	IV	4B	(-)-germacrene D synthase	K12929|1|6e-115|412|rcu:RCOM_1574190|casbene synthase [EC:4.2.3.8]!K14184|4|3e-102|370|ath:AT5G23960|beta-caryophyllene/alpha-humulene synthase [EC:4.2.3.57 4.2.3.-]	GO:0005618//cell wall;GO:0043231//intracellular membrane-bounded organelle	-	-
C548.2	2191	-5.64019	-2.6437	-2.57586	IV	4B	3-phosphoshikimate 1-carboxyvinyltransferase, chloroplastic	K00800|1|0.0|753|vvi:100232912|3-phosphoshikimate 1-carboxyvinyltransferase [EC:2.5.1.19]	-	GO:0016301//kinase activity	-
C5480.1	591	-2.20398	-1.96772	-2.30306	I	1F	Uncharacterized protein At5g08430-like	--	GO:0043231//intracellular membrane-bounded organelle;GO:0031224//intrinsic to membrane;GO:0031410//cytoplasmic vesicle	GO:0016758//transferase activity, transferring hexosyl groups	GO:0006464//protein modification process
C5482.2	314	0.797074	1.73371	2.39737	III	3A	Sugar transporter ERD6-like 2	K08145|1|8e-27|115|rcu:RCOM_1594440|MFS transporter, SP family, solute carrier family 2 (facilitated glucose transporter), member 8	GO:0009536//plastid	GO:0016765//transferase activity, transferring alkyl or aryl (other than methyl) groups;GO:0016846//carbon-sulfur lyase activity	GO:0043434//response to peptide hormone stimulus;GO:0009404//toxin metabolic process;GO:0048528//post-embryonic root development;GO:0009416//response to light stimulus
C5517.1	1398	-11.3019	-2.22049	-0.77255	I	1E	Cc-nbs-lrr resistance protein	K13457|1|3e-25|114|vvi:100252764|disease resistance protein RPM1	GO:0005576//extracellular region;GO:0005618//cell wall;GO:0009536//plastid	GO:0004553//hydrolase activity, hydrolyzing O-glycosyl compounds	GO:0008152//metabolic process
C5542.1	1480	-2.88692	-2.05338	-1.47709	I	1E	Conserved hypothetical protein	--	GO:0031225//anchored to membrane;GO:0005911//cell-cell junction	GO:0030247//polysaccharide binding;GO:0003824//catalytic activity	-
C5544.2	1076	2.37987	2.56801	2.85055	IV	4A	Thymidylate kinase isoform X2	K00943|1|5e-103|372|pop:POPTR_1069079|dTMP kinase [EC:2.7.4.9]	-	GO:0016491//oxidoreductase activity	-
C5547.1	2162	-3.55564	-2.08048	-2.08067	IV	4B	L-ascorbate oxidase homolog	K00423|1|3e-173|606|aly:ARALYDRAFT_892557|L-ascorbate oxidase [EC:1.10.3.3]	GO:0043231//intracellular membrane-bounded organelle	GO:0030528//transcription regulator activity;GO:0042802//identical protein binding;GO:0003677//DNA binding	GO:0009725//response to hormone stimulus;GO:0006355//regulation of transcription, DNA-dependent;GO:0000902//cell morphogenesis;GO:0048513//organ development;GO:0007165//signal transduction;GO:0009639//response to red or far red light
C5547.2	509	-4.11865	-1.77991	-2.90379	I	1F	L-ascorbate oxidase	K00423|1|3e-24|108|aly:ARALYDRAFT_892557|L-ascorbate oxidase [EC:1.10.3.3]	-	GO:0017111//nucleoside-triphosphatase activity;GO:0032559	GO:0009725//response to hormone stimulus
C5565.2	519	2.20478	2.86698	0.397375	I	1B	Cysteine-rich receptor-like protein kinase	--	GO:0043231//intracellular membrane-bounded organelle	GO:0005515//protein binding	GO:0009755//hormone-mediated signaling pathway
C5586.2	1708	-0.103051	0.335908	2.39737	III	3A	Homogentisate 1,2-dioxygenase	K00451|1|0.0|827|vvi:100264043|homogentisate 1,2-dioxygenase [EC:1.13.11.5]	GO:0009536//plastid	GO:0009975//cyclase activity	-
C562.2	1970	-2.51495	-1.56444	-1.72601	I	1D	Proline-rich receptor-like protein kinase PERK1-like isoform 1	K13416|1|2e-75|281|aly:ARALYDRAFT_491347|brassinosteroid insensitive 1-associated receptor kinase 1 [EC:2.7.10.1 2.7.11.1]!K13417|2|2e-75|281|ath:AT2G13790|somatic embryogenesis receptor kinase 4 [EC:2.7.10.1 2.7.11.1]	GO:0030312//external encapsulating structure	GO:0004175//endopeptidase activity;GO:0016628//oxidoreductase activity, acting on the CH-CH group of donors, NAD or NADP as acceptor	GO:0019538//protein metabolic process;GO:0012501//programmed cell death
C5638.1	2029	-2.65799	-1.01613	-0.869058	I	1D	Phototropin 1 isoform 1	K08282|1|0.0|946|ath:AT3G45780|non-specific serine/threonine protein kinase [EC:2.7.11.1]	GO:0031224//intrinsic to membrane;GO:0009521;GO:0009526//plastid envelope;GO:0009534//chloroplast thylakoid;GO:0042716	GO:0046914//transition metal ion binding;GO:0009055//electron carrier activity	GO:0009767//photosynthetic electron transport chain;GO:0051234//establishment of localization;GO:0006950//response to stress
C5663.2	2696	2.17115	1.77951	1.52611	I	1A	Receptor-like serine/threonine-protein kinase SD1-8	K00924|1|7e-53|120|ath:AT1G24650| [EC:2.7.1.-]!K13417|3|5e-52|130|ath:AT2G13790|somatic embryogenesis receptor kinase 4 [EC:2.7.10.1 2.7.11.1]!K13430|5|6e-52|135|zma:100283091|serine/threonine-protein kinase PBS1 [EC:2.7.11.1]	-	GO:0004091//carboxylesterase activity	GO:0044238//primary metabolic process
C57.3	1880	-2.33438	-4.30795	0.0754468	I	1E	Beta-amyrin synthase	K15822|1|0.0|834|aly:ARALYDRAFT_316793|camelliol C synthase [EC:5.4.99.38]!K15816|3|0.0|759|aly:ARALYDRAFT_477065|lupeol synthase 1 [EC:4.2.1.128 5.4.99.41]!K15815|4|0.0|744|aly:ARALYDRAFT_895800|lupeol synthase 2 [EC:5.4.99.39 5.4.99.40 5.4.99.41]!K15821|5|0.0|706|aly:ARALYDRAFT_684149|thalianol synthase [EC:5.4.99.31]	-	-	-
C5709.3	290	2.89444	2.58687	0.13434	I	1B	DUF26 domain-containing protein 1	--	GO:0043231//intracellular membrane-bounded organelle	-	-
C5711.4	922	-1.16445	1.77951	4.15819	III	3A	Xyloglucan endotransglucosylase/hydrolase protein 25	K08235|1|7e-106|381|vvi:100252949|xyloglucan:xyloglucosyl transferase [EC:2.4.1.207]!K14504|3|1e-104|377|vvi:100256520|xyloglucan:xyloglucosyl transferase TCH4 [EC:2.4.1.207]	GO:0005576//extracellular region	GO:0046914//transition metal ion binding;GO:0016682//oxidoreductase activity, acting on diphenols and related substances as donors, oxygen as acceptor	GO:0009808//lignin metabolic process;GO:0009832//plant-type cell wall biogenesis
C5711.5	562	-3.37946	-1.0119	-2.0774	I	1F	Xyloglucan endotransglycosylase 3	K08235|1|5e-69|257|pop:POPTR_572886|xyloglucan:xyloglucosyl transferase [EC:2.4.1.207]!K14504|2|1e-68|256|pop:POPTR_570685|xyloglucan:xyloglucosyl transferase TCH4 [EC:2.4.1.207]	-	GO:0005506//iron ion binding;GO:0004497//monooxygenase activity	-
C5726.1	326	-3.22335	-1.44288	-1.77255	I	1D	Protochlorophyllide-dependent translocon component 52, chloroplastic-like	K13071|1|5e-08|53.5|sbi:SORBI_01g047120|pheophorbide a oxygenase [EC:1.14.12.20]	GO:0030312//external encapsulating structure	GO:0004553//hydrolase activity, hydrolyzing O-glycosyl compounds;GO:0043167//ion binding	GO:0006026
C5749.2	248	2.03349	1.58687	-0.79527	I	1A	LRR receptor-like serine/threonine-protein kinase GSO1-like	--	-	GO:0003824//catalytic activity	-
C5764.1	865	-2.34077	-1.3415	-1.03907	I	1D	Disease resistance protein RGA2	K13457|1|8e-07|52.0|ath:AT3G07040|disease resistance protein RPM1!K13459|2|1e-06|51.6|rcu:RCOM_1047690|disease resistance protein RPS2!K06685|3|2e-06|50.4|aly:ARALYDRAFT_492950|maintenance of ploidy protein MOB1 (MPS1 binder 1)	-	GO:0016757//transferase activity, transferring glycosyl groups	-
C5766.1	1289	-2.05079	-1.71133	-1.04641	I	1D	Annexin	--	-	GO:0016787//hydrolase activity;GO:0032559	GO:0012501//programmed cell death
C5767.1	1144	-4.41238	-1.68761	-1.49425	I	1D	Flavonol 4'-sulfotransferase	K11821|1|3e-60|229|aly:ARALYDRAFT_895283|desulfoglucosinolate sulfotransferase A/B/C [EC:2.8.2.-]!K01014|3|3e-12|70.5|olu:OSTLU_32551|aryl sulfotransferase [EC:2.8.2.1]	-	GO:0005488//binding;GO:0004672//protein kinase activity	GO:0009987//cellular process
C5796.2	1963	-3.03892	-1.22049	-1.95312	I	1D	Protein MID1-COMPLEMENTING ACTIVITY 1-like	--	-	GO:0004553//hydrolase activity, hydrolyzing O-glycosyl compounds	GO:0006026
C5801.1	2692	-3.764	-1.69879	-1.94581	I	1D	Glucomannan 4-beta-mannosyltransferase 9	K13680|1|0.0|978|vvi:100259738|beta-mannan synthase [EC:2.4.1.32]	-	-	-
C5817.4	1146	2.25059	1.6124	1.55784	I	1A	Gibberellin receptor GID1	K14493|1|2e-25|114|aly:ARALYDRAFT_477795|gibberellin receptor GID1 [EC:3.-.-.-]	GO:0043231//intracellular membrane-bounded organelle	-	-
C5818.1	2734	1.57953	1.07207	2.33737	III	3A	Auxin efflux carrier component 3	K13947|1|0.0|1102|rcu:RCOM_0843030|auxin efflux carrier family	-	GO:0042802//identical protein binding	GO:0045595//regulation of cell differentiation;GO:0010073//meristem maintenance
C5818.2	2159	1.11566	0.158027	2.57795	III	3A	Auxin efflux carrier component 3	K13947|1|0.0|920|rcu:RCOM_0843030|auxin efflux carrier family	GO:0043231//intracellular membrane-bounded organelle	GO:0001071//nucleic acid binding transcription factor activity	GO:0045926//negative regulation of growth;GO:0009743//response to carbohydrate stimulus;GO:0048559;GO:0006351//transcription, DNA-dependent
C582.1	1790	-2.15238	-2.49057	-2.64702	IV	4B	AMP dependent CoA ligase (4-coumarate-CoA ligase)	K01904|1|0.0|884|rcu:RCOM_1325310|4-coumarate--CoA ligase [EC:6.2.1.12]	GO:0009526//plastid envelope	GO:0016703;GO:0043169//cation binding;GO:0051536//iron-sulfur cluster binding	GO:0008152//metabolic process
C582.2	1895	-2.26289	-1.60083	-2.68211	I	1F	AMP dependent CoA ligase (4-coumarate-CoA ligase)	K01904|1|0.0|952|rcu:RCOM_1325310|4-coumarate--CoA ligase [EC:6.2.1.12]	-	GO:0016787//hydrolase activity;GO:0016491//oxidoreductase activity	GO:0008152//metabolic process
C5822.2	427	-13.9516	-3.15908	-2.81986	IV	4B	Lipid-transfer protein DIR1	K02605|1|1e-08|56.6|smo:SELMODRAFT_418877|origin recognition complex subunit 3	GO:0044424//intracellular part	GO:0016628//oxidoreductase activity, acting on the CH-CH group of donors, NAD or NADP as acceptor;GO:0000166//nucleotide binding	GO:0006633//fatty acid biosynthetic process;GO:0009694//jasmonic acid metabolic process
C5832.2	1204	-3.97181	-2.09495	-2.28712	IV	4B	Protein notum like	--	GO:0030312//external encapsulating structure	GO:0004553//hydrolase activity, hydrolyzing O-glycosyl compounds;GO:0043167//ion binding;GO:0004672//protein kinase activity	GO:0006026
C5841.2	609	-0.0904511	0.407546	5.89988	III	3A	Pectinesterase inhibitor	--	-	GO:0004672//protein kinase activity;GO:0000166//nucleotide binding	-
C5870.3	1592	2.19544	1.80926	0.464489	I	1A	COBW domain-containing protein 2-like isoform 1	K01785|1|2e-09|61.6|ath:AT3G01260|aldose 1-epimerase [EC:5.1.3.3]!K11367|2|9e-09|59.7|vcn:VOLCADRAFT_120343|chromodomain-helicase-DNA-binding protein 1 [EC:3.6.4.12]!K14573|3|2e-08|58.9|vcn:VOLCADRAFT_87629|nucleolar protein 4!K14832|4|1e-07|56.2|olu:OSTLU_25819|ribosome biogenesis protein MAK21!K14692|5|1e-07|56.2|vvi:100252487|solute carrier family 30 (zinc transporter), member 5	-	-	-
C5875.2	1756	-2.00575	-1.80545	-1.13314	I	1D	Leucoanthocyanidin dioxygenase	K06892|1|3e-64|244|pop:POPTR_550478|!K05277|2|3e-62|237|pop:POPTR_646527|leucoanthocyanidin dioxygenase [EC:1.14.11.19]	GO:0043234//protein complex;GO:0015630//microtubule cytoskeleton	GO:0017111//nucleoside-triphosphatase activity;GO:0032561//guanyl ribonucleotide binding	GO:0043623//cellular protein complex assembly;GO:0009207;GO:0006970//response to osmotic stress;GO:0007017//microtubule-based process
C594.2	920	0.140403	0.47466	3.55657	III	3A	Auxin-repressed 12.5 kDa protein	--	GO:0030312//external encapsulating structure;GO:0042579//microbody	GO:0030234//enzyme regulator activity;GO:0004091//carboxylesterase activity	GO:0071555
C610.3	1975	-4.55677	-2.54241	-1.47709	I	1E	Auxin response factor 4-like	K14486|1|1e-94|345|sbi:SORBI_09g028450|auxin response factor	-	-	-
C618.3	1375	-4.00575	-2.87256	-1.26559	I	1E	Pectinesterase/pectinesterase inhibitor PPE8B	K01051|1|0.0|637|pop:POPTR_589361|pectinesterase [EC:3.1.1.11]	GO:0009941//chloroplast envelope;GO:0044436;GO:0031224//intrinsic to membrane;GO:0009534//chloroplast thylakoid	GO:0004175//endopeptidase activity;GO:0032559;GO:0043169//cation binding;GO:0042623//ATPase activity, coupled	GO:0044257//cellular protein catabolic process;GO:0009767//photosynthetic electron transport chain;GO:0009207;GO:0009765//photosynthesis, light harvesting
C635.6	341	-3.55677	-1.83716	-1.12619	I	1D	Cyclin-dependent kinase B1-2	K07760|1|2e-09|58.5|ath:AT3G54180|cyclin-dependent kinase [EC:2.7.11.22]	GO:0005618//cell wall	GO:0043167//ion binding;GO:0008422//beta-glucosidase activity	GO:0010208//pollen wall assembly;GO:0003006//developmental process involved in reproduction;GO:0044238//primary metabolic process
C650.2	462	-2.53369	-2.72299	-2.25798	IV	4B	Histone H2A variant 1	K11251|1|9e-67|249|pop:POPTR_710129|histone H2A	GO:0044424//intracellular part	GO:0016840	GO:0006558//L-phenylalanine metabolic process
C655.2	3444	-0.357097	-0.675051	3.35157	III	3A	Casein kinase I isoform delta-like	K02218|1|1e-50|199|olu:OSTLU_14134|casein kinase 1 [EC:2.7.11.1]!K00924|2|3e-49|195|ath:AT4G28540| [EC:2.7.1.-]!K08960|4|6e-49|194|ath:AT3G23340|casein kinase 1, epsilon [EC:2.7.11.1]	-	GO:0016491//oxidoreductase activity;GO:0005506//iron ion binding	-
C66.1	1774	-2.12598	-0.805448	-0.705436	I	1D	Glycosyltransferase	K03843|1|2e-06|52.0|sbi:SORBI_06g026860|alpha-1,3/alpha-1,6-mannosyltransferase [EC:2.4.1.132 2.4.1.-]	-	GO:0016757//transferase activity, transferring glycosyl groups	-
C664.1	2098	-2.48638	-1.39041	-11.297	I	1F	Laccase-14-like	K00423|1|3e-63|241|ppp:PHYPADRAFT_163787|L-ascorbate oxidase [EC:1.10.3.3]	GO:0043231//intracellular membrane-bounded organelle	GO:0003677//DNA binding;GO:0001071//nucleic acid binding transcription factor activity	GO:0006351//transcription, DNA-dependent
C671.1	792	1.89444	2.68641	-0.0806724	II	2A	Rhicadhesin receptor precursor	--	GO:0005618//cell wall	GO:0004091//carboxylesterase activity	-
C680.1	2546	1.59044	2.52286	2.04175	II	2B	ATP-binding cassette transporter	K12843|1|0.0|1142|vvi:100248403|U4/U6 small nuclear ribonucleoprotein PRP3!K05681|2|1e-72|272|cme:CMS467C|ATP-binding cassette, subfamily G (WHITE), member 2!K05641|4|1e-15|83.6|ota:Ot18g01460|ATP-binding cassette, subfamily A (ABC1), member 1	GO:0044424//intracellular part	GO:0051540;GO:0008168//methyltransferase activity	GO:0042254//ribosome biogenesis;GO:0009451//RNA modification
C690.1	1619	2.22328	1.83263	1.49313	I	1A	Tryptophan aminotransferase-related protein 4-like	K14548|1|2e-174|610|rcu:RCOM_0962120|U3 small nucleolar RNA-associated protein 4	GO:0009526//plastid envelope;GO:0005840//ribosome;GO:0009532//plastid stroma	GO:0016418	GO:0006085//acetyl-CoA biosynthetic process
C712.3	829	-2.56438	-1.9283	-0.791659	I	1D	Germin-like protein subfamily 1 member 14	--	GO:0016020//membrane	GO:0016491//oxidoreductase activity;GO:0004674//protein serine/threonine kinase activity	GO:0008152//metabolic process
C729.1	1667	2.03195	0.722931	1.39737	I	1A	Ethylene receptor	K14509|1|6e-142|502|vvi:100241730|ethylene receptor [EC:2.7.13.-]	-	GO:0004672//protein kinase activity	-
C729.2	2429	2.23765	2.56379	1.49048	I	1B	Ethylene response sensor 1	K14509|1|0.0|1028|rcu:RCOM_1179530|ethylene receptor [EC:2.7.13.-]	-	GO:0016491//oxidoreductase activity	-
C738.3	2529	-2.0147	-0.497325	-0.767684	I	1D	CTP synthase family protein	K01937|1|0.0|1017|pop:POPTR_711917|CTP synthase [EC:6.3.4.2]	GO:0043231//intracellular membrane-bounded organelle	GO:0016772//transferase activity, transferring phosphorus-containing groups;GO:0005488//binding;GO:0004871//signal transducer activity	GO:0006796//phosphate-containing compound metabolic process;GO:0007623//circadian rhythm;GO:0009755//hormone-mediated signaling pathway;GO:0006351//transcription, DNA-dependent;GO:0003006//developmental process involved in reproduction;GO:0010017//red or far-red light signaling pathway
C750.1	1698	-11.2439	-3.22049	-10.0996	IV	4B	Isoleucine N-monooxygenase 2	K12153|1|0.0|676|vvi:100246526|cytochrome P450, family 79, subfamily A, polypeptide 2 [EC:1.14.13.-]!K13027|2|9e-180|627|sbi:SORBI_01g001200|tyrosine N-monooxygenase [EC:1.14.13.41]!K11812|3|9e-175|611|aly:ARALYDRAFT_490780|cytochrome P450, family 79, subfamily B, polypeptide 2 (tryptophan N-monooxygenase) [EC:1.14.13.125]	GO:0009523//photosystem II;GO:0009534//chloroplast thylakoid	-	GO:0009765//photosynthesis, light harvesting
C76.1	1233	-2.74941	-1.72299	-2.14695	I	1F	Cyclin-A2-2	K06627|1|1e-114|410|vvi:100254892|cyclin A	-	-	-
C76.2	388	-13.7361	-13.2929	-0.187588	I	1E	Cyclin A	K06627|1|3e-62|233|rcu:RCOM_0895300|cyclin A	GO:0005618//cell wall;GO:0031225//anchored to membrane;GO:0031410//cytoplasmic vesicle	GO:0043167//ion binding;GO:0008422//beta-glucosidase activity	GO:0044238//primary metabolic process
C768.2	2085	2.16582	1.21247	1.433	I	1A	Glutathione-s-transferase theta	K00799|1|9e-100|362|rcu:RCOM_0324140|glutathione S-transferase [EC:2.5.1.18]	-	GO:0016491//oxidoreductase activity	GO:0008152//metabolic process
C792.1	801	3.77235	3.05894	1.54472	I	1B	LRR receptor-like serine/threonine-protein kinase GSO2-like	K13415|1|9e-24|108|vvi:100252647|protein brassinosteroid insensitive 1 [EC:2.7.10.1 2.7.11.1]	GO:0043231//intracellular membrane-bounded organelle;GO:0031224//intrinsic to membrane	GO:0005488//binding;GO:0005249//voltage-gated potassium channel activity	GO:0009725//response to hormone stimulus;GO:0006950//response to stress;GO:0030001//metal ion transport
C792.3	273	4.59044	3.98897	3.51285	IV	4A	LRR receptor-like serine/threonine-protein kinase	K13420|1|5e-08|53.5|rcu:RCOM_0633880|LRR receptor-like serine/threonine-protein kinase FLS2 [EC:2.7.11.1]	-	GO:0000166//nucleotide binding;GO:0016628//oxidoreductase activity, acting on the CH-CH group of donors, NAD or NADP as acceptor	GO:0008152//metabolic process
C804.3	1277	-3.29373	-1.98602	-1.02712	I	1D	Spermidine synthase	K00797|1|7e-166|581|vvi:100242399|spermidine synthase [EC:2.5.1.16]	GO:0031090//organelle membrane;GO:0043231//intracellular membrane-bounded organelle	GO:0046914//transition metal ion binding;GO:0008483//transaminase activity;GO:0048037//cofactor binding	GO:0006527//arginine catabolic process;GO:0010038//response to metal ion
C839.2	1853	-2.92999	-1.47828	-0.996162	I	1D	Glycosyltransferase	K08237|1|2e-65|248|ath:AT4G01070|hydroquinone glucosyltransferase [EC:2.4.1.218]	-	GO:0030246//carbohydrate binding;GO:0015925;GO:0043167//ion binding	GO:0044238//primary metabolic process
C839.3	440	-2.51238	-1.60515	-0.813192	I	1D	UDP-glycosyltransferase 71C4-like	K08237|1|2e-19|92.0|aly:ARALYDRAFT_490463|hydroquinone glucosyltransferase [EC:2.4.1.218]	-	GO:0046872//metal ion binding	-
C845.2	2081	-2.58882	-1.4875	-1.43418	I	1D	Auxin-responsive protein IAA11	K14484|1|4e-48|191|aly:ARALYDRAFT_470436|auxin-responsive protein IAA	-	-	-
C876.1	1292	3.20901	2.76224	3.62833	IV	4A	Transcription factor bHLH30-like	K13422|1|2e-10|65.1|rcu:RCOM_0864470|transcription factor MYC2	GO:0031090//organelle membrane;GO:0043231//intracellular membrane-bounded organelle;GO:0031224//intrinsic to membrane	GO:0016616//oxidoreductase activity, acting on the CH-OH group of donors, NAD or NADP as acceptor;GO:0048037//cofactor binding;GO:0000166//nucleotide binding	GO:0006720//isoprenoid metabolic process;GO:0006732//coenzyme metabolic process
C913.2	358	2.07259	-0.872562	-0.0176626	I	1A	Proteasome activator subunit 4	K06699|1|8e-19|89.4|pop:POPTR_753786|proteasome activator subunit 4	-	GO:0016787//hydrolase activity	GO:0044238//primary metabolic process
C943.5	1809	-2.53732	-1.66069	-1.15296	I	1D	Tubulin beta chain	K07375|1|0.0|904|pop:POPTR_560355|tubulin beta	-	GO:0016209//antioxidant activity;GO:0005506//iron ion binding;GO:0003824//catalytic activity	GO:0042743//hydrogen peroxide metabolic process;GO:0006950//response to stress
C961.1	1809	-3.29373	-2.89856	-4.04557	IV	4B	Unnamed protein product	--	-	GO:0046914//transition metal ion binding;GO:0016702//oxidoreductase activity, acting on single donors with incorporation of molecular oxygen, incorporation of two atoms of oxygen	GO:0006633//fatty acid biosynthetic process
C963.1	1607	1.44826	2.08462	2.86078	II	2B	SNF1-related protein kinase regulatory subunit gamma-1	--	-	GO:0048037//cofactor binding;GO:0008483//transaminase activity	-
C964.1	1466	2.9083	1.05962	0.344907	I	1A	ABC transporter C family member 9	K05666|1|2e-76|284|olu:OSTLU_35503|ATP-binding cassette, subfamily C (CFTR/MRP), member 2!K05658|3|4e-38|157|aly:ARALYDRAFT_494323|ATP-binding cassette, subfamily B (MDR/TAP), member 1	-	GO:0005488//binding;GO:0016740//transferase activity	-
C969.2	2223	1.83555	1.23895	4.9417	III	3A	Vacuolar citrate/H+ symporter	K14445|1|0.0|887|vvi:100255398|solute carrier family 13 (sodium-dependent dicarboxylate transporter), member 2/3/5	GO:0044464//cell part	GO:0004521//endoribonuclease activity;GO:0005488//binding;GO:0004520//endodeoxyribonuclease activity	GO:0006259//DNA metabolic process
C975.2	1065	0.951026	2.25345	0.50985	II	2A	Lrr receptor protein kinase	K13429|1|3e-12|70.5|ppp:PHYPADRAFT_1279|chitin elicitor receptor kinase 1!K00924|2|2e-08|58.2|aly:ARALYDRAFT_489442|[EC:2.7.1.-]!K13415|3|2e-08|58.2|sbi:SORBI_03g032990|protein brassinosteroid insensitive 1 [EC:2.7.10.1 2.7.11.1]!K04733|5|4e-08|57.0|pop:POPTR_720623|interleukin-1 receptor-associated kinase 4 [EC:2.7.11.1]	GO:0043231//intracellular membrane-bounded organelle	-	GO:0000087//M phase of mitotic cell cycle
C996.1	1987	-5.20642	-2.58867	-2.65595	IV	4B	(E,E)-alpha-farnesene synthase	K12742|1|5e-116|416|pop:POPTR_1111628|isoprene synthase [EC:4.2.3.27]!K07385|2|2e-104|377|ath:AT3G25830|1,8-cineole synthase [EC:4.2.3.-]!K12467|4|4e-103|373|ath:AT3G25810|myrcene/ocimene synthase [EC:4.2.3.15]	-	GO:0003824//catalytic activity;GO:0046914//transition metal ion binding	-
L10000205	276	3.10857	1.58687	1.22745	I	1A	Short-chain dehydrogenase TIC 32, chloroplastic-like	K00100|1|8e-07|50.1|olu:OSTLU_36252|[EC:1.1.1.-]	-	GO:0009975//cyclase activity;GO:0032559;GO:0019206//nucleoside kinase activity	GO:0006164//purine nucleotide biosynthetic process;GO:0006796//phosphate-containing compound metabolic process
L10000287	471	4.08348	11.7928	1.98234	I	1B	Protein kinase, catalytic domain	K04733|1|1e-28|123|smo:SELMODRAFT_33807|interleukin-1 receptor-associated kinase 4 [EC:2.7.11.1]!K13430|4|1e-26|117|zma:100283091|serine/threonine-protein kinase PBS1 [EC:2.7.11.1]	GO:0005618//cell wall	GO:0016787//hydrolase activity	GO:0044238//primary metabolic process
L10000332	249	3.29498	3.77951	2.61977	IV	4A	Haem peroxidase, plant/fungal/bacterial	K00430|1|6e-37|150|vvi:100249751|peroxidase [EC:1.11.1.7]	GO:0043229//intracellular organelle	GO:0046872//metal ion binding;GO:0003774//motor activity;GO:0000166//nucleotide binding	-
L10000340	321	-2.42749	-2.22049	-1.10513	I	1E	Alcohol dehydrogenase-like 7-like	K00121|1|2e-07|52.4|pop:POPTR_815974|S-(hydroxymethyl)glutathione dehydrogenase / alcohol dehydrogenase [EC:1.1.1.284 1.1.1.1]!K00001|4|5e-07|50.8|rcu:RCOM_1313890|alcohol dehydrogenase [EC:1.1.1.1]	-	GO:0030246//carbohydrate binding;GO:0004672//protein kinase activity;GO:0019899//enzyme binding;GO:0032559	GO:0006464//protein modification process;GO:0008037//cell recognition
L10000492	432	-3.48638	-2.09495	-1.92455	I	1E	Protein kinase, catalytic domain	K04733|1|2e-16|82.4|ath:AT5G38990|interleukin-1 receptor-associated kinase 4 [EC:2.7.11.1]!K00924|2|4e-16|81.6|aly:ARALYDRAFT_486409|[EC:2.7.1.-]!K05658|5|6e-15|77.8|vvi:100262734|ATP-binding cassette, subfamily B (MDR/TAP), member 1	GO:0005618//cell wall	-	-
L10000555	495	3.079	4.47105	19.932	IV	4A	Glycoside hydrolase, family 28	K01184|1|2e-40|162|pop:POPTR_763686|polygalacturonase [EC:3.2.1.15]	GO:0044464//cell part	GO:0017111//nucleoside-triphosphatase activity;GO:0015604//organic phosphonate transmembrane transporter activity;GO:0032559	GO:0009207
L10000805	405	-2.16445	-0.653444	-0.535511	I	1D	Disease resistance protein	K13459|1|8e-09|57.0|rcu:RCOM_1047690|disease resistance protein RPS2	-	GO:0035251//UDP-glucosyltransferase activity	-
L10001085	543	-5.11865	-2.22049	-0.450622	I	1E	Alcohol dehydrogenase GroES-like	K00001|1|1e-24|110|rcu:RCOM_1313890|alcohol dehydrogenase [EC:1.1.1.1]!K00121|2|4e-24|108|ppp:PHYPADRAFT_137950|S-(hydroxymethyl)glutathione dehydrogenase / alcohol dehydrogenase [EC:1.1.1.284 1.1.1.1]	-	GO:0005515//protein binding;GO:0008171//O-methyltransferase activity	GO:0006730//one-carbon metabolic process
L10001299	1674	-2.18682	-1.80545	0.478675	I	1D	Cytochrome b245, heavy chain	K13447|1|3e-25|115|ppp:PHYPADRAFT_206166|respiratory burst oxidase [EC:1.6.3.- 1.11.1.-]	-	-	-
L10001364	843	-4.16445	-2.22049	-1.18759	I	1E	Cytochrome P450	K05280|1|5e-29|126|vvi:100263810|flavonoid 3'-monooxygenase [EC:1.14.13.21]!K00517|3|2e-28|124|osa:4348172|[EC:1.14.-.-]!K09755|5|3e-28|123|gmx:100807448|ferulate-5-hydroxylase [EC:1.14.-.-]	GO:0005911//cell-cell junction	GO:0016773//phosphotransferase activity, alcohol group as acceptor;GO:0016301//kinase activity	GO:0006656//phosphatidylcholine biosynthetic process;GO:0006796//phosphate-containing compound metabolic process;GO:0006950//response to stress
L10001517	783	1.97994	2.36448	-0.450622	II	2A	Transcriptional factor B3	K09287|1|4e-41|167|aly:ARALYDRAFT_484335|RAV-like factor	GO:0005576//extracellular region;GO:0005618//cell wall	GO:0046914//transition metal ion binding;GO:0016682//oxidoreductase activity, acting on diphenols and related substances as donors, oxygen as acceptor	GO:0008152//metabolic process
L10001587	822	5.045	2.36448	-0.602625	I	1B	Cysteine synthase-like	K01738|1|1e-101|367|rcu:RCOM_1428720|cysteine synthase A [EC:2.5.1.47]	-	GO:0046872//metal ion binding;GO:0016160//amylase activity	GO:0044238//primary metabolic process
L10001705	2064	-3.36609	-0.686149	-1.22941	I	1D	ATPase, AAA+ type, core	K13459|1|2e-49|196|vvi:100254298|disease resistance protein RPS2!K13460|3|3e-40|165|ath:AT1G12220|disease resistance protein RPS5	GO:0044464//cell part	GO:0017111//nucleoside-triphosphatase activity;GO:0015604//organic phosphonate transmembrane transporter activity;GO:0032559	GO:0009207
L10001742	1527	-4.48638	-2.39041	-1.60263	I	1E	Protein kinase, catalytic domain	K04733|1|3e-78|291|smo:SELMODRAFT_159261|interleukin-1 receptor-associated kinase 4 [EC:2.7.11.1]!K13430|4|2e-67|254|pop:POPTR_413452|serine/threonine-protein kinase PBS1 [EC:2.7.11.1]	GO:0005576//extracellular region;GO:0031410//cytoplasmic vesicle	GO:0016787//hydrolase activity;GO:0005488//binding	GO:0044238//primary metabolic process
L10001749	2856	-2.16445	-1.01885	-0.57663	I	1D	DEAD-like helicase	K10779|1|5e-49|194|smo:SELMODRAFT_443867|transcriptional regulator ATRX [EC:3.6.4.12]!K10875|4|1e-38|160|smo:SELMODRAFT_137237|DNA repair and recombination protein RAD54 and RAD54-like protein [EC:3.6.4.-]	GO:0016020//membrane	GO:0022804	GO:0015837//amine transport
L10001757	1920	1.52005	0.0310537	2.01886	III	3A	NADPH oxidase/respiratory burst oxidase	K13447|1|0.0|867|vvi:100262614|respiratory burst oxidase [EC:1.6.3.- 1.11.1.-]	-	GO:0003824//catalytic activity;GO:0046914//transition metal ion binding	GO:0008152//metabolic process
L10001770	420	-3.33438	-2.02784	-0.187588	I	1E	Alcohol dehydrogenase, C-terminal	K00121|1|3e-29|125|sbi:SORBI_01g044580|S-(hydroxymethyl)glutathione dehydrogenase / alcohol dehydrogenase [EC:1.1.1.284 1.1.1.1]!K00001|3|2e-28|122|zma:100272578|alcohol dehydrogenase [EC:1.1.1.1]	-	GO:0004721//phosphoprotein phosphatase activity	GO:0006796//phosphate-containing compound metabolic process
L10001838	822	12.2256	10.4044	9.95867	IV	4A	Tropinone reductase-like 1	K13070|1|2e-60|230|osa:4335093|momilactone-A synthase [EC:1.1.1.295]!K09841|2|1e-58|224|sbi:SORBI_01g003880|xanthoxin dehydrogenase [EC:1.1.1.288]	-	GO:0016787//hydrolase activity	GO:0006281//DNA repair
L10001908	1737	-12.1586	-1.44288	-1.50952	I	1D	Protein HOTHEAD-like	K15403|1|0.0|647|vvi:100246317|fatty acid omega-hydroxy dehydrogenase [EC:1.1.-.-]	-	GO:0048037//cofactor binding;GO:0016616//oxidoreductase activity, acting on the CH-OH group of donors, NAD or NADP as acceptor	GO:0009699//phenylpropanoid biosynthetic process
L10001928	1503	3.26181	13.0883	10.673	IV	4A	EGF calcium-binding	K04733|1|1e-57|222|smo:SELMODRAFT_159261|interleukin-1 receptor-associated kinase 4 [EC:2.7.11.1]!K00924|3|7e-54|209|aly:ARALYDRAFT_486409|[EC:2.7.1.-]	-	GO:0003677//DNA binding;GO:0001071//nucleic acid binding transcription factor activity	GO:0010467//gene expression
L10001943	3441	-4.91934	-1.50059	-3.88803	I	1F	Kinesin, motor domain	K10400|1|8e-81|300|bdi:100844828|kinesin family member 15	-	GO:0016620//oxidoreductase activity, acting on the aldehyde or oxo group of donors, NAD or NADP as acceptor;GO:0048037//cofactor binding	GO:0009699//phenylpropanoid biosynthetic process;GO:0010038//response to metal ion
L10001953	1506	-2.97181	-4.30795	-0.187588	I	1E	ABC transporter-like	K05681|1|4e-36|150|cme:CMS467C|ATP-binding cassette, subfamily G (WHITE), member 2!K12843|3|2e-31|135|vvi:100248403|U4/U6 small nuclear ribonucleoprotein PRP3!K05641|4|4e-13|74.7|ota:Ot18g01460|ATP-binding cassette, subfamily A (ABC1), member 1	GO:0005576//extracellular region;GO:0031410//cytoplasmic vesicle	GO:0046914//transition metal ion binding;GO:0016491//oxidoreductase activity	-
L10001960	1275	-12.8942	-2.12738	0.532304	I	1E	Cytochrome P450	K00517|1|1e-55|215|osa:4348172|[EC:1.14.-.-]!K05280|2|2e-54|211|vvi:100232999|flavonoid 3'-monooxygenase [EC:1.14.13.21]	-	GO:0046872//metal ion binding;GO:0003824//catalytic activity	-
L10002012	1512	3.63968	5.09421	-0.155879	I	1B	Cytochrome P450	K00517|1|1e-166|584|ath:AT4G37370|[EC:1.14.-.-]	GO:0009532//plastid stroma	GO:0004721//phosphoprotein phosphatase activity	GO:0006464//protein modification process;GO:0005982//starch metabolic process
L10002022	1224	2.03718	2.48578	0.834107	I	1B	Protein kinase, catalytic domain	K04733|1|9e-65|245|smo:SELMODRAFT_159261|interleukin-1 receptor-associated kinase 4 [EC:2.7.11.1]!K13430|3|2e-58|224|zma:100283091|serine/threonine-protein kinase PBS1 [EC:2.7.11.1]	GO:0005773//vacuole	GO:0004175//endopeptidase activity	GO:0016485//protein processing
L10002129	1011	-4.1942	-1.69853	-1.72711	I	1D	Metallo-dependent phosphatase	K01078|1|2e-108|390|ath:AT1G14700|acid phosphatase [EC:3.1.3.2]	-	GO:0016289//CoA hydrolase activity;GO:0016836//hydro-lyase activity	GO:0009062//fatty acid catabolic process;GO:0009628//response to abiotic stimulus
L10002197	822	-2.18435	-1.57412	-0.594213	I	1D	Glycoside hydrolase, family 9/endo-1,4-beta-D-glucanase	K01179|1|1e-84|311|sbi:SORBI_01g008860|endoglucanase [EC:3.2.1.4]	-	GO:0016829//lyase activity	-
L10002312	999	3.4909	5.36448	3.45627	IV	4A	2-nitropropane dioxygenase, NPD	K11517|1|4e-06|50.4|ath:AT3G14150|(S)-2-hydroxy-acid oxidase [EC:1.1.3.15]	GO:0009536//plastid	-	-
L10002368	2226	-3.41238	-3.12738	0.719303	I	1E	Cytochrome b245, heavy chain	K13447|1|3e-22|105|ath:AT5G07390|respiratory burst oxidase [EC:1.6.3.- 1.11.1.-]	GO:0043231//intracellular membrane-bounded organelle	GO:0003677//DNA binding;GO:0001071//nucleic acid binding transcription factor activity;GO:0005515//protein binding	GO:0006351//transcription, DNA-dependent
L10002408	447	-4.62388	-3.26488	-1.89808	I	1E	Lipase, GDSL	K01206|1|2e-22|102|aly:ARALYDRAFT_475890|alpha-L-fucosidase [EC:3.2.1.51]!K00514|3|1e-06|50.4|rcu:RCOM_1428040|zeta-carotene desaturase [EC:1.3.5.6]	-	-	GO:0008152//metabolic process
L10002482	546	-5.94581	-1.54241	-2.50952	I	1F	Cyclic nucleotide-gated ion channel 1-like	K05391|1|1e-23|107|aly:ARALYDRAFT_918383|cyclic nucleotide gated channel, other eukaryote	GO:0044464//cell part	GO:0019901//protein kinase binding;GO:0016791//phosphatase activity;GO:0009784//transmembrane receptor histidine kinase activity;GO:0032559	GO:0006351//transcription, DNA-dependent;GO:0009744//response to sucrose stimulus;GO:0010260//organ senescence;GO:0009755//hormone-mediated signaling pathway;GO:0015698//inorganic anion transport;GO:2000026//regulation of multicellular organismal development;GO:0010015//root morphogenesis;GO:0006468//protein phosphorylation;GO:0009845//seed germination;GO:0006952//defense response;GO:0009267//cel…
L10002508	675	5.08692	3.44485	1.07545	I	1B	Cupin 1	--	GO:0048046//apoplast	GO:0030145//manganese ion binding;GO:0045735//nutrient reservoir activity	-
L10002587	1011	-2.88692	-1.37803	-2.37201	I	1F	Metallo-dependent phosphatase	K01078|1|4e-109|392|rcu:RCOM_1150260|acid phosphatase [EC:3.1.3.2]	-	GO:0017111//nucleoside-triphosphatase activity;GO:0016491//oxidoreductase activity;GO:0000166//nucleotide binding	GO:0009987//cellular process;GO:0008152//metabolic process;GO:0006865//amino acid transport
L10002592	2811	-2.66695	-1.46149	-0.428596	I	1D	Calcium-transporting ATPase 12, plasma membrane-type	K01537|1|0.0|1258|gmx:100792691|Ca2+-transporting ATPase [EC:3.6.3.8]	GO:0043234//protein complex;GO:0044424//intracellular part	GO:0019787//small conjugating protein ligase activity	GO:0032446//protein modification by small protein conjugation
L10002594	1476	-1.90485	-0.962292	-2.79301	III	3B	AMP-dependent synthetase/ligase	K01904|1|0.0|748|rcu:RCOM_1325310|4-coumarate--CoA ligase [EC:6.2.1.12]	-	GO:0048037//cofactor binding	GO:0008152//metabolic process
L10002659	1410	-11.4051	-1.33596	0.911948	I	1D	Crotonase, core	K01661|1|5e-150|529|vvi:100246470|naphthoate synthase [EC:4.1.3.36]	-	GO:0004091//carboxylesterase activity	-
L10002677	1353	-2.02139	-1.5118	-1.12769	I	1D	Alpha tubulin	K07374|1|0.0|840|rcu:RCOM_1584620|tubulin alpha	GO:0034357;GO:0009534//chloroplast thylakoid	-	GO:0006950//response to stress;GO:0042221//response to chemical stimulus;GO:0009411//response to UV
L10002780	1053	-1.16445	-0.220485	-2.28712	III	3B	Lactate/malate dehydrogenase, C-terminal	K00016|1|4e-173|605|vvi:100250615|L-lactate dehydrogenase [EC:1.1.1.27]	GO:0005875//microtubule associated complex	GO:0003774//motor activity;GO:0015631//tubulin binding;GO:0032559	GO:0009207;GO:0007017//microtubule-based process
L10002867	1941	2.42051	11.8087	9.94147	IV	4A	L-type lectin-domain containing receptor kinase IX.1-like	K05658|1|2e-56|219|vvi:100262734|ATP-binding cassette, subfamily B (MDR/TAP), member 1!K04733|2|4e-55|214|smo:SELMODRAFT_159261|interleukin-1 receptor-associated kinase 4 [EC:2.7.11.1]!K00924|3|2e-54|212|ath:AT1G14370|[EC:2.7.1.-]	-	GO:0016705//oxidoreductase activity, acting on paired donors, with incorporation or reduction of molecular oxygen	GO:0044238//primary metabolic process
L10002901	717	2.99585	1.92926	-0.187588	I	1A	Caffeoyl-CoA O-methyltransferase	K00588|1|2e-76|283|osa:4340240|caffeoyl-CoA O-methyltransferase [EC:2.1.1.104]	-	-	-
L10002915	3057	2.20478	1.40755	-0.800564	I	1A	Leucine-rich repeat	K00924|1|0.0|1150|ath:AT5G25930|[EC:2.7.1.-]	-	GO:0016709//oxidoreductase activity, acting on paired donors, with incorporation or reduction of molecular oxygen, NADH or NADPH as one donor, and incorporation of one atom of oxygen;GO:0005506//iron ion binding	GO:0008152//metabolic process
L10002945	3825	-4.25191	-2.83939	-3.73191	IV	4B	ABC transporter, integral membrane type 1	K05666|1|0.0|662|olu:OSTLU_35503|ATP-binding cassette, subfamily C (CFTR/MRP), member 2!K05658|3|8e-72|271|pop:POPTR_778527|ATP-binding cassette, subfamily B (MDR/TAP), member 1	-	-	GO:0000902//cell morphogenesis;GO:0009827//plant-type cell wall modification;GO:0000003//reproduction
L10002975	1155	-2.62388	-1.37576	-0.520163	I	1D	UDP-glucuronosyl/UDP-glucosyltransferase	K13692|1|3e-31|134|ath:AT1G05560|UDP-glucose:(indol-3-yl)acetate beta-D-glucosyltransferase [EC:2.4.1.121]!K13496|4|6e-31|133|aly:ARALYDRAFT_485691|UDP-glucosyl transferase 73C [EC:2.4.1.-]	-	GO:0016491//oxidoreductase activity	-
L10003073	1353	-2.20434	-1.32482	-1.19963	I	1D	Alpha tubulin	K07374|1|0.0|840|rcu:RCOM_1584620|tubulin alpha	-	GO:0008092//cytoskeletal protein binding	GO:0007010//cytoskeleton organization
L10003079	2133	-2.11383	-1.16277	0.445873	I	1D	Peptidase S9, prolyl oligopeptidase, catalytic domain	K01354|1|0.0|1041|gmx:100820540|oligopeptidase B [EC:3.4.21.83]	GO:0031224//intrinsic to membrane	GO:0004702//receptor signaling protein serine/threonine kinase activity;GO:0016628//oxidoreductase activity, acting on the CH-CH group of donors, NAD or NADP as acceptor;GO:0032559	GO:0006464//protein modification process;GO:0007167//enzyme linked receptor protein signaling pathway
L10003094	1314	1.00547	1.19455	2.57795	III	3A	U box domain	K09561|1|6e-07|53.9|sbi:SORBI_09g000470|STIP1 homology and U-box containing protein 1 [EC:6.3.2.19]	-	GO:0016616//oxidoreductase activity, acting on the CH-OH group of donors, NAD or NADP as acceptor;GO:0000166//nucleotide binding	GO:0008152//metabolic process
L10003138	1263	2.59044	1.77951	2.0348	I	1C	Cytokinin dehydrogenase 1, FAD/cytokinin binding domain	K00279|1|0.0|679|rcu:RCOM_1047010|cytokinin dehydrogenase [EC:1.5.99.12]	GO:0031224//intrinsic to membrane	-	GO:0006810//transport
L10003145	546	-2.64282	-1.87065	-2.77026	I	1F	NAD-dependent epimerase/dehydratase	K08695|1|1e-71|266|vvi:100232981|anthocyanidin reductase [EC:1.3.1.77]	GO:0016020//membrane	GO:0019787//small conjugating protein ligase activity	GO:0009725//response to hormone stimulus;GO:0009743//response to carbohydrate stimulus;GO:0031669//cellular response to nutrient levels;GO:0032446//protein modification by small protein conjugation
L10003156	423	4.92301	15.1178	4.84216	IV	4A	Expansin	--	-	-	GO:0042742//defense response to bacterium;GO:0050832//defense response to fungus
L10003158	432	12.7062	14.0874	13.4717	IV	4A	Expansin	--	-	-	GO:0042742//defense response to bacterium;GO:0050832//defense response to fungus
L10003172	1158	-1.75768	-1.18654	-2.15634	III	3B	3-hydroxyisobutyryl-CoA hydrolase-like protein	K05605|1|0.0|654|pop:POPTR_551227|3-hydroxyisobutyryl-CoA hydrolase [EC:3.1.2.4]	-	GO:0004871//signal transducer activity;GO:0003824//catalytic activity	-
L10003174	1644	1.23994	1.12055	2.65371	III	3A	Aspartic proteinase nepenthesin-2	K00924|1|1e-19|96.3|aly:ARALYDRAFT_489138|[EC:2.7.1.-]	GO:0044464//cell part	GO:0017111//nucleoside-triphosphatase activity;GO:0015604//organic phosphonate transmembrane transporter activity;GO:0032559	GO:0009725//response to hormone stimulus;GO:0009207;GO:0006970//response to osmotic stress
L10003238	630	-5.11865	-2.51594	-2.23388	IV	4B	Glucan endo-1,3-beta-glucosidase-like protein 2	K14489|1|2e-13|73.9|vvi:100263145|arabidopsis histidine kinase 2/3/4 (cytokinin receptor) [EC:2.7.13.3]	GO:0009536//plastid	GO:0046914//transition metal ion binding	-
L10003306	1575	1.94706	2.60264	1.30427	II	2A	Cytochrome P450	K15638|1|2e-115|414|ath:AT1G17060|cytochrome P450, family 72, subfamily C, polypeptide 1!K15639|3|8e-101|365|aly:ARALYDRAFT_901457|cytochrome P450, family 734, subfamily A, polypeptide 1 (PHYB activation tagged suppressor 1) [EC:1.14.-.-]!K10717|5|4e-82|303|aly:ARALYDRAFT_494132|cytokinin trans-hydroxylase	-	GO:0008194//UDP-glycosyltransferase activity;GO:0016758//transferase activity, transferring hexosyl groups	-
L10003323	276	0.835548	12.3008	14.4717	II	2B	Berberine/berberine-like	--	-	GO:0016491//oxidoreductase activity;GO:0050660//flavin adenine dinucleotide binding	GO:0055114//oxidation-reduction process
L10003377	876	3.4794	3.01108	-1.18759	I	1B	Peptidase T2, asparaginase 2	K13051|1|3e-142|502|pop:POPTR_740496|beta-aspartyl-peptidase (threonine type) [EC:3.4.19.5]	GO:0009536//plastid	GO:0046872//metal ion binding;GO:0016717//oxidoreductase activity, acting on paired donors, with oxidation of a pair of donors resulting in the reduction of molecular oxygen to two molecules of water	GO:0006631//fatty acid metabolic process
L10003388	3084	-2.87717	-1.73506	-1.65325	I	1D	Leucine-rich repeat	K13415|1|4e-65|248|pop:POPTR_650846|protein brassinosteroid insensitive 1 [EC:2.7.10.1 2.7.11.1]!K13420|4|1e-61|236|vvi:100253808|LRR receptor-like serine/threonine-protein kinase FLS2 [EC:2.7.11.1]	GO:0016020//membrane;GO:0044424//intracellular part	GO:0032561//guanyl ribonucleotide binding;GO:0004620//phospholipase activity	GO:0035556//intracellular signal transduction;GO:0006810//transport
L10003417	1848	-11.0148	-1.22049	-10.3925	I	1F	Cellulose synthase	K10999|1|1e-47|189|zma:542514|cellulose synthase A [EC:2.4.1.12]	-	GO:0016853//isomerase activity	-
L10003491	711	-2.78894	-0.761053	-13.3555	I	1F	AP2/ERF domain-containing transcription factor	K09286|1|5e-20|95.9|ath:AT4G25490|EREBP-like factor	GO:0030312//external encapsulating structure;GO:0043231//intracellular membrane-bounded organelle	-	GO:0009725//response to hormone stimulus
L10003507	807	4.00547	2.10144	4.7193	IV	4A	FAD-binding domain-containing family protein	K00309	-	GO:0016628//oxidoreductase activity, acting on the CH-CH group of donors, NAD or NADP as acceptor;GO:0016772//transferase activity, transferring phosphorus-containing groups	GO:0006796//phosphate-containing compound metabolic process
L10003519	1014	3.22674	4.32641	0.511032	I	1B	Cyclic nucleotide-gated ion channel 1-like	K05391|1|1e-34|145|ath:AT5G53130|cyclic nucleotide gated channel, other eukaryote	GO:0016020//membrane	GO:0004672//protein kinase activity;GO:0004871//signal transducer activity;GO:0016787//hydrolase activity;GO:0032559	GO:0043401//steroid hormone mediated signaling pathway;GO:0045229//external encapsulating structure organization;GO:0006464//protein modification process
L10003547	933	-12.0008	-2.80545	-9.37856	IV	4B	Protein kinase, catalytic domain	K04733|1|3e-42|170|smo:SELMODRAFT_159261|interleukin-1 receptor-associated kinase 4 [EC:2.7.11.1]!K00924|3|8e-41|165|osa:4333912|[EC:2.7.1.-]	-	GO:0016832//aldehyde-lyase activity	GO:0006007//glucose catabolic process
L10003603	3813	3.63429	2.02744	0.326986	I	1B	ABC transporter-like	K05681|1|5e-42|172|cme:CMS467C|ATP-binding cassette, subfamily G (WHITE), member 2!K12843|3|2e-37|157|vvi:100248403|U4/U6 small nuclear ribonucleoprotein PRP3	GO:0009526//plastid envelope	GO:0070011	-
L10003635	1722	-2.4784	-1.64318	-2.61269	I	1F	AMP-dependent synthetase/ligase	K01904|1|0.0|857|rcu:RCOM_1325310|4-coumarate--CoA ligase [EC:6.2.1.12]	-	GO:0050662//coenzyme binding;GO:0046993	GO:0008152//metabolic process
L10003703	1260	-5.33438	-2.18572	-1.39404	I	1E	3'-N-debenzoyl-2'-deoxytaxol N-benzoyltransferase	K15400|1|5e-31|133|aly:ARALYDRAFT_493874|omega-hydroxypalmitate O-feruloyl transferase [EC:2.3.1.188]	-	GO:0005506//iron ion binding;GO:0003824//catalytic activity;GO:0016209//antioxidant activity	GO:0008152//metabolic process;GO:0006950//response to stress
L10003759	1014	7.11632	4.43902	1.39737	I	1B	Cysteine synthase-like	K01738|1|3e-116|416|rcu:RCOM_1428720|cysteine synthase A [EC:2.5.1.47]	-	GO:0046872//metal ion binding;GO:0016160//amylase activity	GO:0044238//primary metabolic process
L10003861	1425	-1.45161	-1.49466	-2.18759	III	3B	Terpene synthase, metal-binding domain	K14181|1|8e-95|345|vvi:100256880|valencene synthase [EC:4.2.3.73]!K12929|3|9e-80|295|rcu:RCOM_1574190|casbene synthase [EC:4.2.3.8]	-	GO:0016491//oxidoreductase activity	-
L10003951	3186	-1.48638	-2.54241	-0.77255	II	2C	Disease resistance protein	K13459|1|2e-52|206|rcu:RCOM_1047690|disease resistance protein RPS2	-	GO:0016757//transferase activity, transferring glycosyl groups	-
L10003990	1074	-2.53187	-1.6349	-2.92938	I	1F	Oxoglutarate/iron-dependent oxygenase	K05277|1|2e-167|586|vvi:100233142|leucoanthocyanidin dioxygenase [EC:1.14.11.19]	-	GO:0004674//protein serine/threonine kinase activity;GO:0032559	GO:0006464//protein modification process
L10004066	3291	-2.12158	-1.43279	-1.12636	I	1D	Cellulose synthase	K10999|1|0.0|1846|pop:POPTR_819877|cellulose synthase A [EC:2.4.1.12]	-	GO:0016814//hydrolase activity, acting on carbon-nitrogen (but not peptide) bonds, in cyclic amidines;GO:0046914//transition metal ion binding	-
L10004166	1395	5.1931	2.62082	3.81241	IV	4A	Cellulose synthase	K10999|1|4e-60|230|vvi:100248512|cellulose synthase A [EC:2.4.1.12]	GO:0031224//intrinsic to membrane	GO:0046914//transition metal ion binding;GO:0003824//catalytic activity	GO:0006631//fatty acid metabolic process
L10004282	1941	2.62696	0.738873	-0.0721104	I	1A	ABC transporter-like	K05681|1|2e-51|202|cme:CMS467C|ATP-binding cassette, subfamily G (WHITE), member 2!K12843|2|1e-49|196|vvi:100248403|U4/U6 small nuclear ribonucleoprotein PRP3!K05643|4|1e-15|83.6|olu:OSTLU_42103|ATP-binding cassette, subfamily A (ABC1), member 3	-	GO:0048029//monosaccharide binding	GO:0000746//conjugation
L10004309	2271	4.53599	2.00833	2.77589	IV	4A	Peptidase S8/S53, subtilisin/kexin/sedolisin	--	GO:0009941//chloroplast envelope	-	GO:0006772//thiamine metabolic process
L10004331	1218	2.46782	0.779515	1.69994	I	1A	U box domain	K09561|1|1e-06|52.4|pop:POPTR_830590|STIP1 homology and U-box containing protein 1 [EC:6.3.2.19]	-	GO:0016616//oxidoreductase activity, acting on the CH-OH group of donors, NAD or NADP as acceptor;GO:0046914//transition metal ion binding	GO:0008152//metabolic process
L10004344	1353	5.9145	5.17869	2.39737	IV	4A	Cytochrome P450	K00517|1|2e-160|563|ath:AT4G37370|[EC:1.14.-.-]	-	-	-
L10004397	1089	12.8671	4.17183	0.0001	I	1B	Oxoglutarate/iron-dependent oxygenase	K05278|1|1e-48|192|zma:100272992|flavonol synthase [EC:1.14.11.23]!K05277|2|3e-47|187|mtr:MTR_5g011250|leucoanthocyanidin dioxygenase [EC:1.14.11.19]	-	GO:0005515//protein binding	GO:0044267//cellular protein metabolic process
L10004472	441	-2.38684	-1.95745	-0.86566	I	1D	Photosystem I subunit O	K14332|1|4e-51|197|aly:ARALYDRAFT_470899|photosystem I subunit PsaO	GO:0043231//intracellular membrane-bounded organelle	GO:0003676//nucleic acid binding;GO:0042623//ATPase activity, coupled;GO:0032559	GO:0015698//inorganic anion transport;GO:0006261//DNA-dependent DNA replication
L10004481	2115	3.92301	2.28202	-0.86566	I	1B	Protein kinase, catalytic domain	K04733|1|9e-61|233|smo:SELMODRAFT_159261|interleukin-1 receptor-associated kinase 4 [EC:2.7.11.1]!K00924|3|1e-56|219|aly:ARALYDRAFT_313416|[EC:2.7.1.-]	-	GO:0048037//cofactor binding;GO:0016832//aldehyde-lyase activity	GO:0006566//threonine metabolic process
L10004487	831	-12.0524	-1.90854	-1.01766	I	1D	Pectinesterase, catalytic	K01051|1|3e-81|299|smo:SELMODRAFT_76951|pectinesterase [EC:3.1.1.11]	GO:0043231//intracellular membrane-bounded organelle	GO:0016740//transferase activity	GO:0008152//metabolic process
L10004547	1263	-12.1854	-0.442878	0.13434	I	1D	ATP-citrate synthase alpha chain protein 2	K01648|1|0.0|633|rcu:RCOM_1436330|ATP citrate (pro-S)-lyase [EC:2.3.3.8]	-	GO:0016798//hydrolase activity, acting on glycosyl bonds;GO:0043167//ion binding	GO:0044238//primary metabolic process
L10004633	1500	1.61316	5.42337	3.4369	II	2B	Cytochrome P450	K00517|1|3e-120|430|osa:4348172|[EC:1.14.-.-]!K16084|3|7e-99|359|osa:4329723|cytochrome P450, family 76, subfamily M, polypeptide 7 (ent-cassa-12,15-diene 11-hydroxylase) [EC:1.14.13.145]!K05280|4|1e-98|358|mtr:MTR_3g025230|flavonoid 3'-monooxygenase [EC:1.14.13.21]	-	GO:0008483//transaminase activity;GO:0048037//cofactor binding;GO:0016846//carbon-sulfur lyase activity	GO:0008652//cellular amino acid biosynthetic process
L10004678	357	13.6918	12.7775	3.13434	IV	4A	Peptidoglycan-binding lysin domain	--	-	-	GO:0016998//cell wall macromolecule catabolic process
L10004751	1608	2.04854	1.70551	0.949916	I	1A	Leucine-rich repeat	K13420|1|3e-24|111|aly:ARALYDRAFT_356368|LRR receptor-like serine/threonine-protein kinase FLS2 [EC:2.7.11.1]	-	GO:0008233//peptidase activity	GO:0044238//primary metabolic process
L10004805	798	-3.62892	-2.11911	-0.371452	I	1E	Chlorophyll A-B binding protein	K08913|1|3e-133|472|vvi:100254533|light-harvesting complex II chlorophyll a/b binding protein 2	GO:0044424//intracellular part	GO:0070546;GO:0070547;GO:0010326//methionine-oxo-acid transaminase activity;GO:0047635;GO:0070529;GO:0016846//carbon-sulfur lyase activity;GO:0048037//cofactor binding	GO:0048827//phyllome development;GO:0009888//tissue development;GO:0009683;GO:0009725//response to hormone stimulus;GO:0010051//xylem and phloem pattern formation;GO:0010015//root morphogenesis;GO:0009630//gravitropism;GO:0048438//floral whorl development;GO:0009639//response to red or far red light;GO:0009793//embryo development ending in seed dormancy
L10004858	2220	-3.03892	-2.02784	-0.566099	I	1E	Protein kinase, catalytic domain	K13420|1|9e-14|77.4|sbi:SORBI_06g028760|LRR receptor-like serine/threonine-protein kinase FLS2 [EC:2.7.11.1]	-	GO:0004553//hydrolase activity, hydrolyzing O-glycosyl compounds;GO:0043167//ion binding;GO:0004672//protein kinase activity;GO:0032559	GO:0006464//protein modification process;GO:0006026
L10004901	2013	2.87368	3.29736	-0.743981	I	1B	Primary-amine oxidase	K00276|1|5e-72|270|cme:CMT003C|primary-amine oxidase [EC:1.4.3.21]	-	-	-
L10004939	1254	3.29498	3.01218	3.13434	IV	4A	Transferase	K13065|1|4e-28|124|zma:100279386|shikimate O-hydroxycinnamoyltransferase [EC:2.3.1.133]	-	GO:0016628//oxidoreductase activity, acting on the CH-CH group of donors, NAD or NADP as acceptor	GO:0008152//metabolic process
L10005072	1005	5.27849	5.17183	0.297839	I	1B	G-type lectin S-receptor-like serine/threonine-protein kinase	--	GO:0006351//transcription, DNA-dependent;GO:0006605//protein targeting	-	-
L10005119	1710	-2.7005	-1.80545	-1.979	I	1D	Phosphofructokinase	K00895|1|0.0|911|vvi:100244809|pyrophosphate--fructose-6-phosphate 1-phosphotransferase [EC:2.7.1.90]	-	GO:0016872//intramolecular lyase activity	GO:0009699//phenylpropanoid biosynthetic process;GO:0006575//cellular modified amino acid metabolic process
L10005123	984	-1.84252	-2.54241	-1.7181	II	2C	Homeobox protein knotted-1-like LET6	K09355	GO:0031410//cytoplasmic vesicle	GO:0005506//iron ion binding;GO:0016634	GO:0008152//metabolic process
L10005148	3198	-4.13408	-2.66106	-2.95312	IV	4B	Kinesin, motor domain	K10398|1|0.0|1207|gmx:100796881|kinesin family member 11	GO:0009536//plastid	-	GO:0006091//generation of precursor metabolites and energy
L10005195	789	-4.62388	-2.41313	-1.81562	I	1E	Terpene synthase, metal-binding domain	K14181|1|3e-66|249|vvi:100256880|valencene synthase [EC:4.2.3.73]!K12929|2|2e-54|210|rcu:RCOM_1574380|casbene synthase [EC:4.2.3.8]!K14184|5|2e-51|200|aly:ARALYDRAFT_348000|alpha-humulene/beta-caryophyllene synthase [EC:4.2.3.- 4.2.3.57]	GO:0044424//intracellular part	GO:0043169//cation binding;GO:0004659//prenyltransferase activity	GO:0006694//steroid biosynthetic process;GO:0006720//isoprenoid metabolic process;GO:0008203//cholesterol metabolic process
L10005244	2265	-4.16445	-1.54241	-2.06206	I	1F	Transcription factor GRAS	K14494|1|2e-60|232|rcu:RCOM_0307540|DELLA protein	-	GO:0046872//metal ion binding;GO:0016682//oxidoreductase activity, acting on diphenols and related substances as donors, oxygen as acceptor	GO:0008152//metabolic process
L10005293	1326	2.50204	1.83982	1.33026	I	1A	G-type lectin S-receptor-like serine/threonine-protein kinase	--	-	GO:0005529//sugar binding	GO:0048544//recognition of pollen
L10005435	423	2.46004	4.13707	16.4717	IV	4A	Expansin	--	-	-	GO:0042742//defense response to bacterium;GO:0050832//defense response to fungus
L10005501	567	-2.29785	-0.924244	1.15976	I	1D	Chloroplast ribulose-1,5-bisphosphate carboxylase/oxygenase small subunit	K01602|1|1e-67|253|rcu:RCOM_1571640|ribulose-bisphosphate carboxylase small chain [EC:4.1.1.39]	GO:0031090//organelle membrane	GO:0004673//protein histidine kinase activity;GO:0004871//signal transducer activity;GO:0032559	GO:0006468//protein phosphorylation;GO:0000160//two-component signal transduction system (phosphorelay);GO:0006351//transcription, DNA-dependent
L10005577	2745	-1.82742	-2.07293	-0.902185	II	2C	Lipoxygenase, C-terminal	K00454|1|0.0|1414|pop:POPTR_828417|lipoxygenase [EC:1.13.11.12]	GO:0043231//intracellular membrane-bounded organelle	GO:0016740//transferase activity	-
L10005641	2406	-3.10305	-2.42694	-1.37201	I	1E	Kinesin, motor domain	K10405|1|0.0|1077|pop:POPTR_1097202|kinesin family member C1	GO:0042579//microbody	GO:0016491//oxidoreductase activity;GO:0016408	GO:0009694//jasmonic acid metabolic process;GO:0009850//auxin metabolic process
L10005862	852	-1.16445	1.10144	4.39737	III	3A	NUDIX hydrolase	K03574	GO:0016020//membrane	GO:0005488//binding;GO:0004672//protein kinase activity	-
L10005993	1872	4.62563	3.58687	5.76195	IV	4A	Glycoside hydrolase, family 3/beta-D-glucan exohydrolase-like protein	K01188|1|0.0|675|aly:ARALYDRAFT_485079|beta-glucosidase [EC:3.2.1.21]	-	GO:0016757//transferase activity, transferring glycosyl groups	-
L10006005	1011	-3.16445	-0.735058	-0.809076	I	1D	Zinc finger, Dof-type	--	-	GO:0005506//iron ion binding;GO:0004497//monooxygenase activity	-
L10006043	660	-4.62388	-2.39041	-1.49244	I	1E	Cupin 1	--	GO:0043231//intracellular membrane-bounded organelle	-	GO:0009725//response to hormone stimulus;GO:0048513//organ development;GO:0009606//tropism
L10006085	876	-3.55677	-4.22049	-1.45062	I	1E	Peptidase S10, serine carboxypeptidase	K09756|1|6e-68|255|ath:AT5G09640|serine carboxypeptidase-like 19 [EC:3.4.16.- 2.3.1.91]!K13289|2|2e-66|250|mtr:MTR_4g021500|cathepsin A (carboxypeptidase C) [EC:3.4.16.5]	-	GO:0016301//kinase activity	GO:0009987//cellular process
L10006119	1182	2.39014	1.90505	3.09881	I	1C	Lipase, GDSL	K01206|1|3e-92|337|ath:AT1G67830|alpha-L-fucosidase [EC:3.2.1.51]!K00514|3|6e-27|120|rcu:RCOM_1428040|zeta-carotene desaturase [EC:1.3.5.6]	-	GO:0003824//catalytic activity	-
L10006120	1485	2.18662	1.92761	4.80739	I	1C	Lipase, GDSL	K01206|1|2e-87|321|ath:AT1G67830|alpha-L-fucosidase [EC:3.2.1.51]!K00514|3|4e-27|120|rcu:RCOM_1428040|zeta-carotene desaturase [EC:1.3.5.6]	-	-	GO:0008152//metabolic process
L10006122	1185	0.572514	0.736446	2.69283	III	3A	Lipase, GDSL	K01206|1|4e-91|333|ath:AT1G67830|alpha-L-fucosidase [EC:3.2.1.51]!K00514|3|9e-28|122|rcu:RCOM_1428040|zeta-carotene desaturase [EC:1.3.5.6]	-	GO:0004497//monooxygenase activity;GO:0050662//coenzyme binding	GO:0006743//ubiquinone metabolic process
L10006134	1638	-3.6563	-1.89291	-2.4677	I	1F	Terpene synthase, metal-binding domain	K14181|1|4e-127|453|vvi:100256880|valencene synthase [EC:4.2.3.73]!K12929|2|4e-98|357|rcu:RCOM_1574190|casbene synthase [EC:4.2.3.8]!K14184|5|2e-87|321|aly:ARALYDRAFT_348000|alpha-humulene/beta-caryophyllene synthase [EC:4.2.3.- 4.2.3.57]	GO:0043231//intracellular membrane-bounded organelle	GO:0016757//transferase activity, transferring glycosyl groups	GO:0070882;GO:0006970//response to osmotic stress;GO:0048513//organ development
L10006171	3087	-3.30884	-2.75392	-1.96959	I	1E	Cellulose synthase	K10999|1|0.0|1654|vvi:100241197|cellulose synthase A [EC:2.4.1.12]	-	GO:0016411//acylglycerol O-acyltransferase activity	-
L10006178	1044	-2.18075	-2.4069	-0.888874	I	1E	Alcohol dehydrogenase, C-terminal	K07119|1|2e-155|546|rcu:RCOM_0605880|!K08070|5|9e-143|504|aly:ARALYDRAFT_909685|2-alkenal reductase [EC:1.3.1.74]	GO:0016020//membrane	GO:0016772//transferase activity, transferring phosphorus-containing groups	GO:0006796//phosphate-containing compound metabolic process
L10006179	594	12.8748	3.36448	-0.602625	I	1B	Leucine-rich repeat	K13420|1|9e-20|94.7|osa:4337016|LRR receptor-like serine/threonine-protein kinase FLS2 [EC:2.7.11.1]	GO:0009528//plastid inner membrane	GO:0015291//secondary active transmembrane transporter activity	-
L10006232	1536	-3.54527	-2.43348	-2.28712	IV	4B	Cytochrome P450	K05280|1|4e-113|406|pop:POPTR_823742|flavonoid 3'-monooxygenase [EC:1.14.13.21]	-	GO:0035251//UDP-glucosyltransferase activity	-
L10006300	3357	-1.85251	-2.22049	-1.4677	II	2C	Protein kinase, catalytic domain	K08857|1|0.0|928|vvi:100258125|NIMA (never in mitosis gene a)-related kinase [EC:2.7.11.1]	GO:0031410//cytoplasmic vesicle	GO:0004553//hydrolase activity, hydrolyzing O-glycosyl compounds	GO:0045229//external encapsulating structure organization;GO:0044238//primary metabolic process
L10006358	621	0.472978	2.43159	0.364953	II	2A	AP2/ERF domain-containing transcription factor	K09286|1|9e-12|68.2|ath:AT1G78080|EREBP-like factor	GO:0031410//cytoplasmic vesicle	-	GO:0009607//response to biotic stimulus
L10006377	2148	-2.48638	-1.93669	-0.187588	I	1D	Leucine-rich repeat	K13415|1|5e-36|151|rcu:RCOM_0478150|protein brassinosteroid insensitive 1 [EC:2.7.10.1 2.7.11.1]	-	GO:0046872//metal ion binding;GO:0070011	GO:0008152//metabolic process
L10006486	1656	-2.27993	-2.35799	-1.35751	I	1E	Terpene synthase, metal-binding domain	K14181|1|4e-160|563|vvi:100256880|valencene synthase [EC:4.2.3.73]!K12929|2|3e-127|453|rcu:RCOM_1574190|casbene synthase [EC:4.2.3.8]!K14184|5|1e-119|428|ath:AT5G23960|alpha-humulene/beta-caryophyllene synthase [EC:4.2.3.- 4.2.3.57]	-	GO:0016616//oxidoreductase activity, acting on the CH-OH group of donors, NAD or NADP as acceptor;GO:0046914//transition metal ion binding	GO:0008152//metabolic process
L10006553	1056	4.67685	4.45194	4.89988	IV	4A	Aldose 1-epimerase	K01785|1|1e-150|530|rcu:RCOM_1514550|aldose 1-epimerase [EC:5.1.3.3]	GO:0044464//cell part	-	GO:0006810//transport
L10006573	3756	-11.6487	-2.22049	-1.48715	I	1E	ABC transporter, integral membrane type 1	K05658|1|0.0|2158|rcu:RCOM_0855230|ATP-binding cassette, subfamily B (MDR/TAP), member 1	-	GO:0017111//nucleoside-triphosphatase activity;GO:0000166//nucleotide binding	-
L10006574	1353	-4.41238	-2.9332	-2.271	IV	4B	Alpha tubulin	K07374|1|0.0|871|vvi:100247366|tubulin alpha	-	GO:0004866//endopeptidase inhibitor activity	GO:0006950//response to stress
L10006739	1368	-2.38684	-1.03991	-1.18759	I	1D	Hydroxymethylglutaryl-CoA lyase, mitochondrial	K01640|1|3e-180|629|pop:POPTR_833174|hydroxymethylglutaryl-CoA lyase [EC:4.1.3.4]	-	GO:0046872//metal ion binding;GO:0016160//amylase activity	GO:0044238//primary metabolic process
L10006745	486	13.6004	3.68641	2.47538	IV	4A	pathogenesis-related protein STH-21-like	K14496|1|1e-06|50.8|rcu:RCOM_0847730|abscisic acid receptor PYR/PYL family	-	-	-
L10006753	1998	11.2073	2.23895	1.39737	I	1B	Leucine-rich repeat	K00924|1|5e-93|340|aly:ARALYDRAFT_476729|[EC:2.7.1.-]	GO:0016020//membrane;GO:0015630//microtubule cytoskeleton	GO:0003774//motor activity;GO:0032559	GO:0007017//microtubule-based process
L10006756	1224	-3.64558	-1.25611	-1.86831	I	1D	DNA-3-methyladenine glycosylase	K01246|1|1e-123|441|vvi:100256507|DNA-3-methyladenine glycosylase I [EC:3.2.2.20]	GO:0031224//intrinsic to membrane	GO:0005249//voltage-gated potassium channel activity;GO:0005515//protein binding;GO:0000166//nucleotide binding	GO:0009725//response to hormone stimulus;GO:0006873//cellular ion homeostasis;GO:0030001//metal ion transport
L10006819	1086	-2.36287	-1.43508	-1.38023	I	1D	Bacterial transferase hexapeptide repeat	K00966|1|0.0|650|vvi:100233006|mannose-1-phosphate guanylyltransferase [EC:2.7.7.13]	-	-	-
L10007051	327	-4.16445	-1.93418	-1.95811	I	1D	L-ascorbate oxidase	K00423|1|4e-16|80.9|aly:ARALYDRAFT_892557|L-ascorbate oxidase [EC:1.10.3.3]	GO:0015630//microtubule cytoskeleton	GO:0003774//motor activity;GO:0032559	GO:0007017//microtubule-based process
L10007084	1866	6.18132	5.75679	4.7193	IV	4A	Metallo-dependent phosphatase	K01113	GO:0031224//intrinsic to membrane;GO:0043231//intracellular membrane-bounded organelle	GO:0017111//nucleoside-triphosphatase activity;GO:0016628//oxidoreductase activity, acting on the CH-CH group of donors, NAD or NADP as acceptor;GO:0015405;GO:0032559	GO:0009207;GO:0006865//amino acid transport
L10007133	1833	-0.40634	-0.602356	-2.29948	III	3B	Phenylalanine/histidine ammonia-lyase	K10775|1|0.0|688|rcu:RCOM_0262230|phenylalanine ammonia-lyase [EC:4.3.1.24]	GO:0009532//plastid stroma	GO:0051536//iron-sulfur cluster binding	GO:0009314//response to radiation;GO:0022900//electron transport chain
L10007192	1833	-4.74941	-2.74405	-1.44134	I	1E	Leucine-rich repeat	K13418|1|1e-98|358|vvi:100247683|somatic embryogenesis receptor kinase 1 [EC:2.7.10.1 2.7.11.1]	-	GO:0004091//carboxylesterase activity	-
L10007199	987	-3.77326	-1.86958	0.549378	I	1D	Cytochrome P450	K13267|1|4e-64|243|gmx:100814284|cytochrome P450, family 71, subfamily D, polypeptide 9 (flavonoid 6-hydroxylase) [EC:1.14.13.-]!K00517|2|8e-45|179|ath:AT5G25120|[EC:1.14.-.-]!K16085|3|7e-44|176|osa:4335091|cytochrome P450, family 99, subfamily A, polypeptide 3 (9beta-pimara-7,15-diene oxidase) [EC:1.14.13.144]	-	GO:0003677//DNA binding;GO:0001071//nucleic acid binding transcription factor activity;GO:0035251//UDP-glucosyltransferase activity	GO:0006351//transcription, DNA-dependent
L10007251	1113	3.15748	4.06492	7.0904	IV	4A	1-aminocyclopropane-1-carboxylate oxidase homolog 1-like	K13229|1|2e-72|270|zma:541977|2,4-dihydroxy-1,4-benzoxazin-3-one-glucoside dioxygenase [EC:1.14.20.2]!K06892|2|2e-47|187|pop:POPTR_550478|!K05277|3|3e-43|174|mtr:MTR_5g011250|leucoanthocyanidin dioxygenase [EC:1.14.11.19]	-	GO:0003824//catalytic activity;GO:0016209//antioxidant activity;GO:0043169//cation binding	-
L10007301	909	-0.749414	1.51648	4.29354	III	3A	Cytochrome P450	K13267|1|8e-73|271|gmx:100814284|cytochrome P450, family 71, subfamily D, polypeptide 9 (flavonoid 6-hydroxylase) [EC:1.14.13.-]!K16085|2|9e-48|188|osa:4335091|cytochrome P450, family 99, subfamily A, polypeptide 3 (9beta-pimara-7,15-diene oxidase) [EC:1.14.13.144]!K09755|3|1e-45|181|pop:POPTR_563244|ferulate-5-hydroxylase [EC:1.14.-.-]!K00517|4|7e-45|179|ath:AT5G42590|[EC:1.14.-.-]	GO:0031224//intrinsic to membrane	-	GO:0006810//transport
L10007333	1182	11.9646	2.10144	-0.187588	I	1B	U box domain	K09561|1|7e-06|50.1|vcn:VOLCADRAFT_67840|STIP1 homology and U-box containing protein 1 [EC:6.3.2.19]	-	GO:0043169//cation binding;GO:0008171//O-methyltransferase activity	GO:0006730//one-carbon metabolic process
L10007373	2541	2.09858	3.06492	2.68688	IV	4A	L-type lectin-domain containing receptor kinase S.4-like	K04733|1|2e-128|458|ath:AT5G38990|interleukin-1 receptor-associated kinase 4 [EC:2.7.11.1]!K13430|5|4e-62|238|sbi:SORBI_04g020990|serine/threonine-protein kinase PBS1 [EC:2.7.11.1]	GO:0016020//membrane	GO:0005249//voltage-gated potassium channel activity;GO:0005217//intracellular ligand-gated ion channel activity;GO:0005515//protein binding;GO:0000166//nucleotide binding	GO:0070838//divalent metal ion transport
L10007403	2517	3.16706	2.45194	-0.187588	I	1B	Leucine-rich repeat	K13428|1|7e-127|453|aly:ARALYDRAFT_488953|LRR receptor-like serine/threonine-protein kinase EFR [EC:2.7.11.1]!K13420|5|2e-86|318|vvi:100253808|LRR receptor-like serine/threonine-protein kinase FLS2 [EC:2.7.11.1]	GO:0005576//extracellular region;GO:0030312//external encapsulating structure	GO:0016798//hydrolase activity, acting on glycosyl bonds;GO:0016758//transferase activity, transferring hexosyl groups	GO:0044042//glucan metabolic process
L10007420	2718	2.92301	0.917018	0.397375	I	1A	Leucine-rich repeat	K13420|1|8e-70|263|sbi:SORBI_06g028760|LRR receptor-like serine/threonine-protein kinase FLS2 [EC:2.7.11.1]	-	GO:0004175//endopeptidase activity	GO:0019538//protein metabolic process
L10007504	1335	-2.98888	-2.25796	-0.341916	I	1E	Peptidase S8/S53, subtilisin/kexin/sedolisin	--	-	GO:0030246//carbohydrate binding;GO:0004713//protein tyrosine kinase activity;GO:0032559	GO:0006464//protein modification process;GO:0008037//cell recognition
L10007577	720	-1.27993	1.10144	2.76661	III	3A	Zinc-finger homeodomain protein	--	-	GO:0016645//oxidoreductase activity, acting on the CH-NH group of donors	GO:0006560//proline metabolic process;GO:0006536//glutamate metabolic process
L10007592	1647	-2.97181	-0.767973	-0.109585	I	1D	Zinc finger CCCH domain-containing protein 19-like	K15223|1|8e-06|50.4|ppp:PHYPADRAFT_229959|upstream activation factor subunit UAF30	-	GO:0016709//oxidoreductase activity, acting on paired donors, with incorporation or reduction of molecular oxygen, NADH or NADPH as one donor, and incorporation of one atom of oxygen;GO:0005506//iron ion binding	GO:0008152//metabolic process
L10007731	1905	3.25059	1.77951	1.39737	I	1A	Disease resistance protein	K03013|1|6e-51|200|vvi:100258335|DNA-directed RNA polymerases I, II, and III subunit RPABC1!K06685|3|6e-14|77.8|aly:ARALYDRAFT_492950|maintenance of ploidy protein MOB1 (MPS1 binder 1)	GO:0016020//membrane;GO:0009536//plastid	GO:0004779//sulfate adenylyltransferase activity	GO:0006790//sulfur compound metabolic process;GO:0010038//response to metal ion
L10007830	810	-3.53791	-2.06002	-1.32777	I	1E	Chlorophyll A-B binding protein	K08914|1|6e-143|504|rcu:RCOM_1254540|light-harvesting complex II chlorophyll a/b binding protein 3	-	-	GO:0006351//transcription, DNA-dependent
L10007839	1725	-2.7005	-2.80545	-0.559556	I	1E	Multicopper oxidase, LPR1	--	GO:0016020//membrane	GO:0005249//voltage-gated potassium channel activity;GO:0005515//protein binding;GO:0005217//intracellular ligand-gated ion channel activity	GO:0070838//divalent metal ion transport
L10007858	1020	4.45026	11.415	1.29784	I	1B	NADH:flavin oxidoreductase/NADH oxidase, N-terminal	K05894|1|2e-141|500|pop:POPTR_810138|12-oxophytodienoic acid reductase [EC:1.3.1.42]	GO:0016020//membrane	-	GO:0010033//response to organic substance;GO:0009987//cellular process
L10007878	3009	-0.864891	-0.081082	2.08401	III	3A	Prolyl-tRNA synthetase, class II, C-terminal	K01881|1|1e-105|382|pop:POPTR_552617|prolyl-tRNA synthetase [EC:6.1.1.15]	-	GO:0003678//DNA helicase activity;GO:0042623//ATPase activity, coupled;GO:0032559	GO:0006259//DNA metabolic process
L10007883	711	-0.749414	0.364477	12.6705	III	3A	Peptidase M1, membrane alanine aminopeptidase, N-terminal	K08776|1|6e-70|261|pop:POPTR_827120|puromycin-sensitive aminopeptidase [EC:3.4.11.-]	-	GO:0005488//binding;GO:0004672//protein kinase activity	GO:0009987//cellular process
L10008067	1089	0.320975	2.08437	2.59901	II	2B	Aldose 1-epimerase	K01785|1|2e-133|473|vvi:100245569|aldose 1-epimerase [EC:5.1.3.3]	-	-	GO:0006950//response to stress
L10008170	1425	-2.74941	-0.461493	-2.99494	I	1F	HD-ZIP protein, N-terminal	K09338|1|2e-70|264|ath:AT4G16780|homeobox-leucine zipper protein	GO:0015630//microtubule cytoskeleton	GO:0003774//motor activity;GO:0032559	GO:0007017//microtubule-based process
L10008175	1560	4.69353	11.1805	7.44937	IV	4A	Palmitoyl protein thioesterase	K01074|1|2e-119|427|gmx:100809770|palmitoyl-protein thioesterase [EC:3.1.2.22]	GO:0031976;GO:0009532//plastid stroma	GO:0015036//disulfide oxidoreductase activity;GO:0030234//enzyme regulator activity	GO:0051234//establishment of localization;GO:0005975//carbohydrate metabolic process;GO:0018904;GO:0019725//cellular homeostasis;GO:0044093;GO:0044092//negative regulation of molecular function;GO:0006091//generation of precursor metabolites and energy
L10008178	1104	-6.20885	-2.40269	-0.685087	I	1E	Nudix hydrolase 6-like	--	-	GO:0016740//transferase activity	-
L10008229	1533	-3.78894	-1.24696	0.721647	I	1D	Cytochrome P450	K13267|1|5e-144|509|gmx:100814284|cytochrome P450, family 71, subfamily D, polypeptide 9 (flavonoid 6-hydroxylase) [EC:1.14.13.-]!K00517|2|6e-106|382|ath:AT5G25120|[EC:1.14.-.-]!K16085|3|4e-105|380|osa:4335091|cytochrome P450, family 99, subfamily A, polypeptide 3 (9beta-pimara-7,15-diene oxidase) [EC:1.14.13.144]!K13029|5|8e-104|375|sbi:SORBI_01g001180|4-hydroxyphenylacetaldehyde oxime monooxyge…	GO:0031224//intrinsic to membrane	-	GO:0006810//transport
L10008279	885	-2.93704	-2.54241	-1.05432	I	1E	Glycoside hydrolase, family 16	K08235|1|3e-158|555|gmx:100796698|xyloglucan:xyloglucosyl transferase [EC:2.4.1.207]	GO:0009526//plastid envelope	GO:0016703;GO:0043169//cation binding;GO:0051536//iron-sulfur cluster binding	GO:0008152//metabolic process
L10008325	618	-0.921181	-2.09495	0.174982	II	2C	Pectinesterase inhibitor	K02355|1|1e-20|97.8|vvi:100257414|elongation factor G!K01051|2|3e-18|89.7|aly:ARALYDRAFT_892433|pectinesterase [EC:3.1.1.11]	GO:0009536//plastid	GO:0051536//iron-sulfur cluster binding;GO:0042802//identical protein binding;GO:0030234//enzyme regulator activity;GO:0003824//catalytic activity	GO:0045333//cellular respiration;GO:0031325//positive regulation of cellular metabolic process;GO:0019359;GO:0031163;GO:0043085//positive regulation of catalytic activity
L10008342	1650	-2.21508	-2.06179	-2.50952	IV	4B	Pectinesterase, catalytic	K01051|1|2e-156|550|rcu:RCOM_1049330|pectinesterase [EC:3.1.1.11]	GO:0031090//organelle membrane;GO:0043231//intracellular membrane-bounded organelle	GO:0004672//protein kinase activity;GO:0019899//enzyme binding;GO:0032559	GO:0006464//protein modification process;GO:0010087//phloem or xylem histogenesis
L10008357	1611	-2.92999	-3.54241	-1.10959	I	1E	Glycoside hydrolase, family 17/beta-1,3-glucanase	K14489|1|6e-17|87.4|vvi:100263145|arabidopsis histidine kinase 2/3/4 (cytokinin receptor) [EC:2.7.13.3]	-	-	-
L10008471	1662	-3.7005	-1.41313	-0.187588	I	1D	Bifunctional 3-dehydroquinate dehydratase/shikimate dehydrogenase, chloroplastic-like	K13832|1|0.0|721|rcu:RCOM_0556770|3-dehydroquinate dehydratase / shikimate dehydrogenase [EC:4.2.1.10 1.1.1.25]	-	-	-
L10008535	1389	-0.311293	0.741041	2.99462	III	3A	Glycosyltransferase AER61, uncharacterised	--	GO:0044464//cell part	GO:0030246//carbohydrate binding;GO:0043167//ion binding;GO:0015925	GO:0044238//primary metabolic process
L10008537	1242	2.44221	3.05962	1.25298	I	1B	Glycosyltransferase AER61, uncharacterised	--	GO:0030312//external encapsulating structure	GO:0030246//carbohydrate binding;GO:0043167//ion binding;GO:0015925	GO:0044238//primary metabolic process
L10008538	1299	1.98021	2.25269	0.606828	II	2A	Glycosyltransferase AER61, uncharacterised	--	GO:0030312//external encapsulating structure	GO:0030246//carbohydrate binding;GO:0043167//ion binding;GO:0015925	GO:0044238//primary metabolic process
L10008632	1566	4.52205	4.13001	4.61977	IV	4A	Cytochrome P450	K00517|1|4e-113|406|ath:AT5G25120|[EC:1.14.-.-]	-	-	-
L10008687	2073	-2.31973	-0.746554	0.45287	I	1D	Protein kinase, catalytic domain	K00924|1|1e-53|209|ath:AT3G59420|[EC:2.7.1.-]!K04733|2|2e-53|209|smo:SELMODRAFT_159261|interleukin-1 receptor-associated kinase 4 [EC:2.7.11.1]	GO:0031410//cytoplasmic vesicle	GO:0043167//ion binding;GO:0015928//fucosidase activity	GO:0044238//primary metabolic process;GO:0009987//cellular process
L10008758	1869	-4.07134	-1.48352	-2.18759	I	1F	DNA polymerase alpha, subunit B N-terminal	K02321|1|0.0|964|rcu:RCOM_1081910|DNA polymerase alpha subunit B	-	GO:0016740//transferase activity	-
L10008801	675	-12.3523	-10.4941	-1.18759	I	1E	Pheophorbide a oxygenase	K13071|1|3e-21|100|osa:4331611|pheophorbide a oxygenase [EC:1.14.12.20]	-	GO:0016872//intramolecular lyase activity	GO:0009699//phenylpropanoid biosynthetic process;GO:0006575//cellular modified amino acid metabolic process
L10008804	1599	-3.16445	-1.74096	-0.920107	I	1D	Pheophorbide a oxygenase	K13071|1|1e-74|278|osa:4331611|pheophorbide a oxygenase [EC:1.14.12.20]	-	GO:0016405//CoA-ligase activity;GO:0016703;GO:0032559	GO:0006725//cellular aromatic compound metabolic process
L10008821	1629	3.15748	2.41178	1.61977	I	1B	UDP-glucose/GDP-mannose dehydrogenase, C-terminal	K00012|1|0.0|899|vvi:100264653|UDPglucose 6-dehydrogenase [EC:1.1.1.22]	-	GO:0016616//oxidoreductase activity, acting on the CH-OH group of donors, NAD or NADP as acceptor;GO:0046914//transition metal ion binding	GO:0008152//metabolic process
L10008928	1080	2.00547	1.65398	3.18165	I	1C	Pectinesterase inhibitor	K01051|1|1e-13|75.5|ath:AT5G49180|pectinesterase [EC:3.1.1.11]	GO:0032991//macromolecular complex;GO:0015630//microtubule cytoskeleton;GO:0009532//plastid stroma;GO:0009534//chloroplast thylakoid	GO:0017111//nucleoside-triphosphatase activity;GO:0032561//guanyl ribonucleotide binding;GO:0005515//protein binding	GO:0009416//response to light stimulus;GO:0048285;GO:0043623//cellular protein complex assembly;GO:0009658//chloroplast organization;GO:0009207
L10008938	528	-4.18435	-2.28349	-2.18759	IV	4B	Lateral organ boundaries, LOB	K01955|1|7e-36|147|vvi:100262205|carbamoyl-phosphate synthase large subunit [EC:6.3.5.5]!K13944|2|2e-27|120|ath:AT2G42430|LOB domain-containing protein 16	-	-	GO:0009987//cellular process
L10008942	1401	2.43381	2.46134	2.57322	IV	4A	UDP-glucuronosyl/UDP-glucosyltransferase	K13691|1|4e-52|204|gmx:100781244|pathogen-inducible salicylic acid glucosyltransferase [EC:2.4.1.-]!K13692|5|8e-50|196|pop:POPTR_587034|UDP-glucose:(indol-3-yl)acetate beta-D-glucosyltransferase [EC:2.4.1.121]	GO:0044464//cell part	GO:0005506//iron ion binding;GO:0003824//catalytic activity;GO:0016209//antioxidant activity	GO:0008152//metabolic process;GO:0006950//response to stress
L10009159	684	1.61316	2.30308	2.32337	II	2B	Glycoside hydrolase, family 19, catalytic	K01183|1|1e-83|307|vvi:100250948|chitinase [EC:3.2.1.14]	-	GO:0016747//transferase activity, transferring acyl groups other than amino-acyl groups	GO:0009628//response to abiotic stimulus
L10009163	615	4.4016	2.1216	8.71797	IV	4A	Glycoside hydrolase, family 19, catalytic	K01183|1|1e-84|310|sbi:SORBI_06g021220|chitinase [EC:3.2.1.14]	-	GO:0016747//transferase activity, transferring acyl groups other than amino-acyl groups	GO:0009628//response to abiotic stimulus
L10009180	2808	-3.01531	-1.44288	-1.09644	I	1D	Transcription factor GRAS	K14494|1|9e-56|217|vvi:100232937|DELLA protein	GO:0044464//cell part	GO:0016709//oxidoreductase activity, acting on paired donors, with incorporation or reduction of molecular oxygen, NADH or NADPH as one donor, and incorporation of one atom of oxygen;GO:0005506//iron ion binding	GO:0008152//metabolic process;GO:0048608//reproductive structure development
L10009244	537	-2.74941	-1.95745	-2.40998	I	1F	Cys/Met metabolism, pyridoxal phosphate-dependent enzyme	K01761|1|2e-72|269|pop:POPTR_709036|methionine-gamma-lyase [EC:4.4.1.11]	GO:0031225//anchored to membrane;GO:0031410//cytoplasmic vesicle	GO:0004553//hydrolase activity, hydrolyzing O-glycosyl compounds	GO:0008152//metabolic process
L10009271	660	3.15748	3.11062	0.864251	I	1B	Cupin 1	--	-	GO:0043178//alcohol binding	GO:0009755//hormone-mediated signaling pathway
L10009273	675	2.8286	1.84601	-0.553716	I	1A	Cupin 1	--	GO:0006351//transcription, DNA-dependent	-	-
L10009286	1113	-0.164452	1.36448	13.5214	III	3A	Chitinase II	K01183|1|5e-132|469|pop:POPTR_717157|chitinase [EC:3.2.1.14]	-	GO:0016616//oxidoreductase activity, acting on the CH-OH group of donors, NAD or NADP as acceptor	GO:0008152//metabolic process
L10009326	702	-3.43747	-0.805448	0.449842	I	1D	Photosystem II PsbP, oxygen evolving complex	--	GO:0009654//oxygen evolving complex;GO:0019898//extrinsic to membrane	GO:0005509//calcium ion binding	GO:0015979//photosynthesis
L10009417	1914	-2.92999	-2.27111	0.571404	I	1E	Peptidase S8/S53, subtilisin/kexin/sedolisin	K01280	-	-	-
L10009483	1158	-11.9887	-4.54241	-2.99494	IV	4B	Lipase, GDSL	K00514|1|2e-18|91.7|rcu:RCOM_1428040|zeta-carotene desaturase [EC:1.3.5.6]!K01206|2|5e-18|90.5|aly:ARALYDRAFT_475890|alpha-L-fucosidase [EC:3.2.1.51]	GO:0032991//macromolecular complex;GO:0015630//microtubule cytoskeleton	GO:0017111//nucleoside-triphosphatase activity;GO:0032561//guanyl ribonucleotide binding	GO:0043623//cellular protein complex assembly;GO:0009207;GO:0007017//microtubule-based process
L10009501	750	4.43546	4.28504	1.5673	I	1B	Expansin	--	GO:0005576//extracellular region	-	GO:0019953//sexual reproduction
L10009505	750	3.10404	3.03825	1.48226	I	1B	Expansin	--	GO:0005576//extracellular region	-	GO:0019953//sexual reproduction
L10009530	1260	-2.62388	-1.63552	-1.06206	I	1D	S-adenosyl-L-methionine-dependent methyltransferases superfamily protein	--	GO:0031224//intrinsic to membrane	GO:0004672//protein kinase activity;GO:0016628//oxidoreductase activity, acting on the CH-CH group of donors, NAD or NADP as acceptor;GO:0032559	GO:0006464//protein modification process;GO:0007167//enzyme linked receptor protein signaling pathway
L10009539	1053	-4.07134	-1.22049	-1.27505	I	1D	NAD-dependent epimerase/dehydratase	K13082|1|2e-72|270|vvi:100233141|bifunctional dihydroflavonol 4-reductase/flavanone 4-reductase [EC:1.1.1.219 1.1.1.234]	-	GO:0046914//transition metal ion binding	-
L10009610	1164	1.73835	1.97591	2.46177	III	3A	4-hydroxyphenylpyruvate dioxygenase	K00457|1|3e-156|549|rcu:RCOM_1192240|4-hydroxyphenylpyruvate dioxygenase [EC:1.13.11.27]	-	GO:0016301//kinase activity	-
L10009646	1143	-3.05754	-1.77303	-1.00203	I	1D	Phospholipase/carboxylesterase	K06889|1|2e-10|65.5|ota:Ot02g04790|	GO:0005576//extracellular region;GO:0009536//plastid	GO:0016405//CoA-ligase activity;GO:0032559	GO:0010038//response to metal ion
L10009762	312	-0.512375	-1.54241	-2.23198	III	3B	5-methyltetrahydrofolate:homocysteine methyltransferase	K00549|1|1e-51|199|vvi:100242762|5-methyltetrahydropteroyltriglutamate--homocysteine methyltransferase [EC:2.1.1.14]	-	GO:0016740//transferase activity	-
L10009788	1857	-2.90142	-1.34248	-1.50952	I	1D	GH3 auxin-responsive promoter	K14487|1|0.0|1038|pop:POPTR_821271|auxin responsive GH3 gene family	-	GO:0004672//protein kinase activity;GO:0032559	GO:0006464//protein modification process
L10009801	1590	3.74244	5.88804	14.3526	IV	4A	Berberine/berberine-like	K00309	-	-	-
L10009905	1353	-2.6126	-1.50679	-2.09809	I	1F	Peptidase S10, serine carboxypeptidase	K13289|1|4e-115|413|mtr:MTR_4g021500|cathepsin A (carboxypeptidase C) [EC:3.4.16.5]!K09756|3|1e-103|374|ath:AT5G09640|serine carboxypeptidase-like 19 [EC:3.4.16.- 2.3.1.91]	GO:0031224//intrinsic to membrane	GO:0015101//organic cation transmembrane transporter activity;GO:0015291//secondary active transmembrane transporter activity	GO:0015696//ammonium transport;GO:0051707//response to other organism
L10009936	1155	-3.05198	-0.805448	-1.67301	I	1D	Peptidase S10, serine carboxypeptidase	K13289|1|7e-86|315|mtr:MTR_4g021500|cathepsin A (carboxypeptidase C) [EC:3.4.16.5]!K09756|3|3e-84|310|ath:AT5G09640|serine carboxypeptidase-like 19 [EC:3.4.16.- 2.3.1.91]	-	-	-
L10009941	1131	-2.59668	-1.79221	-2.00531	I	1F	Peptidase S10, serine carboxypeptidase	K13289|1|6e-89|325|mtr:MTR_4g021500|cathepsin A (carboxypeptidase C) [EC:3.4.16.5]!K09756|3|2e-85|314|ath:AT5G09640|serine carboxypeptidase-like 19 [EC:3.4.16.- 2.3.1.91]	GO:0043231//intracellular membrane-bounded organelle;GO:0015629//actin cytoskeleton	GO:0008092//cytoskeletal protein binding;GO:0017111//nucleoside-triphosphatase activity;GO:0032559	GO:0030029//actin filament-based process
L10010031	2517	-3.33438	-1.22049	-1.11359	I	1D	ATPase, AAA+ type, core	K02603|1|0.0|1186|rcu:RCOM_1577650|origin recognition complex subunit 1	GO:0031090//organelle membrane	-	GO:0009832//plant-type cell wall biogenesis
L10010057	8040	-1.62785	-2.00898	-0.93043	II	2C	DNA helicase, UvrD/REP type	K14326|1|5e-73|276|rcu:RCOM_1045400|regulator of nonsense transcripts 1 [EC:3.6.4.-]	-	GO:0035252//UDP-xylosyltransferase activity;GO:0035251//UDP-glucosyltransferase activity	-
L10010197	1158	-4.41238	-3.54241	-3.09448	IV	4B	SAM dependent carboxyl methyltransferase	K08241|1|1e-54|212|rcu:RCOM_1595240|jasmonate O-methyltransferase [EC:2.1.1.141]	GO:0031224//intrinsic to membrane	GO:0004871//signal transducer activity;GO:0004672//protein kinase activity;GO:0016628//oxidoreductase activity, acting on the CH-CH group of donors, NAD or NADP as acceptor;GO:0032559	GO:0006464//protein modification process;GO:0007167//enzyme linked receptor protein signaling pathway
L10010436	789	-4.07134	-2.88345	-2.60263	IV	4B	Helix-loop-helix DNA-binding domain	K13422|1|1e-07|55.5|rcu:RCOM_0864470|transcription factor MYC2	GO:0031224//intrinsic to membrane	GO:0016759//cellulose synthase activity;GO:0046914//transition metal ion binding	GO:0045229//external encapsulating structure organization;GO:0009250//glucan biosynthetic process
L10010625	2592	-2.80188	-2.72299	-0.339591	I	1E	Lipoxygenase, C-terminal	K15718|1|0.0|1439|pop:POPTR_832809|linoleate 9S-lipoxygenase [EC:1.13.11.58]	GO:0016020//membrane	-	-
L10010633	1413	-2.11554	0.194552	1.13123	I	1D	Glycoside hydrolase, family 9/endo-1,4-beta-D-glucanase	K01179|1|6e-162|568|osa:4335944|endoglucanase [EC:3.2.1.4]	GO:0044464//cell part	GO:0017111//nucleoside-triphosphatase activity;GO:0000166//nucleotide binding	-
L10010656	993	-3.41362	-2.53576	-1.65506	I	1E	Glycoside hydrolase, family 19, catalytic	K01183|1|8e-50|195|ath:AT3G12500|chitinase [EC:3.2.1.14]	-	GO:0016746//transferase activity, transferring acyl groups	-
L10010659	2352	3.02421	3.7323	6.27184	IV	4A	Alpha-L-arabinofuranosidase/beta-D-xylosidase	K05349|1|0.0|1148|vvi:100252178|beta-glucosidase [EC:3.2.1.21]	GO:0044464//cell part	-	GO:0007047//cellular cell wall organization
L10010678	1932	-2.10305	-0.898557	-1.35751	I	1D	Leucine-rich repeat	K10576|1|1e-56|219|vvi:100250088|ubiquitin-conjugating enzyme E2 H [EC:6.3.2.19]!K13415|3|3e-49|194|osa:4324691|protein brassinosteroid insensitive 1 [EC:2.7.10.1 2.7.11.1]	GO:0005576//extracellular region;GO:0030312//external encapsulating structure	GO:0016798//hydrolase activity, acting on glycosyl bonds;GO:0016758//transferase activity, transferring hexosyl groups	GO:0044042//glucan metabolic process
L10010729	891	-4.16445	-2.46841	-2.44393	IV	4B	UDP-glucuronosyl/UDP-glucosyltransferase	K13496|1|7e-96|348|aly:ARALYDRAFT_902799|UDP-glucosyl transferase 73C [EC:2.4.1.-]	-	GO:0005506//iron ion binding;GO:0003824//catalytic activity;GO:0016209//antioxidant activity	GO:0008152//metabolic process;GO:0006950//response to stress
L10010756	4302	-2.06257	-0.472024	-0.339591	I	1D	ABC transporter-like	K12843|1|2e-48|193|vvi:100248403|U4/U6 small nuclear ribonucleoprotein PRP3!K05681|3|5e-46|185|cme:CMS467C|ATP-binding cassette, subfamily G (WHITE), member 2	-	GO:0046872//metal ion binding;GO:0016491//oxidoreductase activity	-
L10010795	1578	1.5815	2.65993	-0.0765563	II	2A	Protein kinase, catalytic domain	K04733|1|2e-62|238|smo:SELMODRAFT_159261|interleukin-1 receptor-associated kinase 4 [EC:2.7.11.1]!K13416|4|1e-55|215|rcu:RCOM_1534760|brassinosteroid insensitive 1-associated receptor kinase 1 [EC:2.7.10.1 2.7.11.1]!K13430|5|4e-55|214|pop:POPTR_548061|serine/threonine-protein kinase PBS1 [EC:2.7.11.1]	-	GO:0015926//glucosidase activity	GO:0044238//primary metabolic process
L10010866	1032	-3.86489	-2.73506	-1.26559	I	1E	Berberine/berberine-like	K00309	-	-	-
L10010907	1227	-2.56884	-2.02784	-1.53336	I	1E	Glycoside hydrolase, family 5/endo-1,4-beta-mannosidase	K01567	-	-	-
L10010979	1860	-3.28783	-2.1103	-0.596052	I	1E	Peptidase A1	K08245|1|1e-135|482|pop:POPTR_768548|phytepsin [EC:3.4.23.40]	GO:0000151//ubiquitin ligase complex	GO:0019899//enzyme binding	GO:0019941//modification-dependent protein catabolic process
L10011027	570	3.4794	15.8984	-0.743981	I	1B	Glycoside hydrolase, family 19, catalytic	K01183|1|2e-53|206|sbi:SORBI_06g021220|chitinase [EC:3.2.1.14]	-	GO:0016740//transferase activity	-
L10011032	1317	-2.7005	-0.635523	-1.06206	I	1D	UDP-glucuronosyl/UDP-glucosyltransferase	K13496|1|5e-41|167|ath:AT2G36780|UDP-glucosyl transferase 73C [EC:2.4.1.-]	GO:0016020//membrane	GO:0016491//oxidoreductase activity;GO:0005506//iron ion binding	-
L10011174	819	-2.25637	-1.02784	-1.06894	I	1D	Hydroxymethylglutaryl-CoA reductase, class I/II	K00021|1|1e-121|433|rcu:RCOM_1602200|hydroxymethylglutaryl-CoA reductase (NADPH) [EC:1.1.1.34]	GO:0009532//plastid stroma	GO:0016701//oxidoreductase activity, acting on single donors with incorporation of molecular oxygen	GO:0060918//auxin transport;GO:0009725//response to hormone stimulus;GO:0042445//hormone metabolic process;GO:0009887//organ morphogenesis;GO:0010346;GO:0016118//carotenoid catabolic process
L10011177	1293	3.83555	3.19455	-0.187588	I	1B	NAD-dependent epimerase/dehydratase	K09753|1|2e-63|241|gmx:100799994|cinnamoyl-CoA reductase [EC:1.2.1.44]	-	-	-
L10011261	2148	1.87117	2.51648	0.3599	II	2A	Cysteine-rich receptor-like protein kinase	K04733|1|2e-64|245|smo:SELMODRAFT_159261|interleukin-1 receptor-associated kinase 4 [EC:2.7.11.1]!K13430|4|1e-52|206|rcu:RCOM_1078760|serine/threonine-protein kinase PBS1 [EC:2.7.11.1]!K13415|5|2e-52|206|rcu:RCOM_0478150|protein brassinosteroid insensitive 1 [EC:2.7.10.1 2.7.11.1]	-	GO:0030246//carbohydrate binding;GO:0015925;GO:0043167//ion binding	GO:0044238//primary metabolic process
L10011349	537	-12.6823	-0.635523	0.397375	I	1D	HNH endonuclease	--	GO:0031410//cytoplasmic vesicle	GO:0005506//iron ion binding;GO:0016634	GO:0008152//metabolic process
L10011369	1119	-2.43747	-2.17002	-2.19771	IV	4B	Peptidase A1	K00924|1|7e-19|93.2|ath:AT5G22850|[EC:2.7.1.-]	GO:0043231//intracellular membrane-bounded organelle	GO:0003677//DNA binding;GO:0001071//nucleic acid binding transcription factor activity;GO:0005515//protein binding	GO:0006351//transcription, DNA-dependent
L10011442	1020	-13.6312	-1.58306	-2.12619	I	1F	Sulfotransferase domain	K11821|1|3e-76|283|ath:AT1G74100|desulfoglucosinolate sulfotransferase A/B/C [EC:2.8.2.-]!K01014|3|2e-11|68.2|olu:OSTLU_32551|aryl sulfotransferase [EC:2.8.2.1]	GO:0009536//plastid	GO:0016702//oxidoreductase activity, acting on single donors with incorporation of molecular oxygen, incorporation of two atoms of oxygen;GO:0005515//protein binding	GO:0045426//quinone cofactor biosynthetic process;GO:0042360//vitamin E metabolic process;GO:0009072//aromatic amino acid family metabolic process;GO:0016109
L10011458	1209	-5.37391	-2.39041	0.3599	I	1E	Glyceraldehyde 3-phosphate dehydrogenase, catalytic domain	K05298|1|9e-172|601|rcu:RCOM_1443660|glyceraldehyde-3-phosphate dehydrogenase (NADP+) (phosphorylating) [EC:1.2.1.13]	-	GO:0005488//binding	-
L10011647	2304	2.03718	1.72705	2.68688	I	1C	ATPase, AAA+ type, core	K13459|1|1e-59|229|vvi:100254298|disease resistance protein RPS2!K13460|5|1e-38|159|ath:AT1G12220|disease resistance protein RPS5	GO:0031410//cytoplasmic vesicle;GO:0030312//external encapsulating structure	GO:0004175//endopeptidase activity;GO:0005515//protein binding	GO:0019538//protein metabolic process;GO:0044092//negative regulation of molecular function
L10011679	2082	1.35911	1.53851	2.50802	III	3A	Acyl-CoA oxidase, C-terminal	K00232|1|0.0|1160|vvi:100255430|acyl-CoA oxidase [EC:1.3.3.6]	GO:0005618//cell wall;GO:0031090//organelle membrane;GO:0043231//intracellular membrane-bounded organelle	GO:0016741	GO:0006730//one-carbon metabolic process
L10011705	930	-2.35947	-2.07134	-1.41837	I	1E	1-aminocyclopropane-1-carboxylate oxidase	K05933|1|5e-141|498|pop:POPTR_573016|aminocyclopropanecarboxylate oxidase [EC:1.14.17.4]	-	-	-
L10011713	1122	-3.48638	-2.29087	-1.77255	I	1E	Leucine-rich repeat	K13428|1|2e-25|114|ath:AT5G20480|LRR receptor-like serine/threonine-protein kinase EFR [EC:2.7.11.1]!K00924|3|1e-23|108|aly:ARALYDRAFT_473063|[EC:2.7.1.-]	-	GO:0016757//transferase activity, transferring glycosyl groups	-
L10011827	711	-3.55677	-1.70591	0.271844	I	1D	ATPase, F1 complex, OSCP/delta subunit	K02113|1|4e-75|278|vvi:100251062|F-type H+-transporting ATPase subunit delta [EC:3.6.3.14]	GO:0044421//extracellular region part;GO:0030312//external encapsulating structure	GO:0004175//endopeptidase activity;GO:0005515//protein binding	GO:0019538//protein metabolic process;GO:0044092//negative regulation of molecular function
L10011845	957	1.61316	2.58687	3.20473	II	2B	Secoisolariciresinol dehydrogenase	K09841|1|3e-62|236|sbi:SORBI_01g003880|xanthoxin dehydrogenase [EC:1.1.1.288]!K13070|4|2e-58|224|osa:4335093|momilactone-A synthase [EC:1.1.1.295]	-	GO:0048037//cofactor binding;GO:0016616//oxidoreductase activity, acting on the CH-OH group of donors, NAD or NADP as acceptor	GO:0009699//phenylpropanoid biosynthetic process
L10011906	1536	-0.164452	8.50243	11.7937	II	2B	Glycosyl transferase, family 35	K00688|1|3e-06|51.6|gmx:100779066|starch phosphorylase [EC:2.4.1.1]	-	GO:0016491//oxidoreductase activity;GO:0008233//peptidase activity	GO:0008152//metabolic process
L10011992	1293	-5.04709	-2.02784	0.335974	I	1E	Cytochrome P450	K00517|1|1e-67|255|osa:4348172|[EC:1.14.-.-]!K05280|2|9e-66|249|aly:ARALYDRAFT_487632|flavonoid 3'-monooxygenase [EC:1.14.13.21]	GO:0009521;GO:0009536//plastid	-	GO:0009765//photosynthesis, light harvesting
L10011995	1605	-3.62388	-2.80545	0.22745	I	1E	Cytochrome P450	K00517|1|2e-88|325|osa:4348172|[EC:1.14.-.-]!K05280|2|2e-87|321|mtr:MTR_3g025230|flavonoid 3'-monooxygenase [EC:1.14.13.21]	-	GO:0004753//saccharopine dehydrogenase activity	GO:0008152//metabolic process
L10012028	2427	-3.78894	-1.22049	-1.43552	I	1D	DNA-dependent ATPase MCM	K02212|1|0.0|1240|rcu:RCOM_1449150|minichromosome maintenance protein 4 (cell division control protein 54)	GO:0016020//membrane	GO:0016491//oxidoreductase activity;GO:0004672//protein kinase activity;GO:0032559	GO:0006464//protein modification process
L10012039	2061	3.1443	1.65398	0.949916	I	1A	ABC transporter-like	K05681|1|6e-67|253|cme:CMS467C|ATP-binding cassette, subfamily G (WHITE), member 2!K12843|2|6e-63|240|vvi:100248403|U4/U6 small nuclear ribonucleoprotein PRP3!K05658|4|2e-15|83.2|sbi:SORBI_07g003520|ATP-binding cassette, subfamily B (MDR/TAP), member 1	-	GO:0043169//cation binding;GO:0016791//phosphatase activity	-
L10012092	732	3.79902	5.13707	-0.187588	I	1B	Cellulose synthase	K10999|1|3e-28|123|vvi:100241197|cellulose synthase A [EC:2.4.1.12]	GO:0016020//membrane	GO:0016830//carbon-carbon lyase activity	GO:0006633//fatty acid biosynthetic process;GO:0007275//multicellular organismal development;GO:0006081//cellular aldehyde metabolic process
L10012095	1779	2.98755	4.13707	-0.40998	I	1B	Cellulose synthase	K10999|1|1e-89|329|gmx:100779834|cellulose synthase A [EC:2.4.1.12]	-	GO:0016853//isomerase activity	-
L10012104	228	2.92301	4.5344	4.02187	IV	4A	Proteinase inhibitor I13, potato inhibitor I	--	-	-	GO:0005975//carbohydrate metabolic process;GO:0043170;GO:0009056//catabolic process
L10012214	2097	4.08348	2.94944	1.81241	I	1B	G-type lectin S-receptor-like serine/threonine-protein kinase RLK1-like	K04733|1|7e-45|180|aly:ARALYDRAFT_916421|interleukin-1 receptor-associated kinase 4 [EC:2.7.11.1]!K00924|5|2e-41|169|aly:ARALYDRAFT_313416|[EC:2.7.1.-]	-	-	-
L10012236	1818	2.51737	4.68641	-0.77255	I	1B	Leucine-rich repeat	K13415|1|2e-39|162|ath:AT4G39400|protein brassinosteroid insensitive 1 [EC:2.7.10.1 2.7.11.1]	-	GO:0048037//cofactor binding;GO:0016857//racemase and epimerase activity, acting on carbohydrates and derivatives	GO:0006139//nucleobase-containing compound metabolic process
L10012322	1095	-3.91934	-1.80545	-2.50952	I	1F	BEL1-like homeodomain protein 9	K09355|1|pre-B-cell leukemia transcription factor	-	-	-
L10012331	939	-3.2698	-1.75845	-1.28543	I	1D	NmrA-like	K00224|1|3e-106|383|aly:ARALYDRAFT_658933|[EC:1.3.1.-]!K13081|5|4e-54|209|vvi:100233112|leucoanthocyanidin reductase [EC:1.17.1.3]	-	GO:0016709//oxidoreductase activity, acting on paired donors, with incorporation or reduction of molecular oxygen, NADH or NADPH as one donor, and incorporation of one atom of oxygen;GO:0005506//iron ion binding	GO:0008152//metabolic process
L10012346	1995	3.39626	3.01218	2.00506	IV	4A	G-type lectin S-receptor-like serine/threonine-protein kinase	K04733|1|4e-57|221|smo:SELMODRAFT_230241|interleukin-1 receptor-associated kinase 4 [EC:2.7.11.1]!K00924|3|9e-55|213|osa:4333912|[EC:2.7.1.-]!K13430|4|3e-54|211|zma:100283091|serine/threonine-protein kinase PBS1 [EC:2.7.11.1]	GO:0043234//protein complex	GO:0004661//protein geranylgeranyltransferase activity;GO:0046983//protein dimerization activity	GO:0018342//protein prenylation;GO:0009738//abscisic acid mediated signaling pathway;GO:0006950//response to stress
L10012382	723	3.15748	4.68641	15.8256	IV	4A	1-aminocyclopropane-1-carboxylate oxidase homolog 4-like	K13229|1|1e-40|164|zma:541977|2,4-dihydroxy-1,4-benzoxazin-3-one-glucoside dioxygenase [EC:1.14.20.2]!K06892|2|2e-29|127|pop:POPTR_550478|!K05933|3|2e-28|123|aly:ARALYDRAFT_887679|aminocyclopropanecarboxylate oxidase [EC:1.14.17.4]	GO:0031224//intrinsic to membrane;GO:0031410//cytoplasmic vesicle	GO:0016301//kinase activity;GO:0016628//oxidoreductase activity, acting on the CH-CH group of donors, NAD or NADP as acceptor;GO:0032559	GO:0006464//protein modification process;GO:0007167//enzyme linked receptor protein signaling pathway
L10012400	2046	-2.71465	-1.55752	-0.0240889	I	1D	Mitogen-activated protein kinase kinase kinase	K11228|1|7e-71|266|ota:Ot13g01170|mitogen-activated protein kinase kinase kinase [EC:2.7.11.1]!K13414|2|3e-57|221|aly:ARALYDRAFT_489755|mitogen-activated protein kinase kinase kinase 1, plant [EC:2.7.11.25]	-	GO:0004553//hydrolase activity, hydrolyzing O-glycosyl compounds	GO:0044238//primary metabolic process;GO:0045229//external encapsulating structure organization
L10012498	1395	-12.6743	-0.561522	-0.879465	I	1D	Peptidase A1	K00924|1|8e-18|90.1|ath:AT5G22850|[EC:2.7.1.-]	GO:0043234//protein complex;GO:0009528//plastid inner membrane	GO:0051003	GO:0006779//porphyrin-containing compound biosynthetic process
L10012502	1356	-11.761	-1.67992	-3.18759	I	1F	Peptidase A1	K00924|1|4e-12|71.2|ath:AT5G22850|[EC:2.7.1.-]	GO:0009941//chloroplast envelope;GO:0044436;GO:0031224//intrinsic to membrane;GO:0009534//chloroplast thylakoid	GO:0004175//endopeptidase activity;GO:0032559;GO:0043169//cation binding;GO:0042623//ATPase activity, coupled	GO:0044257//cellular protein catabolic process;GO:0009767//photosynthetic electron transport chain;GO:0009207;GO:0009765//photosynthesis, light harvesting
L10012602	1488	-2.16445	-2.92092	-0.888027	I	1E	Berberine/berberine-like	K00309	-	-	-
L10012603	978	2.49851	3.17183	4.13434	IV	4A	Berberine/berberine-like	--	-	GO:0016491//oxidoreductase activity;GO:0050660//flavin adenine dinucleotide binding	GO:0055114//oxidation-reduction process
L10012662	1530	1.54604	2.5344	1.37041	II	2A	Cytochrome P450	K13267|1|1e-154|544|gmx:100814284|cytochrome P450, family 71, subfamily D, polypeptide 9 (flavonoid 6-hydroxylase) [EC:1.14.13.-]!K16085|2|5e-117|419|osa:4335091|cytochrome P450, family 99, subfamily A, polypeptide 3 (9beta-pimara-7,15-diene oxidase) [EC:1.14.13.144]!K00517|3|1e-110|398|ath:AT3G26310|[EC:1.14.-.-]	GO:0043231//intracellular membrane-bounded organelle	GO:0016411//acylglycerol O-acyltransferase activity	GO:0009628//response to abiotic stimulus;GO:0003006//developmental process involved in reproduction
L10012683	894	-3.41238	0.0139802	-0.100125	I	1D	Secoisolariciresinol dehydrogenase	K09841|1|6e-62|235|sbi:SORBI_01g003880|xanthoxin dehydrogenase [EC:1.1.1.288]!K13070|4|2e-59|227|osa:4335093|momilactone-A synthase [EC:1.1.1.295]	-	GO:0004497//monooxygenase activity;GO:0005506//iron ion binding	-
L10012684	1419	-2.74941	-0.898557	-2.12619	I	1F	Helix-loop-helix DNA-binding domain	K13422|1|2e-12|72.0|gmx:100790854|transcription factor MYC2	GO:0031224//intrinsic to membrane	GO:0016759//cellulose synthase activity;GO:0046914//transition metal ion binding	GO:0045229//external encapsulating structure organization;GO:0009250//glucan biosynthetic process
L10012700	834	4.21406	3.39842	1.89988	I	1B	AP2/ERF domain-containing transcription factor	K09286|1|3e-19|94.0|ath:AT1G43160|EREBP-like factor	-	-	GO:0009987//cellular process
L10012729	1398	-1.01245	-1.76105	-2.4677	III	3B	ATPase, AAA+ type, core	K08900|1|3e-109|393|pop:POPTR_563200|mitochondrial chaperone BCS1!K13120|3|3e-95|347|vvi:100263357|protein FAM32A	GO:0043231//intracellular membrane-bounded organelle;GO:0016020//membrane	-	GO:0009250//glucan biosynthetic process
L10012748	2397	2.67147	2.87349	1.62955	I	1B	G-type lectin S-receptor-like serine/threonine-protein kinase	K04733|1|1e-53|210|aly:ARALYDRAFT_916421|interleukin-1 receptor-associated kinase 4 [EC:2.7.11.1]!K13418|5|1e-47|190|aly:ARALYDRAFT_895025|somatic embryogenesis receptor kinase 1 [EC:2.7.10.1 2.7.11.1]	-	-	-
L10012752	2385	3.57971	2.50744	1.27184	I	1B	G-type lectin S-receptor-like serine/threonine-protein kinase	K04733|1|5e-50|197|aly:ARALYDRAFT_916421|interleukin-1 receptor-associated kinase 4 [EC:2.7.11.1]!K13418|3|7e-47|187|aly:ARALYDRAFT_895025|somatic embryogenesis receptor kinase 1 [EC:2.7.10.1 2.7.11.1]!K13417|5|4e-46|184|ath:AT2G13790|somatic embryogenesis receptor kinase 4 [EC:2.7.10.1 2.7.11.1]	-	-	-
L10012753	2358	2.60373	1.88188	0.812412	I	1A	G-type lectin S-receptor-like serine/threonine-protein kinase RLK1	K13418|1|6e-56|217|aly:ARALYDRAFT_895025|somatic embryogenesis receptor kinase 1 [EC:2.7.10.1 2.7.11.1]!K04733|3|8e-56|217|ath:AT5G38990|interleukin-1 receptor-associated kinase 4 [EC:2.7.11.1]!K13416|4|7e-55|214|aly:ARALYDRAFT_491347|brassinosteroid insensitive 1-associated receptor kinase 1 [EC:2.7.10.1 2.7.11.1]	-	-	-
L10012810	5871	1.29668	1.70008	2.62455	III	3A	Glycosyl transferase, family 48	K11000|1|0.0|3019|ath:AT1G05570|callose synthase [EC:2.4.1.-]	-	GO:0016835//carbon-oxygen lyase activity;GO:0048037//cofactor binding	GO:0006563//L-serine metabolic process;GO:0000097//sulfur amino acid biosynthetic process
L10012819	1539	-2.42749	-0.39041	-0.303065	I	1D	ATPase, AAA+ type, core	K08900|1|9e-164|575|pop:POPTR_271862|mitochondrial chaperone BCS1	GO:0031224//intrinsic to membrane;GO:0031090//organelle membrane;GO:0005773//vacuole	GO:0005262//calcium channel activity;GO:0046872//metal ion binding	GO:0010118//stomatal movement;GO:0019932//second-messenger-mediated signaling;GO:0009695//jasmonic acid biosynthetic process;GO:0032412//regulation of ion transmembrane transporter activity;GO:0032501//multicellular organismal process;GO:0006816//calcium ion transport
L10012885	2397	3.22257	2.68641	0.871306	I	1B	G-type lectin S-receptor-like serine/threonine-protein kinase	K04733|1|2e-55|216|smo:SELMODRAFT_159261|interleukin-1 receptor-associated kinase 4 [EC:2.7.11.1]!K13417|2|3e-55|215|ath:AT2G13790|somatic embryogenesis receptor kinase 4 [EC:2.7.10.1 2.7.11.1]!K13416|4|9e-55|213|rcu:RCOM_1534760|brassinosteroid insensitive 1-associated receptor kinase 1 [EC:2.7.10.1 2.7.11.1]	-	GO:0008146//sulfotransferase activity	-
L10012923	609	-2.97181	-0.357989	-2.18759	I	1F	AUX/IAA protein	K14484|1|5e-19|92.4|ath:AT1G04550|auxin-responsive protein IAA	GO:0031225//anchored to membrane;GO:0043231//intracellular membrane-bounded organelle	GO:0043167//ion binding;GO:0008422//beta-glucosidase activity	GO:0044238//primary metabolic process
L10012945	993	-4.69695	-2.7043	-1.53089	I	1E	Sulfotransferase domain	K11821|1|4e-58|223|aly:ARALYDRAFT_895283|desulfoglucosinolate sulfotransferase A/B/C [EC:2.8.2.-]!K01014|3|3e-07|54.3|olu:OSTLU_32551|aryl sulfotransferase [EC:2.8.2.1]	GO:0009536//plastid	GO:0043169//cation binding;GO:0016702//oxidoreductase activity, acting on single donors with incorporation of molecular oxygen, incorporation of two atoms of oxygen;GO:0005515//protein binding	GO:0006558//L-phenylalanine metabolic process;GO:0045426//quinone cofactor biosynthetic process;GO:0042360//vitamin E metabolic process;GO:0006570//tyrosine metabolic process;GO:0016109
L10012947	1011	-4.07872	-2.12738	-1.87725	I	1E	Sulfotransferase domain	K11821|1|8e-61|232|aly:ARALYDRAFT_895283|desulfoglucosinolate sulfotransferase A/B/C [EC:2.8.2.-]!K01014|3|2e-10|64.7|olu:OSTLU_32551|aryl sulfotransferase [EC:2.8.2.1]	-	-	-
L10013015	1308	7.4643	7.14409	5.19241	IV	4A	Cytochrome P450	K00517|1|5e-133|472|ath:AT5G57260|[EC:1.14.-.-]	-	GO:0016740//transferase activity	-
L10013026	2295	2.94134	1.98597	1.81241	I	1A	Prenyltransferase/squalene oxidase	K15813|1|0.0|1368|vvi:100259856|beta-amyrin synthase [EC:5.4.99.39]!K15822|5|0.0|1232|aly:ARALYDRAFT_316793|camelliol C synthase [EC:5.4.99.38]	GO:0043231//intracellular membrane-bounded organelle	GO:0003905//alkylbase DNA N-glycosylase activity	GO:0006281//DNA repair
L10013027	1440	3.00547	2.29409	1.34293	I	1B	Cytochrome P450	K09843|1|3e-72|271|ath:AT2G29090|(+)-abscisic acid 8'-hydroxylase [EC:1.14.13.93]	-	-	-
L10013034	1425	2.97305	3.86698	-0.380233	I	1B	Cytochrome P450	K09843|1|3e-74|277|rcu:RCOM_0814150|(+)-abscisic acid 8'-hydroxylase [EC:1.14.13.93]	GO:0016020//membrane	GO:0050664//oxidoreductase activity, acting on NADH or NADPH, oxygen as acceptor;GO:0005488//binding	GO:0006950//response to stress
L10013043	1410	-11.2896	-0.705912	-0.673014	I	1D	Protein phosphatase 2C-like	--	GO:0044464//cell part	GO:0004553//hydrolase activity, hydrolyzing O-glycosyl compounds	GO:0000272//polysaccharide catabolic process
L10013077	2964	-5.07134	-2.40811	-2.18759	IV	4B	Calponin homology domain	K10406|1|2e-89|328|vvi:100249019|kinesin family member C2/C3	-	-	-
L10013098	1032	-11.7399	-3.54241	-2.77255	IV	4B	Polyprenyl synthetase	K00787|1|1e-164|577|pop:POPTR_560081|farnesyl diphosphate synthase [EC:2.5.1.1 2.5.1.10]	GO:0043231//intracellular membrane-bounded organelle;GO:0009522//photosystem I	-	GO:0044237//cellular metabolic process
L10013194	1026	-1.44456	-0.372488	-3.50952	III	3B	Helix-loop-helix DNA-binding domain	K13422|1|1e-12|72.0|pop:POPTR_676550|transcription factor MYC2	GO:0009534//chloroplast thylakoid	GO:0016627//oxidoreductase activity, acting on the CH-CH group of donors;GO:0050662//coenzyme binding	GO:0042360//vitamin E metabolic process;GO:0006399//tRNA metabolic process;GO:0006779//porphyrin-containing compound biosynthetic process;GO:0008654//phospholipid biosynthetic process
L10013219	1854	-2.68471	-1.64231	-0.742176	I	1D	Protein kinase, catalytic domain	K08857|1|0.0|820|gmx:100810347|NIMA (never in mitosis gene a)-related kinase [EC:2.7.11.1]	-	GO:0004553//hydrolase activity, hydrolyzing O-glycosyl compounds	GO:0008152//metabolic process
L10013329	915	-2.50684	-2.80545	-1.52998	I	1E	Glycosyl transferase, family 43	K10158	-	GO:0016835//carbon-oxygen lyase activity;GO:0048037//cofactor binding	GO:0006563//L-serine metabolic process;GO:0000097//sulfur amino acid biosynthetic process
L10013400	2940	-5.16445	-2.70591	-1.57991	I	1E	Leucine-rich repeat	K13415|1|3e-87|322|pop:POPTR_562744|protein brassinosteroid insensitive 1 [EC:2.7.10.1 2.7.11.1]	-	GO:0003824//catalytic activity	-
L10013659	579	-1.53642	1.47341	2.67748	III	3A	Pectinesterase inhibitor	K01051|1|9e-16|81.3|rcu:RCOM_0417480|pectinesterase [EC:3.1.1.11]	-	GO:0005488//binding;GO:0004672//protein kinase activity	-
L10014033	717	-2.02857	-1.37939	-2.88803	I	1F	Chalcone isomerase, subgroup	K01859|1|1e-13|75.1|pop:POPTR_724846|chalcone isomerase [EC:5.5.1.6]	GO:0031224//intrinsic to membrane;GO:0031090//organelle membrane	GO:0015291//secondary active transmembrane transporter activity;GO:0015119;GO:0005342//organic acid transmembrane transporter activity	GO:0009642//response to light intensity;GO:0051707//response to other organism;GO:0009746;GO:0015712//hexose phosphate transport;GO:0015711//organic anion transport;GO:0015717//triose phosphate transport;GO:0019953//sexual reproduction;GO:0034285;GO:0015979//photosynthesis
L10014052	1101	1.23765	0.94944	2.77589	III	3A	Transcription elongation factor S-II, central domain	K03145|1|8e-105|378|vvi:100263760|transcription elongation factor S-II	-	GO:0016709//oxidoreductase activity, acting on paired donors, with incorporation or reduction of molecular oxygen, NADH or NADPH as one donor, and incorporation of one atom of oxygen;GO:0005506//iron ion binding	GO:0008152//metabolic process
L10014117	1461	-2.93704	-1.72299	-1.33302	I	1D	Glycoside hydrolase, family 16	K08235|1|2e-31|135|vvi:100248328|xyloglucan:xyloglucosyl transferase [EC:2.4.1.207]	-	GO:0004497//monooxygenase activity;GO:0005506//iron ion binding	-
L10014186	3405	-2.88692	-2.72299	-0.187588	I	1E	RNA-dependent RNA polymerase, eukaryotic-type	K11699	-	GO:0016301//kinase activity	-
L10014210	1572	2.69804	6.43773	1.21096	I	1B	Lipase, class 3	K01058|1|8e-62|236|gmx:100817287|phospholipase A1 [EC:3.1.1.32]	GO:0043234//protein complex;GO:0015630//microtubule cytoskeleton	GO:0017111//nucleoside-triphosphatase activity;GO:0032561//guanyl ribonucleotide binding	GO:0043623//cellular protein complex assembly;GO:0009207;GO:0006970//response to osmotic stress;GO:0007017//microtubule-based process
L10014286	981	3.35911	3.58687	2.81241	IV	4A	Chitin-binding, type 1	K01183|1|1e-124|444|vvi:100232985|chitinase [EC:3.2.1.14]	GO:0031224//intrinsic to membrane	GO:0004871//signal transducer activity	GO:0015833//peptide transport
L10014345	1551	-2.62388	-0.0829816	-1.88803	I	1D	Protein kinase, catalytic domain	K04733|1|8e-40|163|smo:SELMODRAFT_33807|interleukin-1 receptor-associated kinase 4 [EC:2.7.11.1]!K00924|4|2e-36|151|osa:4337593|[EC:2.7.1.-]!K13430|5|5e-35|147|zma:100283091|serine/threonine-protein kinase PBS1 [EC:2.7.11.1]	GO:0031981//nuclear lumen;GO:0044444//cytoplasmic part	GO:0004611//phosphoenolpyruvate carboxykinase activity;GO:0032559	GO:0010038//response to metal ion;GO:0009267//cellular response to starvation;GO:0006006//glucose metabolic process;GO:0050832//defense response to fungus
L10014383	1053	-2.66695	-1.44288	-2.34513	I	1F	Pectinesterase inhibitor	--	GO:0009523//photosystem II;GO:0009534//chloroplast thylakoid	-	GO:0044237//cellular metabolic process
L10014395	1515	-2.12759	-1.44288	-2.67301	I	1F	Glycoside hydrolase, family 28	K01184|1|6e-102|369|rcu:RCOM_1063390|polygalacturonase [EC:3.2.1.15]	-	GO:0017111//nucleoside-triphosphatase activity;GO:0000166//nucleotide binding	-
L10014402	960	1.4656	2.21247	1.90757	II	2A	Phosphomethylpyrimidine kinase type-1	K00868|1|9e-124|421|mtr:MTR_5g079730|pyridoxine kinase [EC:2.7.1.35]	-	GO:0048037//cofactor binding;GO:0005515//protein binding;GO:0016857//racemase and epimerase activity, acting on carbohydrates and derivatives	GO:0050896//response to stimulus;GO:0019318//hexose metabolic process
L10014433	1776	-4.44985	-3.86434	-3.24648	IV	4B	Terpene synthase, metal-binding domain	K12742|1|1e-124|445|pop:POPTR_1111628|isoprene synthase [EC:4.2.3.27]!K12467|2|2e-115|414|aly:ARALYDRAFT_667687|myrcene/ocimene synthase [EC:4.2.3.15]!K07385|5|5e-111|400|ath:AT3G25830|1,8-cineole synthase [EC:4.2.3.-]	GO:0005576//extracellular region	GO:0046914//transition metal ion binding;GO:0016682//oxidoreductase activity, acting on diphenols and related substances as donors, oxygen as acceptor	GO:0009808//lignin metabolic process
L10014434	1776	-9.69363	-12.037	-2.35751	IV	4B	Terpene synthase, metal-binding domain	K12742|1|8e-124|442|pop:POPTR_1111628|isoprene synthase [EC:4.2.3.27]!K12467|2|1e-115|415|aly:ARALYDRAFT_667687|myrcene/ocimene synthase [EC:4.2.3.15]!K07385|5|6e-112|403|ath:AT3G25830|1,8-cineole synthase [EC:4.2.3.-]	-	GO:0046872//metal ion binding;GO:0004497//monooxygenase activity	-
L10014497	1182	-1.94627	-1.1639	-2.42599	III	3B	Chalcone/stilbene synthase, C-terminal	K00660|1|0.0|692|vvi:100263443|chalcone synthase [EC:2.3.1.74]	-	GO:0016798//hydrolase activity, acting on glycosyl bonds;GO:0043167//ion binding	GO:0044238//primary metabolic process
L10014557	921	-2.7005	-2.10801	-0.40998	I	1E	Dienelactone hydrolase	K01061|1|4e-112|402|pop:POPTR_1108355|carboxymethylenebutenolidase [EC:3.1.1.45]	GO:0044424//intracellular part	GO:0016616//oxidoreductase activity, acting on the CH-OH group of donors, NAD or NADP as acceptor;GO:0016836//hydro-lyase activity;GO:0000166//nucleotide binding	GO:0008652//cellular amino acid biosynthetic process
L10014831	522	-2.60302	-1.57196	-1.52462	I	1D	Ribulose bisphosphate carboxylase, small chain	K01602|1|8e-72|267|vvi:100256536|ribulose-bisphosphate carboxylase small chain [EC:4.1.1.39]	GO:0005618//cell wall;GO:0031090//organelle membrane	GO:0016788//hydrolase activity, acting on ester bonds;GO:0004857//enzyme inhibitor activity	GO:0071555
L10014863	3072	4.57251	2.58687	3.31491	IV	4A	Disease resistance protein	K13457|1|3e-18|92.8|osa:4342596|disease resistance protein RPM1	-	GO:0035251//UDP-glucosyltransferase activity	-
L10014895	2796	2.06072	1.62164	-0.115438	I	1A	Leucine-rich repeat	K00924|1|8e-116|416|ath:AT1G28440|[EC:2.7.1.-]!K13420|3|6e-113|407|sbi:SORBI_06g028760|LRR receptor-like serine/threonine-protein kinase FLS2 [EC:2.7.11.1]	GO:0016020//membrane;GO:0015630//microtubule cytoskeleton	GO:0003774//motor activity;GO:0032559	GO:0007017//microtubule-based process
L10014933	966	2.01997	2.77951	0.199436	I	1B	Aldo/keto reductase subgroup	K08243|1|2e-78|290|gmx:547911|6'-deoxychalcone synthase [EC:2.3.1.170]!K00011|3|6e-60|229|ath:AT2G37790|aldehyde reductase [EC:1.1.1.21]!K00002|4|1e-57|221|osa:4338987|alcohol dehydrogenase (NADP+) [EC:1.1.1.2]!K00085|5|4e-42|170|ath:AT2G21260|aldose-6-phosphate reductase (NADPH2) [EC:1.1.1.200]	GO:0019866//organelle inner membrane;GO:0031224//intrinsic to membrane	GO:0022892	GO:0006810//transport
L10015103	1386	3.12678	1.84284	1.28634	I	1A	UDP-glucuronosyl/UDP-glucosyltransferase	K13493|1|2e-117|421|ath:AT5G05860|cytokinin-N-glucosyltransferase [EC:2.4.1.-]!K13228|3|9e-80|295|zma:100274317|UDP-glucosyltransferase BX9 [EC:2.4.1.202]!K13227|4|9e-70|262|zma:100277344|UDP-glucosyltransferase BX8 [EC:2.4.1.202]!K13030|5|3e-58|224|sbi:SORBI_01g001220|cyanohydrin beta-glucosyltransferase [EC:2.4.1.85]	-	GO:0016712//oxidoreductase activity, acting on paired donors, with incorporation or reduction of molecular oxygen, reduced flavin or flavoprotein as one donor, and incorporation of one atom of oxygen;GO:0005506//iron ion binding	GO:0008152//metabolic process
L10015104	1386	2.84678	2.02052	1.27808	I	1B	UDP-glucuronosyl/UDP-glucosyltransferase	K13493|1|3e-119|427|ath:AT5G05860|cytokinin-N-glucosyltransferase [EC:2.4.1.-]!K13228|3|7e-85|312|zma:100274317|UDP-glucosyltransferase BX9 [EC:2.4.1.202]!K13227|4|3e-74|277|zma:100277344|UDP-glucosyltransferase BX8 [EC:2.4.1.202]!K13030|5|1e-57|222|sbi:SORBI_01g001220|cyanohydrin beta-glucosyltransferase [EC:2.4.1.85]	GO:0005576//extracellular region	GO:0046914//transition metal ion binding;GO:0016682//oxidoreductase activity, acting on diphenols and related substances as donors, oxygen as acceptor	GO:0009808//lignin metabolic process
L10015106	1098	0.99782	0.845604	2.55226	III	3A	L-idonate 5-dehydrogenase	K00008|1|5e-176|615|pop:POPTR_890818|L-iditol 2-dehydrogenase [EC:1.1.1.14]	GO:0009528//plastid inner membrane;GO:0009534//chloroplast thylakoid	GO:0046914//transition metal ion binding;GO:0016655//oxidoreductase activity, acting on NADH or NADPH, quinone or similar compound as acceptor	GO:0008152//metabolic process
L10015107	1095	0.250586	1.41178	2.95537	III	3A	L-idonate 5-dehydrogenase	K00008|1|0.0|654|pop:POPTR_823499|L-iditol 2-dehydrogenase [EC:1.1.1.14]	GO:0016020//membrane	GO:0016628//oxidoreductase activity, acting on the CH-CH group of donors, NAD or NADP as acceptor;GO:0046914//transition metal ion binding	GO:0008152//metabolic process;GO:0006950//response to stress
L10015110	732	-0.0269482	2.83841	4.20473	II	2B	L-idonate 5-dehydrogenase	K00008|1|2e-120|429|rcu:RCOM_1497640|L-iditol 2-dehydrogenase [EC:1.1.1.14]	GO:0009526//plastid envelope;GO:0009532//plastid stroma;GO:0005576//extracellular region	GO:0046914//transition metal ion binding;GO:0016491//oxidoreductase activity	GO:0006950//response to stress;GO:0008152//metabolic process
L10015121	318	-4.522	-1.00898	0.440444	I	1D	AP2/ERF domain-containing transcription factor	K09286|1|6e-07|50.4|rcu:RCOM_0799320|EREBP-like factor	GO:0043231//intracellular membrane-bounded organelle	GO:0005488//binding;GO:0019787//small conjugating protein ligase activity	GO:0009648//photoperiodism;GO:0048827//phyllome development;GO:0009640//photomorphogenesis
L10015196	1890	1.07656	0.779515	2.36261	III	3A	ABC transporter-like	K08869|1|0.0|1036|osa:4350081|aarF domain-containing kinase	GO:0030312//external encapsulating structure	-	GO:0000902//cell morphogenesis;GO:0009827//plant-type cell wall modification
L10015267	1464	-2.34502	-1.62857	-2.13755	I	1F	Protochlorophyllide-dependent translocon component 52, chloroplastic -like protein	K13071|1|2e-47|188|ppp:PHYPADRAFT_150204|pheophorbide a oxygenase [EC:1.14.12.20]	GO:0005618//cell wall	GO:0030234//enzyme regulator activity;GO:0004091//carboxylesterase activity	GO:0071555
L10015370	2862	-2.80831	-1.35799	-0.965195	I	1D	Calcium-transporting ATPase 12, plasma membrane-type	K01537|1|0.0|1272|gmx:100792691|Ca2+-transporting ATPase [EC:3.6.3.8]	-	GO:0001071//nucleic acid binding transcription factor activity	GO:0032501//multicellular organismal process
L10015395	1155	-5.26399	-2.32358	-2.77735	IV	4B	UbiA prenyltransferase family	K09833|1|2e-100|364|vvi:100257787|homogenitisate phytyltransferase	GO:0031090//organelle membrane	GO:0016209//antioxidant activity;GO:0005506//iron ion binding;GO:0003824//catalytic activity	GO:0042743//hydrogen peroxide metabolic process;GO:0006950//response to stress
L10015397	2475	0.710017	1.8499	11.1054	III	3A	26S proteasome non-ATPase regulatory subunit 10	K06694|1|1e-18|94.0|sbi:SORBI_01g007540|26S proteasome non-ATPase regulatory subunit 10!K05391|5|2e-16|86.3|gmx:100784327|cyclic nucleotide gated channel, other eukaryote	GO:0031224//intrinsic to membrane	GO:0016628//oxidoreductase activity, acting on the CH-CH group of donors, NAD or NADP as acceptor	GO:0008152//metabolic process;GO:0071702
L10015402	1314	-2.21508	-1.25701	-1.08325	I	1D	Myb, DNA-binding	K14491|1|2e-08|58.9|sbi:SORBI_01g019980|two-component response regulator ARR-B family	GO:0031224//intrinsic to membrane;GO:0030313;GO:0009536//plastid	GO:0005488//binding;GO:0008066//glutamate receptor activity;GO:0005231//excitatory extracellular ligand-gated ion channel activity;GO:0005261//cation channel activity	GO:0009314//response to radiation;GO:0019932//second-messenger-mediated signaling;GO:0009409//response to cold;GO:0006875//cellular metal ion homeostasis;GO:0023038;GO:0009737//response to abscisic acid stimulus;GO:0006816//calcium ion transport;GO:0007166//cell surface receptor linked signaling pathway;GO:0010034//response to acetate;GO:0009612//response to mechanical stimulus
L10015466	369	-13.9606	-1.63552	-2.60263	I	1F	Carboxylesterase 1-like	K14493|1|1e-26|97.1|vvi:100249385|gibberellin receptor GID1 [EC:3.-.-.-]	-	GO:0005515//protein binding;GO:0008171//O-methyltransferase activity	GO:0006730//one-carbon metabolic process
L10015502	795	-0.330462	1.16856	2.81991	III	3A	Ferritin/DPS protein domain	K00522|1|7e-86|315|rcu:RCOM_0847660|ferritin heavy chain [EC:1.16.3.1]	GO:0043231//intracellular membrane-bounded organelle;GO:0016020//membrane	GO:0005488//binding;GO:0016301//kinase activity	-
L10015510	3216	-4.07134	-1.63552	-0.77255	I	1D	BRCA2 repeat	K08775|1|0.0|1181|rcu:RCOM_0847980|breast cancer 2 susceptibility protein	-	-	-
L10015515	2514	-4.91934	-3.58972	-3.10815	IV	4B	Leucine-rich repeat	K13415|1|7e-82|303|ath:AT4G39400|protein brassinosteroid insensitive 1 [EC:2.7.10.1 2.7.11.1]	-	GO:0004091//carboxylesterase activity	GO:0006725//cellular aromatic compound metabolic process;GO:0009814//defense response, incompatible interaction;GO:0050832//defense response to fungus
L10015663	1707	-3.16445	-1.91236	-1.6401	I	1D	Terpene synthase, metal-binding domain	K14181|1|2e-156|550|vvi:100256880|valencene synthase [EC:4.2.3.73]!K12929|2|1e-112|405|rcu:RCOM_1574190|casbene synthase [EC:4.2.3.8]!K14184|5|3e-98|357|ath:AT5G23960|alpha-humulene/beta-caryophyllene synthase [EC:4.2.3.- 4.2.3.57]	GO:0044429//mitochondrial part	GO:0003995//acyl-CoA dehydrogenase activity;GO:0050662//coenzyme binding;GO:0032559	GO:0008152//metabolic process
L10015784	1359	-4.29373	-1.10501	-0.450622	I	1D	UDP-glucuronosyl/UDP-glucosyltransferase	K13493|1|5e-83|306|ath:AT5G05860|cytokinin-N-glucosyltransferase [EC:2.4.1.-]!K13228|3|4e-64|243|zma:100274317|UDP-glucosyltransferase BX9 [EC:2.4.1.202]!K13227|4|1e-56|218|zma:100277344|UDP-glucosyltransferase BX8 [EC:2.4.1.202]!K13030|5|4e-45|180|sbi:SORBI_01g001220|cyanohydrin beta-glucosyltransferase [EC:2.4.1.85]	GO:0044425//membrane part	GO:0016491//oxidoreductase activity;GO:0005506//iron ion binding	-
L10015802	1359	-5.80831	-2.89856	-2.02889	IV	4B	UDP-glucuronosyl/UDP-glucosyltransferase	K13493|1|1e-93|341|ath:AT5G05860|cytokinin-N-glucosyltransferase [EC:2.4.1.-]!K13228|3|2e-72|271|zma:100274317|UDP-glucosyltransferase BX9 [EC:2.4.1.202]!K13227|4|3e-57|221|zma:100277344|UDP-glucosyltransferase BX8 [EC:2.4.1.202]!K13030|5|3e-54|211|sbi:SORBI_01g001220|cyanohydrin beta-glucosyltransferase [EC:2.4.1.85]	-	GO:0046872//metal ion binding;GO:0003824//catalytic activity	-
L10015828	5670	2.45222	1.19942	-0.819856	I	1A	ABC transporter-like	K05681|1|1e-30|134|cme:CMS467C|ATP-binding cassette, subfamily G (WHITE), member 2!K12843|4|6e-29|129|vvi:100248403|U4/U6 small nuclear ribonucleoprotein PRP3	-	GO:0015631//tubulin binding;GO:0004674//protein serine/threonine kinase activity;GO:0032559	GO:0000911//cytokinesis by cell plate formation;GO:0006464//protein modification process;GO:0007349//cellularization
L10015845	1434	-2.18492	-1.58864	-0.199971	I	1D	UDP-glucuronosyl/UDP-glucosyltransferase	K13030|1|2e-70|264|sbi:SORBI_01g001220|cyanohydrin beta-glucosyltransferase [EC:2.4.1.85]!K13493|2|8e-58|223|ath:AT5G05860|cytokinin-N-glucosyltransferase [EC:2.4.1.-]!K13692|4|3e-55|214|vvi:100252177|UDP-glucose:(indol-3-yl)acetate beta-D-glucosyltransferase [EC:2.4.1.121]	GO:0043231//intracellular membrane-bounded organelle	GO:0016763//transferase activity, transferring pentosyl groups	GO:0009832//plant-type cell wall biogenesis;GO:0010413//glucuronoxylan metabolic process
L10015896	1488	-11.4343	-1.70591	-0.509516	I	1D	Glycoside hydrolase, family 17/beta-1,3-glucanase	K14489|1|6e-11|67.4|vvi:100263145|arabidopsis histidine kinase 2/3/4 (cytokinin receptor) [EC:2.7.13.3]	GO:0043231//intracellular membrane-bounded organelle	GO:0016491//oxidoreductase activity	GO:0008152//metabolic process
L10015909	1872	-4.48638	-2.00476	-1.97186	I	1E	Leucine-rich repeat	K04733|1|2e-36|152|smo:SELMODRAFT_230241|interleukin-1 receptor-associated kinase 4 [EC:2.7.11.1]!K00924|2|4e-36|151|osa:4341290|[EC:2.7.1.-]	GO:0005576//extracellular region;GO:0030312//external encapsulating structure	GO:0016798//hydrolase activity, acting on glycosyl bonds;GO:0016758//transferase activity, transferring hexosyl groups	GO:0044042//glucan metabolic process
L10015949	1578	-2.68801	-2.27938	-2.23821	IV	4B	Glycoside hydrolase, family 9/endo-1,4-beta-D-glucanase	K01179|1|3e-96|350|osa:4347660|endoglucanase [EC:3.2.1.4]	-	GO:0046872//metal ion binding;GO:0003824//catalytic activity	-
L10016050	2235	4.5023	4.99868	1.39737	I	1B	EGF calcium-binding	K04733|1|7e-64|243|aly:ARALYDRAFT_916421|interleukin-1 receptor-associated kinase 4 [EC:2.7.11.1]!K00924|3|3e-60|231|aly:ARALYDRAFT_486409|[EC:2.7.1.-]	-	GO:0016301//kinase activity	-
L10016078	3231	-2.88692	-1.36733	-1.55682	I	1D	Cellulose synthase	K10999|1|0.0|1817|vvi:100256811|cellulose synthase A [EC:2.4.1.12]	-	GO:0016491//oxidoreductase activity;GO:0005506//iron ion binding	-
L10016241	666	2.72307	1.98897	2.98234	I	1C	Zinc-finger homeodomain protein	--	-	GO:0003824//catalytic activity;GO:0046914//transition metal ion binding	GO:0008152//metabolic process
L10016258	1023	-12.255	-3.39041	-0.647019	I	1E	L-ascorbate peroxidase	K00434|1|5e-149|525|pop:POPTR_864655|L-ascorbate peroxidase [EC:1.11.1.11]	GO:0016020//membrane	GO:0048037//cofactor binding;GO:0016616//oxidoreductase activity, acting on the CH-OH group of donors, NAD or NADP as acceptor	GO:0008152//metabolic process
L10016304	2082	2.32098	2.55712	0.890415	I	1B	Cellulose synthase	K10999|1|2e-77|288|gmx:100806786|cellulose synthase A [EC:2.4.1.12]	GO:0031410//cytoplasmic vesicle	GO:0016491//oxidoreductase activity;GO:0050662//coenzyme binding;GO:0016832//aldehyde-lyase activity	GO:0044281//small molecule metabolic process
L10016364	2301	-2.92999	-0.920925	-0.550158	I	1D	Kinesin, motor domain	K10393|1|0.0|1035|rcu:RCOM_1053050|kinesin family member 2/24	-	-	-
L10016365	1533	-2.05754	-1.60751	-0.602625	I	1D	Cytochrome P450	K13267|1|3e-144|509|gmx:100814284|cytochrome P450, family 71, subfamily D, polypeptide 9 (flavonoid 6-hydroxylase) [EC:1.14.13.-]!K16085|2|6e-106|382|osa:4335091|cytochrome P450, family 99, subfamily A, polypeptide 3 (9beta-pimara-7,15-diene oxidase) [EC:1.14.13.144]!K00517|3|2e-104|377|ath:AT5G25120|[EC:1.14.-.-]!K13029|4|5e-104|376|sbi:SORBI_01g001180|4-hydroxyphenylacetaldehyde oxime monooxyge…	-	GO:0030246//carbohydrate binding;GO:0004672//protein kinase activity;GO:0032559	GO:0006464//protein modification process;GO:0008037//cell recognition
L10016394	1704	-2.53369	-2.22049	-1.07211	I	1E	C2 calcium-dependent membrane targeting	K05857|1|8e-172|602|pop:POPTR_752026|phosphatidylinositol phospholipase C, delta [EC:3.1.4.11]	-	-	-
L10016418	1347	2.4909	2.25345	-0.0806724	I	1B	Transferase	K13065|1|1e-24|112|ath:AT5G48930|shikimate O-hydroxycinnamoyltransferase [EC:2.3.1.133]	-	GO:0046914//transition metal ion binding;GO:0016702//oxidoreductase activity, acting on single donors with incorporation of molecular oxygen, incorporation of two atoms of oxygen	GO:0006633//fatty acid biosynthetic process
L10016472	903	-2.35514	-0.998093	-0.720083	I	1D	6-phosphofructo-2-kinase	K01103|1|9e-19|92.4|pop:POPTR_821351|6-phosphofructo-2-kinase / fructose-2,6-bisphosphatase [EC:2.7.1.105 3.1.3.46]	GO:0043231//intracellular membrane-bounded organelle;GO:0016020//membrane	GO:0004672//protein kinase activity;GO:0019899//enzyme binding	-
L10016522	1782	0.51362	0.169461	2.1689	III	3A	Medium-chain-fatty-acid--CoA ligase	K00666|1|5e-145|513|sbi:SORBI_10g012080|fatty-acyl-CoA synthase [EC:6.2.1.-]!K01904|3|3e-37|155|sbi:SORBI_01g016420|4-coumarate--CoA ligase [EC:6.2.1.12]!K10526|4|6e-37|154|osa:4331515|OPC-8:0 CoA ligase 1 [EC:6.2.1.-]	-	GO:0016787//hydrolase activity;GO:0016491//oxidoreductase activity	GO:0008152//metabolic process
L10016595	3657	2.01997	0.94944	-1.97186	I	1A	Disease resistance protein	K06685|1|8e-15|81.6|ath:AT4G19050|maintenance of ploidy protein MOB1 (MPS1 binder 1)!K13457|3|4e-14|79.3|osa:4342596|disease resistance protein RPM1	-	GO:0016757//transferase activity, transferring glycosyl groups	-
L10016602	1182	-2.29373	-1.29849	-1.88803	I	1D	Receptor-like protein kinase	K13416|1|1e-51|202|ath:AT4G33430|brassinosteroid insensitive 1-associated receptor kinase 1 [EC:2.7.10.1 2.7.11.1]!K13417|3|3e-51|200|ath:AT2G13790|somatic embryogenesis receptor kinase 4 [EC:2.7.10.1 2.7.11.1]!K13418|5|1e-50|198|vvi:100247683|somatic embryogenesis receptor kinase 1 [EC:2.7.10.1 2.7.11.1]	GO:0044464//cell part	GO:0004553//hydrolase activity, hydrolyzing O-glycosyl compounds	GO:0010035//response to inorganic substance;GO:0016049//cell growth;GO:0009725//response to hormone stimulus;GO:0006026;GO:0009913//epidermal cell differentiation;GO:0009696//salicylic acid metabolic process;GO:0006970//response to osmotic stress;GO:0009699//phenylpropanoid biosynthetic process;GO:0006109//regulation of carbohydrate metabolic process
L10016620	780	-2.88692	-1.4935	-1.5661	I	1D	AP2/ERF domain-containing transcription factor	K09286|1|3e-64|243|rcu:RCOM_0799320|EREBP-like factor	GO:0044464//cell part	GO:0005488//binding	GO:0010476//gibberellin mediated signaling pathway;GO:0019725//cellular homeostasis
L10016723	1296	2.05794	2.58687	2.51285	IV	4A	Peptidase S8/S53, subtilisin/kexin/sedolisin	--	GO:0009534//chloroplast thylakoid;GO:0009528//plastid inner membrane	GO:0016709//oxidoreductase activity, acting on paired donors, with incorporation or reduction of molecular oxygen, NADH or NADPH as one donor, and incorporation of one atom of oxygen;GO:0003676//nucleic acid binding;GO:0046914//transition metal ion binding	GO:0006779//porphyrin-containing compound biosynthetic process
L10016724	822	1.05794	2.20578	1.39737	II	2A	Peptidase S8/S53, subtilisin/kexin/sedolisin	--	GO:0043231//intracellular membrane-bounded organelle	GO:0003676//nucleic acid binding;GO:0003711//transcription elongation regulator activity	GO:0006355//regulation of transcription, DNA-dependent;GO:0009908//flower development
L10016874	1110	-1.16445	2.68641	3.18165	II	2B	Gibberellin 20 oxidase 1	K05282|1|3e-148|523|vvi:100232996|gibberellin 20-oxidase [EC:1.14.11.12]	-	GO:0016491//oxidoreductase activity;GO:0005506//iron ion binding	GO:0009411//response to UV;GO:0010208//pollen wall assembly;GO:0016129;GO:0048878//chemical homeostasis;GO:0000902//cell morphogenesis;GO:0009908//flower development
L10017057	2346	0.883911	1.0319	-2.4677	III	3B	G-type lectin S-receptor-like serine/threonine-protein kinase RLK1	K13418|1|1e-55|216|aly:ARALYDRAFT_895025|somatic embryogenesis receptor kinase 1 [EC:2.7.10.1 2.7.11.1]!K04733|3|2e-55|216|ath:AT5G38990|interleukin-1 receptor-associated kinase 4 [EC:2.7.11.1]!K13416|4|1e-54|213|rcu:RCOM_1534760|brassinosteroid insensitive 1-associated receptor kinase 1 [EC:2.7.10.1 2.7.11.1]	-	-	-
L10017169	1920	-6.55677	-1.88791	-1.06206	I	1D	LRR receptor-like serine/threonine-protein kinase	K13418|1|6e-158|556|pop:POPTR_913861|somatic embryogenesis receptor kinase 1 [EC:2.7.10.1 2.7.11.1]	GO:0031224//intrinsic to membrane	GO:0022891//substrate-specific transmembrane transporter activity;GO:0016491//oxidoreductase activity	GO:0006810//transport
L10017212	2283	-2.03892	-1.66106	-2.03558	I	1F	Leucine-rich repeat	K04733|1|2e-40|166|aly:ARALYDRAFT_916421|interleukin-1 receptor-associated kinase 4 [EC:2.7.11.1]!K13420|3|3e-37|155|ath:AT5G46330|LRR receptor-like serine/threonine-protein kinase FLS2 [EC:2.7.11.1]	GO:0043231//intracellular membrane-bounded organelle;GO:0044444//cytoplasmic part	GO:0032561//guanyl ribonucleotide binding;GO:0003824//catalytic activity	GO:0035556//intracellular signal transduction;GO:0006810//transport
L10017241	1665	-3.17568	-2.01567	-1.31312	I	1E	Amino acid-binding ACT	K00058|1|4e-150|530|pop:POPTR_1092826|D-3-phosphoglycerate dehydrogenase [EC:1.1.1.95]	GO:0005576//extracellular region;GO:0031410//cytoplasmic vesicle	GO:0016209//antioxidant activity;GO:0046914//transition metal ion binding;GO:0004871//signal transducer activity;GO:0003824//catalytic activity	GO:0008152//metabolic process
L10017242	2970	-10.2148	-0.02784	-0.965195	I	1D	Leucine-rich repeat	K13420|1|5e-78|291|pop:POPTR_1075175|LRR receptor-like serine/threonine-protein kinase FLS2 [EC:2.7.11.1]	-	GO:0004175//endopeptidase activity	GO:0019538//protein metabolic process
L10017255	942	-3.03892	-1.89034	-1.09448	I	1D	Haem peroxidase, plant/fungal/bacterial	K00430|1|3e-129|459|pop:POPTR_718485|peroxidase [EC:1.11.1.7]	GO:0005618//cell wall;GO:0005576//extracellular region	GO:0004175//endopeptidase activity;GO:0005515//protein binding	GO:0019538//protein metabolic process;GO:0010191;GO:0003006//developmental process involved in reproduction;GO:0044092//negative regulation of molecular function;GO:0009845//seed germination
L10017274	1038	-4.74941	-1.93669	-1.07211	I	1D	Alcohol dehydrogenase, C-terminal	K07119|1|2e-146|516|rcu:RCOM_0605880|	GO:0043231//intracellular membrane-bounded organelle	GO:0016741	GO:0006730//one-carbon metabolic process;GO:0010038//response to metal ion
L10017277	1770	-11.2835	-2.44288	-2.99494	IV	4B	Peptidase S8/S53, subtilisin/kexin/sedolisin	K01280	GO:0009536//plastid	GO:0034062//RNA polymerase activity;GO:0003676//nucleic acid binding;GO:0005515//protein binding	GO:0010467//gene expression
L10017338	1605	-3.26131	-2.44288	-1.53551	I	1E	Cytochrome P450	K00517|1|0.0|708|ath:AT1G01190|[EC:1.14.-.-]!K05280|5|2e-71|268|mtr:MTR_3g025230|flavonoid 3'-monooxygenase [EC:1.14.13.21]	-	GO:0016746//transferase activity, transferring acyl groups	-
L10017402	696	-4.62388	-2.39041	-2.03558	IV	4B	Malonate-semialdehyde dehydrogenase	K00140|1|9e-52|201|pop:POPTR_202375|malonate-semialdehyde dehydrogenase (acetylating) / methylmalonate-semialdehyde dehydrogenase [EC:1.2.1.18 1.2.1.27]	-	GO:0016289//CoA hydrolase activity;GO:0016836//hydro-lyase activity	GO:0009062//fatty acid catabolic process;GO:0009628//response to abiotic stimulus
L10017404	408	-3.33438	-1.05056	-0.602625	I	1D	Methylmalonate-semialdehyde dehydrogenase	K00140|1|2e-07|52.8|aly:ARALYDRAFT_480337|malonate-semialdehyde dehydrogenase (acetylating) / methylmalonate-semialdehyde dehydrogenase [EC:1.2.1.18 1.2.1.27]	GO:0016020//membrane	GO:0005488//binding;GO:0015276//ligand-gated ion channel activity;GO:0005261//cation channel activity	GO:0030001//metal ion transport
L10017457	1146	-1.97181	-2.33596	-1.18759	II	2C	Protein kinase, catalytic domain	K13415|1|3e-34|144|aly:ARALYDRAFT_912402|protein brassinosteroid insensitive 1 [EC:2.7.10.1 2.7.11.1]!K00924|4|6e-32|136|aly:ARALYDRAFT_486409|[EC:2.7.1.-]	-	GO:0004672//protein kinase activity;GO:0000166//nucleotide binding	GO:0043170;GO:0044238//primary metabolic process
L10017492	990	-3.66088	-0.751	-1.2807	I	1D	Leucine-rich repeat	K10576|1|8e-21|99.4|vvi:100250088|ubiquitin-conjugating enzyme E2 H [EC:6.3.2.19]!K13420|2|6e-16|83.2|ath:AT5G46330|LRR receptor-like serine/threonine-protein kinase FLS2 [EC:2.7.11.1]	-	GO:0005515//protein binding;GO:0004175//endopeptidase activity	GO:0019538//protein metabolic process;GO:0044092//negative regulation of molecular function
L10017553	1512	0.721892	0.847686	2.73841	III	3A	Homogentisate 1,2-dioxygenase	K00451|1|0.0|823|vvi:100264043|homogentisate 1,2-dioxygenase [EC:1.13.11.5]	-	-	-
L10017594	1509	-3.33438	-1.44288	-1.18759	I	1D	Glycoside hydrolase, family 1/beta-glucosidase-like protein	K01188|1|0.0|852|vvi:100232900|beta-glucosidase [EC:3.2.1.21]	GO:0016020//membrane	GO:0004672//protein kinase activity;GO:0032559	GO:0006464//protein modification process
L10017658	1815	-1.74941	-2.25291	-1.24204	II	2C	Aromatic-ring hydroxylase-like	K00511|1|0.0|804|rcu:RCOM_0859900|squalene monooxygenase [EC:1.14.13.132]	-	GO:0046914//transition metal ion binding;GO:0019787//small conjugating protein ligase activity	GO:0010035//response to inorganic substance;GO:0032446//protein modification by small protein conjugation;GO:0033554//cellular response to stress;GO:0009696//salicylic acid metabolic process;GO:0009814//defense response, incompatible interaction;GO:0010033//response to organic substance
L10017787	2475	-4.16445	-2.80545	-1.90379	I	1E	Leucine-rich repeat	K04733|1|2e-66|252|aly:ARALYDRAFT_916421|interleukin-1 receptor-associated kinase 4 [EC:2.7.11.1]!K00924|4|2e-59|229|aly:ARALYDRAFT_486409|[EC:2.7.1.-]	-	-	GO:0006810//transport
L10017797	594	3.00547	2.00191	-0.673014	I	1B	Leucine-rich repeat	K13418|1|9e-17|84.7|vvi:100247683|somatic embryogenesis receptor kinase 1 [EC:2.7.10.1 2.7.11.1]!K13420|2|1e-16|84.3|osa:4337016|LRR receptor-like serine/threonine-protein kinase FLS2 [EC:2.7.11.1]	GO:0031224//intrinsic to membrane	GO:0016628//oxidoreductase activity, acting on the CH-CH group of donors, NAD or NADP as acceptor;GO:0005356	GO:0008152//metabolic process;GO:0071702
L10017832	1008	0.420511	-1.80545	3.22745	III	3A	Carbonic anhydrase	K01673|1|5e-101|365|vvi:100245391|carbonic anhydrase [EC:4.2.1.1]	GO:0009536//plastid	GO:0005506//iron ion binding;GO:0016712//oxidoreductase activity, acting on paired donors, with incorporation or reduction of molecular oxygen, reduced flavin or flavoprotein as one donor, and incorporation of one atom of oxygen	GO:0016117//carotenoid biosynthetic process
L10017848	1836	4.71207	5.57393	3.15028	IV	4A	Cysteine-rich receptor-like protein kinase	K13430|1|3e-52|204|sbi:SORBI_04g020990|serine/threonine-protein kinase PBS1 [EC:2.7.11.1]	-	GO:0016491//oxidoreductase activity;GO:0005506//iron ion binding	GO:0008152//metabolic process
L10017849	1785	2.6429	4.10144	0.397375	I	1B	Cysteine-rich receptor-like protein kinase	K04733|1|3e-50|198|smo:SELMODRAFT_33807|interleukin-1 receptor-associated kinase 4 [EC:2.7.11.1]!K13430|2|1e-49|196|sbi:SORBI_04g020990|serine/threonine-protein kinase PBS1 [EC:2.7.11.1]	GO:0005618//cell wall	GO:0030246//carbohydrate binding;GO:0043167//ion binding;GO:0015925	GO:0044238//primary metabolic process
L10017853	1815	3.15748	3.36448	3.85681	IV	4A	Cysteine-rich receptor-like protein kinase	K04733|1|6e-42|170|smo:SELMODRAFT_33807|interleukin-1 receptor-associated kinase 4 [EC:2.7.11.1]!K13430|4|3e-38|158|zma:100283091|serine/threonine-protein kinase PBS1 [EC:2.7.11.1]	GO:0005618//cell wall	GO:0030246//carbohydrate binding;GO:0043167//ion binding;GO:0015925	GO:0044238//primary metabolic process
L10017858	2034	3.35911	2.5489	0.37184	I	1B	Cysteine-rich receptor-like protein kinase	K04733|1|9e-58|223|smo:SELMODRAFT_159261|interleukin-1 receptor-associated kinase 4 [EC:2.7.11.1]	GO:0044464//cell part	GO:0030246//carbohydrate binding;GO:0043167//ion binding;GO:0015925	GO:0044238//primary metabolic process
L10017928	1032	-2.60055	-2.599	-1.90379	I	1E	AUX/IAA protein	K14484|1|5e-56|216|ath:AT3G23050|auxin-responsive protein IAA	GO:0031225//anchored to membrane;GO:0043231//intracellular membrane-bounded organelle	GO:0043167//ion binding;GO:0008422//beta-glucosidase activity	GO:0044238//primary metabolic process
L10017929	975	1.11795	0.593959	2.13434	III	3A	Aldo/keto reductase subgroup	K08243|1|1e-101|367|gmx:547911|6'-deoxychalcone synthase [EC:2.3.1.170]!K00011|3|3e-68|256|ath:AT2G37790|aldehyde reductase [EC:1.1.1.21]!K00002|4|9e-65|245|osa:4338987|alcohol dehydrogenase (NADP+) [EC:1.1.1.2]!K00085|5|1e-50|198|ath:AT2G21260|aldose-6-phosphate reductase (NADPH2) [EC:1.1.1.200]	-	-	GO:0006950//response to stress
L10017950	1314	3.06821	12.3715	0.812412	I	1B	E3 ubiquitin-protein ligase ATL6-like	K05283|1|1e-16|86.3|aly:ARALYDRAFT_354960|phosphatidylinositol glycan, class W [EC:2.3.-.-]!K11982|2|4e-11|67.8|ppp:PHYPADRAFT_169900|E3 ubiquitin-protein ligase RNF115/126 [EC:6.3.2.19]	-	-	-
L10017971	1194	-2.00575	-1.46841	0.123614	I	1D	Peptidase M20	K14664|1|3e-166|582|pop:POPTR_711792|IAA-amino acid hydrolase [EC:3.5.1.-]	GO:0009536//plastid	GO:0005515//protein binding;GO:0032559	GO:0006457//protein folding
L10018075	1011	-6.83688	-2.4368	-1.73356	I	1E	Sulfotransferase domain	K11821|1|2e-60|231|aly:ARALYDRAFT_895283|desulfoglucosinolate sulfotransferase A/B/C [EC:2.8.2.-]!K01014|3|2e-11|68.2|olu:OSTLU_32551|aryl sulfotransferase [EC:2.8.2.1]	-	GO:0005506//iron ion binding;GO:0003824//catalytic activity;GO:0016209//antioxidant activity	GO:0008152//metabolic process;GO:0006950//response to stress
L10018076	1014	-4.07134	-1.68389	-2.72524	I	1F	Sulfotransferase domain	K11821|1|3e-61|233|aly:ARALYDRAFT_895283|desulfoglucosinolate sulfotransferase A/B/C [EC:2.8.2.-]!K01014|3|3e-09|61.2|olu:OSTLU_32551|aryl sulfotransferase [EC:2.8.2.1]	GO:0042579//microbody	GO:0050662//coenzyme binding;GO:0016634;GO:0015002//heme-copper terminal oxidase activity	GO:0009062//fatty acid catabolic process
L10018133	1104	2.00547	1.81514	2.55965	I	1C	Alpha-hydroxy acid dehydrogenase, FMN-dependent	K11517|1|0.0|654|rcu:RCOM_0631490|(S)-2-hydroxy-acid oxidase [EC:1.1.3.15]	GO:0044464//cell part	-	GO:0007047//cellular cell wall organization
L10018280	1494	-1.62708	-2.10631	-0.00925037	II	2C	Leucine-rich repeat	K13420|1|4e-38|157|sbi:SORBI_06g028760|LRR receptor-like serine/threonine-protein kinase FLS2 [EC:2.7.11.1]	-	GO:0004091//carboxylesterase activity	GO:0006787
L10018287	2085	2.29498	1.4928	-0.187588	I	1A	Leucine-rich repeat	K13415|1|3e-71|268|osa:4324691|protein brassinosteroid insensitive 1 [EC:2.7.10.1 2.7.11.1]	-	GO:0016616//oxidoreductase activity, acting on the CH-OH group of donors, NAD or NADP as acceptor;GO:0005488//binding	GO:0008152//metabolic process
L10018290	2622	-3.2991	-2.19911	-1.73621	I	1E	ATPase, AAA+ type, core	K14571|1|7e-133|473|vvi:100261441|ribosome biogenesis ATPase	GO:0044421//extracellular region part;GO:0030312//external encapsulating structure	GO:0004175//endopeptidase activity;GO:0005515//protein binding	GO:0019538//protein metabolic process;GO:0044092//negative regulation of molecular function
L10018336	2928	-3.71904	-1.29849	-2.69009	I	1F	Calreticulin/calnexin	K02540|1|0.0|1446|vvi:100266163|minichromosome maintenance protein 2	GO:0031224//intrinsic to membrane	GO:0046914//transition metal ion binding;GO:0003824//catalytic activity	GO:0006633//fatty acid biosynthetic process;GO:0007275//multicellular organismal development;GO:0003006//developmental process involved in reproduction
L10018375	1386	2.91355	2.14875	2.45627	IV	4A	GABA transporter 1-like	K13946|1|9e-11|66.6|smo:SELMODRAFT_112710|auxin influx carrier (AUX1 LAX family)!K15015|4|5e-08|57.4|vvi:100256814|solute carrier family 32 (vesicular inhibitory amino acid transporter)	-	GO:0015036//disulfide oxidoreductase activity	GO:0007165//signal transduction;GO:0019725//cellular homeostasis
L10018456	1524	3.4909	2.31003	-0.40998	I	1B	Leucine-rich repeat	K13415|1|7e-54|209|aly:ARALYDRAFT_912402|protein brassinosteroid insensitive 1 [EC:2.7.10.1 2.7.11.1]	-	GO:0004091//carboxylesterase activity	GO:0006725//cellular aromatic compound metabolic process;GO:0009814//defense response, incompatible interaction;GO:0050832//defense response to fungus
L10018541	1404	-3.33438	-3.09495	-0.541225	I	1E	Metallo-dependent phosphatase	K01113	-	GO:0004713//protein tyrosine kinase activity;GO:0032559	GO:0006464//protein modification process
L10018550	2205	-3.67902	-2.31712	-1.53272	I	1E	Glycoside hydrolase, family 35	K12309|1|0.0|968|ath:AT3G52840|beta-galactosidase [EC:3.2.1.23]!K01190|3|2e-69|262|cme:CMP078C|beta-galactosidase [EC:3.2.1.23]	-	-	-
L10018736	1896	11.0198	11.3686	1.98234	I	1B	DNA-binding WRKY	K13424|1|4e-21|101|sbi:SORBI_03g038510|WRKY transcription factor 33	GO:0005618//cell wall;GO:0031224//intrinsic to membrane	GO:0004871//signal transducer activity;GO:0004672//protein kinase activity;GO:0016628//oxidoreductase activity, acting on the CH-CH group of donors, NAD or NADP as acceptor;GO:0032559	GO:0006464//protein modification process;GO:0007167//enzyme linked receptor protein signaling pathway
L10018833	1923	-2.90142	-1.6128	-0.541225	I	1D	RNA-processing protein, HAT helix	K12855|1|2e-20|99.4|pop:POPTR_730490|pre-mRNA-processing factor 6	GO:0016020//membrane	GO:0004871//signal transducer activity;GO:0016491//oxidoreductase activity;GO:0004672//protein kinase activity;GO:0000166//nucleotide binding	GO:0008152//metabolic process
L10018926	1509	-2.23484	-1.77688	-1.7181	I	1D	Cytochrome P450	K09832|1|0.0|720|pop:POPTR_800680|cytochrome P450, family 710, subfamily A	-	GO:0016628//oxidoreductase activity, acting on the CH-CH group of donors, NAD or NADP as acceptor;GO:0046872//metal ion binding	GO:0008152//metabolic process
L10019011	2856	-4.20885	-3.23679	-2.81986	IV	4B	Kinesin, motor domain	K10398|1|3e-33|142|gmx:100796881|kinesin family member 11!K10405|3|3e-32|139|aly:ARALYDRAFT_914554|kinesin family member C1	-	-	GO:0050896//response to stimulus
L10019052	1467	2.45222	0.84726	0.827059	I	1A	6-phosphogluconate dehydrogenase, C-terminal	K00033|1|0.0|889|rcu:RCOM_0876630|6-phosphogluconate dehydrogenase [EC:1.1.1.44]	-	GO:0005543//phospholipid binding;GO:0046872//metal ion binding	-
L10019061	1992	-2.64988	-2.48352	-0.702161	I	1E	Leucine-rich repeat	K10576|1|4e-50|197|vvi:100250088|ubiquitin-conjugating enzyme E2 H [EC:6.3.2.19]!K13415|3|2e-49|195|osa:4324691|protein brassinosteroid insensitive 1 [EC:2.7.10.1 2.7.11.1]	-	-	GO:0006351//transcription, DNA-dependent;GO:0006952//defense response
L10019076	4185	-2.88692	-2.39736	-1.15784	I	1E	Cytochrome b245, heavy chain	K13447|1|0.0|1030|vvi:100262614|respiratory burst oxidase [EC:1.6.3.- 1.11.1.-]	-	GO:0046872//metal ion binding;GO:0003824//catalytic activity	-
L10019078	2667	-3.54296	-2.45495	0.111973	I	1E	Calcium-binding EF-hand	K13447|1|0.0|1085|vvi:100262614|respiratory burst oxidase [EC:1.6.3.- 1.11.1.-]	-	-	-
L10019232	1512	4.56347	11.8471	12.0794	IV	4A	UDP-glucuronosyl/UDP-glucosyltransferase	K13496|1|3e-120|430|ath:AT2G36780|UDP-glucosyl transferase 73C [EC:2.4.1.-]	-	GO:0016491//oxidoreductase activity	GO:0003006//developmental process involved in reproduction;GO:0010038//response to metal ion
L10019270	4134	-3.06567	-1.72155	-1.42079	I	1D	CobN/magnesium chelatase	K03403|1|0.0|2532|gmx:100806079|magnesium chelatase subunit H [EC:6.6.1.1]	-	-	GO:0050896//response to stimulus
L10019367	1614	2.92747	1.99251	1.62686	I	1A	Leucine-rich repeat	K13420|1|2e-24|112|aly:ARALYDRAFT_356368|LRR receptor-like serine/threonine-protein kinase FLS2 [EC:2.7.11.1]	-	GO:0004091//carboxylesterase activity	GO:0006787
L10019396	1890	-5.33438	-2.02784	-3.39704	IV	4B	Leucine-rich repeat	K00924|1|1e-42|173|osa:4341290|[EC:2.7.1.-]	-	GO:0003774//motor activity;GO:0000166//nucleotide binding	-
L10019427	3060	2.29728	1.66087	1.06518	I	1A	Calcium-transporting ATPase 12, plasma membrane-type	K01537|1|0.0|1281|ath:AT3G63380|Ca2+-transporting ATPase [EC:3.6.3.8]	GO:0043231//intracellular membrane-bounded organelle;GO:0030312//external encapsulating structure	GO:0016679//oxidoreductase activity, acting on diphenols and related substances as donors;GO:0046914//transition metal ion binding;GO:0016634	GO:0032502//developmental process;GO:0009628//response to abiotic stimulus;GO:0008152//metabolic process;GO:0009267//cellular response to starvation
L10019498	1698	-4.20885	-2.8776	-2.47299	IV	4B	Terpene synthase, metal-binding domain	K14181|1|2e-157|553|vvi:100256880|valencene synthase [EC:4.2.3.73]!K12929|2|2e-112|404|rcu:RCOM_1574190|casbene synthase [EC:4.2.3.8]!K14184|5|1e-99|362|aly:ARALYDRAFT_348000|alpha-humulene/beta-caryophyllene synthase [EC:4.2.3.- 4.2.3.57]	GO:0005618//cell wall	GO:0005506//iron ion binding;GO:0003824//catalytic activity;GO:0016209//antioxidant activity	GO:0008152//metabolic process;GO:0006950//response to stress
L10019545	1119	3.96483	1.47995	0.59002	I	1A	Glycoside hydrolase, family 17/beta-1,3-glucanase	--	-	GO:0004180//carboxypeptidase activity	GO:0019538//protein metabolic process
L10019566	948	-4.16445	-5.02784	-1.35751	I	1E	Inositol oxygenase	K00469|1|2e-161|566|gmx:100788665|inositol oxygenase [EC:1.13.99.1]	GO:0031224//intrinsic to membrane;GO:0031090//organelle membrane	GO:0016628//oxidoreductase activity, acting on the CH-CH group of donors, NAD or NADP as acceptor;GO:0005515//protein binding;GO:0050662//coenzyme binding	GO:0009314//response to radiation;GO:0016129;GO:0000902//cell morphogenesis
L10019609	918	0.487625	0.101443	2.76661	III	3A	S1/P1 nuclease	K05986	GO:0005618//cell wall	GO:0004175//endopeptidase activity	GO:0019538//protein metabolic process
L10019646	795	-2.9184	-1.78095	-0.56998	I	1D	Chlorophyll A-B binding protein	K08912|1|2e-146|516|rcu:RCOM_0633890|light-harvesting complex II chlorophyll a/b binding protein 1	GO:0031234//extrinsic to internal side of plasma membrane	GO:0004683//calmodulin-dependent protein kinase activity;GO:0005488//binding	-
L10019647	795	-2.21789	-1.10215	-0.36056	I	1D	Chlorophyll A-B binding protein	K08912|1|6e-146|514|rcu:RCOM_0633890|light-harvesting complex II chlorophyll a/b binding protein 1	GO:0031234//extrinsic to internal side of plasma membrane	GO:0004683//calmodulin-dependent protein kinase activity	-
L10019738	1674	-1.84252	-1.14648	-2.72364	III	3B	Laccase-11-like	K00423|1|2e-68|258|aly:ARALYDRAFT_489021|L-ascorbate oxidase [EC:1.10.3.3]	GO:0043231//intracellular membrane-bounded organelle	GO:0001071//nucleic acid binding transcription factor activity;GO:0003677//DNA binding	GO:0045595//regulation of cell differentiation;GO:0009725//response to hormone stimulus;GO:0010065;GO:0009933//meristem structural organization;GO:0010087//phloem or xylem histogenesis;GO:0009943//adaxial/abaxial axis specification;GO:0009799//specification of symmetry;GO:0006351//transcription, DNA-dependent;GO:0008283//cell proliferation
L10019762	306	-3.72517	-2.40811	-1.74558	I	1E	Lateral organ boundaries, LOB	K01955|1|1e-07|53.1|vvi:100262205|carbamoyl-phosphate synthase large subunit [EC:6.3.5.5]	GO:0009523//photosystem II;GO:0009534//chloroplast thylakoid	-	GO:0009765//photosynthesis, light harvesting
L10019772	1440	-2.35208	-0.828168	-0.520163	I	1D	Phosphoglycerate kinase	K00927|1|0.0|751|rcu:RCOM_1574580|phosphoglycerate kinase [EC:2.7.2.3]	GO:0043231//intracellular membrane-bounded organelle	-	-
L10019799	963	-12.4247	-1.54241	-2.77255	I	1F	Cyclin	K10151|1|6e-53|206|pop:POPTR_804326|cyclin D2!K14505|2|4e-36|150|vvi:100264093|cyclin D3, plant	GO:0043231//intracellular membrane-bounded organelle	GO:0003676//nucleic acid binding;GO:0001071//nucleic acid binding transcription factor activity;GO:0005515//protein binding	GO:0009755//hormone-mediated signaling pathway;GO:0009791//post-embryonic development;GO:0006351//transcription, DNA-dependent;GO:0001708//cell fate specification
L10019843	1131	-3.62388	-2.26678	-3.02409	IV	4B	UbiA prenyltransferase family	K09833|1|7e-109|392|vvi:100257787|homogenitisate phytyltransferase	GO:0044464//cell part	GO:0008757//S-adenosylmethionine-dependent methyltransferase activity	GO:0006730//one-carbon metabolic process;GO:0006629//lipid metabolic process
L10019865	1812	-1.90142	-3.02784	-1.03558	II	2C	Disease resistance protein	K03013|1|3e-100|364|vvi:100258335|DNA-directed RNA polymerases I, II, and III subunit RPABC1!K13457|2|6e-51|200|sbi:SORBI_10g028720|disease resistance protein RPM1	-	GO:0035251//UDP-glucosyltransferase activity	-
L10019866	1500	-11.8633	-2.12738	-1.77255	I	1E	Disease resistance protein	K03013|1|2e-48|191|vvi:100258335|DNA-directed RNA polymerases I, II, and III subunit RPABC1!K13457|4|1e-21|103|vvi:100252764|disease resistance protein RPM1	GO:0016020//membrane	GO:0016759//cellulose synthase activity	-
L10019868	567	-0.164452	-0.357989	4.20473	III	3A	Glycoside hydrolase, family 18, catalytic domain	K01183|1|3e-50|195|pop:POPTR_828660|chitinase [EC:3.2.1.14]	-	GO:0016491//oxidoreductase activity	GO:0008152//metabolic process
L10019883	2043	-3.48638	-1.67992	-1.35109	I	1D	Protein kinase, catalytic domain	K04733|1|3e-68|258|smo:SELMODRAFT_159261|interleukin-1 receptor-associated kinase 4 [EC:2.7.11.1]!K13430|3|3e-62|238|pop:POPTR_548061|serine/threonine-protein kinase PBS1 [EC:2.7.11.1]	GO:0031981//nuclear lumen;GO:0044444//cytoplasmic part	GO:0016772//transferase activity, transferring phosphorus-containing groups;GO:0004611//phosphoenolpyruvate carboxykinase activity;GO:0032559	GO:0010038//response to metal ion;GO:0009267//cellular response to starvation;GO:0006796//phosphate-containing compound metabolic process;GO:0006006//glucose metabolic process;GO:0050832//defense response to fungus
L10019913	2010	2.93147	2.79447	1.83626	I	1B	AMP-dependent synthetase/ligase	K01897|1|0.0|1152|rcu:RCOM_0914000|long-chain acyl-CoA synthetase [EC:6.2.1.3]	-	GO:0016787//hydrolase activity;GO:0016491//oxidoreductase activity	GO:0008152//metabolic process
L10019929	795	-1.69497	-0.88345	2.61977	III	3A	Haloacid dehalogenase-like hydrolase	K07025|1|2e-112|403|pop:POPTR_658536|putative hydrolase of the HAD superfamily	GO:0044444//cytoplasmic part;GO:0031981//nuclear lumen	GO:0016866//intramolecular transferase activity;GO:0003676//nucleic acid binding	GO:0010467//gene expression;GO:0009451//RNA modification
L10019945	1434	-2.25505	-1.09734	-0.977665	I	1D	UDP-glucuronosyl/UDP-glucosyltransferase	K13263|1|2e-102|370|gmx:100101902|isoflavone 7-O-glucosyltransferase [EC:2.4.1.170]!K08237|2|5e-78|290|vvi:100246482|hydroquinone glucosyltransferase [EC:2.4.1.218]	GO:0044424//intracellular part	GO:0046914//transition metal ion binding;GO:0016701//oxidoreductase activity, acting on single donors with incorporation of molecular oxygen	GO:0006020//inositol metabolic process
L10019968	1521	-3.27993	-1.78683	1.49974	I	1D	Cytochrome P450	K00517|1|3e-132|470|ath:AT3G26320|[EC:1.14.-.-]	-	GO:0016740//transferase activity	-
L10020049	1425	-0.164452	12.2545	2.61977	II	2B	Cytochrome P450	K09843|1|5e-63|240|ath:AT2G29090|(+)-abscisic acid 8'-hydroxylase [EC:1.14.13.93]	GO:0031224//intrinsic to membrane	GO:0050664//oxidoreductase activity, acting on NADH or NADPH, oxygen as acceptor;GO:0016209//antioxidant activity;GO:0046914//transition metal ion binding;GO:0050662//coenzyme binding	GO:0006952//defense response;GO:0012501//programmed cell death;GO:0008152//metabolic process
L10020056	2010	3.50143	2.17183	0.0140462	I	1B	Prenyltransferase/squalene oxidase	K15813|1|0.0|798|vvi:100259856|beta-amyrin synthase [EC:5.4.99.39]	-	GO:0003905//alkylbase DNA N-glycosylase activity	GO:0006281//DNA repair
L10020057	1425	3.78308	2.62751	-0.394038	I	1B	Cytochrome P450	K09843|1|1e-63|242|aly:ARALYDRAFT_683506|(+)-abscisic acid 8'-hydroxylase [EC:1.14.13.93]	-	-	-
L10020059	1791	-6.44985	-2.98602	-0.643267	I	1E	Terpene synthase, metal-binding domain	K12742|1|0.0|644|pop:POPTR_1111628|isoprene synthase [EC:4.2.3.27]!K12467|2|6e-130|462|ath:AT2G24210|myrcene/ocimene synthase [EC:4.2.3.15]!K07385|3|1e-129|461|aly:ARALYDRAFT_664366|1,8-cineole synthase [EC:4.2.3.-]	GO:0005576//extracellular region;GO:0005618//cell wall	GO:0046914//transition metal ion binding;GO:0016682//oxidoreductase activity, acting on diphenols and related substances as donors, oxygen as acceptor	GO:0008152//metabolic process
L10020097	732	2.29498	1.11655	1.85681	I	1A	Thymidylate kinase	K00943|1|5e-85|311|pop:POPTR_1069079|dTMP kinase [EC:2.7.4.9]	-	GO:0005506//iron ion binding;GO:0003824//catalytic activity;GO:0016209//antioxidant activity	GO:0008152//metabolic process;GO:0006950//response to stress
L10020321	390	-14.0824	-1.98602	0.619767	I	1D	Photosystem I PsaG/PsaK protein	K02698|1|4e-48|187|vvi:100261762|photosystem I subunit X	-	GO:0005488//binding;GO:0016829//lyase activity	GO:0044249//cellular biosynthetic process
L10020340	1572	2.33805	3.98897	1.61977	I	1B	Lipase, class 3	K01058|1|5e-61|233|gmx:100817287|phospholipase A1 [EC:3.1.1.32]	GO:0032991//macromolecular complex;GO:0015630//microtubule cytoskeleton	GO:0017111//nucleoside-triphosphatase activity;GO:0032561//guanyl ribonucleotide binding	GO:0043623//cellular protein complex assembly;GO:0009207;GO:0007017//microtubule-based process
L10020341	2175	-3.02243	-2.22049	1.52862	I	1E	CSC1-like protein ERD4	K03021|1|4e-08|58.5|ota:Ot01g06000|DNA-directed RNA polymerase III subunit RPC2 [EC:2.7.7.6]	GO:0009536//plastid	GO:0016881//acid-amino acid ligase activity	GO:0048878//chemical homeostasis;GO:0000902//cell morphogenesis;GO:0009755//hormone-mediated signaling pathway
L10020351	2127	-3.45723	-1.37803	-2.22712	I	1F	Leucine-rich repeat	K13415|1|3e-58|224|aly:ARALYDRAFT_912402|protein brassinosteroid insensitive 1 [EC:2.7.10.1 2.7.11.1]	-	GO:0016616//oxidoreductase activity, acting on the CH-OH group of donors, NAD or NADP as acceptor	GO:0008152//metabolic process
L10020399	1611	-11.4193	-3.46841	-0.924553	I	1E	Glycoside hydrolase, family 28	K01184|1|1e-23|109|aly:ARALYDRAFT_479028|polygalacturonase [EC:3.2.1.15]	-	GO:0035251//UDP-glucosyltransferase activity	-
L10020516	507	13.0158	12.9089	11.3928	IV	4A	Glycoside hydrolase, family 18, catalytic domain	K01183|1|2e-38|156|ath:AT4G19810|chitinase [EC:3.2.1.14]	-	GO:0016491//oxidoreductase activity;GO:0005506//iron ion binding	GO:0008152//metabolic process
L10020543	3420	-10.1268	-1.80545	-1.35751	I	1D	Leucine-rich repeat	K13420|1|5e-120|431|ath:AT5G46330|LRR receptor-like serine/threonine-protein kinase FLS2 [EC:2.7.11.1]	-	GO:0016747//transferase activity, transferring acyl groups other than amino-acyl groups	GO:0008152//metabolic process
L10020566	1131	-2.60055	-2.12148	-1.16214	I	1E	Peptidase C1A, papain C-terminal	K01376|1|2e-79|294|ath:AT4G16190|[EC:3.4.22.-]!K01373|3|5e-65|246|ppp:PHYPADRAFT_209158|cathepsin F [EC:3.4.22.41]	-	GO:0004672//protein kinase activity	-
L10020646	1911	-5.27993	-2.27634	-1.60982	I	1E	Glycosyl transferase, group 1	K13679|1|0.0|942|vvi:100243677|granule-bound starch synthase [EC:2.4.1.242]	-	-	-
L10020656	1242	-11.2096	-3.74405	-1.50952	I	1E	No apical meristem (NAM) protein	--	GO:0031410//cytoplasmic vesicle;GO:0016020//membrane	GO:0004713//protein tyrosine kinase activity;GO:0032559	GO:0009725//response to hormone stimulus;GO:0000902//cell morphogenesis;GO:0006464//protein modification process
L10020666	228	-4.07134	-0.357989	-0.313118	I	1D	4-hydroxyphenylpyruvate dioxygenase	K00457|1|3e-17|84.7|aly:ARALYDRAFT_887861|4-hydroxyphenylpyruvate dioxygenase [EC:1.13.11.27]	-	GO:0005488//binding	-
L10020757	921	-2.59865	-2.31265	-1.59161	I	1E	NmrA-like	K00224|1|9e-130|461|aly:ARALYDRAFT_476671|[EC:1.3.1.-]!K13081|3|5e-70|262|vvi:100233112|leucoanthocyanidin reductase [EC:1.17.1.3]	-	GO:0016706//oxidoreductase activity, acting on paired donors, with incorporation or reduction of molecular oxygen, 2-oxoglutarate as one donor, and incorporation of one atom each of oxygen into both donors	GO:0051553
L10020765	1122	-2.11865	-1.51747	-0.608725	I	1D	Aspartate/ornithine carbamoyltransferase	K00611|1|2e-165|580|vvi:100243725|ornithine carbamoyltransferase [EC:2.1.3.3]	-	GO:0005488//binding	GO:0009411//response to UV
L10020806	891	3.21664	2.68641	2.05082	IV	4A	Oxoglutarate/iron-dependent oxygenase	K05277|1|2e-36|150|mtr:MTR_5g011250|leucoanthocyanidin dioxygenase [EC:1.14.11.19]!K06892|2|2e-36|150|pop:POPTR_550478|	-	GO:0030246//carbohydrate binding;GO:0004702//receptor signaling protein serine/threonine kinase activity;GO:0004713//protein tyrosine kinase activity;GO:0032559	GO:0006464//protein modification process;GO:0008037//cell recognition
L10020874	1623	-4.41897	-2.2316	-1.96118	I	1E	L-ascorbate oxidase	K00423|1|0.0|904|vvi:100251280|L-ascorbate oxidase [EC:1.10.3.3]	-	-	GO:0006351//transcription, DNA-dependent;GO:0006952//defense response
L10020972	321	-3.12793	-1.32236	-0.738603	I	1D	Peptidase S10, serine carboxypeptidase	K13289|1|2e-17|85.1|aly:ARALYDRAFT_471242|cathepsin A (carboxypeptidase C) [EC:3.4.16.5]	GO:0043231//intracellular membrane-bounded organelle;GO:0043234//protein complex;GO:0043232	GO:0042623//ATPase activity, coupled;GO:0001071//nucleic acid binding transcription factor activity;GO:0003916//DNA topoisomerase activity;GO:0032559	GO:0006259//DNA metabolic process;GO:0006351//transcription, DNA-dependent
L10020976	1725	4.6429	2.19455	6.77241	IV	4A	Glycoside hydrolase, family 32	K01193|1|0.0|859|vvi:100232951|beta-fructofuranosidase [EC:3.2.1.26]	-	GO:0016757//transferase activity, transferring glycosyl groups	-
L10020980	1668	2.15748	0.779515	0.660409	I	1A	Glycoside hydrolase, family 32	K01193|1|0.0|728|vvi:100232951|beta-fructofuranosidase [EC:3.2.1.26]	GO:0009526//plastid envelope;GO:0031090//organelle membrane	-	GO:0006412//translation;GO:0006996//organelle organization
L10021002	2526	-2.23484	-1.87256	-0.491368	I	1D	D-galactoside/L-rhamnose binding SUEL lectin domain	K12309|1|0.0|1038|aly:ARALYDRAFT_485655|beta-galactosidase [EC:3.2.1.23]!K01190|3|2e-70|266|cme:CMP078C|beta-galactosidase [EC:3.2.1.23]	-	GO:0008417//fucosyltransferase activity	GO:0042546//cell wall biogenesis;GO:0009250//glucan biosynthetic process
L10021009	723	3.53599	3.86698	0.86686	I	1B	AP2/ERF domain-containing transcription factor	K09286|1|3e-19|93.6|ath:AT1G43160|EREBP-like factor	-	GO:0004674//protein serine/threonine kinase activity;GO:0000166//nucleotide binding	GO:0009987//cellular process
L10021068	2772	-2.19687	-0.746554	-0.858965	I	1D	Protein kinase, catalytic domain	K04733|1|3e-136|484|smo:SELMODRAFT_33807|interleukin-1 receptor-associated kinase 4 [EC:2.7.11.1]!K13430|2|3e-89|328|pop:POPTR_548061|serine/threonine-protein kinase PBS1 [EC:2.7.11.1]	GO:0005618//cell wall	GO:0016787//hydrolase activity	GO:0044238//primary metabolic process
L10021079	3300	-3.07134	-1.50999	-1.63505	I	1D	CDC23	K03355|1|0.0|828|rcu:RCOM_1512770|anaphase-promoting complex subunit 8	-	GO:0046872//metal ion binding	-
L10021104	1575	-11.1299	-2.06848	-1.03558	I	1E	1-aminocyclopropane-1-carboxylate synthase	K14270|1|0.0|736|rcu:RCOM_1498780|aminotransferase	GO:0016020//membrane;GO:0043231//intracellular membrane-bounded organelle	-	-
L10021156	1248	-2.84252	-2.33596	-0.994943	I	1E	Lipase, class 3	K01058|1|3e-19|94.7|gmx:100800549|phospholipase A1 [EC:3.1.1.32]	GO:0032991//macromolecular complex;GO:0015630//microtubule cytoskeleton	GO:0017111//nucleoside-triphosphatase activity;GO:0032561//guanyl ribonucleotide binding	GO:0043623//cellular protein complex assembly;GO:0009207;GO:0007017//microtubule-based process
L10021160	960	1.09858	2.05253	2.61977	II	2B	Haem peroxidase, plant/fungal/bacterial	K00430|1|5e-111|399|bdi:100826951|peroxidase [EC:1.11.1.7]	GO:0005618//cell wall;GO:0005576//extracellular region	GO:0004175//endopeptidase activity;GO:0005515//protein binding	GO:0019538//protein metabolic process;GO:0010191;GO:0003006//developmental process involved in reproduction;GO:0044092//negative regulation of molecular function;GO:0009845//seed germination
L10021179	1704	3.66337	1.51648	-0.550158	I	1A	Cysteine-rich receptor-like protein kinase 29	K04733|1|1e-55|216|smo:SELMODRAFT_159261|interleukin-1 receptor-associated kinase 4 [EC:2.7.11.1]!K13430|4|6e-52|203|aly:ARALYDRAFT_909268|serine/threonine-protein kinase PBS1 [EC:2.7.11.1]	-	GO:0046872//metal ion binding;GO:0016831//carboxy-lyase activity;GO:0019842//vitamin binding	-
L10021198	1992	1.88617	0.538507	2.2572	III	3A	Cysteine-rich receptor-like protein kinase	K04733|1|7e-63|240|smo:SELMODRAFT_159261|interleukin-1 receptor-associated kinase 4 [EC:2.7.11.1]!K13430|4|7e-61|233|zma:100283091|serine/threonine-protein kinase PBS1 [EC:2.7.11.1]	-	GO:0046872//metal ion binding;GO:0016831//carboxy-lyase activity;GO:0019842//vitamin binding	-
L10021267	2325	-3.86489	-1.46841	-3.71115	I	1F	Leucine-rich repeat	K00924|1|5e-31|134|ath:AT1G28440|[EC:2.7.1.-]	GO:0015630//microtubule cytoskeleton	GO:0003774//motor activity;GO:0032559	GO:0007017//microtubule-based process;GO:0030198//extracellular matrix organization
L10021284	858	-3.36609	-0.355415	-0.77255	I	1D	Glycoside hydrolase, family 16	K08235|1|3e-117|419|vvi:100252949|xyloglucan:xyloglucosyl transferase [EC:2.4.1.207]!K14504|2|3e-116|416|vvi:100256520|xyloglucan:xyloglucosyl transferase TCH4 [EC:2.4.1.207]	-	GO:0004674//protein serine/threonine kinase activity;GO:0032559	GO:0006464//protein modification process
L10021288	867	1.93508	3.02744	0.577947	II	2A	Glycoside hydrolase, family 16	K14504|1|1e-127|454|vvi:100256520|xyloglucan:xyloglucosyl transferase TCH4 [EC:2.4.1.207]!K08235|4|3e-126|449|vvi:100252949|xyloglucan:xyloglucosyl transferase [EC:2.4.1.207]	-	GO:0016491//oxidoreductase activity;GO:0005506//iron ion binding	-
L10021289	873	-3.20008	0.0663961	-0.696601	I	1D	Glycoside hydrolase, family 16	K08235|1|2e-97|353|vvi:100252949|xyloglucan:xyloglucosyl transferase [EC:2.4.1.207]!K14504|2|6e-96|348|vvi:100256520|xyloglucan:xyloglucosyl transferase TCH4 [EC:2.4.1.207]	GO:0009526//plastid envelope	GO:0016491//oxidoreductase activity;GO:0051536//iron-sulfur cluster binding	-
L10021387	1383	-5.91934	-1.58972	-1.32509	I	1D	UDP-glucuronosyl/UDP-glucosyltransferase	K13496|1|4e-20|97.8|ath:AT2G36800|UDP-glucosyl transferase 73C [EC:2.4.1.-]!K13691|4|8e-18|90.1|pop:POPTR_810275|pathogen-inducible salicylic acid glucosyltransferase [EC:2.4.1.-]	-	GO:0016647//oxidoreductase activity, acting on the CH-NH group of donors, oxygen as acceptor	GO:0006760//folic acid-containing compound metabolic process
L10021390	672	-4.68801	-2.80545	-1.18759	I	1E	Cytochrome P450	K00517|1|5e-60|228|ath:AT3G44250|[EC:1.14.-.-]	GO:0044424//intracellular part	-	GO:0009743//response to carbohydrate stimulus
L10021397	2946	2.29498	2.42337	1.81241	I	1B	Leucine-rich repeat	K00924|1|0.0|966|aly:ARALYDRAFT_489442|[EC:2.7.1.-]	-	GO:0033612//receptor serine/threonine kinase binding;GO:0019787//small conjugating protein ligase activity	GO:0009743//response to carbohydrate stimulus;GO:0032446//protein modification by small protein conjugation
L10021434	1104	-2.72245	-2.10801	-1.95312	I	1E	1-aminocyclopropane-1-carboxylate oxidase homolog 4-like	K13229|1|1e-69|261|zma:541977|2,4-dihydroxy-1,4-benzoxazin-3-one-glucoside dioxygenase [EC:1.14.20.2]!K06892|2|4e-53|206|pop:POPTR_550478|!K05933|3|3e-34|144|ath:AT1G05010|aminocyclopropanecarboxylate oxidase [EC:1.14.17.4]!K05277|5|2e-33|141|pop:POPTR_548547|leucoanthocyanidin dioxygenase [EC:1.14.11.19]	GO:0005777//peroxisome	GO:0005506//iron ion binding;GO:0004601//peroxidase activity	GO:0042743//hydrogen peroxide metabolic process;GO:0006950//response to stress
L10021448	969	4.29498	4.55562	6.38037	IV	4A	1-aminocyclopropane-1-carboxylate oxidase homolog 4-like	K13229|1|6e-51|199|zma:541977|2,4-dihydroxy-1,4-benzoxazin-3-one-glucoside dioxygenase [EC:1.14.20.2]!K05277|2|6e-29|126|mtr:MTR_5g011250|leucoanthocyanidin dioxygenase [EC:1.14.11.19]	GO:0016020//membrane	GO:0004672//protein kinase activity;GO:0032559	GO:0006464//protein modification process
L10021498	1101	-3.48638	-0.998093	-2.99494	I	1F	Lipase, GDSL	K01206|1|4e-20|97.4|ath:AT1G67830|alpha-L-fucosidase [EC:3.2.1.51]!K00514|3|1e-16|85.5|rcu:RCOM_1428040|zeta-carotene desaturase [EC:1.3.5.6]	-	GO:0016706//oxidoreductase activity, acting on paired donors, with incorporation or reduction of molecular oxygen, 2-oxoglutarate as one donor, and incorporation of one atom each of oxygen into both donors;GO:0016701//oxidoreductase activity, acting on single donors with incorporation of molecular oxygen	GO:0012501//programmed cell death;GO:0009699//phenylpropanoid biosynthetic process
L10021520	1335	2.42359	1.68749	-0.927352	I	1A	3'-N-debenzoyl-2'-deoxytaxol N-benzoyltransferase	K15400|1|1e-47|188|ath:AT5G41040|omega-hydroxypalmitate O-feruloyl transferase [EC:2.3.1.188]	GO:0044464//cell part	-	-
L10021568	3699	-3.33438	-1.39041	-2.92455	I	1F	BRCA2 repeat	K08775|1|0.0|1236|rcu:RCOM_0847980|breast cancer 2 susceptibility protein	-	-	-
L10021847	939	-2.6552	-2.29324	-1.66871	I	1E	NmrA-like	K00224|1|3e-105|379|aly:ARALYDRAFT_658933|[EC:1.3.1.-]!K13081|5|2e-54|210|vvi:100233112|leucoanthocyanidin reductase [EC:1.17.1.3]	GO:0044424//intracellular part	GO:0046914//transition metal ion binding;GO:0019842//vitamin binding;GO:0016706//oxidoreductase activity, acting on paired donors, with incorporation or reduction of molecular oxygen, 2-oxoglutarate as one donor, and incorporation of one atom each of oxygen into both donors;GO:0016701//oxidoreductase activity, acting on single donors with incorporation of molecular oxygen	GO:0051553
L10021850	1977	-5.07134	-3.39041	-2.11359	IV	4B	ABC transporter-like	K05681|1|7e-71|266|cme:CMS467C|ATP-binding cassette, subfamily G (WHITE), member 2!K12843|2|7e-68|256|vvi:100248403|U4/U6 small nuclear ribonucleoprotein PRP3!K05658|4|2e-15|82.8|gmx:100804664|ATP-binding cassette, subfamily B (MDR/TAP), member 1	-	-	GO:0003006//developmental process involved in reproduction;GO:0010192//mucilage biosynthetic process
L10021866	903	3.30445	3.15538	1.31249	I	1B	Phenazine biosynthesis PhzC/PhzF protein	K06998|1|7e-114|408|mtr:MTR_1g072500|	-	GO:0016879//ligase activity, forming carbon-nitrogen bonds	-
L10021977	2463	-2.90142	-1.98602	-0.994943	I	1D	G-type lectin S-receptor-like serine/threonine-protein kinase	K04733|1|1e-59|229|smo:SELMODRAFT_159261|interleukin-1 receptor-associated kinase 4 [EC:2.7.11.1]!K13430|3|2e-56|219|zma:100283091|serine/threonine-protein kinase PBS1 [EC:2.7.11.1]	-	GO:0008146//sulfotransferase activity	-
L10022027	1359	2.74244	10.6791	4.20473	IV	4A	Acetyl-CoA-benzylalcohol acetyltransferase-like	K15400|1|3e-21|101|pop:POPTR_797957|omega-hydroxypalmitate O-feruloyl transferase [EC:2.3.1.188]!K13065|2|2e-20|99.0|aly:ARALYDRAFT_892660|shikimate O-hydroxycinnamoyltransferase [EC:2.3.1.133]	-	GO:0016757//transferase activity, transferring glycosyl groups	GO:0005975//carbohydrate metabolic process;GO:0006950//response to stress
L10022032	1362	2.56347	2.60733	2.24982	IV	4A	Transferase	K13065|1|5e-23|107|osa:4336306|shikimate O-hydroxycinnamoyltransferase [EC:2.3.1.133]	-	GO:0016628//oxidoreductase activity, acting on the CH-CH group of donors, NAD or NADP as acceptor	GO:0008152//metabolic process
L10022033	1299	1.95103	3.23895	3.81241	II	2B	Acetyl-CoA-benzylalcohol acetyltransferase-like	K15400|1|8e-17|86.7|aly:ARALYDRAFT_493874|omega-hydroxypalmitate O-feruloyl transferase [EC:2.3.1.188]!K13065|2|1e-16|86.3|osa:4329959|shikimate O-hydroxycinnamoyltransferase [EC:2.3.1.133]	-	GO:0046872//metal ion binding;GO:0003824//catalytic activity	-
L10022042	990	-12.4628	-2.80545	-1.92455	I	1E	Transferase	K13065|1|4e-19|93.6|sbi:SORBI_06g021640|shikimate O-hydroxycinnamoyltransferase [EC:2.3.1.133]!K15400|4|5e-18|90.1|ppp:PHYPADRAFT_138784|omega-hydroxypalmitate O-feruloyl transferase [EC:2.3.1.188]	GO:0005576//extracellular region;GO:0005618//cell wall	GO:0046914//transition metal ion binding;GO:0016682//oxidoreductase activity, acting on diphenols and related substances as donors, oxygen as acceptor	GO:0008152//metabolic process
L10022096	1887	2.80044	2.68641	0.702229	I	1B	Glycoside hydrolase, family 9/endo-1,4-beta-D-glucanase	K01179|1|0.0|657|osa:4334029|endoglucanase [EC:3.2.1.4]	GO:0009536//plastid	GO:0046872//metal ion binding;GO:0010333	GO:0006644//phospholipid metabolic process;GO:0009646//response to absence of light;GO:0006950//response to stress;GO:0008299//isoprenoid biosynthetic process
L10022166	990	-2.35208	-0.942951	0.206691	I	1D	NAD-dependent epimerase/dehydratase	K13082|1|7e-86|315|pop:POPTR_206006|bifunctional dihydroflavonol 4-reductase/flavanone 4-reductase [EC:1.1.1.219 1.1.1.234]	-	GO:0046872//metal ion binding	-
L10022178	939	2.35911	3.05253	2.83231	IV	4A	Glycoside hydrolase, family 16	K08235|1|8e-114|408|rcu:RCOM_1316740|xyloglucan:xyloglucosyl transferase [EC:2.4.1.207]	-	GO:0016758//transferase activity, transferring hexosyl groups	-
L10022203	2976	1.42051	0.779515	2.81241	III	3A	Galactokinase galactose-binding domain	K12446|1|0.0|1602|vvi:100267958|L-arabinokinase [EC:2.7.1.46]	-	GO:0030246//carbohydrate binding;GO:0004672//protein kinase activity;GO:0032559	GO:0006464//protein modification process;GO:0008037//cell recognition
L10022356	897	3.08348	3.6375	1.39737	I	1B	Ribonuclease III	K11592|1|3e-39|160|gmx:100780953|endoribonuclease Dicer [EC:3.1.26.-]	-	GO:0004091//carboxylesterase activity	GO:0044238//primary metabolic process
L10022372	843	-4.16445	-0.635523	-1.27505	I	1D	Dienelactone hydrolase	K01061|1|5e-117|418|pop:POPTR_732264|carboxymethylenebutenolidase [EC:3.1.1.45]	GO:0009536//plastid	GO:0004091//carboxylesterase activity	-
L10022406	1230	-3.62388	-1.37373	-0.333438	I	1D	Rubrerythrin	K04035|1|0.0|678|rcu:RCOM_1272340|magnesium-protoporphyrin IX monomethyl ester (oxidative) cyclase [EC:1.14.13.81]	-	GO:0005488//binding;GO:0004672//protein kinase activity	-
L10022411	1173	-2.61615	-2.48727	-1.23198	I	1E	Amino acid-binding ACT	K00058|1|0.0|631|gmx:100793819|D-3-phosphoglycerate dehydrogenase [EC:1.1.1.95]	-	-	GO:0008152//metabolic process
L10022421	1062	-2.04897	-1.82222	-0.477094	I	1D	O-methyltransferase, family 2	K16040|1|1e-67|254|vvi:100233030|trans-resveratrol di-O-methyltransferase [EC:2.1.1.240]!K05279|2|5e-62|236|ath:AT5G54160|flavonol 3-O-methyltransferase [EC:2.1.1.76]!K13066|5|4e-60|229|pop:POPTR_824484|caffeic acid 3-O-methyltransferase [EC:2.1.1.68]	GO:0031224//intrinsic to membrane	GO:0046872//metal ion binding;GO:0004702//receptor signaling protein serine/threonine kinase activity;GO:0032559	GO:0006464//protein modification process
L10022718	1437	-6.16445	-2.51817	-2.04174	IV	4B	Auxin influx carrier protein	K13946|1|0.0|835|rcu:RCOM_0714960|auxin influx carrier (AUX1 LAX family)	-	GO:0008233//peptidase activity	GO:0008152//metabolic process
L10022721	318	-1.74941	-0.220485	5.02187	III	3A	Heat shock protein DnaJ	K03686|1|4e-12|67.8|vvi:100268135|molecular chaperone DnaJ	GO:0016020//membrane	GO:0016757//transferase activity, transferring glycosyl groups	GO:0009987//cellular process
L10022730	4098	-4.55677	-2.80545	-0.261588	I	1E	Amidase	K02433|1|2e-23|110|mtr:MTR_3g048950|aspartyl-tRNA(Asn)/glutamyl-tRNA (Gln) amidotransferase subunit A [EC:6.3.5.6 6.3.5.7]	-	GO:0015036//disulfide oxidoreductase activity	GO:0007165//signal transduction;GO:0019725//cellular homeostasis
L10022752	1524	-11.2929	-2.33596	-1.35751	I	1E	Amidase	K02433|1|2e-24|112|mtr:MTR_3g048950|aspartyl-tRNA(Asn)/glutamyl-tRNA (Gln) amidotransferase subunit A [EC:6.3.5.6 6.3.5.7]	GO:0044464//cell part	-	GO:0007047//cellular cell wall organization
L10022754	1557	-2.30196	-1.99809	-3.71115	I	1F	Amidase	K02433|1|1e-25|115|cme:CMM318C|aspartyl-tRNA(Asn)/glutamyl-tRNA (Gln) amidotransferase subunit A [EC:6.3.5.6 6.3.5.7]	GO:0043231//intracellular membrane-bounded organelle	GO:0003824//catalytic activity	GO:0008152//metabolic process
L10022813	552	5.08348	2.68641	0.812412	I	1B	2,3-dihydro-2,3-dihydroxybenzoate dehydrogenase	K13070|1|2e-43|172|osa:4335093|momilactone-A synthase [EC:1.1.1.295]!K09841|2|2e-42|169|pop:POPTR_547844|xanthoxin dehydrogenase [EC:1.1.1.288]	GO:0031225//anchored to membrane;GO:0031090//organelle membrane	-	-
L10022823	687	-3.16445	-0.598997	-1.60263	I	1D	Ethylene-responsive transcription factor ERF014-like	K09286|1|6e-13|72.4|vvi:100252531|EREBP-like factor	-	-	-
L10022832	1551	3.42051	1.41694	1.00506	I	1A	Cytochrome P450	K00517|1|1e-146|518|ath:AT4G31940|[EC:1.14.-.-]!K05280|2|3e-86|317|mtr:MTR_3g025230|flavonoid 3'-monooxygenase [EC:1.14.13.21]	-	-	-
L10022889	1260	-3.07134	-3.02784	-1.99494	I	1E	Leucine-rich repeat	K13420|1|8e-27|119|sbi:SORBI_06g028760|LRR receptor-like serine/threonine-protein kinase FLS2 [EC:2.7.11.1]	-	GO:0016747//transferase activity, transferring acyl groups other than amino-acyl groups	-
L10023150	1470	11.4801	11.8137	10.5351	IV	4A	ABC transporter, integral membrane type 1	K05666|1|2e-96|351|olu:OSTLU_35503|ATP-binding cassette, subfamily C (CFTR/MRP), member 2!K05658|3|4e-42|171|vvi:100243576|ATP-binding cassette, subfamily B (MDR/TAP), member 1	GO:0005618//cell wall	-	GO:0000902//cell morphogenesis;GO:0009827//plant-type cell wall modification;GO:0000003//reproduction
L10023168	969	-2.94581	-2.34387	-0.635047	I	1E	Chlorophyllase-like	K08099|1|2e-121|433|pop:POPTR_884079|chlorophyllase [EC:3.1.1.14]	GO:0043231//intracellular membrane-bounded organelle	GO:0001071//nucleic acid binding transcription factor activity	GO:0010467//gene expression
L10023197	1389	2.00275	0.170305	0.540739	I	1A	Sulphate adenylyltransferase	K13811|1|0.0|801|vvi:100259752|3'-phosphoadenosine 5'-phosphosulfate synthase [EC:2.7.7.4 2.7.1.25]	-	GO:0046872//metal ion binding;GO:0003824//catalytic activity	-
L10023246	3648	2.05794	0.894992	0.715115	I	1A	Phospholipid-translocating ATPase	K01530|1|0.0|1897|ath:AT1G68710|phospholipid-translocating ATPase [EC:3.6.3.1]	-	GO:0004518//nuclease activity	GO:0032502//developmental process;GO:0009719;GO:0006950//response to stress
L10023341	669	-4.07134	-1.11357	-0.0620567	I	1D	RING-H2 zinc finger protein RHA4a-like	K05283|1|2e-11|67.4|aly:ARALYDRAFT_354960|phosphatidylinositol glycan, class W [EC:2.3.-.-]!K11982|2|3e-09|60.1|ath:AT3G56580|E3 ubiquitin-protein ligase RNF115/126 [EC:6.3.2.19]!K10601|4|2e-08|57.4|rcu:RCOM_1324630|E3 ubiquitin-protein ligase synoviolin [EC:6.3.2.19]	GO:0005618//cell wall;GO:0031410//cytoplasmic vesicle	GO:0046914//transition metal ion binding;GO:0016682//oxidoreductase activity, acting on diphenols and related substances as donors, oxygen as acceptor	GO:0009628//response to abiotic stimulus;GO:0008152//metabolic process
L10023452	4134	-3.80831	-1.59394	-1.07656	I	1D	CobN/magnesium chelatase	K03403|1|0.0|2518|gmx:100806079|magnesium chelatase subunit H [EC:6.6.1.1]	GO:0031225//anchored to membrane	GO:0016798//hydrolase activity, acting on glycosyl bonds;GO:0043167//ion binding	GO:0044238//primary metabolic process
L10023472	2667	-4.91934	-2.44288	-4.88803	IV	4B	Leucine-rich repeat	K00924|1|1e-116|419|aly:ARALYDRAFT_473063|[EC:2.7.1.-]	-	GO:0004312//fatty acid synthase activity;GO:0016616//oxidoreductase activity, acting on the CH-OH group of donors, NAD or NADP as acceptor	GO:0008152//metabolic process
L10023502	1455	1.29498	1.04255	2.39737	III	3A	Regulatory protein NPR1	K14508|1|3e-35|147|rcu:RCOM_1047190|regulatory protein NPR1	-	-	GO:0009719
L10023510	2514	-3.26879	-1.98602	-2.72008	I	1F	Protein kinase, catalytic domain	K04733|1|1e-69|263|aly:ARALYDRAFT_916421|interleukin-1 receptor-associated kinase 4 [EC:2.7.11.1]!K00924|3|5e-64|244|aly:ARALYDRAFT_486409|[EC:2.7.1.-]!K13430|4|9e-63|240|vvi:100254113|serine/threonine-protein kinase PBS1 [EC:2.7.11.1]	GO:0005576//extracellular region;GO:0031410//cytoplasmic vesicle	GO:0016787//hydrolase activity;GO:0005488//binding	GO:0044238//primary metabolic process
L10023597	1599	-2.20398	-2.19624	0.210962	I	1E	Helix-loop-helix DNA-binding domain	K12126|1|2e-43|175|aly:ARALYDRAFT_471048|phytochrome-interacting factor 3!K13422|3|2e-09|62.8|mtr:MTR_8g067280|transcription factor MYC2	GO:0031224//intrinsic to membrane	GO:0016759//cellulose synthase activity	GO:0045229//external encapsulating structure organization;GO:0009250//glucan biosynthetic process
L10023603	1740	-12.4013	-1.44288	-0.718102	I	1D	Prolycopene isomerase, chloroplastic isoform X2	K09835|1|3e-48|191|vvi:100263250|prolycopene isomerase [EC:5.2.1.13]	GO:0031410//cytoplasmic vesicle	GO:0016491//oxidoreductase activity	GO:0008152//metabolic process
L10023672	1854	-3.34053	-2.18968	-1.59421	I	1E	Protein kinase, catalytic domain	K08857|1|0.0|854|gmx:100810347|NIMA (never in mitosis gene a)-related kinase [EC:2.7.11.1]	GO:0031410//cytoplasmic vesicle	GO:0004553//hydrolase activity, hydrolyzing O-glycosyl compounds	GO:0045229//external encapsulating structure organization;GO:0044238//primary metabolic process
L10023727	1047	2.55296	1.86468	-1.26354	I	1A	Oxoglutarate/iron-dependent oxygenase	K06892|1|1e-114|410|pop:POPTR_550478|!K00475|3|8e-59|225|ath:AT3G51240|naringenin 3-dioxygenase [EC:1.14.11.9]	GO:0044464//cell part	GO:0030611//arsenate reductase activity;GO:0015036//disulfide oxidoreductase activity	GO:0019725//cellular homeostasis
L10023780	1296	2.50797	2.02744	-1.11359	I	1B	Leucine-rich repeat	K13415|1|9e-31|132|aly:ARALYDRAFT_912402|protein brassinosteroid insensitive 1 [EC:2.7.10.1 2.7.11.1]	-	GO:0016616//oxidoreductase activity, acting on the CH-OH group of donors, NAD or NADP as acceptor	GO:0008152//metabolic process
L10023809	3405	-2.31645	-2.32002	-1.67944	I	1E	Leucine-rich repeat	K13415|1|0.0|921|vvi:100252647|protein brassinosteroid insensitive 1 [EC:2.7.10.1 2.7.11.1]	GO:0005576//extracellular region;GO:0030312//external encapsulating structure	GO:0016798//hydrolase activity, acting on glycosyl bonds;GO:0016758//transferase activity, transferring hexosyl groups	GO:0044042//glucan metabolic process
L10024039	1056	-2.91243	-1.73863	-2.7581	I	1F	NAD-dependent epimerase/dehydratase	K13082|1|6e-158|555|pop:POPTR_206006|bifunctional dihydroflavonol 4-reductase/flavanone 4-reductase [EC:1.1.1.219 1.1.1.234]	-	-	-
L10024068	2805	2.17659	2.41893	-0.187588	I	1B	Ubiquitin-conjugating enzyme E2	K10581|1|0.0|998|gmx:100805463|ubiquitin-conjugating enzyme E2 O [EC:6.3.2.19]	-	GO:0046914//transition metal ion binding;GO:0016702//oxidoreductase activity, acting on single donors with incorporation of molecular oxygen, incorporation of two atoms of oxygen	GO:0006633//fatty acid biosynthetic process
L10024090	1650	2.18605	4.13707	-1.77255	I	1B	Amidohydrolase 1	K01466|1|0.0|659|pop:POPTR_831124|allantoinase [EC:3.5.2.5]	-	GO:0016491//oxidoreductase activity	GO:0008152//metabolic process
L10024358	876	-2.5933	-2.20138	-1.86941	I	1E	Homeobox-leucine zipper protein ATHB-12-like	K09338|1|2e-95|347|ath:AT1G69780|homeobox-leucine zipper protein	GO:0009534//chloroplast thylakoid	GO:0016627//oxidoreductase activity, acting on the CH-CH group of donors;GO:0050662//coenzyme binding	GO:0042360//vitamin E metabolic process;GO:0006399//tRNA metabolic process;GO:0006779//porphyrin-containing compound biosynthetic process;GO:0008654//phospholipid biosynthetic process
L10024367	2208	-11.0576	-0.957451	-3.18759	I	1F	Protein kinase, catalytic domain	K04733|1|1e-30|133|aly:ARALYDRAFT_916421|interleukin-1 receptor-associated kinase 4 [EC:2.7.11.1]!K13430|3|2e-27|122|zma:100283091|serine/threonine-protein kinase PBS1 [EC:2.7.11.1]	GO:0009536//plastid	GO:0016491//oxidoreductase activity;GO:0016831//carboxy-lyase activity	GO:0043094;GO:0015977//carbon fixation
L10024405	1158	0.935084	-1.95745	3.35673	III	3A	Glycoside hydrolase, family 17/beta-1,3-glucanase	--	-	GO:0004674//protein serine/threonine kinase activity;GO:0032559	GO:0006464//protein modification process
L10024481	1032	-1.42749	-0.805448	3.86649	III	3A	Glycosyl transferase, family 8	K00750|1|2e-15|81.3|rcu:RCOM_1590700|glycogenin glucosyltransferase [EC:2.4.1.186]	-	GO:0035251//UDP-glucosyltransferase activity	-
L10024540	792	-3.90266	-1.93054	-1.20782	I	1D	Chlorophyll A-B binding protein	K08912|1|2e-144|509|rcu:RCOM_0633890|light-harvesting complex II chlorophyll a/b binding protein 1	-	GO:0048037//cofactor binding;GO:0016846//carbon-sulfur lyase activity	-
L10024557	1191	3.83555	4.47995	3.81241	IV	4A	Glycoside hydrolase, family 19, catalytic	K01183|1|2e-71|267|osa:4336263|chitinase [EC:3.2.1.14]	-	GO:0016757//transferase activity, transferring glycosyl groups	-
L10024663	732	-2.86204	-1.56397	0.0775545	I	1D	Photosystem II PsbQ, oxygen evolving complex	K08901|1|6e-93|338|vvi:100240959|photosystem II oxygen-evolving enhancer protein 3	-	-	-
L10024670	684	-2.97181	-1.22049	-1.03558	I	1D	Serine-threonine/tyrosine-protein kinase	K04733|1|6e-13|72.4|smo:SELMODRAFT_33807|interleukin-1 receptor-associated kinase 4 [EC:2.7.11.1]!K13430|2|1e-11|67.8|sbi:SORBI_04g020990|serine/threonine-protein kinase PBS1 [EC:2.7.11.1]	GO:0009536//plastid;GO:0031224//intrinsic to membrane	GO:0004702//receptor signaling protein serine/threonine kinase activity;GO:0005102//receptor binding;GO:0016160//amylase activity;GO:0032559;GO:0016628//oxidoreductase activity, acting on the CH-CH group of donors, NAD or NADP as acceptor	GO:0003006//developmental process involved in reproduction;GO:0007167//enzyme linked receptor protein signaling pathway;GO:0005982//starch metabolic process;GO:0009933//meristem structural organization;GO:0006464//protein modification process;GO:0006950//response to stress;GO:0010073//meristem maintenance
L10024685	2526	4.29498	3.10144	3.22745	IV	4A	Cysteine-rich receptor-like protein kinase	K00924|1|4e-28|125|osa:4333912|[EC:2.7.1.-]!K13430|3|5e-27|121|zma:100283091|serine/threonine-protein kinase PBS1 [EC:2.7.11.1]	-	GO:0030246//carbohydrate binding;GO:0015925;GO:0043167//ion binding	GO:0044238//primary metabolic process
L10024695	1905	3.18605	11.0987	12.994	IV	4A	Cysteine-rich receptor-like protein kinase	K04733|1|5e-52|204|smo:SELMODRAFT_159261|interleukin-1 receptor-associated kinase 4 [EC:2.7.11.1]!K13418|3|1e-49|196|vvi:100247683|somatic embryogenesis receptor kinase 1 [EC:2.7.10.1 2.7.11.1]	GO:0009536//plastid	GO:0003676//nucleic acid binding;GO:0016667//oxidoreductase activity, acting on a sulfur group of donors	GO:0008152//metabolic process;GO:0006950//response to stress
L10024712	1800	11.8317	1.23895	5.35673	I	1C	Polyphenol oxidase, central domain	K00422|1|7e-160|562|vvi:100256583|polyphenol oxidase [EC:1.10.3.1]	GO:0043231//intracellular membrane-bounded organelle	GO:0003676//nucleic acid binding;GO:0042623//ATPase activity, coupled;GO:0032559	GO:0006261//DNA-dependent DNA replication;GO:0010015//root morphogenesis;GO:0008283//cell proliferation
L10024774	2307	-2.31645	-1.91236	-0.0229569	I	1D	Acetyl-CoA carboxylase 1-like	K11262|1|6e-06|51.6|aly:ARALYDRAFT_473714|acetyl-CoA carboxylase / biotin carboxylase [EC:6.4.1.2 6.3.4.14]	-	GO:0030246//carbohydrate binding;GO:0004674//protein serine/threonine kinase activity;GO:0000166//nucleotide binding	GO:0009987//cellular process
L10024822	2796	-2.38684	-1.97537	-0.702161	I	1D	Extracellular ligand-binding receptor	K05387|1|0.0|1233|aly:ARALYDRAFT_470513|glutamate receptor, ionotropic, other eukaryote	-	GO:0016740//transferase activity	-
L10024833	1383	2.00547	2.00191	4.22745	IV	4A	Transferase	K13065|1|6e-33|140|vvi:100265530|shikimate O-hydroxycinnamoyltransferase [EC:2.3.1.133]	GO:0044429//mitochondrial part	GO:0003995//acyl-CoA dehydrogenase activity;GO:0050662//coenzyme binding;GO:0032559	GO:0008152//metabolic process
L10024855	1071	-4.20398	-1.59085	-2.65325	I	1F	Lipase, GDSL	K01206|1|3e-28|124|ath:AT1G67830|alpha-L-fucosidase [EC:3.2.1.51]!K00514|3|4e-21|100|rcu:RCOM_1428040|zeta-carotene desaturase [EC:1.3.5.6]	-	GO:0016706//oxidoreductase activity, acting on paired donors, with incorporation or reduction of molecular oxygen, 2-oxoglutarate as one donor, and incorporation of one atom each of oxygen into both donors;GO:0016701//oxidoreductase activity, acting on single donors with incorporation of molecular oxygen	GO:0012501//programmed cell death;GO:0009699//phenylpropanoid biosynthetic process
L10024869	2919	-2.39186	-1.86818	-0.273744	I	1D	Glycosyl transferase, family 35	K00688|1|0.0|1518|rcu:RCOM_0524530|starch phosphorylase [EC:2.4.1.1]	-	GO:0050737	GO:0048878//chemical homeostasis;GO:0009813//flavonoid biosynthetic process
L10024891	1704	-2.41821	-1.57804	-2.10186	I	1F	UDP-glucuronosyl/UDP-glucosyltransferase	K13496|1|5e-32|137|aly:ARALYDRAFT_485691|UDP-glucosyl transferase 73C [EC:2.4.1.-]!K13692|3|7e-32|137|vvi:100252177|UDP-glucose:(indol-3-yl)acetate beta-D-glucosyltransferase [EC:2.4.1.121]!K13228|5|9e-32|136|zma:100274317|UDP-glucosyltransferase BX9 [EC:2.4.1.202]	GO:0044424//intracellular part	GO:0046914//transition metal ion binding;GO:0016701//oxidoreductase activity, acting on single donors with incorporation of molecular oxygen	GO:0006020//inositol metabolic process
L10024918	2013	10.9334	10.1123	2.61977	IV	4A	G-type lectin S-receptor-like serine/threonine-protein kinase	K04733|1|6e-44|177|smo:SELMODRAFT_230241|interleukin-1 receptor-associated kinase 4 [EC:2.7.11.1]!K13430|2|6e-44|177|rcu:RCOM_1078760|serine/threonine-protein kinase PBS1 [EC:2.7.11.1]	-	-	-
L10024919	1215	0.835548	0.431592	3.67039	III	3A	Protein kinase, catalytic domain	K04733|1|7e-63|239|smo:SELMODRAFT_159261|interleukin-1 receptor-associated kinase 4 [EC:2.7.11.1]!K13430|3|1e-60|232|sbi:SORBI_04g020990|serine/threonine-protein kinase PBS1 [EC:2.7.11.1]	-	GO:0022857//transmembrane transporter activity;GO:0016787//hydrolase activity	-
L10024970	1797	1.71002	3.86698	2.9417	II	2B	GH3 auxin-responsive promoter	K14487|1|0.0|1023|rcu:RCOM_1154750|auxin responsive GH3 gene family	GO:0043231//intracellular membrane-bounded organelle	GO:0004672//protein kinase activity;GO:0016628//oxidoreductase activity, acting on the CH-CH group of donors, NAD or NADP as acceptor;GO:0032559	GO:0006464//protein modification process;GO:0007167//enzyme linked receptor protein signaling pathway
L10024971	1797	0.250586	0.779515	4.13434	III	3A	GH3 auxin-responsive promoter	K14487|1|0.0|1022|rcu:RCOM_1154750|auxin responsive GH3 gene family	GO:0043231//intracellular membrane-bounded organelle	-	-
L10024981	1353	3.3274	4.02744	3.81241	IV	4A	Cytochrome P450	K00517|1|2e-160|563|ath:AT4G37370|[EC:1.14.-.-]	-	GO:0005488//binding;GO:0016787//hydrolase activity	-
L10024983	1506	3.76629	3.00833	4.61508	IV	4A	Cytochrome P450	K00517|1|1e-164|578|ath:AT4G37370|[EC:1.14.-.-]	-	GO:0008415	-
L10024984	1506	2.08348	1.94944	3.61977	I	1C	Cytochrome P450	K00517|1|3e-168|589|ath:AT4G37370|[EC:1.14.-.-]	-	-	-
L10024985	1512	4.59044	3.94944	1.39737	I	1B	Cytochrome P450	K00517|1|1e-168|591|ath:AT4G37370|[EC:1.14.-.-]	-	GO:0003824//catalytic activity	-
L10025053	1023	-0.164452	0.364477	14.0354	III	3A	Peptidase C1A, papain C-terminal	K01365|1|2e-134|476|pop:POPTR_747519|cathepsin L [EC:3.4.22.15]	GO:0016020//membrane	GO:0004871//signal transducer activity;GO:0016491//oxidoreductase activity;GO:0004674//protein serine/threonine kinase activity;GO:0032559	GO:0006464//protein modification process;GO:0007167//enzyme linked receptor protein signaling pathway
L10025054	951	0.420511	-0.220485	12.2509	III	3A	Acetohydroxy acid isomeroreductase C-terminal	K00053|1|2e-142|503|rcu:RCOM_1014850|ketol-acid reductoisomerase [EC:1.1.1.86]	-	-	GO:0006351//transcription, DNA-dependent
L10025114	1227	11.9887	2.68641	1.92789	I	1B	Leucine-rich repeat	K13420|1|4e-40|164|ath:AT5G46330|LRR receptor-like serine/threonine-protein kinase FLS2 [EC:2.7.11.1]	-	GO:0016747//transferase activity, transferring acyl groups other than amino-acyl groups	GO:0008152//metabolic process
L10025133	2730	-1.02695	-1.51594	-2.50952	III	3B	Amino acid-binding ACT	K12524|1|0.0|1416|vvi:100258602|bifunctional aspartokinase / homoserine dehydrogenase 1 [EC:2.7.2.4 1.1.1.3]	-	-	GO:0008152//metabolic process
L10025191	891	2.99701	1.90663	4.45627	I	1C	Helix-loop-helix DNA-binding domain	--	GO:0031224//intrinsic to membrane;GO:0043231//intracellular membrane-bounded organelle;GO:0043234//protein complex	GO:0016759//cellulose synthase activity;GO:0046914//transition metal ion binding	GO:0040007//growth;GO:0045229//external encapsulating structure organization;GO:0009250//glucan biosynthetic process;GO:0030865//cortical cytoskeleton organization;GO:0009832//plant-type cell wall biogenesis
L10025225	1758	11.6143	9.89263	11.8619	IV	4A	G-type lectin S-receptor-like serine/threonine-protein kinase RLK1	K13418|1|1e-58|226|aly:ARALYDRAFT_895025|somatic embryogenesis receptor kinase 1 [EC:2.7.10.1 2.7.11.1]!K13416|3|2e-58|225|ath:AT4G33430|brassinosteroid insensitive 1-associated receptor kinase 1 [EC:2.7.10.1 2.7.11.1]	GO:0016020//membrane	GO:0004553//hydrolase activity, hydrolyzing O-glycosyl compounds	GO:0009699//phenylpropanoid biosynthetic process;GO:0006970//response to osmotic stress;GO:0006026
L10025326	774	-3.86489	-4.06179	-1.6401	I	1E	Allene oxide cyclase	K10525|1|1e-70|264|vvi:100257779|allene oxide cyclase [EC:5.3.99.6]	GO:0044459//plasma membrane part;GO:0044420//extracellular matrix part;GO:0043231//intracellular membrane-bounded organelle;GO:0031224//intrinsic to membrane	GO:0015301//anion:anion antiporter activity;GO:0015562//efflux transmembrane transporter activity;GO:0015103//inorganic anion transmembrane transporter activity	GO:0006820//anion transport;GO:0010035//response to inorganic substance;GO:0034220//ion transmembrane transport
L10025379	1743	2.32205	1.39066	1.07849	I	1A	Thiamine pyrophosphate enzyme, central domain	K12261|1|0.0|907|rcu:RCOM_0466960|2-hydroxyacyl-CoA lyase 1 [EC:4.1.-.-]	GO:0005618//cell wall;GO:0031410//cytoplasmic vesicle	GO:0046914//transition metal ion binding;GO:0016682//oxidoreductase activity, acting on diphenols and related substances as donors, oxygen as acceptor	GO:0008152//metabolic process
L10025448	1614	-3.44649	-1.48352	-1.06801	I	1D	NmrA-like	K00224|1|5e-123|439|aly:ARALYDRAFT_476671|[EC:1.3.1.-]!K13081|5|3e-69|261|vvi:100233112|leucoanthocyanidin reductase [EC:1.17.1.3]	GO:0044424//intracellular part	GO:0046872//metal ion binding;GO:0019842//vitamin binding;GO:0016706//oxidoreductase activity, acting on paired donors, with incorporation or reduction of molecular oxygen, 2-oxoglutarate as one donor, and incorporation of one atom each of oxygen into both donors;GO:0016701//oxidoreductase activity, acting on single donors with incorporation of molecular oxygen	GO:0051553
L10025449	1164	-2.13274	-1.04094	-1.34746	I	1D	NmrA-like	K00224|1|3e-126|449|aly:ARALYDRAFT_476671|[EC:1.3.1.-]!K13081|5|5e-70|263|vvi:100233112|leucoanthocyanidin reductase [EC:1.17.1.3]	-	GO:0016706//oxidoreductase activity, acting on paired donors, with incorporation or reduction of molecular oxygen, 2-oxoglutarate as one donor, and incorporation of one atom each of oxygen into both donors	GO:0051553
L10025688	891	-2.31129	-1.76797	-3.70216	I	1F	Laccase-14-like	K00423|1|1e-30|131|ppp:PHYPADRAFT_163787|L-ascorbate oxidase [EC:1.10.3.3]	GO:0009521;GO:0009526//plastid envelope;GO:0031224//intrinsic to membrane;GO:0009570//chloroplast stroma;GO:0009534//chloroplast thylakoid	GO:0046906//tetrapyrrole binding;GO:0043169//cation binding	GO:0006464//protein modification process;GO:0009628//response to abiotic stimulus;GO:0006091//generation of precursor metabolites and energy
L10025689	855	-2.20129	-1.17866	-2.04557	I	1F	Laccase-14-like	K00423|1|2e-20|97.8|aly:ARALYDRAFT_489021|L-ascorbate oxidase [EC:1.10.3.3]	-	GO:0017111//nucleoside-triphosphatase activity;GO:0000166//nucleotide binding	-
L10025690	1485	-2.08126	-2.42616	-2.82945	IV	4B	Laccase-14-like	K00423|1|5e-55|213|ath:AT5G21100|L-ascorbate oxidase [EC:1.10.3.3]	-	GO:0016491//oxidoreductase activity	GO:0008152//metabolic process
L10025694	1215	-0.63979	1.37898	-2.22712	III	3B	Laccase-14-like	K00423|1|9e-17|86.3|zma:100273169|L-ascorbate oxidase [EC:1.10.3.3]	-	-	GO:0006351//transcription, DNA-dependent;GO:0016049//cell growth
L10025695	1578	-2.20124	-1.93669	-2.12489	I	1F	Laccase-14-like	K00423|1|6e-52|203|rcu:RCOM_0657480|L-ascorbate oxidase [EC:1.10.3.3]	-	GO:0005506//iron ion binding;GO:0004497//monooxygenase activity	-
L10025865	1272	-12.4382	-1.80545	-2.30306	I	1F	UDP-glucuronosyl/UDP-glucosyltransferase	K13692|1|1e-46|185|vvi:100252177|UDP-glucose:(indol-3-yl)acetate beta-D-glucosyltransferase [EC:2.4.1.121]!K13691|2|1e-45|182|rcu:RCOM_0606510|pathogen-inducible salicylic acid glucosyltransferase [EC:2.4.1.-]!K13496|5|6e-43|173|ath:AT2G36800|UDP-glucosyl transferase 73C [EC:2.4.1.-]	-	GO:0004497//monooxygenase activity;GO:0005506//iron ion binding	GO:0008152//metabolic process
L10025935	1116	-4.11865	-2.26488	-1.67301	I	1E	Protein kinase, catalytic domain	K04733|1|8e-55|212|smo:SELMODRAFT_159261|interleukin-1 receptor-associated kinase 4 [EC:2.7.11.1]!K00924|2|8e-54|209|ath:AT3G59420|[EC:2.7.1.-]	GO:0009536//plastid	GO:0016491//oxidoreductase activity;GO:0016831//carboxy-lyase activity	GO:0043094;GO:0015977//carbon fixation
L10025936	945	-3.33438	-1.95745	-1.26559	I	1D	Wall-associated kinase	--	-	GO:0016616//oxidoreductase activity, acting on the CH-OH group of donors, NAD or NADP as acceptor;GO:0046914//transition metal ion binding	GO:0008152//metabolic process
L10026052	1599	-11.3305	-1.95745	0.0348048	I	1D	Basic-leucine zipper (bZIP) transcription factor	K14431|1|6e-174|608|pop:POPTR_1085955|transcription factor TGA	-	-	-
L10026140	3609	-2.07134	-1.50059	-0.0355845	I	1D	DNA-directed RNA polymerase, bacteriophage type	K10908|1|0.0|1318|pop:POPTR_911981|DNA-directed RNA polymerase, mitochondrial [EC:2.7.7.6]	GO:0031410//cytoplasmic vesicle	GO:0016628//oxidoreductase activity, acting on the CH-CH group of donors, NAD or NADP as acceptor;GO:0016772//transferase activity, transferring phosphorus-containing groups	GO:0006796//phosphate-containing compound metabolic process;GO:0023052//signaling
L10026151	3111	-3.33438	-2.70591	-1.60558	I	1E	Cellulose synthase	K10999|1|0.0|1850|gmx:100815436|cellulose synthase A [EC:2.4.1.12]	-	GO:0016853//isomerase activity	-
L10026191	2262	-2.22335	-2.58306	-1.60263	I	1E	Kinesin, motor domain	K10405|1|0.0|1075|pop:POPTR_1097202|kinesin family member C1	GO:0009521;GO:0031224//intrinsic to membrane;GO:0009570//chloroplast stroma;GO:0009534//chloroplast thylakoid	GO:0046906//tetrapyrrole binding;GO:0043169//cation binding	GO:0006464//protein modification process;GO:0006091//generation of precursor metabolites and energy
L10026206	2370	-2.36412	-0.917558	-0.894541	I	1D	Disease resistance protein	K13459|1|2e-90|332|rcu:RCOM_1047690|disease resistance protein RPS2	-	GO:0016787//hydrolase activity	-
L10026290	837	4.78974	6.17183	2.87131	IV	4A	UDP-glucuronosyl/UDP-glucosyltransferase	K12356|1|2e-38|157|vvi:100265092|coniferyl-alcohol glucosyltransferase [EC:2.4.1.111]!K08237|2|2e-37|154|pop:POPTR_731288|hydroquinone glucosyltransferase [EC:2.4.1.218]	GO:0043231//intracellular membrane-bounded organelle	GO:0005488//binding;GO:0016702//oxidoreductase activity, acting on single donors with incorporation of molecular oxygen, incorporation of two atoms of oxygen	GO:0044249//cellular biosynthetic process;GO:0044238//primary metabolic process;GO:0044281//small molecule metabolic process
L10026303	723	3.29498	2.87638	2.53488	IV	4A	AP2/ERF domain-containing transcription factor	K09286|1|4e-19|93.2|ath:AT1G43160|EREBP-like factor	-	GO:0004871//signal transducer activity;GO:0004674//protein serine/threonine kinase activity;GO:0000166//nucleotide binding	GO:0009987//cellular process
L10026367	1002	-2.62388	-1.47682	-0.0779631	I	1D	AUX/IAA protein	K14484|1|4e-51|199|ath:AT1G51950|auxin-responsive protein IAA	GO:0031410//cytoplasmic vesicle	GO:0043167//ion binding;GO:0008422//beta-glucosidase activity	GO:0044238//primary metabolic process
L10026420	1524	-3.23054	-1.94038	-0.516895	I	1D	Glycoside hydrolase, family 1/beta-glucosidase-like protein	K05350|1|0.0|788|gmx:100814740|beta-glucosidase [EC:3.2.1.21]	-	GO:0016491//oxidoreductase activity;GO:0005506//iron ion binding	-
L10026474	1263	-2.24245	-1.17158	-0.888027	I	1D	Glycosyl transferase, family 14	K00771	-	GO:0016740//transferase activity	-
L10026872	1332	-4.07134	-3.39041	-2.09448	IV	4B	Receptor serine/threonine-protein kinase	K05658|1|2e-136|484|vvi:100262734|ATP-binding cassette, subfamily B (MDR/TAP), member 1!K00924|2|1e-117|421|osa:4337593|[EC:2.7.1.-]	GO:0044464//cell part	GO:0004553//hydrolase activity, hydrolyzing O-glycosyl compounds	GO:0044247//cellular polysaccharide catabolic process;GO:0003006//developmental process involved in reproduction;GO:0009900;GO:0009827//plant-type cell wall modification
L10026906	2244	3.53599	1.77951	5.4369	I	1C	ATPase, AAA+ type, core	K13457|1|9e-33|140|pop:POPTR_755797|disease resistance protein RPM1	-	-	GO:0009056//catabolic process
L10026970	1368	-3.03892	-1.80545	-1.18759	I	1D	Transferase	K13065|1|6e-41|166|sbi:SORBI_06g021640|shikimate O-hydroxycinnamoyltransferase [EC:2.3.1.133]	GO:0031224//intrinsic to membrane;GO:0031410//cytoplasmic vesicle	GO:0004497//monooxygenase activity;GO:0050662//coenzyme binding	GO:0008152//metabolic process
L10027006	1281	2.92301	1.58687	3.87131	I	1C	Laccase-15-like	K00423|1|6e-43|173|ppp:PHYPADRAFT_163787|L-ascorbate oxidase [EC:1.10.3.3]	GO:0031224//intrinsic to membrane	GO:0016765//transferase activity, transferring alkyl or aryl (other than methyl) groups	-
L10027011	1701	-2.38143	-1.91979	-1.01624	I	1D	Laccase-14-like	K00423|1|5e-59|227|ppp:PHYPADRAFT_163787|L-ascorbate oxidase [EC:1.10.3.3]	GO:0009536//plastid	GO:0009975//cyclase activity	-
L10027028	942	-4.6563	-2.60191	-2.86136	IV	4B	Haem peroxidase, plant/fungal/bacterial	K00430|1|3e-112|402|pop:POPTR_827034|peroxidase [EC:1.11.1.7]	GO:0043234//protein complex;GO:0044444//cytoplasmic part;GO:0016020//membrane	GO:0035251//UDP-glucosyltransferase activity	GO:0006074//(1->3)-beta-D-glucan metabolic process
L10027032	1359	-11.7578	-1.22049	-2.18759	I	1F	Aspartic proteinase-like protein 1-like	K00924|1|1e-32|139|ath:AT5G22850|[EC:2.7.1.-]!K01379|3|4e-08|57.8|cme:CMN194C|cathepsin D [EC:3.4.23.5]	GO:0005618//cell wall	-	GO:0009628//response to abiotic stimulus
L10027072	996	6.42051	4.5344	2.06034	IV	4A	Chitin-binding, type 1	K01183|1|3e-136|482|vvi:100232985|chitinase [EC:3.2.1.14]	-	GO:0016846//carbon-sulfur lyase activity	-
L10027078	1656	6.54979	3.89499	2.84216	IV	4A	Medium-chain-fatty-acid--CoA ligase	K00666|1|2e-133|474|sbi:SORBI_10g012080|fatty-acyl-CoA synthase [EC:6.2.1.-]!K01904|2|1e-35|149|gmx:100808944|4-coumarate--CoA ligase [EC:6.2.1.12]	GO:0031410//cytoplasmic vesicle	GO:0016899//oxidoreductase activity, acting on the CH-OH group of donors, oxygen as acceptor	GO:0008152//metabolic process
L10027194	795	-4.62388	-1.80545	1.19944	I	1D	3-hydroxyisobutyryl-CoA hydrolase 1-like	K05605|1|1e-89|327|pop:POPTR_787000|3-hydroxyisobutyryl-CoA hydrolase [EC:3.1.2.4]	GO:0043231//intracellular membrane-bounded organelle	GO:0004091//carboxylesterase activity	-
L10027195	255	-15.8442	-2.50059	-0.557956	I	1E	3-hydroxyisobutyryl-CoA hydrolase-like protein	K05605|1|3e-25|111|pop:POPTR_586337|3-hydroxyisobutyryl-CoA hydrolase [EC:3.1.2.4]	GO:0043231//intracellular membrane-bounded organelle	GO:0016772//transferase activity, transferring phosphorus-containing groups;GO:0005488//binding;GO:0004871//signal transducer activity	GO:0006796//phosphate-containing compound metabolic process;GO:0048511//rhythmic process;GO:0009755//hormone-mediated signaling pathway;GO:0006351//transcription, DNA-dependent;GO:0009639//response to red or far red light
L10027222	864	-3.68801	-2.75654	0.166049	I	1E	G-type lectin S-receptor-like serine/threonine-protein kinase	K04733|1|4e-19|90.1|smo:SELMODRAFT_159261|interleukin-1 receptor-associated kinase 4 [EC:2.7.11.1]!K05391|5|3e-18|90.5|aly:ARALYDRAFT_918383|cyclic nucleotide gated channel, other eukaryote	-	-	-
L10027241	1176	-3.91934	-0.635523	-1.72364	I	1D	Mitogen-activated protein kinase kinase kinase	K11228|1|2e-47|187|ota:Ot13g01170|mitogen-activated protein kinase kinase kinase [EC:2.7.11.1]!K13414|2|7e-44|176|pop:POPTR_1071643|mitogen-activated protein kinase kinase kinase 1, plant [EC:2.7.11.25]	GO:0031410//cytoplasmic vesicle	GO:0004553//hydrolase activity, hydrolyzing O-glycosyl compounds	GO:0045229//external encapsulating structure organization;GO:0044238//primary metabolic process
L10027303	1191	-2.97181	-1.76105	-0.888027	I	1D	Metallo-dependent phosphatase	--	GO:0031224//intrinsic to membrane	GO:0017111//nucleoside-triphosphatase activity;GO:0016491//oxidoreductase activity;GO:0015405;GO:0032559	GO:0006810//transport;GO:0009207
L10027481	570	0.305034	0.457587	2.08543	III	3A	RING-H2 finger protein ATL79-like	K05283|1|5e-11|65.5|aly:ARALYDRAFT_354960|phosphatidylinositol glycan, class W [EC:2.3.-.-]!K11982|2|7e-08|55.1|bdi:100833984|E3 ubiquitin-protein ligase RNF115/126 [EC:6.3.2.19]	GO:0005576//extracellular region	GO:0046914//transition metal ion binding;GO:0016682//oxidoreductase activity, acting on diphenols and related substances as donors, oxygen as acceptor	GO:0009808//lignin metabolic process
L10027603	2118	2.59044	1.71811	2.22745	I	1C	ABC transporter-like	K08869|1|0.0|987|osa:4346513|aarF domain-containing kinase!K13457|2|0.0|689|vvi:100252764|disease resistance protein RPM1	-	GO:0015631//tubulin binding;GO:0004674//protein serine/threonine kinase activity;GO:0032559	GO:0000911//cytokinesis by cell plate formation;GO:0006464//protein modification process;GO:0007349//cellularization
L10027608	771	-13.7455	-2.42212	-0.86566	I	1E	3-hydroxyisobutyryl-CoA hydrolase-like protein	K05605|1|3e-56|216|vvi:100260736|3-hydroxyisobutyryl-CoA hydrolase [EC:3.1.2.4]	GO:0043231//intracellular membrane-bounded organelle	GO:0005488//binding;GO:0004871//signal transducer activity	GO:0007623//circadian rhythm;GO:0009755//hormone-mediated signaling pathway;GO:0006351//transcription, DNA-dependent;GO:0003006//developmental process involved in reproduction;GO:0009639//response to red or far red light
L10027611	1230	1.76155	3.05253	1.13434	II	2A	Nudix hydrolase 6-like	K03574	GO:0016020//membrane	GO:0004713//protein tyrosine kinase activity;GO:0032559	GO:0006464//protein modification process
L10027674	1803	1.26648	1.00925	2.60596	III	3A	Protein kinase, catalytic domain	K08867|1|1e-136|484|smo:SELMODRAFT_136322|WNK lysine deficient protein kinase [EC:2.7.11.1]!K12132|2|2e-136|484|pop:POPTR_1096507|serine/threonine-protein kinase WNK1 [EC:2.7.11.1]	-	GO:0004553//hydrolase activity, hydrolyzing O-glycosyl compounds	GO:0044238//primary metabolic process;GO:0045229//external encapsulating structure organization
L10027678	765	2.47496	2.46134	2.04688	IV	4A	Expansin	--	GO:0005576//extracellular region	-	GO:0009664//plant-type cell wall organization
L10027697	1554	-1.7446	-1.33319	-2.69394	III	3B	Laccase-14-like	K00423|1|2e-58|224|ppp:PHYPADRAFT_163787|L-ascorbate oxidase [EC:1.10.3.3]	-	-	-
L10027701	1683	-1.28547	0.117385	-2.77255	III	3B	Laccase-14-like	K00423|1|2e-47|178|ppp:PHYPADRAFT_163787|L-ascorbate oxidase [EC:1.10.3.3]	GO:0009536//plastid	-	GO:0006091//generation of precursor metabolites and energy
L10027702	1308	-2.5741	-1.82046	-2.38424	I	1F	Laccase-14-like	K00423|1|2e-41|168|ppp:PHYPADRAFT_163787|L-ascorbate oxidase [EC:1.10.3.3]	GO:0043231//intracellular membrane-bounded organelle	GO:0005488//binding	GO:0006952//defense response;GO:0006259//DNA metabolic process;GO:0048598//embryonic morphogenesis;GO:0048229//gametophyte development;GO:0006351//transcription, DNA-dependent;GO:0003006//developmental process involved in reproduction
L10027703	729	-2.55537	-2.10296	-3.07874	IV	4B	Laccase-14-like	K00423|1|1e-10|65.1|ppp:PHYPADRAFT_163787|L-ascorbate oxidase [EC:1.10.3.3]	GO:0043234//protein complex;GO:0009536//plastid	GO:0046906//tetrapyrrole binding	GO:0009639//response to red or far red light;GO:0006091//generation of precursor metabolites and energy
L10027747	492	-2.72245	-1.24357	-2.11359	I	1F	Patatin/Phospholipase A2-related	--	-	GO:0004468//lysine N-acetyltransferase activity;GO:0005488//binding;GO:0060089	GO:0023052//signaling
L10027773	1722	-2.48638	-2.14648	-2.18759	IV	4B	L-ascorbate oxidase	K00423|1|8e-153|538|ath:AT1G55570|L-ascorbate oxidase [EC:1.10.3.3]	GO:0043231//intracellular membrane-bounded organelle	GO:0046914//transition metal ion binding;GO:0033764	GO:0008152//metabolic process
L10027878	699	13.253	3.36448	9.60755	IV	4A	Helix-loop-helix DNA-binding domain	K12126|1|5e-10|62.8|aly:ARALYDRAFT_471048|phytochrome-interacting factor 3!K10863|3|9e-07|52.0|aly:ARALYDRAFT_486946|aprataxin [EC:3.-.-.-]	GO:0031224//intrinsic to membrane	GO:0016759//cellulose synthase activity	GO:0045229//external encapsulating structure organization;GO:0009250//glucan biosynthetic process
L10027920	2121	2.74244	2.00191	1.75101	I	1B	U-box domain-containing protein 16	K14431|1|2e-10|66.6|aly:ARALYDRAFT_311885|transcription factor TGA!K09561|2|2e-06|52.8|vcn:VOLCADRAFT_67840|STIP1 homology and U-box containing protein 1 [EC:6.3.2.19]	GO:0016020//membrane	GO:0008172	GO:0006730//one-carbon metabolic process;GO:0000097//sulfur amino acid biosynthetic process;GO:0033477
L10027924	2004	0.98239	2.26984	1.52611	II	2A	Protein kinase, catalytic domain	K12132|1|3e-134|477|osa:4343678|serine/threonine-protein kinase WNK1 [EC:2.7.11.1]!K08867|3|3e-122|437|smo:SELMODRAFT_136322|WNK lysine deficient protein kinase [EC:2.7.11.1]	-	GO:0004553//hydrolase activity, hydrolyzing O-glycosyl compounds;GO:0030247//polysaccharide binding	GO:0006026
L10028004	939	-2.80831	-2.22049	-2.27505	IV	4B	NmrA-like	K00224|1|9e-115|411|aly:ARALYDRAFT_658933|[EC:1.3.1.-]!K13081|5|5e-55|213|vvi:100233112|leucoanthocyanidin reductase [EC:1.17.1.3]	GO:0044424//intracellular part	GO:0046914//transition metal ion binding;GO:0019842//vitamin binding;GO:0016706//oxidoreductase activity, acting on paired donors, with incorporation or reduction of molecular oxygen, 2-oxoglutarate as one donor, and incorporation of one atom each of oxygen into both donors;GO:0016701//oxidoreductase activity, acting on single donors with incorporation of molecular oxygen	GO:0051553
L10028006	939	2.11934	1.17437	2.90757	I	1C	NmrA-like	K00224|1|1e-117|420|aly:ARALYDRAFT_658933|[EC:1.3.1.-]!K13081|5|1e-56|218|vvi:100233112|leucoanthocyanidin reductase [EC:1.17.1.3]	-	GO:0016491//oxidoreductase activity	GO:0008152//metabolic process
L10028202	1014	-3.09734	-1.61738	-0.78798	I	1D	Sulfotransferase domain	K11821|1|7e-60|229|ath:AT1G74100|desulfoglucosinolate sulfotransferase A/B/C [EC:2.8.2.-]!K01014|3|7e-10|63.2|olu:OSTLU_32551|aryl sulfotransferase [EC:2.8.2.1]	-	GO:0016709//oxidoreductase activity, acting on paired donors, with incorporation or reduction of molecular oxygen, NADH or NADPH as one donor, and incorporation of one atom of oxygen;GO:0050662//coenzyme binding;GO:0000166//nucleotide binding	GO:0008152//metabolic process
L10028206	1008	-5.02952	-2.67992	-1.53881	I	1E	Sulfotransferase domain	K11821|1|4e-63|239|ath:AT1G74100|desulfoglucosinolate sulfotransferase A/B/C [EC:2.8.2.-]!K01014|3|1e-10|65.5|olu:OSTLU_32551|aryl sulfotransferase [EC:2.8.2.1]	-	-	-
L10028217	1008	-4.91934	-3.30795	-2.92455	IV	4B	Sulfotransferase domain	K11821|1|9e-65|245|ath:AT1G74100|desulfoglucosinolate sulfotransferase A/B/C [EC:2.8.2.-]!K01014|3|3e-10|64.3|olu:OSTLU_32551|aryl sulfotransferase [EC:2.8.2.1]	GO:0031224//intrinsic to membrane;GO:0031410//cytoplasmic vesicle	GO:0004497//monooxygenase activity;GO:0050662//coenzyme binding	GO:0008152//metabolic process
L10028251	2154	-2.53369	-0.133022	-1.13512	I	1D	ATP-dependent zinc metalloprotease FTSH 6, chloroplastic-like	K03798|1|0.0|1122|vvi:100250509|cell division protease FtsH [EC:3.4.24.-]	GO:0031410//cytoplasmic vesicle	GO:0004175//endopeptidase activity;GO:0005515//protein binding	GO:0019538//protein metabolic process;GO:0044092//negative regulation of molecular function
L10028276	2118	-5.37391	-2.16802	-1.44393	I	1E	Neutral ceramidase-like	K12349|1|0.0|1079|rcu:RCOM_1600200|neutral ceramidase [EC:3.5.1.23]	-	GO:0046914//transition metal ion binding;GO:0016706//oxidoreductase activity, acting on paired donors, with incorporation or reduction of molecular oxygen, 2-oxoglutarate as one donor, and incorporation of one atom each of oxygen into both donors;GO:0016701//oxidoreductase activity, acting on single donors with incorporation of molecular oxygen	GO:0008152//metabolic process;GO:0009628//response to abiotic stimulus
L10028285	1653	-4.33438	-1.79422	-1.8916	I	1D	L-ascorbate oxidase	K00423|1|5e-173|605|aly:ARALYDRAFT_892557|L-ascorbate oxidase [EC:1.10.3.3]	-	-	GO:0010118//stomatal movement;GO:0009725//response to hormone stimulus;GO:0003006//developmental process involved in reproduction
L10028312	1758	-2.51238	-0.998093	-1.09448	I	1D	Malic enzyme, NAD-binding	K00029|1|0.0|1005|rcu:RCOM_0801560|malate dehydrogenase (oxaloacetate-decarboxylating)(NADP+) [EC:1.1.1.40]	GO:0031090//organelle membrane;GO:0009526//plastid envelope	GO:0004721//phosphoprotein phosphatase activity;GO:0017111//nucleoside-triphosphatase activity;GO:0015604//organic phosphonate transmembrane transporter activity;GO:0015405;GO:0032559;GO:0046915//transition metal ion transmembrane transporter activity;GO:0031559//oxidosqualene cyclase activity	GO:0015691//cadmium ion transport;GO:0015893//drug transport;GO:0050832//defense response to fungus;GO:0006796//phosphate-containing compound metabolic process;GO:0009207;GO:0016104//triterpenoid biosynthetic process;GO:0071365//cellular response to auxin stimulus;GO:0009814//defense response, incompatible interaction;GO:0006464//protein modification process;GO:0019762//glucosinolate catabolic pr…
L10028328	2931	-4.97181	-1.37249	-0.728156	I	1D	Leucine-rich repeat	K00924|1|3e-112|404|ath:AT1G75820|[EC:2.7.1.-]!K08286|3|4e-108|391|ath:AT4G28490|protein-serine/threonine kinase [EC:2.7.11.-]	GO:0009523//photosystem II;GO:0009532//plastid stroma;GO:0009534//chloroplast thylakoid	-	GO:0044237//cellular metabolic process
L10028423	819	3.93253	3.95527	1.53336	I	1B	Methyltransferase type 11	--	GO:0043231//intracellular membrane-bounded organelle	GO:0004713//protein tyrosine kinase activity;GO:0032559	GO:0006464//protein modification process
L10028565	2001	-2.73892	-2.42212	-1.14079	I	1E	C2 calcium-dependent membrane targeting	K15813|1|0.0|657|vvi:100259856|beta-amyrin synthase [EC:5.4.99.39]	-	-	-
L10028587	1884	4.22357	4.96274	3.06034	IV	4A	Leucine-rich repeat	K13420|1|7e-22|103|vvi:100253808|LRR receptor-like serine/threonine-protein kinase FLS2 [EC:2.7.11.1]	-	GO:0016747//transferase activity, transferring acyl groups other than amino-acyl groups	GO:0008152//metabolic process
L10028613	1485	2.29143	2.22859	0.60992	I	1B	Peptidase C13, legumain	K01369|1|0.0|837|pop:POPTR_736805|legumain [EC:3.4.22.34]	GO:0031090//organelle membrane;GO:0009536//plastid	GO:0016778;GO:0015291//secondary active transmembrane transporter activity	GO:0015893//drug transport;GO:0009725//response to hormone stimulus;GO:0006950//response to stress;GO:0051707//response to other organism
L10028620	1611	2.07259	2.62082	-1.14911	I	1B	Leucine-rich repeat	K13415|1|5e-59|227|ath:AT4G39400|protein brassinosteroid insensitive 1 [EC:2.7.10.1 2.7.11.1]	GO:0031224//intrinsic to membrane	GO:0004871//signal transducer activity;GO:0016301//kinase activity;GO:0016628//oxidoreductase activity, acting on the CH-CH group of donors, NAD or NADP as acceptor;GO:0032559	GO:0006464//protein modification process
L10028623	948	2.29498	2.21247	0.0534205	I	1B	Leucine-rich repeat	K13420|1|6e-23|106|rcu:RCOM_0633880|LRR receptor-like serine/threonine-protein kinase FLS2 [EC:2.7.11.1]	-	GO:0016491//oxidoreductase activity	GO:0008152//metabolic process
L10028717	3111	-2.68801	-2.05056	-0.602625	I	1E	Kinesin, motor domain	K10395|1|0.0|1543|rcu:RCOM_1589540|kinesin family member 4/7/21/27	-	GO:0005506//iron ion binding;GO:0004497//monooxygenase activity	-
L10028718	1995	-2.25637	-0.864341	-0.873479	I	1D	Leucine-rich repeat	K10576|1|2e-59|228|vvi:100250088|ubiquitin-conjugating enzyme E2 H [EC:6.3.2.19]!K13415|2|5e-40|164|rcu:RCOM_0478150|protein brassinosteroid insensitive 1 [EC:2.7.10.1 2.7.11.1]!K13418|5|4e-39|161|vvi:100247683|somatic embryogenesis receptor kinase 1 [EC:2.7.10.1 2.7.11.1]	GO:0044444//cytoplasmic part;GO:0016020//membrane	GO:0005515//protein binding	GO:0016044//cellular membrane organization;GO:0015031//protein transport
L10028734	1089	-2.67541	-1.67992	-1.47138	I	1D	Cyclin	K14505|1|2e-131|466|vvi:100267897|cyclin D3, plant	GO:0043231//intracellular membrane-bounded organelle	GO:0030528//transcription regulator activity;GO:0001071//nucleic acid binding transcription factor activity;GO:0005515//protein binding	GO:0003002//regionalization;GO:0009790//embryo development;GO:0009755//hormone-mediated signaling pathway;GO:0048513//organ development
L10028737	2346	-6.83688	-2.70288	-0.815619	I	1E	Leucine-rich repeat	K13417|1|8e-32|137|aly:ARALYDRAFT_899604|somatic embryogenesis receptor kinase 4 [EC:2.7.10.1 2.7.11.1]!K13416|3|8e-32|137|ath:AT4G33430|brassinosteroid insensitive 1-associated receptor kinase 1 [EC:2.7.10.1 2.7.11.1]	GO:0044424//intracellular part	GO:0008757//S-adenosylmethionine-dependent methyltransferase activity;GO:0048037//cofactor binding	GO:0006790//sulfur compound metabolic process;GO:0006730//one-carbon metabolic process
L10028782	1554	-4.27298	-2.34387	-1.98277	I	1E	Amidase	K02433|1|2e-22|105|cme:CMM318C|aspartyl-tRNA(Asn)/glutamyl-tRNA (Gln) amidotransferase subunit A [EC:6.3.5.6 6.3.5.7]	GO:0043234//protein complex;GO:0009534//chloroplast thylakoid	-	GO:0008152//metabolic process
L10028796	318	-0.93497	-0.263554	2.80658	III	3A	Heat shock protein DnaJ	K03686|1|4e-12|67.8|vvi:100268135|molecular chaperone DnaJ	-	GO:0016740//transferase activity	-
L10028976	654	-2.00994	-1.56152	-1.05634	I	1D	Cupin 1	--	GO:0043231//intracellular membrane-bounded organelle	-	GO:0001708//cell fate specification;GO:0009943//adaxial/abaxial axis specification;GO:0009653//anatomical structure morphogenesis;GO:0048437//floral organ development
L10029050	2091	4.4054	3.15803	1.27184	I	1B	G-type lectin S-receptor-like serine/threonine-protein kinase	K13418|1|5e-14|78.2|pop:POPTR_913861|somatic embryogenesis receptor kinase 1 [EC:2.7.10.1 2.7.11.1]!K04733|2|1e-13|76.6|smo:SELMODRAFT_33807|interleukin-1 receptor-associated kinase 4 [EC:2.7.11.1]	-	GO:0003676//nucleic acid binding;GO:0016787//hydrolase activity	-
L10029130	1644	-4.16445	-2.22049	0.0754468	I	1E	Glycosyl transferase, family 35	K00688|1|0.0|746|vvi:100257811|starch phosphorylase [EC:2.4.1.1]	-	GO:0016811//hydrolase activity, acting on carbon-nitrogen (but not peptide) bonds, in linear amides	GO:0009057//macromolecule catabolic process
L10029196	1146	3.4794	3.23895	-0.40998	I	1B	Terpene synthase, metal-binding domain	K15086|1|2e-99|360|rcu:RCOM_0906740|(3S)-linalool synthase [EC:4.2.3.25]!K12742|5|7e-56|216|pop:POPTR_1111628|isoprene synthase [EC:4.2.3.27]	GO:0031224//intrinsic to membrane;GO:0043231//intracellular membrane-bounded organelle	GO:0016759//cellulose synthase activity	GO:0045229//external encapsulating structure organization;GO:0009250//glucan biosynthetic process;GO:0006970//response to osmotic stress;GO:0048513//organ development;GO:0042546//cell wall biogenesis
L10029274	1113	-2.97181	-2.02784	-2.09448	IV	4B	O-methyltransferase, family 2	K16040|1|1e-128|457|vvi:100233030|trans-resveratrol di-O-methyltransferase [EC:2.1.1.240]!K13230|2|3e-55|214|zma:100147731|2,4,7-trihydroxy-1,4-benzoxazin-3-one-glucoside 7-O-methyltransferase [EC:2.1.1.241]!K05279|3|1e-35|148|aly:ARALYDRAFT_495497|flavonol 3-O-methyltransferase [EC:2.1.1.76]	-	GO:0016740//transferase activity	-
L10029342	2784	-2.60924	-1.54241	-0.790252	I	1D	Glycoside hydrolase, family 13, N-terminal	K02438|1|1e-104|379|ppp:PHYPADRAFT_177616|glycogen operon protein GlgX [EC:3.2.1.-]	-	GO:0046872//metal ion binding;GO:0016491//oxidoreductase activity	-
L10029408	2094	-3.55677	-0.598997	-1.18759	I	1D	L-type lectin-domain containing receptor kinase S.4-like	K05658|1|3e-55|214|vvi:100262734|ATP-binding cassette, subfamily B (MDR/TAP), member 1!K04733|2|4e-54|211|smo:SELMODRAFT_159261|interleukin-1 receptor-associated kinase 4 [EC:2.7.11.1]!K13417|4|2e-52|205|ath:AT2G13790|somatic embryogenesis receptor kinase 4 [EC:2.7.10.1 2.7.11.1]	-	GO:0005506//iron ion binding;GO:0004497//monooxygenase activity	-
L10029432	1026	-2.16445	-1.7295	-0.550158	I	1D	Choline/ethanolamine kinase	K14156|1|7e-150|528|rcu:RCOM_0620800|choline/ethanolamine kinase [EC:2.7.1.32 2.7.1.82]	-	-	GO:0009987//cellular process
L10029501	1740	3.30948	1.62751	0.0534205	I	1A	L-ascorbate oxidase	K00423|1|3e-175|613|gmx:100808812|L-ascorbate oxidase [EC:1.10.3.3]	-	GO:0016709//oxidoreductase activity, acting on paired donors, with incorporation or reduction of molecular oxygen, NADH or NADPH as one donor, and incorporation of one atom of oxygen;GO:0005506//iron ion binding	GO:0008152//metabolic process
L10029528	1335	-1.23157	-2.05699	-1.43552	II	2C	NAD-dependent epimerase/dehydratase	K10046|1|0.0|724|rcu:RCOM_0484660|GDP-D-mannose 3', 5'-epimerase [EC:5.1.3.18 5.1.3.-]	-	-	-
L10029548	2295	3.05438	2.00981	0.899875	I	1B	Ethylene response 2	K14509|1|0.0|1149|rcu:RCOM_0492540|ethylene receptor [EC:2.7.13.-]	-	GO:0015036//disulfide oxidoreductase activity	GO:0019725//cellular homeostasis
L10029575	1263	-3.74941	-3.02784	-0.477094	I	1E	ATP-citrate synthase alpha chain protein 2	K01648|1|0.0|704|rcu:RCOM_1436330|ATP citrate (pro-S)-lyase [EC:2.3.3.8]	-	GO:0016798//hydrolase activity, acting on glycosyl bonds;GO:0043167//ion binding	GO:0044238//primary metabolic process
L10029581	1113	1.69804	2.36448	0.22745	II	2A	1-aminocyclopropane-1-carboxylate oxidase homolog 4-like	K13229|1|2e-78|291|zma:541977|2,4-dihydroxy-1,4-benzoxazin-3-one-glucoside dioxygenase [EC:1.14.20.2]!K06892|2|2e-52|204|pop:POPTR_550478|!K05278|4|2e-39|161|pop:POPTR_828087|flavonol synthase [EC:1.14.11.23]!K05277|5|3e-39|160|ath:AT4G22880|leucoanthocyanidin dioxygenase [EC:1.14.11.19]	-	GO:0030611//arsenate reductase activity;GO:0015036//disulfide oxidoreductase activity	GO:0019725//cellular homeostasis
L10029657	2313	5.61691	3.68641	6.18745	IV	4A	Chitinase II	K01183|1|1e-71|270|rcu:RCOM_0701150|chitinase [EC:3.2.1.14]	-	-	-
L10029658	1605	2.92301	3.47995	4.51285	IV	4A	Chitinase II	K01183|1|3e-81|300|rcu:RCOM_0701150|chitinase [EC:3.2.1.14]	-	-	-
L10029671	2187	-3.22335	-1.05056	-1.40998	I	1D	DNA-dependent ATPase MCM	K02209|1|0.0|1210|vvi:100261877|minichromosome maintenance protein 5 (cell division control protein 46)	-	GO:0016740//transferase activity	-
L10029786	2061	-10.9643	-1.50059	-1.28712	I	1D	Leucine-rich repeat	K13428|1|2e-96|351|ath:AT5G20480|LRR receptor-like serine/threonine-protein kinase EFR [EC:2.7.11.1]	GO:0005576//extracellular region;GO:0030312//external encapsulating structure	GO:0016798//hydrolase activity, acting on glycosyl bonds;GO:0016758//transferase activity, transferring hexosyl groups	GO:0044042//glucan metabolic process
L10029831	1230	-2.25878	-1.05902	0.303948	I	1D	Phosphoribulokinase	K00855|1|0.0|733|pop:POPTR_712554|phosphoribulokinase [EC:2.7.1.19]	GO:0009526//plastid envelope	GO:0015645//fatty acid ligase activity	GO:0006633//fatty acid biosynthetic process
L10029928	1650	3.20478	2.58687	3.33597	IV	4A	G-type lectin S-receptor-like serine/threonine-protein kinase	--	-	GO:0005529//sugar binding	GO:0048544//recognition of pollen
L10030033	1491	-2.74941	-1.02784	-0.0500841	I	1D	ATPase-like, ParA/MinD	K03593|1|2e-39|161|vvi:100242483|ATP-binding protein involved in chromosome partitioning	GO:0009526//plastid envelope;GO:0009570//chloroplast stroma;GO:0005576//extracellular region	GO:0048037//cofactor binding;GO:0008187//poly-pyrimidine tract binding	GO:0042254//ribosome biogenesis;GO:0008152//metabolic process
L10030052	3330	-10.0498	-2.95745	-0.509516	I	1E	DNA mismatch repair protein MutS, connector	K08737|1|0.0|1348|gmx:100818859|DNA mismatch repair protein MSH6	-	-	-
L10030076	1473	1.95103	3.66704	0.335974	II	2A	1-aminocyclopropane-1-carboxylate synthase	K01762|1|0.0|723|rcu:RCOM_1688460|1-aminocyclopropane-1-carboxylate synthase [EC:4.4.1.14]	-	GO:0003824//catalytic activity	-
L10030131	807	-13.2101	-12.7389	-3.94248	IV	4B	Expansin	--	GO:0005576//extracellular region	-	GO:0019953//sexual reproduction
L10030144	3279	-2.82742	-2.02784	-1.50952	I	1E	RNA-dependent RNA polymerase, eukaryotic-type	K11699	GO:0005618//cell wall	GO:0016787//hydrolase activity	-
L10030158	3102	-3.46213	-3.11357	-1.52862	I	1E	Leucine-rich repeat	K00924|1|2e-165|582|aly:ARALYDRAFT_473063|[EC:2.7.1.-]!K08286|5|7e-153|540|ath:AT4G28490|protein-serine/threonine kinase [EC:2.7.11.-]	GO:0009536//plastid	-	GO:0006091//generation of precursor metabolites and energy
L10030290	2133	-3.55677	-2.05056	-1.91005	I	1E	1-deoxy-D-xylulose-5-phosphate synthase, chloroplastic	K01662|1|0.0|1073|vvi:100247834|1-deoxy-D-xylulose-5-phosphate synthase [EC:2.2.1.7]	GO:0031224//intrinsic to membrane	GO:0005275//amine transmembrane transporter activity;GO:0080161//auxin transmembrane transporter activity;GO:0015291//secondary active transmembrane transporter activity	GO:0060918//auxin transport;GO:0010102//lateral root morphogenesis;GO:0009755//hormone-mediated signaling pathway;GO:0015837//amine transport
L10030343	780	2.15748	2.28202	2.68688	IV	4A	Thymidylate kinase	K00943|1|4e-100|362|pop:POPTR_1069079|dTMP kinase [EC:2.7.4.9]	GO:0043231//intracellular membrane-bounded organelle;GO:0031224//intrinsic to membrane	GO:0043169//cation binding;GO:0003824//catalytic activity	GO:0051234//establishment of localization;GO:0022900//electron transport chain
L10030371	567	-2.24625	-1.32926	-1.60642	I	1D	Calcium-binding EF-hand	K13448|1|3e-47|186|vvi:100263254|calcium-binding protein CML	-	-	-
L10030401	3822	-2.23484	-2.36733	-0.965195	I	1E	ABC transporter, integral membrane type 1	K05658|1|0.0|1912|vvi:100248951|ATP-binding cassette, subfamily B (MDR/TAP), member 1	GO:0043231//intracellular membrane-bounded organelle	GO:0030528//transcription regulator activity	-
L10030404	894	-2.68801	-1.15337	-0.187588	I	1D	Repair protein Rad1/Rec1	K02830|1|3e-148|522|vvi:100255740|cell cycle checkpoint protein [EC:3.1.11.2]	GO:0009536//plastid	GO:0004091//carboxylesterase activity	GO:0044238//primary metabolic process
L10030592	3702	-3.10305	-3.12738	-1.92455	I	1E	ABC transporter, integral membrane type 1	K05658|1|0.0|1790|vvi:100854950|ATP-binding cassette, subfamily B (MDR/TAP), member 1	-	GO:0043169//cation binding;GO:0016791//phosphatase activity	-
L10030877	1284	-12.8841	-3.84498	-1.77255	I	1E	O-methyltransferase, family 2	K05279|1|3e-79|293|pop:POPTR_834247|flavonol 3-O-methyltransferase [EC:2.1.1.76]	GO:0031410//cytoplasmic vesicle	GO:0030246//carbohydrate binding;GO:0004672//protein kinase activity;GO:0032559	GO:0006464//protein modification process;GO:0008037//cell recognition
L10030911	1491	-2.23484	-3.02784	-2.27505	IV	4B	Helix-loop-helix DNA-binding domain	K13422|1|2e-46|184|aly:ARALYDRAFT_890840|transcription factor MYC2	GO:0009536//plastid	GO:0034062//RNA polymerase activity;GO:0003676//nucleic acid binding	GO:0010467//gene expression
L10030936	447	0.125055	3.02744	14.712	II	2B	Lateral organ boundaries, LOB	K01955|1|8e-09|57.4|vvi:100262205|carbamoyl-phosphate synthase large subunit [EC:6.3.5.5]	-	-	GO:0006351//transcription, DNA-dependent
L10030937	795	2.77665	2.1923	3.00004	IV	4A	Haem peroxidase, plant/fungal/bacterial	K00430|1|1e-117|420|pop:POPTR_729244|peroxidase [EC:1.11.1.7]	GO:0016020//membrane	GO:0016757//transferase activity, transferring glycosyl groups	GO:0009987//cellular process
L10030939	579	-1.26879	-1.58038	2.46555	III	3A	Haem peroxidase, plant/fungal/bacterial	K00430|1|1e-76|283|pop:POPTR_729244|peroxidase [EC:1.11.1.7]	GO:0016020//membrane	GO:0016757//transferase activity, transferring glycosyl groups	GO:0009987//cellular process
L10030941	573	-4.82062	-2.40757	-0.61053	I	1E	Haem peroxidase, plant/fungal/bacterial	K00430|1|1e-72|270|vvi:100257059|peroxidase [EC:1.11.1.7]	GO:0016020//membrane	GO:0004672//protein kinase activity;GO:0032559	GO:0006464//protein modification process
L10031082	1455	-2.80831	-1.42212	-2.50952	I	1F	Phosphofructokinase	K00850|1|0.0|818|rcu:RCOM_0799050|6-phosphofructokinase [EC:2.7.1.11]	GO:0019866//organelle inner membrane;GO:0043231//intracellular membrane-bounded organelle;GO:0031224//intrinsic to membrane	GO:0005506//iron ion binding;GO:0015002//heme-copper terminal oxidase activity	GO:0051234//establishment of localization;GO:0045333//cellular respiration
L10031373	2439	1.88285	1.88643	2.81241	III	3A	C2 calcium-dependent membrane targeting	K01115|1|0.0|1311|rcu:RCOM_1599570|phospholipase D [EC:3.1.4.4]	-	-	-
L10031408	1068	-3.86489	-2.27938	-1.25172	I	1E	Lipase, GDSL	K01206|1|3e-25|114|ath:AT1G67830|alpha-L-fucosidase [EC:3.2.1.51]!K00514|3|1e-18|92.4|rcu:RCOM_1428040|zeta-carotene desaturase [EC:1.3.5.6]	-	GO:0016706//oxidoreductase activity, acting on paired donors, with incorporation or reduction of molecular oxygen, 2-oxoglutarate as one donor, and incorporation of one atom each of oxygen into both donors	GO:0051707//response to other organism;GO:0009699//phenylpropanoid biosynthetic process
L10031420	1056	-3.82742	-1.42212	-1.18759	I	1D	Isopenicillin N synthase	K06892|1|2e-65|248|pop:POPTR_550478|!K05278|2|1e-52|204|pop:POPTR_665178|flavonol synthase [EC:1.14.11.23]	-	-	GO:0006351//transcription, DNA-dependent;GO:0006952//defense response
L10031422	858	3.04903	2.64011	1.49522	I	1B	Aldo/keto reductase subgroup	K08243|1|5e-98|355|gmx:547911|6'-deoxychalcone synthase [EC:2.3.1.170]!K00011|3|2e-66|250|ath:AT2G37790|aldehyde reductase [EC:1.1.1.21]!K00002|4|8e-64|241|osa:4338987|alcohol dehydrogenase (NADP+) [EC:1.1.1.2]!K00085|5|2e-45|181|ath:AT2G21260|aldose-6-phosphate reductase (NADPH2) [EC:1.1.1.200]	-	GO:0043169//cation binding	GO:0006812//cation transport
L10031444	1182	2.31742	2.41178	3.47538	IV	4A	Lipase, GDSL	K01206|1|4e-91|333|ath:AT1G67830|alpha-L-fucosidase [EC:3.2.1.51]!K00514|3|1e-25|115|rcu:RCOM_1428040|zeta-carotene desaturase [EC:1.3.5.6]	GO:0043231//intracellular membrane-bounded organelle	-	GO:0009987//cellular process
L10031462	714	4.42051	3.86698	0.619767	I	1B	Cytochrome P450	K00517|1|9e-74|274|ath:AT3G26290|[EC:1.14.-.-]	-	-	-
L10031464	789	4.52981	3.81514	2.25298	IV	4A	Cytochrome P450	K00517|1|2e-53|200|ath:AT5G57260|[EC:1.14.-.-]	-	-	-
L10031484	1989	3.12095	0.894992	2.98234	I	1C	Uridine kinase-like protein 1, chloroplastic	K00876|1|4e-18|91.7|gmx:100816209|uridine kinase [EC:2.7.1.48]	GO:0031224//intrinsic to membrane;GO:0031410//cytoplasmic vesicle	GO:0046914//transition metal ion binding;GO:0001071//nucleic acid binding transcription factor activity	GO:0006351//transcription, DNA-dependent
L10031488	1875	-11.2003	-2.44288	-10.6935	IV	4B	Leucine-rich repeat	K13418|1|7e-177|619|vvi:100247683|somatic embryogenesis receptor kinase 1 [EC:2.7.10.1 2.7.11.1]	GO:0031224//intrinsic to membrane	GO:0016628//oxidoreductase activity, acting on the CH-CH group of donors, NAD or NADP as acceptor;GO:0022891//substrate-specific transmembrane transporter activity	GO:0008152//metabolic process;GO:0071702
L10031615	888	-2.97181	-2.39041	-1.95312	I	1E	Glucose/ribitol dehydrogenase	K15095|1|1e-120|431|pop:POPTR_644424|(+)-neomenthol dehydrogenase [EC:1.1.1.208]	-	GO:0048037//cofactor binding;GO:0016616//oxidoreductase activity, acting on the CH-OH group of donors, NAD or NADP as acceptor	GO:0008152//metabolic process
L10031618	900	5.3274	3.47995	0.397375	I	1B	Glucose/ribitol dehydrogenase	K15095|1|4e-102|369|pop:POPTR_644424|(+)-neomenthol dehydrogenase [EC:1.1.1.208]	-	GO:0004672//protein kinase activity;GO:0000166//nucleotide binding	GO:0009987//cellular process
L10031621	1212	-2.48638	-2.22049	1.08543	I	1E	Glucose/ribitol dehydrogenase	K15095|1|2e-93|341|pop:POPTR_644424|(+)-neomenthol dehydrogenase [EC:1.1.1.208]	-	GO:0016787//hydrolase activity	GO:0006281//DNA repair
L10031649	1434	3.95103	3.51132	1.10192	I	1B	Cytochrome P450	K00030|1|3e-101|367|vvi:100242228|isocitrate dehydrogenase (NAD+) [EC:1.1.1.41]!K09587|2|1e-73|275|sbi:SORBI_01g041900|cytochrome P450, family 90, subfamily B, polypeptide 1 (steroid 22-alpha-hydroxylase) [EC:1.14.13.-]	-	GO:0046872//metal ion binding;GO:0016829//lyase activity	-
L10031696	1380	2.20478	2.58687	6.35157	IV	4A	UDP-glucuronosyl/UDP-glucosyltransferase	K13030|1|9e-101|365|sbi:SORBI_01g001220|cyanohydrin beta-glucosyltransferase [EC:2.4.1.85]!K13228|2|7e-62|236|zma:100274317|UDP-glucosyltransferase BX9 [EC:2.4.1.202]!K13493|3|6e-60|229|ath:AT5G05860|cytokinin-N-glucosyltransferase [EC:2.4.1.-]!K13691|5|2e-57|221|rcu:RCOM_0101360|pathogen-inducible salicylic acid glucosyltransferase [EC:2.4.1.-]	-	GO:0005506//iron ion binding;GO:0003824//catalytic activity;GO:0016209//antioxidant activity	GO:0008152//metabolic process;GO:0006950//response to stress
L10031708	2046	-3.21508	-1.71081	-1.24648	I	1D	Leucine-rich repeat	K13415|1|3e-06|52.4|ath:AT4G39400|protein brassinosteroid insensitive 1 [EC:2.7.10.1 2.7.11.1]	GO:0005576//extracellular region;GO:0030312//external encapsulating structure	GO:0016798//hydrolase activity, acting on glycosyl bonds;GO:0016758//transferase activity, transferring hexosyl groups	GO:0044042//glucan metabolic process
L10031714	924	-1.86489	-3.39041	-1.71115	II	2C	Monoacylglycerol lipase ABHD6-like isoform X2	K13700	-	GO:0016289//CoA hydrolase activity	GO:0009062//fatty acid catabolic process;GO:0009725//response to hormone stimulus;GO:0006950//response to stress;GO:0006573//valine metabolic process
L10031724	1050	-3.66695	-1.71798	-0.77255	I	1D	Inositol oxygenase	K00469|1|2e-158|556|vvi:100233007|inositol oxygenase [EC:1.13.99.1]	-	GO:0016491//oxidoreductase activity;GO:0005506//iron ion binding	GO:0008152//metabolic process
L10031786	1452	-3.62388	-1.46841	-0.583516	I	1D	UDP-glucuronosyl/UDP-glucosyltransferase	K08237|1|9e-59|226|vvi:100246482|hydroquinone glucosyltransferase [EC:2.4.1.218]	-	GO:0016491//oxidoreductase activity;GO:0005506//iron ion binding	-
L10031823	3006	2.06362	1.04466	0.362887	I	1A	Leucine-rich repeat	K13420|1|6e-66|251|ath:AT5G46330|LRR receptor-like serine/threonine-protein kinase FLS2 [EC:2.7.11.1]!K04733|5|2e-65|249|smo:SELMODRAFT_33807|interleukin-1 receptor-associated kinase 4 [EC:2.7.11.1]	GO:0031224//intrinsic to membrane	GO:0016628//oxidoreductase activity, acting on the CH-CH group of donors, NAD or NADP as acceptor;GO:0022891//substrate-specific transmembrane transporter activity	GO:0008152//metabolic process;GO:0071702
L10031848	1392	-2.80004	-2.11861	-1.40171	I	1E	Fatty acid desaturase, type 1	K10257|1|0.0|733|vvi:100247097|omega-3 fatty acid desaturase (delta-15 desaturase) [EC:1.14.19.-]	-	-	-
L10031861	1197	0.420511	1.16654	2.0792	III	3A	Acyl-CoA oxidase	K00232|1|0.0|635|vvi:100257352|acyl-CoA oxidase [EC:1.3.3.6]	GO:0005840//ribosome	GO:0046914//transition metal ion binding;GO:0001071//nucleic acid binding transcription factor activity	GO:0006351//transcription, DNA-dependent
L10031893	1221	2.63429	0.920871	0.575373	I	1A	Protein kinase, catalytic domain	K14510|1|4e-36|150|ath:AT5G03730|serine/threonine-protein kinase CTR1 [EC:2.7.11.1]!K04424|5|3e-35|147|aly:ARALYDRAFT_909157|sterile alpha motif and leucine zipper containing kinase AZK [EC:2.7.11.25]	GO:0030312//external encapsulating structure	GO:0004553//hydrolase activity, hydrolyzing O-glycosyl compounds;GO:0005488//binding;GO:0004672//protein kinase activity	GO:0005975//carbohydrate metabolic process;GO:0043170
L10031910	387	-3.02243	-1.10501	-0.602625	I	1D	Acireductone dioxygenase, ARD	K08967|1|5e-63|236|rcu:RCOM_0911100|1,2-dihydroxy-3-keto-5-methylthiopentene dioxygenase [EC:1.13.11.53 1.13.11.54]	GO:0043231//intracellular membrane-bounded organelle	GO:0003677//DNA binding;GO:0001071//nucleic acid binding transcription factor activity	GO:0006351//transcription, DNA-dependent
L10031989	2643	-2.12598	-1.11739	-0.668213	I	1D	Leucine-rich repeat	K04733|1|6e-73|274|smo:SELMODRAFT_159261|interleukin-1 receptor-associated kinase 4 [EC:2.7.11.1]	GO:0031224//intrinsic to membrane;GO:0043231//intracellular membrane-bounded organelle;GO:0031410//cytoplasmic vesicle	GO:0004672//protein kinase activity;GO:0016628//oxidoreductase activity, acting on the CH-CH group of donors, NAD or NADP as acceptor;GO:0032559	GO:0006952//defense response;GO:0009886//post-embryonic morphogenesis;GO:0016049//cell growth;GO:0007047//cellular cell wall organization;GO:0009943//adaxial/abaxial axis specification;GO:0009887//organ morphogenesis;GO:0007155//cell adhesion;GO:0006833//water transport;GO:0050794//regulation of cellular process;GO:0003006//developmental process involved in reproduction;GO:0006464//protein modifi…
L10032051	6831	-2.25617	-1.41699	-2.31166	I	1F	Acetyl-CoA carboxylase, central domain	K11262|1|0.0|3892|rcu:RCOM_1033990|acetyl-CoA carboxylase / biotin carboxylase [EC:6.4.1.2 6.3.4.14]	GO:0043231//intracellular membrane-bounded organelle	GO:0003676//nucleic acid binding;GO:0001071//nucleic acid binding transcription factor activity	GO:0006351//transcription, DNA-dependent
L10032088	747	3.41417	2.65398	1.11197	I	1B	AMP-dependent synthetase/ligase	K01904|1|4e-15|79.7|smo:SELMODRAFT_116986|4-coumarate--CoA ligase [EC:6.2.1.12]	GO:0005576//extracellular region;GO:0044464//cell part	GO:0046914//transition metal ion binding;GO:0016623	GO:0008152//metabolic process
L10032089	777	2.86375	2.94944	0.876543	I	1B	AMP-dependent synthetase/ligase	K01904|1|6e-37|152|smo:SELMODRAFT_115483|4-coumarate--CoA ligase [EC:6.2.1.12]	-	GO:0046993;GO:0050662//coenzyme binding	GO:0008152//metabolic process
L10032181	1425	-12.4443	-4.30795	-0.673014	I	1E	Pyridoxal phosphate-dependent enzyme, beta subunit	K01696|1|0.0|657|vvi:100250414|tryptophan synthase beta chain [EC:4.2.1.20]	GO:0043231//intracellular membrane-bounded organelle;GO:0044444//cytoplasmic part;GO:0016020//membrane	GO:0016772//transferase activity, transferring phosphorus-containing groups;GO:0016160//amylase activity;GO:0005102//receptor binding;GO:0043167//ion binding;GO:0032559	GO:0005982//starch metabolic process;GO:0009933//meristem structural organization;GO:0007167//enzyme linked receptor protein signaling pathway;GO:0010073//meristem maintenance;GO:0003006//developmental process involved in reproduction;GO:0006950//response to stress;GO:0006464//protein modification process
L10032253	636	-3.93704	-1.22049	-0.602625	I	1D	Oxoglutarate/iron-dependent oxygenase	K05278|1|4e-78|288|pop:POPTR_828087|flavonol synthase [EC:1.14.11.23]	GO:0043231//intracellular membrane-bounded organelle	GO:0005515//protein binding	GO:0044267//cellular protein metabolic process;GO:0050896//response to stimulus
L10032285	2418	-2.90142	-3.27938	-2.64702	IV	4B	Kinesin family member C2/C3	K10406|1|2e-161|568|zma:100285120|kinesin family member C2/C3	GO:0043231//intracellular membrane-bounded organelle	GO:0004312//fatty acid synthase activity	GO:0009314//response to radiation;GO:0006633//fatty acid biosynthetic process;GO:0000902//cell morphogenesis;GO:0007275//multicellular organismal development;GO:0003006//developmental process involved in reproduction;GO:0006950//response to stress
L10032304	465	-2.42749	-1.69442	-1.83395	I	1D	Uncharacterized protein	--	-	GO:0016491//oxidoreductase activity;GO:0005506//iron ion binding	-
L10032369	1026	-2.97181	-1.71234	-2.18759	I	1F	Glucose/ribitol dehydrogenase	K00100|1|7e-28|122|olu:OSTLU_36252|[EC:1.1.1.-]!K00218|2|3e-25|114|olu:OSTLU_4520|protochlorophyllide reductase [EC:1.3.1.33]	-	GO:0004180//carboxypeptidase activity	GO:0019538//protein metabolic process
L10032417	2793	-3.09045	-1.38095	-2.18759	I	1F	Protein kinase, catalytic domain	K13415|1|4e-68|258|osa:4324691|protein brassinosteroid insensitive 1 [EC:2.7.10.1 2.7.11.1]	-	GO:0004672//protein kinase activity;GO:0032559	GO:0006464//protein modification process
L10032456	1734	0.91801	0.127438	2.22745	III	3A	Glycoside hydrolase, family 5/endo-1,4-beta-mannosidase	--	GO:0044464//cell part	GO:0017111//nucleoside-triphosphatase activity;GO:0015604//organic phosphonate transmembrane transporter activity;GO:0032559	GO:0009207
L10032493	1350	-4.97181	-2.41313	-1.77255	I	1E	UDP-glucuronosyl/UDP-glucosyltransferase	K13691|1|6e-47|186|gmx:100787483|pathogen-inducible salicylic acid glucosyltransferase [EC:2.4.1.-]!K13068|2|1e-46|186|aly:ARALYDRAFT_479675|sinapate 1-glucosyltransferase [EC:2.4.1.120]	GO:0031090//organelle membrane;GO:0043231//intracellular membrane-bounded organelle	GO:0046914//transition metal ion binding;GO:0016639//oxidoreductase activity, acting on the CH-NH2 group of donors, NAD or NADP as acceptor;GO:0032559	GO:0006970//response to osmotic stress;GO:0019752//carboxylic acid metabolic process;GO:0010038//response to metal ion
L10032495	1347	-3.29373	-3.05338	-2.40058	IV	4B	UDP-glucuronosyl/UDP-glucosyltransferase	K13691|1|2e-45|181|gmx:100787483|pathogen-inducible salicylic acid glucosyltransferase [EC:2.4.1.-]!K13068|4|7e-42|169|aly:ARALYDRAFT_479675|sinapate 1-glucosyltransferase [EC:2.4.1.120]	-	GO:0016616//oxidoreductase activity, acting on the CH-OH group of donors, NAD or NADP as acceptor;GO:0046914//transition metal ion binding	GO:0008152//metabolic process
L10032519	1509	-4.23484	-2.38195	-1.43044	I	1E	Cytochrome P450	K09755|1|0.0|642|rcu:RCOM_0193830|ferulate-5-hydroxylase [EC:1.14.-.-]!K13083|2|1e-95|348|vvi:100246462|cytochrome P450, family 75, subfamily A (flavonoid 3',5'-hydroxylase) [EC:1.14.13.88]	-	GO:0016758//transferase activity, transferring hexosyl groups	-
L10032621	2175	0.258901	-0.313939	-2.54307	III	3B	Phenylalanine/histidine ammonia-lyase	K10775|1|0.0|1246|rcu:RCOM_1355480|phenylalanine ammonia-lyase [EC:4.3.1.24]	-	GO:0016787//hydrolase activity	-
L10032743	603	3.53599	2.36448	1.19092	I	1B	O-methyltransferase, family 2	K13066|1|3e-30|129|pop:POPTR_824484|caffeic acid 3-O-methyltransferase [EC:2.1.1.68]!K05279|3|4e-29|125|rcu:RCOM_0596300|flavonol 3-O-methyltransferase [EC:2.1.1.76]	-	GO:0005488//binding;GO:0004672//protein kinase activity	GO:0009987//cellular process
L10032787	3042	-3.90861	-1.4373	-2.64702	I	1F	Leucine-rich repeat	K00924|1|9e-177|619|ath:AT1G75820|[EC:2.7.1.-]!K08286|5|9e-166|582|ath:AT4G28490|protein-serine/threonine kinase [EC:2.7.11.-]	GO:0009523//photosystem II;GO:0009532//plastid stroma;GO:0009534//chloroplast thylakoid;GO:0005576//extracellular region	GO:0046872//metal ion binding	GO:0044237//cellular metabolic process
L10032940	1875	-7.13024	-2.79448	-1.86001	I	1E	Glycoside hydrolase, family 3/beta-D-glucan exohydrolase-like protein	K01188|1|0.0|668|vvi:100255282|beta-glucosidase [EC:3.2.1.21]	GO:0044464//cell part	GO:0017111//nucleoside-triphosphatase activity;GO:0032559	GO:0009207
L10032979	1497	-3.97181	-3.15908	-2.02409	IV	4B	Terpene synthase, metal-binding domain	K14181|1|8e-170|595|vvi:100256880|valencene synthase [EC:4.2.3.73]!K12929|2|7e-123|439|rcu:RCOM_1574190|casbene synthase [EC:4.2.3.8]!K14184|5|1e-114|412|aly:ARALYDRAFT_348000|alpha-humulene/beta-caryophyllene synthase [EC:4.2.3.- 4.2.3.57]	GO:0043231//intracellular membrane-bounded organelle	GO:0046914//transition metal ion binding;GO:0016620//oxidoreductase activity, acting on the aldehyde or oxo group of donors, NAD or NADP as acceptor	GO:0008152//metabolic process;GO:0006950//response to stress
L10032985	1461	-13.0796	-3.39041	-0.620547	I	1E	Glycoside hydrolase, family 1/beta-glucosidase-like protein	K01229|1|0.0|681|vvi:100267558|lactase-phlorizin hydrolase [EC:3.2.1.108 3.2.1.62]!K05350|2|5e-179|625|gmx:100814004|beta-glucosidase [EC:3.2.1.21]	-	GO:0016491//oxidoreductase activity	-
L10033006	2604	-2.16445	-1.95745	-0.294503	I	1D	Disease resistance protein	K13459|1|5e-59|228|vvi:100254298|disease resistance protein RPS2!K13460|2|3e-55|215|ath:AT1G12220|disease resistance protein RPS5	-	GO:0016740//transferase activity	-
L10033011	2697	4.50797	13.2294	3.61977	IV	4A	Leucine-rich repeat	K13420|1|1e-71|270|ath:AT5G46330|LRR receptor-like serine/threonine-protein kinase FLS2 [EC:2.7.11.1]	GO:0043231//intracellular membrane-bounded organelle	GO:0008757//S-adenosylmethionine-dependent methyltransferase activity;GO:0008169//C-methyltransferase activity	GO:0003002//regionalization;GO:0016049//cell growth;GO:0006730//one-carbon metabolic process;GO:0006694//steroid biosynthetic process;GO:0010948
L10033080	1548	1.98755	0.495722	2.69694	III	3A	Protein kinase, catalytic domain	K04733|1|4e-100|363|aly:ARALYDRAFT_916421|interleukin-1 receptor-associated kinase 4 [EC:2.7.11.1]!K13430|3|6e-57|220|sbi:SORBI_04g020990|serine/threonine-protein kinase PBS1 [EC:2.7.11.1]	-	GO:0004713//protein tyrosine kinase activity;GO:0032559	GO:0006464//protein modification process
L10033098	1095	3.22787	2.8548	5.367	IV	4A	Alpha-1,4-glucan-protein synthase, UDP-forming	K13379|1|0.0|699|pop:POPTR_712863|reversibly glycosylated polypeptide / UDP-arabinopyranose mutase [EC:2.4.1.- 5.4.99.30]	-	GO:0005488//binding	GO:0006950//response to stress
L10033128	1581	1.42051	1.91197	2.52862	III	3A	Cytochrome P450	K00517|1|1e-142|504|ath:AT4G31940|[EC:1.14.-.-]!K05280|2|1e-90|332|aly:ARALYDRAFT_487632|flavonoid 3'-monooxygenase [EC:1.14.13.21]	-	-	-
L10033133	1593	4.00547	3.10144	2.98234	IV	4A	Cytochrome P450	K00517|1|2e-127|454|ath:AT4G31940|[EC:1.14.-.-]!K05280|2|2e-73|275|gmx:547475|flavonoid 3'-monooxygenase [EC:1.14.13.21]	GO:0009521;GO:0009536//plastid	-	GO:0009765//photosynthesis, light harvesting
L10033177	897	-5.14173	-2.43772	-1.52998	I	1E	Terpene synthase, metal-binding domain	K12742|1|1e-61|234|pop:POPTR_1111628|isoprene synthase [EC:4.2.3.27]!K07385|2|2e-51|200|ath:AT3G25830|1,8-cineole synthase [EC:4.2.3.-]!K14181|4|6e-51|199|vvi:100256880|valencene synthase [EC:4.2.3.73]	GO:0044464//cell part	GO:0016787//hydrolase activity	GO:0044238//primary metabolic process
L10033178	1134	-4.15051	-2.84895	-2.38821	IV	4B	Terpene synthase, metal-binding domain	K12742|1|2e-77|287|pop:POPTR_1111628|isoprene synthase [EC:4.2.3.27]!K12467|2|6e-65|246|ath:AT3G25810|myrcene/ocimene synthase [EC:4.2.3.15]!K07385|3|2e-64|244|ath:AT3G25830|1,8-cineole synthase [EC:4.2.3.-]	GO:0043231//intracellular membrane-bounded organelle	GO:0016624//oxidoreductase activity, acting on the aldehyde or oxo group of donors, disulfide as acceptor	GO:0008152//metabolic process
L10033270	2934	-1.79029	-2.04791	-0.860293	II	2C	RNA-dependent RNA polymerase, eukaryotic-type	K11699	GO:0031410//cytoplasmic vesicle;GO:0016020//membrane	GO:0004674//protein serine/threonine kinase activity;GO:0004871//signal transducer activity;GO:0016491//oxidoreductase activity;GO:0032559	GO:0007167//enzyme linked receptor protein signaling pathway;GO:0006464//protein modification process
L10033311	1182	3.27612	1.47139	1.7055	I	1A	U box domain	K09561|1|7e-06|50.1|vcn:VOLCADRAFT_67840|STIP1 homology and U-box containing protein 1 [EC:6.3.2.19]	-	GO:0005506//iron ion binding;GO:0003824//catalytic activity;GO:0016209//antioxidant activity	GO:0008152//metabolic process;GO:0006950//response to stress
L10033484	1389	-2.97181	-1.62258	-1.01582	I	1D	Glycoside hydrolase, family 17/beta-1,3-glucanase	K14489|1|5e-14|77.4|vvi:100263145|arabidopsis histidine kinase 2/3/4 (cytokinin receptor) [EC:2.7.13.3]	GO:0042598//vesicular fraction	GO:0016712//oxidoreductase activity, acting on paired donors, with incorporation or reduction of molecular oxygen, reduced flavin or flavoprotein as one donor, and incorporation of one atom of oxygen;GO:0016713;GO:0005506//iron ion binding	GO:0008152//metabolic process
L10033497	1578	-3.81061	-2.26877	-3.26184	IV	4B	Cytochrome P450	K00517|1|1e-132|471|ath:AT4G31940|[EC:1.14.-.-]!K05280|3|1e-82|305|ath:AT5G07990|flavonoid 3'-monooxygenase [EC:1.14.13.21]	-	-	-
L10033573	1425	-2.68801	-0.304549	-0.620547	I	1D	ASPARTIC PROTEASE IN GUARD CELL 2-like	K00924|1|5e-28|124|ath:AT5G22850|[EC:2.7.1.-]	-	-	GO:0009056//catabolic process
L10033611	2046	-5.09519	-1.95745	-2.99494	I	1F	Cyclic nucleotide-gated ion channel	K05391|1|0.0|954|rcu:RCOM_0169070|cyclic nucleotide gated channel, other eukaryote	GO:0031090//organelle membrane	GO:0042562//hormone binding;GO:0043178//alcohol binding	GO:0048437//floral organ development;GO:0009755//hormone-mediated signaling pathway;GO:0009555//pollen development;GO:0009607//response to biotic stimulus
L10033614	2133	-3.44456	-1.62102	-0.831444	I	1D	Cyclic nucleotide-binding domain	K05391|1|0.0|1115|rcu:RCOM_0169070|cyclic nucleotide gated channel, other eukaryote	-	-	-
L10033630	1215	-2.74941	-1.85792	-2.18759	I	1F	Transcription factor GRAS	K14494|1|2e-34|144|aly:ARALYDRAFT_488615|DELLA protein	GO:0005576//extracellular region;GO:0005618//cell wall	GO:0046914//transition metal ion binding;GO:0016682//oxidoreductase activity, acting on diphenols and related substances as donors, oxygen as acceptor	GO:0008152//metabolic process
L10033679	4347	2.6335	2.50534	1.48226	I	1B	ABC transporter-like	K05681|1|2e-52|206|cme:CMS467C|ATP-binding cassette, subfamily G (WHITE), member 2!K12843|3|3e-48|192|vvi:100248403|U4/U6 small nuclear ribonucleoprotein PRP3	GO:0030312//external encapsulating structure	-	GO:0000902//cell morphogenesis;GO:0009827//plant-type cell wall modification
L10033785	978	0.366063	1.86293	2.14426	III	3A	AP2/ERF domain-containing transcription factor	K09286|1|8e-23|105|rcu:RCOM_1034530|EREBP-like factor	GO:0005618//cell wall;GO:0031410//cytoplasmic vesicle	GO:0004175//endopeptidase activity;GO:0005515//protein binding	GO:0019538//protein metabolic process;GO:0044092//negative regulation of molecular function
L10033788	732	3.00547	1.36448	4.6453	I	1C	Protein phosphatase 2C, N-terminal	K14497|1|2e-60|230|vvi:100241034|protein phosphatase 2C [EC:3.1.3.16]	GO:0030312//external encapsulating structure	GO:0004553//hydrolase activity, hydrolyzing O-glycosyl compounds;GO:0043167//ion binding	GO:0006026
L10033941	1629	-12.2512	-1.39041	-1.92455	I	1D	Cytochrome P450	K15398|1|0.0|918|pop:POPTR_757526|cytochrome P450, family 86, subfamily A, polypeptide 2/4/7/8 (fatty acid omega-hydroxylase) [EC:1.14.-.-]	-	GO:0008194//UDP-glycosyltransferase activity;GO:0016758//transferase activity, transferring hexosyl groups	-
L10033980	1326	-12.2527	-2.67992	-2.99494	IV	4B	Beta tubulin	K07375|1|0.0|825|gmx:100788253|tubulin beta	-	-	-
L10033982	1584	2.0813	1.19133	2.45627	I	1C	AMP-dependent synthetase/ligase	K01904|1|2e-50|198|sbi:SORBI_01g016420|4-coumarate--CoA ligase [EC:6.2.1.12]	-	GO:0046993;GO:0050662//coenzyme binding	GO:0008152//metabolic process
L10034190	2628	2.40928	2.56959	0.693768	I	1B	Leucine-rich repeat	K08286|1|2e-96|352|ath:AT4G28490|protein-serine/threonine kinase [EC:2.7.11.-]	GO:0031224//intrinsic to membrane	GO:0004871//signal transducer activity;GO:0004672//protein kinase activity;GO:0016628//oxidoreductase activity, acting on the CH-CH group of donors, NAD or NADP as acceptor;GO:0032559	GO:0006464//protein modification process;GO:0007167//enzyme linked receptor protein signaling pathway
L10034195	576	-13.1661	-1.33596	-0.888027	I	1D	Phosphoribosyltransferase	K00759|1|2e-96|349|pop:POPTR_669073|adenine phosphoribosyltransferase [EC:2.4.2.7]	GO:0009532//plastid stroma	GO:0051536//iron-sulfur cluster binding	GO:0009314//response to radiation;GO:0022900//electron transport chain
L10034201	669	-13.0282	-3.67992	-1.83966	I	1E	AUX/IAA protein	K14484|1|4e-15|79.7|aly:ARALYDRAFT_319024|auxin-responsive protein IAA	GO:0031410//cytoplasmic vesicle	GO:0043167//ion binding;GO:0008422//beta-glucosidase activity	GO:0044238//primary metabolic process
L10034410	1623	-3.41238	-1.97537	-0.602625	I	1D	DNA photolyase, FAD-binding/Cryptochrome, C-terminal	K02295|1|0.0|912|pop:POPTR_756784|cryptochrome	-	GO:0016758//transferase activity, transferring hexosyl groups	-
L10034458	1263	0.530694	0.0525334	2.87542	III	3A	AP2/ERF domain-containing transcription factor	K09286|1|3e-11|68.2|ath:AT3G16770|EREBP-like factor	-	-	GO:0009605//response to external stimulus;GO:0009987//cellular process;GO:0009639//response to red or far red light
L10034459	2427	-2.57949	-1.04715	-1.00702	I	1D	Ribonucleoside-diphosphate reductase subunit M1	K10807|1|0.0|1487|gmx:548020|ribonucleoside-diphosphate reductase subunit M1 [EC:1.17.4.1]	-	-	GO:0043170;GO:0044238//primary metabolic process
L10034501	2112	-1.48638	-4.30795	-0.602625	II	2C	EGF calcium-binding	K04733|1|2e-61|235|smo:SELMODRAFT_230241|interleukin-1 receptor-associated kinase 4 [EC:2.7.11.1]!K00924|3|2e-56|219|aly:ARALYDRAFT_313416|[EC:2.7.1.-]	GO:0043231//intracellular membrane-bounded organelle	GO:0005488//binding;GO:0001071//nucleic acid binding transcription factor activity	GO:0009743//response to carbohydrate stimulus;GO:0050688//regulation of defense response to virus;GO:0010467//gene expression
L10034533	792	-4.20885	-1.54241	-2.72364	I	1F	Haem peroxidase, plant/fungal/bacterial	K00430|1|2e-113|406|pop:POPTR_729244|peroxidase [EC:1.11.1.7]	GO:0016020//membrane	GO:0016879//ligase activity, forming carbon-nitrogen bonds;GO:0016421//CoA carboxylase activity;GO:0032559	GO:0006633//fatty acid biosynthetic process;GO:0009725//response to hormone stimulus;GO:0048507//meristem development;GO:0003006//developmental process involved in reproduction
L10034657	1644	1.74244	2.10144	2.16291	II	2B	Peptidase A1	K00924|1|4e-19|94.7|aly:ARALYDRAFT_489138|[EC:2.7.1.-]	-	GO:0016791//phosphatase activity	-
L10034659	1158	-2.2223	-1.17468	-2.48715	I	1F	3-hydroxyisobutyryl-CoA hydrolase-like protein	K05605|1|0.0|658|pop:POPTR_551227|3-hydroxyisobutyryl-CoA hydrolase [EC:3.1.2.4]	GO:0005576//extracellular region;GO:0030312//external encapsulating structure	GO:0016798//hydrolase activity, acting on glycosyl bonds;GO:0016758//transferase activity, transferring hexosyl groups	GO:0044042//glucan metabolic process
L10034692	1623	3.14136	4.96604	4.56195	IV	4A	Phospholipid/glycerol acyltransferase	K13508|1|0.0|774|pop:POPTR_559475|glycerol-3-phosphate acyltransferase [EC:2.3.1.15]	GO:0043231//intracellular membrane-bounded organelle;GO:0044425//membrane part	GO:0016491//oxidoreductase activity;GO:0005506//iron ion binding	GO:0055114//oxidation-reduction process;GO:0006091//generation of precursor metabolites and energy
L10034756	1710	-2.30196	-2.75654	-3.18759	IV	4B	Protein kinase, catalytic domain	K08857|1|3e-130|464|pop:POPTR_1065868|NIMA (never in mitosis gene a)-related kinase [EC:2.7.11.1]	GO:0043231//intracellular membrane-bounded organelle	GO:0004553//hydrolase activity, hydrolyzing O-glycosyl compounds	GO:0044238//primary metabolic process;GO:0045229//external encapsulating structure organization
L10034781	1032	-2.55147	-2.3431	-1.87947	I	1E	AUX/IAA protein	K14484|1|5e-56|216|ath:AT3G23050|auxin-responsive protein IAA	-	GO:0003824//catalytic activity	GO:0044238//primary metabolic process
L10034912	783	-3.86489	-2.82929	-1.13868	I	1E	Oxoglutarate/iron-dependent oxygenase	K05278|1|1e-76|284|pop:POPTR_828087|flavonol synthase [EC:1.14.11.23]	-	-	-
L10034952	861	-12.6642	-2.33596	-0.509516	I	1E	Calcium-dependent protein kinase	K13412|1|2e-60|230|vvi:100262413|calcium-dependent protein kinase [EC:2.7.11.1]	-	GO:0004553//hydrolase activity, hydrolyzing O-glycosyl compounds	GO:0000272//polysaccharide catabolic process
L10035001	1494	-3.10931	-1.29525	-1.66821	I	1D	Glycoside hydrolase, family 9/endo-1,4-beta-D-glucanase	K01179|1|2e-159|560|sbi:SORBI_02g030710|endoglucanase [EC:3.2.1.4]	-	GO:0017111//nucleoside-triphosphatase activity;GO:0000166//nucleotide binding	-
L10035010	1506	-3.02243	-1.16802	-1.31312	I	1D	Glycoside hydrolase, family 17/beta-1,3-glucanase	K14489|1|3e-16|85.1|vvi:100263145|arabidopsis histidine kinase 2/3/4 (cytokinin receptor) [EC:2.7.13.3]	-	GO:0016747//transferase activity, transferring acyl groups other than amino-acyl groups	-
L10035084	849	-3.10305	-1.40811	-1.87564	I	1D	Glycoside hydrolase, family 16	K08235|1|1e-127|454|vvi:100252949|xyloglucan:xyloglucosyl transferase [EC:2.4.1.207]!K14504|2|4e-126|448|vvi:100256520|xyloglucan:xyloglucosyl transferase TCH4 [EC:2.4.1.207]	-	GO:0003824//catalytic activity	GO:0008152//metabolic process
L10035087	846	-12.0266	-0.679917	-1.5661	I	1D	Glycoside hydrolase, family 16	K08235|1|6e-128|454|vvi:100252949|xyloglucan:xyloglucosyl transferase [EC:2.4.1.207]!K14504|2|3e-126|449|vvi:100256520|xyloglucan:xyloglucosyl transferase TCH4 [EC:2.4.1.207]	-	GO:0016747//transferase activity, transferring acyl groups other than amino-acyl groups	-
L10035090	846	-4.07134	-1.47574	-2.39704	I	1F	Glycoside hydrolase, family 16	K08235|1|1e-127|454|vvi:100252949|xyloglucan:xyloglucosyl transferase [EC:2.4.1.207]!K14504|2|4e-126|448|vvi:100256520|xyloglucan:xyloglucosyl transferase TCH4 [EC:2.4.1.207]	-	GO:0016491//oxidoreductase activity;GO:0005506//iron ion binding	-
L10035224	1344	13.0356	3.58687	0.397375	I	1B	G-type lectin S-receptor-like serine/threonine-protein kinase	--	-	GO:0005529//sugar binding	GO:0048544//recognition of pollen
L10035249	456	-4.55677	-2.54241	-0.313118	I	1E	Ferredoxin	K02639|1|4e-44|174|rcu:RCOM_0321060|ferredoxin	GO:0031224//intrinsic to membrane;GO:0031410//cytoplasmic vesicle	GO:0016301//kinase activity;GO:0032559	GO:0006464//protein modification process;GO:0007167//enzyme linked receptor protein signaling pathway
L10035353	2046	2.26554	1.4454	-1.30306	I	1A	Leucine-rich repeat	K13428|1|4e-30|131|ath:AT5G20480|LRR receptor-like serine/threonine-protein kinase EFR [EC:2.7.11.1]	-	GO:0008194//UDP-glycosyltransferase activity;GO:0016758//transferase activity, transferring hexosyl groups	GO:0006970//response to osmotic stress;GO:0006805//xenobiotic metabolic process
L10035408	1824	-2.07134	-0.925029	-0.718102	I	1D	Aminoacyl-tRNA synthetase, class I (M)	K01874|1|0.0|971|pop:POPTR_1092152|methionyl-tRNA synthetase [EC:6.1.1.10]	-	GO:0030246//carbohydrate binding	GO:0008037//cell recognition
L10035487	2211	3.10857	10.4363	-0.77255	I	1B	Cellulose synthase	K10999|1|4e-115|414|vvi:100248512|cellulose synthase A [EC:2.4.1.12]	-	GO:0016853//isomerase activity	-
L10035497	1770	3.96483	4.05253	0.660409	I	1B	Cellulose synthase	K10999|1|3e-96|350|gmx:100779834|cellulose synthase A [EC:2.4.1.12]	-	GO:0035251//UDP-glucosyltransferase activity;GO:0019203//carbohydrate phosphatase activity	GO:0009756//carbohydrate mediated signaling;GO:0005991//trehalose metabolic process;GO:0007275//multicellular organismal development;GO:0003006//developmental process involved in reproduction;GO:0042546//cell wall biogenesis
L10035522	2016	-2.28998	-2.67992	-1.33959	I	1E	Disease resistance protein	K03013|1|3e-68|258|vvi:100258335|DNA-directed RNA polymerases I, II, and III subunit RPABC1!K13457|2|4e-35|148|osa:4342596|disease resistance protein RPM1	GO:0016020//membrane;GO:0009536//plastid	GO:0004779//sulfate adenylyltransferase activity	GO:0006790//sulfur compound metabolic process;GO:0010038//response to metal ion
L10035640	1362	-2.74941	-2.54241	-1.11359	I	1E	Glyceraldehyde-3-phosphate dehydrogenase B, chloroplastic	K05298|1|0.0|736|pop:POPTR_831715|glyceraldehyde-3-phosphate dehydrogenase (NADP+) (phosphorylating) [EC:1.2.1.13]	-	-	-
L10035728	1599	-4.36832	-2.97181	0.59002	I	1E	Cytokinin hydroxylase	K10717|1|1e-91|335|vvi:100258332|cytokinin trans-hydroxylase	-	GO:0035251//UDP-glucosyltransferase activity	-
L10035742	1407	2.28206	1.75701	1.31645	I	1A	Transferase	K13065|1|3e-31|134|ath:AT5G48930|shikimate O-hydroxycinnamoyltransferase [EC:2.3.1.133]	-	GO:0016706//oxidoreductase activity, acting on paired donors, with incorporation or reduction of molecular oxygen, 2-oxoglutarate as one donor, and incorporation of one atom each of oxygen into both donors;GO:0016701//oxidoreductase activity, acting on single donors with incorporation of molecular oxygen	GO:0012501//programmed cell death;GO:0009699//phenylpropanoid biosynthetic process
L10035762	996	2.84274	2.62751	1.07072	I	1B	Leucine-rich repeat	K13428|1|2e-35|148|aly:ARALYDRAFT_488953|LRR receptor-like serine/threonine-protein kinase EFR [EC:2.7.11.1]	-	GO:0035251//UDP-glucosyltransferase activity	-
L10035806	1653	-11.0602	-0.957451	-0.825018	I	1D	Pheophorbide a oxygenase	K13071|1|2e-60|232|osa:4331611|pheophorbide a oxygenase [EC:1.14.12.20]	-	GO:0016879//ligase activity, forming carbon-nitrogen bonds	-
L10035828	1080	1.39354	0.500799	3.14119	III	3A	Oxoglutarate/iron-dependent oxygenase	K06892|1|9e-50|195|pop:POPTR_550478|!K05277|2|5e-46|183|pop:POPTR_646527|leucoanthocyanidin dioxygenase [EC:1.14.11.19]!K05278|5|4e-44|176|vvi:100232939|flavonol synthase [EC:1.14.11.23]	-	GO:0005488//binding;GO:0004674//protein serine/threonine kinase activity	-
L10035833	1086	3.9677	4.65398	2.01035	IV	4A	Oxoglutarate/iron-dependent oxygenase	K06892|1|6e-52|202|pop:POPTR_550478|!K05277|2|1e-46|185|pop:POPTR_646527|leucoanthocyanidin dioxygenase [EC:1.14.11.19]!K05278|4|4e-45|180|vvi:100243852|flavonol synthase [EC:1.14.11.23]	GO:0009536//plastid	GO:0046914//transition metal ion binding;GO:0016641//oxidoreductase activity, acting on the CH-NH2 group of donors, oxygen as acceptor;GO:0048037//cofactor binding	GO:0006807//nitrogen compound metabolic process
L10035834	1089	2.348	2.02744	-0.339591	I	1B	Oxoglutarate/iron-dependent oxygenase	K06892|1|3e-51|200|pop:POPTR_550478|!K05277|2|2e-48|191|pop:POPTR_646527|leucoanthocyanidin dioxygenase [EC:1.14.11.19]	-	GO:0004672//protein kinase activity;GO:0016628//oxidoreductase activity, acting on the CH-CH group of donors, NAD or NADP as acceptor;GO:0032559	GO:0006464//protein modification process;GO:0007167//enzyme linked receptor protein signaling pathway
L10035835	1092	12.6094	12.9015	12.2119	IV	4A	Oxoglutarate/iron-dependent oxygenase	K06892|1|3e-52|204|pop:POPTR_550478|!K05277|2|3e-46|184|pop:POPTR_646527|leucoanthocyanidin dioxygenase [EC:1.14.11.19]	GO:0043231//intracellular membrane-bounded organelle;GO:0030529//ribonucleoprotein complex	GO:0004674//protein serine/threonine kinase activity;GO:0032559	GO:0006412//translation;GO:0006970//response to osmotic stress;GO:0006464//protein modification process
L10035841	2136	-2.34888	-0.574122	-2.47709	I	1F	AMP-dependent synthetase/ligase	K15164|1|0.0|951|aly:ARALYDRAFT_314757|mediator of RNA polymerase II transcription subunit 13!K01895|2|5e-28|124|ota:Ot02g04430|acetyl-CoA synthetase [EC:6.2.1.1]	GO:0005576//extracellular region;GO:0044464//cell part	GO:0046914//transition metal ion binding;GO:0004871//signal transducer activity;GO:0016623	GO:0008152//metabolic process
L10036018	993	2.57251	2.00191	1.09252	I	1B	Carboxylesterase 1-like	K14493|1|1e-36|151|ppp:PHYPADRAFT_118478|gibberellin receptor GID1 [EC:3.-.-.-]	-	GO:0008168//methyltransferase activity	-
L10036019	993	2.76786	2.42062	1.61078	I	1B	Carboxylesterase 1-like	K14493|1|1e-38|158|ppp:PHYPADRAFT_118478|gibberellin receptor GID1 [EC:3.-.-.-]	-	GO:0005515//protein binding;GO:0008171//O-methyltransferase activity	GO:0006730//one-carbon metabolic process
L10036034	1476	-4.25191	-1.89856	-3.27505	I	1F	Glycoside hydrolase, family 29	K01206|1|0.0|772|rcu:RCOM_1498560|alpha-L-fucosidase [EC:3.2.1.51]	-	GO:0035251//UDP-glucosyltransferase activity	-
L10036036	1521	2.8181	2.18005	1.69283	I	1B	Cytochrome P450	K00517|1|7e-89|326|ath:AT3G56630|[EC:1.14.-.-]!K15402|3|5e-80|296|ppp:PHYPADRAFT_180507|cytochrome P450, family 86, subfamily B, polypeptide 1 (fatty acid omega-hydroxylase) [EC:1.14.-.-]!K15398|5|1e-78|292|ppp:PHYPADRAFT_151187|cytochrome P450, family 86, subfamily A, polypeptide 2/4/7/8 (fatty acid omega-hydroxylase) [EC:1.14.-.-]	-	GO:0008374//O-acyltransferase activity	GO:0009813//flavonoid biosynthetic process
L10036037	1377	-11.7388	-2.02784	-0.673014	I	1E	Cytochrome P450	K00517|1|3e-72|270|ath:AT3G56630|[EC:1.14.-.-]!K13407|3|2e-66|251|pop:POPTR_588365|cytochrome P450, family 94, subfamily A, polypeptide 1 (fatty acid omega-hydroxylase) [EC:1.14.-.-]!K15402|4|4e-65|247|mtr:MTR_4g075110|cytochrome P450, family 86, subfamily B, polypeptide 1 (fatty acid omega-hydroxylase) [EC:1.14.-.-]	-	GO:0003677//DNA binding;GO:0005515//protein binding	GO:0006351//transcription, DNA-dependent
L10036180	1497	-2.88692	-1.14648	-0.673014	I	1D	Protein kinase, catalytic domain	K08286|1|1e-106|385|aly:ARALYDRAFT_905010|protein-serine/threonine kinase [EC:2.7.11.-]!K08282|5|3e-81|300|ath:AT3G45780|non-specific serine/threonine protein kinase [EC:2.7.11.1]	-	GO:0004553//hydrolase activity, hydrolyzing O-glycosyl compounds	GO:0044238//primary metabolic process;GO:0045229//external encapsulating structure organization
L10036229	3894	-2.86489	-2.72299	-1.77255	I	1E	Kinesin, motor domain	K10395|1|0.0|1656|rcu:RCOM_1039560|kinesin family member 4/7/21/27	-	GO:0016874//ligase activity	-
L10036284	2304	-2.48638	-1.15337	-1.30306	I	1D	Disease resistance protein	K13459|1|1e-40|166|rcu:RCOM_1047690|disease resistance protein RPS2!K13460|4|3e-33|142|ath:AT1G12220|disease resistance protein RPS5	-	GO:0016758//transferase activity, transferring hexosyl groups	-
L10036333	2886	-3.01245	-1.64272	-2.24204	I	1F	Leucine-rich repeat	K00924|1|2e-141|501|osa:4333912|[EC:2.7.1.-]	GO:0015630//microtubule cytoskeleton	GO:0003774//motor activity;GO:0032559	GO:0007017//microtubule-based process
L10036474	2001	-2.30196	-1.55609	-0.678574	I	1D	Leucine-rich repeat	K10576|1|1e-64|246|vvi:100250088|ubiquitin-conjugating enzyme E2 H [EC:6.3.2.19]!K13418|2|4e-43|174|pop:POPTR_913861|somatic embryogenesis receptor kinase 1 [EC:2.7.10.1 2.7.11.1]!K13415|5|6e-41|167|rcu:RCOM_0478150|protein brassinosteroid insensitive 1 [EC:2.7.10.1 2.7.11.1]	-	GO:0004553//hydrolase activity, hydrolyzing O-glycosyl compounds	GO:0044238//primary metabolic process;GO:0045229//external encapsulating structure organization
L10036533	2088	4.46004	4.41893	2.33597	IV	4A	Leucine-rich repeat protein kinase family protein	K13415|1|1e-32|140|ath:AT4G39400|protein brassinosteroid insensitive 1 [EC:2.7.10.1 2.7.11.1]!K08286|4|1e-31|136|ath:AT4G28490|protein-serine/threonine kinase [EC:2.7.11.-]	-	-	-
L10036596	1644	4.07804	3.41614	2.41907	IV	4A	EIN3-binding F-box protein 1-like	K14515|1|0.0|778|vvi:100267990|EIN3-binding F-box protein	-	GO:0015925;GO:0043167//ion binding	GO:0044238//primary metabolic process
L10036647	2016	2.48154	2.39912	0.577947	I	1B	Protein kinase, catalytic domain	K04733|1|9e-53|206|smo:SELMODRAFT_159261|interleukin-1 receptor-associated kinase 4 [EC:2.7.11.1]!K00924|3|3e-52|204|osa:4337593|[EC:2.7.1.-]!K13430|4|7e-52|203|sbi:SORBI_04g020990|serine/threonine-protein kinase PBS1 [EC:2.7.11.1]	-	GO:0015926//glucosidase activity;GO:0043167//ion binding	GO:0009251//glucan catabolic process;GO:0071241//cellular response to inorganic substance;GO:0010039//response to iron ion;GO:0009723//response to ethylene stimulus
L10036661	2037	-2.33438	-1.22049	-0.924553	I	1D	Receptor-like protein kinase	K13416|1|1e-51|202|rcu:RCOM_1534760|brassinosteroid insensitive 1-associated receptor kinase 1 [EC:2.7.10.1 2.7.11.1]!K13418|2|3e-51|201|vvi:100247683|somatic embryogenesis receptor kinase 1 [EC:2.7.10.1 2.7.11.1]	GO:0030312//external encapsulating structure	GO:0016798//hydrolase activity, acting on glycosyl bonds	GO:0044238//primary metabolic process
L10036716	1383	-2.37745	-0.335962	0.235624	I	1D	Acetamidase/Formamidase	K01455|1|0.0|820|pop:POPTR_818419|formamidase [EC:3.5.1.49]	GO:0009536//plastid	GO:0001071//nucleic acid binding transcription factor activity	GO:0006351//transcription, DNA-dependent
L10036726	1383	-3.33438	-1.67992	-0.559556	I	1D	Glycoside hydrolase, family 17/beta-1,3-glucanase	K14489|1|7e-21|100|vvi:100263145|arabidopsis histidine kinase 2/3/4 (cytokinin receptor) [EC:2.7.13.3]	GO:0044464//cell part	GO:0016799//hydrolase activity, hydrolyzing N-glycosyl compounds;GO:0003676//nucleic acid binding	GO:0006281//DNA repair
L10036752	1440	3.39626	2.77951	1.57795	I	1B	L-type lectin-domain containing receptor kinase II.2-like	K13418|1|3e-48|191|aly:ARALYDRAFT_895025|somatic embryogenesis receptor kinase 1 [EC:2.7.10.1 2.7.11.1]!K13416|2|3e-48|191|ath:AT4G33430|brassinosteroid insensitive 1-associated receptor kinase 1 [EC:2.7.10.1 2.7.11.1]	GO:0031410//cytoplasmic vesicle	GO:0016717//oxidoreductase activity, acting on paired donors, with oxidation of a pair of donors resulting in the reduction of molecular oxygen to two molecules of water;GO:0005506//iron ion binding	GO:0006091//generation of precursor metabolites and energy
L10036805	1407	-3.27993	-2.80545	0.397375	I	1E	UDP-glucuronosyl/UDP-glucosyltransferase	K13496|1|7e-38|156|ath:AT2G36800|UDP-glucosyl transferase 73C [EC:2.4.1.-]	GO:0043231//intracellular membrane-bounded organelle	GO:0004030//aldehyde dehydrogenase [NAD(P)+] activity;GO:0005488//binding	GO:0044237//cellular metabolic process
L10036807	1554	-3.27993	-1.54241	-0.94658	I	1D	Lycopene cyclase-type, FAD-binding	K06444|1|0.0|730|vvi:100259482|lycopene epsilon-cyclase [EC:5.5.1.18]	-	GO:0017111//nucleoside-triphosphatase activity	-
L10036819	1155	-2.68801	-2.09495	-3.50952	IV	4B	Survival protein SurE-like phosphatase/nucleotidase	K03787|1|3e-141|499|rcu:RCOM_1047170|5'-nucleotidase [EC:3.1.3.5]	-	GO:0016628//oxidoreductase activity, acting on the CH-CH group of donors, NAD or NADP as acceptor	GO:0008152//metabolic process
L10036909	2664	-3.09734	-1.08298	-0.77255	I	1D	Leucine-rich repeat	K08286|1|1e-119|429|aly:ARALYDRAFT_491919|protein-serine/threonine kinase [EC:2.7.11.-]	-	-	-
L10036938	2946	-3.48638	-1.95745	-1.62816	I	1D	Leucine-rich repeat	K13420|1|1e-72|273|pop:POPTR_1075175|LRR receptor-like serine/threonine-protein kinase FLS2 [EC:2.7.11.1]!K13415|5|1e-66|253|aly:ARALYDRAFT_912402|protein brassinosteroid insensitive 1 [EC:2.7.10.1 2.7.11.1]	-	GO:0008168//methyltransferase activity	-
L10036992	3507	-10.0905	-1.95745	-2.71115	I	1F	ABC transporter, integral membrane type 1	K05658|1|0.0|1643|vvi:100253815|ATP-binding cassette, subfamily B (MDR/TAP), member 1	GO:0043231//intracellular membrane-bounded organelle;GO:0044444//cytoplasmic part	GO:0003677//DNA binding	GO:0003002//regionalization;GO:0006355//regulation of transcription, DNA-dependent;GO:0010074//maintenance of meristem identity;GO:0010346;GO:0048608//reproductive structure development
L10037043	1071	1.6429	3.29409	6.45627	II	2B	O-methyltransferase, family 2	K16040|1|4e-60|229|vvi:100233030|trans-resveratrol di-O-methyltransferase [EC:2.1.1.240]!K05279|2|6e-55|213|aly:ARALYDRAFT_495497|flavonol 3-O-methyltransferase [EC:2.1.1.76]!K13066|5|4e-54|210|pop:POPTR_824484|caffeic acid 3-O-methyltransferase [EC:2.1.1.68]	-	GO:0004672//protein kinase activity	-
L10037049	528	-2.88692	-1.30795	-1.23821	I	1D	Photosystem II repair protein PSB27-H1, chloroplastic	K08902|1|7e-49|191|pop:POPTR_714905|photosystem II Psb27 protein	GO:0009523//photosystem II;GO:0009534//chloroplast thylakoid	GO:0046872//metal ion binding	GO:0042548//regulation of photosynthesis, light reaction
L10037127	1497	-11.3187	-1.22049	-1.60263	I	1D	ABC transporter, integral membrane type 1	K05666|1|2e-09|45.4|olu:OSTLU_35503|ATP-binding cassette, subfamily C (CFTR/MRP), member 2	GO:0044464//cell part	-	GO:0000902//cell morphogenesis;GO:0009827//plant-type cell wall modification;GO:0000003//reproduction
L10037179	1473	-4.53369	-2.36344	-1.67301	I	1E	UDP-glucuronosyl/UDP-glucosyltransferase	K13030|1|7e-116|416|sbi:SORBI_01g001220|cyanohydrin beta-glucosyltransferase [EC:2.4.1.85]!K13228|2|3e-67|254|zma:100274317|UDP-glucosyltransferase BX9 [EC:2.4.1.202]!K13493|3|2e-65|248|ath:AT5G05860|cytokinin-N-glucosyltransferase [EC:2.4.1.-]!K13068|4|3e-64|244|aly:ARALYDRAFT_479675|sinapate 1-glucosyltransferase [EC:2.4.1.120]!K13692|5|6e-64|243|vvi:100252177|UDP-glucose:(indol-3-yl)acetate be…	-	GO:0005488//binding;GO:0016779//nucleotidyltransferase activity	-
L10037188	2046	-3.74941	-1.46149	-1.64702	I	1D	Leucine-rich repeat	K13415|1|3e-06|52.4|ath:AT4G39400|protein brassinosteroid insensitive 1 [EC:2.7.10.1 2.7.11.1]	GO:0009536//plastid	GO:0004672//protein kinase activity;GO:0032559	GO:0006464//protein modification process
L10037239	3366	3.05794	-0.220485	1.81241	I	1A	G-type lectin S-receptor-like serine/threonine-protein kinase SD2-5-like	K04733|1|5e-57|221|smo:SELMODRAFT_159261|interleukin-1 receptor-associated kinase 4 [EC:2.7.11.1]!K13417|2|2e-56|219|ath:AT2G13790|somatic embryogenesis receptor kinase 4 [EC:2.7.10.1 2.7.11.1]!K13416|4|1e-54|214|ath:AT4G33430|brassinosteroid insensitive 1-associated receptor kinase 1 [EC:2.7.10.1 2.7.11.1]	-	GO:0016421//CoA carboxylase activity;GO:0016879//ligase activity, forming carbon-nitrogen bonds;GO:0032559	GO:0006631//fatty acid metabolic process
L10037269	2301	-2.11198	-2.39041	-0.831444	I	1E	Peptidase S8/S53, subtilisin/kexin/sedolisin	K08653|1|1e-06|53.5|vvi:100264570|membrane-bound transcription factor site-1 protease [EC:3.4.21.112]	-	-	-
L10037276	783	2.27612	14.0291	5.92094	IV	4A	Helix-loop-helix DNA-binding domain	K10863|1|2e-08|57.4|ath:AT5G01310|aprataxin [EC:3.-.-.-]	GO:0031224//intrinsic to membrane	GO:0016759//cellulose synthase activity;GO:0046914//transition metal ion binding	GO:0045229//external encapsulating structure organization;GO:0009250//glucan biosynthetic process
L10037296	1272	0.835548	1.49572	5.84584	III	3A	Alpha-amylase, C-terminal beta-sheet	K01176|1|0.0|699|pop:POPTR_918430|alpha-amylase [EC:3.2.1.1]	GO:0044464//cell part	-	GO:0007047//cellular cell wall organization
L10037372	609	2.30948	2.19455	0.174982	I	1B	Cullin, N-terminal	K03347|1|2e-80|296|pop:POPTR_828007|cullin 1	GO:0043231//intracellular membrane-bounded organelle	GO:0016772//transferase activity, transferring phosphorus-containing groups;GO:0005488//binding;GO:0004871//signal transducer activity	GO:0006796//phosphate-containing compound metabolic process;GO:0007623//circadian rhythm;GO:0009755//hormone-mediated signaling pathway;GO:0006351//transcription, DNA-dependent;GO:0003006//developmental process involved in reproduction;GO:0010017//red or far-red light signaling pathway
L10037412	1419	0.732044	0.590828	2.54398	III	3A	Homogentisate 1,2-dioxygenase	K00451|1|0.0|828|vvi:100264043|homogentisate 1,2-dioxygenase [EC:1.13.11.5]	GO:0009536//plastid	GO:0009975//cyclase activity	-
L10037438	909	-3.02695	-1.33296	-1.68063	I	1D	Dehydrogenase, E1 component	K01662|1|3e-141|499|rcu:RCOM_0679170|1-deoxy-D-xylulose-5-phosphate synthase [EC:2.2.1.7]	-	-	-
L10037440	759	-2.00773	-1.18878	-1.54748	I	1D	1-deoxy-D-xylulose-5-phosphate synthase, chloroplastic	K01662|1|4e-125|445|gmx:100789279|1-deoxy-D-xylulose-5-phosphate synthase [EC:2.2.1.7]	GO:0005576//extracellular region	GO:0046914//transition metal ion binding;GO:0016682//oxidoreductase activity, acting on diphenols and related substances as donors, oxygen as acceptor	GO:0009808//lignin metabolic process;GO:0009832//plant-type cell wall biogenesis
L10037543	2070	3.27295	4.0833	-0.401712	I	1B	Cellulose synthase	K10999|1|7e-79|293|vvi:100248512|cellulose synthase A [EC:2.4.1.12]	GO:0009536//plastid	GO:0046914//transition metal ion binding;GO:0016702//oxidoreductase activity, acting on single donors with incorporation of molecular oxygen, incorporation of two atoms of oxygen	GO:0006633//fatty acid biosynthetic process;GO:0048527//lateral root development
L10037576	1089	2.08348	3.68641	4.98234	IV	4A	1-aminocyclopropane-1-carboxylate oxidase	K13229|1|7e-72|269|zma:541977|2,4-dihydroxy-1,4-benzoxazin-3-one-glucoside dioxygenase [EC:1.14.20.2]!K06892|2|2e-35|147|pop:POPTR_550478|!K05278|3|9e-32|135|pop:POPTR_828087|flavonol synthase [EC:1.14.11.23]	-	GO:0003824//catalytic activity	-
L10037655	3744	2.92301	2.36448	-0.450622	I	1B	Disease resistance protein	K03013|1|2e-97|355|vvi:100258335|DNA-directed RNA polymerases I, II, and III subunit RPABC1	GO:0031224//intrinsic to membrane	GO:0050664//oxidoreductase activity, acting on NADH or NADPH, oxygen as acceptor;GO:0016209//antioxidant activity;GO:0046914//transition metal ion binding;GO:0050662//coenzyme binding	GO:0006952//defense response;GO:0012501//programmed cell death;GO:0008152//metabolic process
L10037666	1395	-4.74941	-1.50059	-1.60263	I	1D	Glycoside hydrolase, family 17/beta-1,3-glucanase	K14489|1|5e-14|77.4|vvi:100263145|arabidopsis histidine kinase 2/3/4 (cytokinin receptor) [EC:2.7.13.3]	GO:0044464//cell part	GO:0004180//carboxypeptidase activity	GO:0019538//protein metabolic process
L10037688	1194	2.01477	1.4542	1.4462	I	1A	Pyridoxal phosphate-dependent decarboxylase	K01580|1|0.0|731|rcu:RCOM_0112580|glutamate decarboxylase [EC:4.1.1.15]	GO:0043231//intracellular membrane-bounded organelle	GO:0004553//hydrolase activity, hydrolyzing O-glycosyl compounds	GO:0009251//glucan catabolic process;GO:0003006//developmental process involved in reproduction
L10037696	1368	5.1931	3.10144	0.13434	I	1B	Peptidase C56, PfpI	K03152|1|2e-09|62.4|aly:ARALYDRAFT_892360|4-methyl-5(b-hydroxyethyl)-thiazole monophosphate biosynthesis	-	-	-
L10037943	882	-3.19787	-1.55547	-2.00994	I	1F	Patatin/Phospholipase A2-related	K01047	-	GO:0005488//binding;GO:0004672//protein kinase activity	-
L10037981	3756	-3.62388	-2.67992	-1.10012	I	1E	ABC transporter, integral membrane type 1	K05658|1|0.0|2160|rcu:RCOM_0855230|ATP-binding cassette, subfamily B (MDR/TAP), member 1	-	GO:0048037//cofactor binding	GO:0003002//regionalization;GO:0006629//lipid metabolic process
L10037982	1353	-2.80831	-3.08556	-2.38922	IV	4B	Alpha tubulin	K07374|1|0.0|871|vvi:100247366|tubulin alpha	-	-	GO:0006950//response to stress;GO:0009628//response to abiotic stimulus
L10037992	1533	2.77142	3.04362	-0.140282	I	1B	ATPase, AAA+ type, core	K08900|1|2e-167|587|mtr:MTR_6g009540|mitochondrial chaperone BCS1	GO:0016021//integral to membrane	GO:0016791//phosphatase activity	GO:0009755//hormone-mediated signaling pathway
L10038005	855	2.77415	1.82391	-0.303065	I	1A	Carboxylesterase 1-like	K14493|1|3e-21|100|ppp:PHYPADRAFT_118478|gibberellin receptor GID1 [EC:3.-.-.-]	GO:0031461//cullin-RING ubiquitin ligase complex;GO:0043073//germ cell nucleus	GO:0005488//binding	GO:0043161//proteasomal ubiquitin-dependent protein catabolic process;GO:0048229//gametophyte development;GO:0007067//mitosis;GO:0009791//post-embryonic development
L10038029	357	3.35911	1.36448	3.06034	I	1C	Peptidoglycan-binding lysin domain	--	GO:0005840//ribosome;GO:0031981//nuclear lumen;GO:0009536//plastid;GO:0016020//membrane	GO:0016835//carbon-oxygen lyase activity;GO:0046914//transition metal ion binding;GO:0005198//structural molecule activity	GO:0006412//translation;GO:0010038//response to metal ion;GO:0022613//ribonucleoprotein complex biogenesis;GO:0006970//response to osmotic stress
L10038033	498	14.7696	14.1274	2.81241	IV	4A	UDP-glycosyltransferase 76F1-like	K13493|1|6e-29|124|ath:AT5G05870|cytokinin-N-glucosyltransferase [EC:2.4.1.-]!K13227|3|7e-14|74.7|zma:100277344|UDP-glucosyltransferase BX8 [EC:2.4.1.202]!K13228|4|4e-11|65.5|zma:100274317|UDP-glucosyltransferase BX9 [EC:2.4.1.202]!K13030|5|8e-10|61.2|sbi:SORBI_01g001220|cyanohydrin beta-glucosyltransferase [EC:2.4.1.85]	-	GO:0005488//binding;GO:0003824//catalytic activity	-
L10038034	1350	3.16945	2.74299	2.45627	IV	4A	UDP-glucuronosyl/UDP-glucosyltransferase	K13493|1|3e-111|400|ath:AT5G05860|cytokinin-N-glucosyltransferase [EC:2.4.1.-]!K13228|3|2e-79|294|zma:100274317|UDP-glucosyltransferase BX9 [EC:2.4.1.202]!K13227|4|1e-69|262|zma:100277344|UDP-glucosyltransferase BX8 [EC:2.4.1.202]!K13030|5|4e-54|210|sbi:SORBI_01g001220|cyanohydrin beta-glucosyltransferase [EC:2.4.1.85]	-	GO:0004497//monooxygenase activity;GO:0005506//iron ion binding	-
L10038035	546	3.89444	2.10144	13.1339	IV	4A	UDP-glycosyltransferase 76F1-like	K13493|1|7e-34|141|ath:AT5G05860|cytokinin-N-glucosyltransferase [EC:2.4.1.-]!K13227|3|4e-23|105|zma:100277344|UDP-glucosyltransferase BX8 [EC:2.4.1.202]!K13228|4|6e-20|95.1|zma:100274317|UDP-glucosyltransferase BX9 [EC:2.4.1.202]!K13030|5|1e-15|80.9|sbi:SORBI_01g001220|cyanohydrin beta-glucosyltransferase [EC:2.4.1.85]	-	GO:0004497//monooxygenase activity;GO:0005506//iron ion binding	-
L10038036	1386	6.29498	4.47995	3.76661	IV	4A	UDP-glucuronosyl/UDP-glucosyltransferase	K13493|1|1e-118|424|ath:AT5G05860|cytokinin-N-glucosyltransferase [EC:2.4.1.-]!K13228|3|1e-79|295|zma:100274317|UDP-glucosyltransferase BX9 [EC:2.4.1.202]!K13227|4|2e-69|261|zma:100277344|UDP-glucosyltransferase BX8 [EC:2.4.1.202]!K13030|5|3e-57|221|sbi:SORBI_01g001220|cyanohydrin beta-glucosyltransferase [EC:2.4.1.85]	-	GO:0016709//oxidoreductase activity, acting on paired donors, with incorporation or reduction of molecular oxygen, NADH or NADPH as one donor, and incorporation of one atom of oxygen;GO:0005506//iron ion binding	GO:0008152//metabolic process
L10038038	1386	3.682	3.38438	4.32021	IV	4A	UDP-glucuronosyl/UDP-glucosyltransferase	K13493|1|1e-119|428|ath:AT5G05860|cytokinin-N-glucosyltransferase [EC:2.4.1.-]!K13228|3|5e-86|316|zma:100274317|UDP-glucosyltransferase BX9 [EC:2.4.1.202]!K13227|4|8e-76|282|zma:100277344|UDP-glucosyltransferase BX8 [EC:2.4.1.202]!K13030|5|2e-58|225|sbi:SORBI_01g001220|cyanohydrin beta-glucosyltransferase [EC:2.4.1.85]	GO:0043231//intracellular membrane-bounded organelle;GO:0016020//membrane	GO:0004497//monooxygenase activity;GO:0005506//iron ion binding	GO:0009628//response to abiotic stimulus
L10038041	1098	1.26439	1.72293	3.07115	III	3A	L-idonate 5-dehydrogenase	K00008|1|0.0|645|pop:POPTR_823499|L-iditol 2-dehydrogenase [EC:1.1.1.14]	GO:0032991//macromolecular complex;GO:0015630//microtubule cytoskeleton	GO:0017111//nucleoside-triphosphatase activity;GO:0032561//guanyl ribonucleotide binding	GO:0043623//cellular protein complex assembly;GO:0009207;GO:0007017//microtubule-based process
L10038043	1200	0.0700135	1.9088	3.0648	III	3A	L-idonate 5-dehydrogenase	K00008|1|0.0|639|pop:POPTR_823499|L-iditol 2-dehydrogenase [EC:1.1.1.14]	GO:0032991//macromolecular complex;GO:0015630//microtubule cytoskeleton	GO:0017111//nucleoside-triphosphatase activity;GO:0032561//guanyl ribonucleotide binding	GO:0043623//cellular protein complex assembly;GO:0009207;GO:0007017//microtubule-based process
L10038400	1185	2.04427	2.80368	2.18278	IV	4A	Glycosyl transferase, family 31	K14413|1|4e-10|64.3|vvi:100242374|beta-1,3-galactosyltransferase [EC:2.4.1.-]	GO:0044464//cell part	GO:0017111//nucleoside-triphosphatase activity;GO:0016757//transferase activity, transferring glycosyl groups;GO:0015604//organic phosphonate transmembrane transporter activity;GO:0032559	GO:0009207
L10038478	1464	2.60494	2.52675	1.55784	I	1B	Glycosyl transferase, group 1	K06119|1|4e-10|64.7|ppp:PHYPADRAFT_130560|sulfoquinovosyltransferase [EC:2.4.1.-]	-	GO:0016491//oxidoreductase activity	GO:0008152//metabolic process
L10038519	2550	-3.04709	-2.65789	-1.50952	I	1E	DEAD-like helicase	K11654|1|3e-124|444|aly:ARALYDRAFT_488746|SWI/SNF-related matrix-associated actin-dependent regulator of chromatin subfamily A member 5 [EC:3.6.4.-]	-	GO:0008417//fucosyltransferase activity	GO:0042546//cell wall biogenesis;GO:0009250//glucan biosynthetic process
L10038720	2370	3.12095	4.9088	2.01405	IV	4A	G-type lectin S-receptor-like serine/threonine-protein kinase RLK1	K13416|1|3e-54|212|aly:ARALYDRAFT_491347|brassinosteroid insensitive 1-associated receptor kinase 1 [EC:2.7.10.1 2.7.11.1]!K13417|2|3e-54|211|aly:ARALYDRAFT_899604|somatic embryogenesis receptor kinase 4 [EC:2.7.10.1 2.7.11.1]!K13418|5|1e-53|210|aly:ARALYDRAFT_895025|somatic embryogenesis receptor kinase 1 [EC:2.7.10.1 2.7.11.1]	-	-	-
L10038758	1566	-3.97181	-1.50059	-1.82502	I	1D	Carboxylesterase	K13258|1|1e-57|222|gmx:547489|2-hydroxyisoflavanone dehydratase [EC:4.2.1.105]!K14493|3|5e-24|110|ppp:PHYPADRAFT_118478|gibberellin receptor GID1 [EC:3.-.-.-]	GO:0043231//intracellular membrane-bounded organelle;GO:0031410//cytoplasmic vesicle	GO:0005506//iron ion binding;GO:0016634	GO:0008152//metabolic process
L10039100	2664	3.52205	1.45194	2.61977	I	1C	LRR receptor-like serine/threonine-protein kinase RFK1-like	K13416|1|1e-57|223|ath:AT4G33430|brassinosteroid insensitive 1-associated receptor kinase 1 [EC:2.7.10.1 2.7.11.1]!K13418|3|5e-57|221|rcu:RCOM_0186340|somatic embryogenesis receptor kinase 1 [EC:2.7.10.1 2.7.11.1]!K13417|5|6e-57|221|aly:ARALYDRAFT_899604|somatic embryogenesis receptor kinase 4 [EC:2.7.10.1 2.7.11.1]	GO:0043231//intracellular membrane-bounded organelle;GO:0044459//plasma membrane part	GO:0004673//protein histidine kinase activity;GO:0005515//protein binding;GO:0004674//protein serine/threonine kinase activity;GO:0032559;GO:0009881//photoreceptor activity	GO:0006351//transcription, DNA-dependent;GO:0015992//proton transport;GO:0010360;GO:0009902//chloroplast relocation;GO:0010118//stomatal movement;GO:0006468//protein phosphorylation;GO:0009606//tropism;GO:0009416//response to light stimulus;GO:0030522//intracellular receptor mediated signaling pathway
L10039137	738	-2.28998	-1.86203	-1.79831	I	1D	Two-component sensor protein histidine protein kinase	K14492|1|4e-67|252|rcu:RCOM_0699760|two-component response regulator ARR-A family	-	GO:0016491//oxidoreductase activity	-
L10039346	762	4.24648	4.29646	2.7193	IV	4A	AP2/ERF domain-containing transcription factor	K09286|1|1e-31|134|aly:ARALYDRAFT_897996|EREBP-like factor	-	GO:0003824//catalytic activity	GO:0009064//glutamine family amino acid metabolic process
L10039350	1143	-2.56655	-1.36733	0.107868	I	1D	Protein phosphatase 2C, N-terminal	K04345|1|5e-30|130|ath:AT2G20050|protein kinase A [EC:2.7.11.11]	GO:0030312//external encapsulating structure	GO:0004553//hydrolase activity, hydrolyzing O-glycosyl compounds;GO:0030247//polysaccharide binding	GO:0009793//embryo development ending in seed dormancy;GO:0033554//cellular response to stress;GO:0006026
L10039535	1152	-2.40415	-1.52401	-1.39063	I	1D	Beta tubulin	K07375|1|0.0|712|rcu:RCOM_0786390|tubulin beta	-	-	-
L10039555	1062	4.19033	2.77498	1.68782	I	1B	Haem peroxidase, plant/fungal/bacterial	K00430|1|4e-122|436|pop:POPTR_817692|peroxidase [EC:1.11.1.7]	GO:0043234//protein complex;GO:0044444//cytoplasmic part;GO:0016020//membrane	GO:0035251//UDP-glucosyltransferase activity	GO:0006074//(1->3)-beta-D-glucan metabolic process
L10039644	1173	-1.36427	-1.04431	-2.73048	III	3B	Chalcone/stilbene synthase, C-terminal	K00660|1|0.0|691|pop:POPTR_554829|chalcone synthase [EC:2.3.1.74]	GO:0043231//intracellular membrane-bounded organelle	GO:0016747//transferase activity, transferring acyl groups other than amino-acyl groups	GO:0009314//response to radiation;GO:0008544//epidermis development;GO:0006950//response to stress;GO:0006631//fatty acid metabolic process
L10039662	1482	2.32349	2.06215	1.86017	I	1B	Pectate lyase	K01728|1|0.0|739|pop:POPTR_547984|pectate lyase [EC:4.2.2.2]	GO:0031224//intrinsic to membrane	-	GO:0006972//hyperosmotic response
L10039714	1335	3.84501	3.02159	0.619767	I	1B	Receptor serine/threonine-protein kinase	K05658|1|9e-112|402|vvi:100262734|ATP-binding cassette, subfamily B (MDR/TAP), member 1!K00924|2|2e-105|381|osa:4337593|[EC:2.7.1.-]	GO:0044464//cell part	GO:0004553//hydrolase activity, hydrolyzing O-glycosyl compounds	GO:0044238//primary metabolic process;GO:0045229//external encapsulating structure organization
L10039723	2943	-2.97181	-1.69853	-0.680628	I	1D	Leucine-rich repeat	K08286|1|6e-135|480|ath:AT4G28490|protein-serine/threonine kinase [EC:2.7.11.-]!K00924|2|7e-134|476|ath:AT1G75820|[EC:2.7.1.-]	-	-	-
L10039859	2553	4.08348	3.5344	2.33026	IV	4A	Protein kinase, catalytic domain	K04733|1|6e-63|241|smo:SELMODRAFT_159261|interleukin-1 receptor-associated kinase 4 [EC:2.7.11.1]!K13430|4|2e-56|219|pop:POPTR_548061|serine/threonine-protein kinase PBS1 [EC:2.7.11.1]	GO:0009536//plastid	GO:0016491//oxidoreductase activity;GO:0016831//carboxy-lyase activity	GO:0043094;GO:0015977//carbon fixation
L10039896	546	2.00547	1.36448	13.0514	I	1C	Protein kinase, catalytic domain	K13428|1|2e-30|129|aly:ARALYDRAFT_488953|LRR receptor-like serine/threonine-protein kinase EFR [EC:2.7.11.1]!K13420|2|7e-28|121|pop:POPTR_1075175|LRR receptor-like serine/threonine-protein kinase FLS2 [EC:2.7.11.1]	GO:0030312//external encapsulating structure	GO:0004553//hydrolase activity, hydrolyzing O-glycosyl compounds;GO:0043167//ion binding	GO:0006026
L10039897	2367	2.1454	1.41997	2.48226	I	1C	Leucine-rich repeat	K13420|1|3e-107|388|aly:ARALYDRAFT_356368|LRR receptor-like serine/threonine-protein kinase FLS2 [EC:2.7.11.1]	-	GO:0003824//catalytic activity	GO:0005975//carbohydrate metabolic process
L10039960	939	-13.2453	-2.64675	-1.18759	I	1E	Protein kinase, catalytic domain	K00924|1|1e-152|536|ath:AT1G20930|[EC:2.7.1.-]!K07760|4|5e-115|412|ath:AT3G54180|cyclin-dependent kinase [EC:2.7.11.22]!K02206|5|1e-94|344|osa:4331415|cyclin-dependent kinase 2 [EC:2.7.11.22]	GO:0043231//intracellular membrane-bounded organelle	GO:0004175//endopeptidase activity	GO:0019538//protein metabolic process
L10039989	1077	-1.20193	-0.694416	-2.29192	III	3B	Peptidase C1A, papain C-terminal	K01365|1|5e-154|541|mtr:MTR_3g116080|cathepsin L [EC:3.4.22.15]!K15272|2|2e-150|530|vvi:100248746|solute carrier family 35 (UDP-sugar transporter), member A1/2/3!K01376|3|7e-143|504|ath:AT4G35350|[EC:3.4.22.-]	-	GO:0046914//transition metal ion binding;GO:0016706//oxidoreductase activity, acting on paired donors, with incorporation or reduction of molecular oxygen, 2-oxoglutarate as one donor, and incorporation of one atom each of oxygen into both donors;GO:0016701//oxidoreductase activity, acting on single donors with incorporation of molecular oxygen	GO:0008152//metabolic process
L10040011	1443	-3.27622	-1.52834	-0.90748	I	1D	Aminotransferase class-III	K00827|1|0.0|714|rcu:RCOM_0193980|alanine-glyoxylate transaminase / (R)-3-amino-2-methylpropionate-pyruvate transaminase [EC:2.6.1.44 2.6.1.40]	-	-	GO:0008152//metabolic process
L10040173	2535	-3.58766	-1.04646	-1.30516	I	1D	Homeobox-leucine zipper family protein	K09338|1|0.0|1331|ath:AT5G60690|homeobox-leucine zipper protein	GO:0044424//intracellular part	GO:0016840	GO:0006558//L-phenylalanine metabolic process
L10040191	2289	-2.27993	-0.612803	-1.60263	I	1D	Protein kinase, catalytic domain	K04733|1|6e-61|234|smo:SELMODRAFT_159261|interleukin-1 receptor-associated kinase 4 [EC:2.7.11.1]!K13430|4|4e-58|224|zma:100283091|serine/threonine-protein kinase PBS1 [EC:2.7.11.1]	-	GO:0004558//alpha-glucosidase activity	GO:0044238//primary metabolic process
L10040321	792	-3.55677	-0.635523	-0.839664	I	1D	Replication fork protection component Swi3	K10904|1|1e-59|228|vvi:100240999|TIMELESS-interacting protein!K10998|5|4e-21|99.8|ppp:PHYPADRAFT_173665|replication fork protection complex subunit Csm3/Swi3	GO:0009536//plastid	GO:0004091//carboxylesterase activity	GO:0044238//primary metabolic process
L10040335	1425	-2.16445	-1.51594	-1.03558	I	1D	Peptidase S10, serine carboxypeptidase	K13289|1|3e-149|526|aly:ARALYDRAFT_489176|cathepsin A (carboxypeptidase C) [EC:3.4.16.5]	-	GO:0016787//hydrolase activity	-
L10040366	1332	-2.16445	-2.80545	-0.477094	I	1E	NAD-dependent epimerase/dehydratase	--	GO:0044464//cell part	GO:0043167//ion binding;GO:0008422//beta-glucosidase activity	GO:0044238//primary metabolic process;GO:0009699//phenylpropanoid biosynthetic process
L10040477	963	2.18104	3.46368	5.40649	IV	4A	Oxoglutarate/iron-dependent oxygenase	K05933|1|3e-149|526|vvi:100232928|aminocyclopropanecarboxylate oxidase [EC:1.14.17.4]	GO:0031410//cytoplasmic vesicle;GO:0031090//organelle membrane;GO:0009536//plastid	-	-
L10040479	606	4.03195	1.29409	0.00505746	I	1A	Protein-tyrosine phosphatase, dual specificity phosphatase, eukaryotic	--	GO:0031410//cytoplasmic vesicle	GO:0004553//hydrolase activity, hydrolyzing O-glycosyl compounds	GO:0009607//response to biotic stimulus;GO:0006026
L10040543	2106	4.00547	3.58687	4.88923	IV	4A	ATPase, AAA+ type, core	K13457|1|7e-58|223|vvi:100252764|disease resistance protein RPM1!K03013|5|3e-47|188|vvi:100258335|DNA-directed RNA polymerases I, II, and III subunit RPABC1	-	-	GO:0009630//gravitropism;GO:0009416//response to light stimulus
L10040636	1020	0.0985827	0.00190734	2.8828	III	3A	Homocysteine S-methyltransferase	K00547|1|6e-150|528|rcu:RCOM_0911480|homocysteine S-methyltransferase [EC:2.1.1.10]	GO:0009503;GO:0009523//photosystem II;GO:0009570//chloroplast stroma	GO:0046906//tetrapyrrole binding	GO:0009639//response to red or far red light;GO:0006091//generation of precursor metabolites and energy
L10040777	684	10.9057	10.6695	12.7263	IV	4A	Glycoside hydrolase, family 19, catalytic	K01183|1|2e-85|313|vvi:100250948|chitinase [EC:3.2.1.14]	-	GO:0046872//metal ion binding;GO:0003824//catalytic activity	-
L10040792	702	-0.671412	6.46602	-0.23864	II	2A	Glycoside hydrolase, family 19, catalytic	K01183|1|2e-80|296|vvi:100250948|chitinase [EC:3.2.1.14]	-	GO:0035251//UDP-glucosyltransferase activity	-
L10040929	801	3.69353	3.6375	5.59377	IV	4A	Haem peroxidase, plant/fungal/bacterial	K00430|1|2e-110|396|vvi:100259700|peroxidase [EC:1.11.1.7]	GO:0016020//membrane	GO:0016757//transferase activity, transferring glycosyl groups	GO:0009987//cellular process
L10040931	1179	-0.0606159	-0.533643	-2.26938	III	3B	Fatty acid desaturase, type 2	K03921|1|1e-170|597|pop:POPTR_862463|acyl-[acyl-carrier-protein] desaturase [EC:1.14.19.2]	-	GO:0016491//oxidoreductase activity	GO:0008152//metabolic process
L10040979	1086	-2.3571	-2.6128	-2.24648	IV	4B	O-methyltransferase, family 2	K05279|1|5e-142|502|rcu:RCOM_0596300|flavonol 3-O-methyltransferase [EC:2.1.1.76]!K13066|3|4e-134|476|pop:POPTR_824484|caffeic acid 3-O-methyltransferase [EC:2.1.1.68]	-	-	-
L10040990	471	3.09428	1.32008	-1.87947	I	1A	Flavanone 3-dioxygenase	K06892|1|1e-33|139|pop:POPTR_550478|!K00475|3|3e-13|72.4|bdi:100823527|naringenin 3-dioxygenase [EC:1.14.11.9]	GO:0031224//intrinsic to membrane	GO:0004871//signal transducer activity;GO:0004672//protein kinase activity;GO:0016628//oxidoreductase activity, acting on the CH-CH group of donors, NAD or NADP as acceptor;GO:0032559	GO:0006464//protein modification process
L10041015	1347	-2.13537	-1.48292	-1.31666	I	1D	Beta tubulin	K07375|1|0.0|847|zma:542418|tubulin beta	-	-	-
L10041022	480	5.23643	3.45759	2.04945	IV	4A	DNA-binding WRKY	K13424|1|1e-23|106|pop:POPTR_663578|WRKY transcription factor 33!K13423|3|2e-23|106|aly:ARALYDRAFT_481938|WRKY transcription factor 25	GO:0016020//membrane	GO:0004871//signal transducer activity;GO:0004672//protein kinase activity	GO:0043170
L10041031	870	3.76966	2.42337	1.27184	I	1B	Haem peroxidase, plant/fungal/bacterial	K00430|1|2e-123|412|vvi:100249751|peroxidase [EC:1.11.1.7]	GO:0016020//membrane	GO:0016879//ligase activity, forming carbon-nitrogen bonds;GO:0016421//CoA carboxylase activity;GO:0032559	GO:0006633//fatty acid biosynthetic process;GO:0009725//response to hormone stimulus;GO:0048507//meristem development;GO:0003006//developmental process involved in reproduction
L10041051	2064	-4.02243	-1.22049	-1.18759	I	1D	fidgetin-like protein 1-like	K01509|1|1e-76|286|olu:OSTLU_6399|adenosinetriphosphatase [EC:3.6.1.3]!K13254|2|1e-74|279|smo:SELMODRAFT_271379|spastin [EC:3.6.4.3]	GO:0009534//chloroplast thylakoid;GO:0030529//ribonucleoprotein complex	GO:0005198//structural molecule activity	GO:0010467//gene expression
L10041076	2304	-3.27993	-0.88345	-1.09448	I	1D	Leucine-rich repeat	K13415|1|3e-51|201|rcu:RCOM_0478150|protein brassinosteroid insensitive 1 [EC:2.7.10.1 2.7.11.1]	-	GO:0016616//oxidoreductase activity, acting on the CH-OH group of donors, NAD or NADP as acceptor	GO:0008152//metabolic process
L10041199	3036	-2.79672	-1.32482	-2.99494	I	1F	G-type lectin S-receptor-like serine/threonine-protein kinase	K04733|1|2e-62|239|smo:SELMODRAFT_159261|interleukin-1 receptor-associated kinase 4 [EC:2.7.11.1]!K13430|4|2e-52|206|zma:100283091|serine/threonine-protein kinase PBS1 [EC:2.7.11.1]	GO:0000785//chromatin	GO:0003676//nucleic acid binding;GO:0032559;GO:0003678//DNA helicase activity	GO:0032196//transposition;GO:0009292//genetic transfer;GO:0031062//positive regulation of histone methylation;GO:0006342//chromatin silencing;GO:0009207;GO:0051052;GO:0035067//negative regulation of histone acetylation
L10041437	780	2.09189	3.58687	2.53488	IV	4A	NADH:flavin oxidoreductase/NADH oxidase, N-terminal	K05894|1|3e-109|392|vvi:100244746|12-oxophytodienoic acid reductase [EC:1.3.1.42]	-	GO:0016491//oxidoreductase activity;GO:0005506//iron ion binding	GO:0008152//metabolic process
L10041441	807	-3.74941	-2.74405	-2.06206	IV	4B	MADS-box transcription factor	K09264|1|8e-69|258|pop:POPTR_758707|MADS-box transcription factor, plant	GO:0005576//extracellular region	GO:0046914//transition metal ion binding;GO:0016682//oxidoreductase activity, acting on diphenols and related substances as donors, oxygen as acceptor	GO:0009808//lignin metabolic process
L10041446	1533	-2.79672	-2.98299	-2.00158	IV	4B	UDP-glucuronosyl/UDP-glucosyltransferase	K13496|1|3e-35|147|ath:AT2G36780|UDP-glucosyl transferase 73C [EC:2.4.1.-]	GO:0005576//extracellular region	GO:0046914//transition metal ion binding;GO:0016682//oxidoreductase activity, acting on diphenols and related substances as donors, oxygen as acceptor	GO:0009808//lignin metabolic process
L10041483	1932	-2.66695	-2.62258	-0.251718	I	1E	Amidase	K02433|1|9e-47|186|ath:AT3G25660|aspartyl-tRNA(Asn)/glutamyl-tRNA (Gln) amidotransferase subunit A [EC:6.3.5.6 6.3.5.7]	GO:0044421//extracellular region part;GO:0030312//external encapsulating structure	-	GO:0008152//metabolic process
L10041532	993	-2.21508	-1.39882	-0.291924	I	1D	Alcohol dehydrogenase GroES-like	K07119|1|7e-17|86.3|ath:AT1G49670|	-	GO:0016301//kinase activity;GO:0004871//signal transducer activity;GO:0032559	GO:0006464//protein modification process
L10041598	4008	-2.01245	-0.998093	-0.372012	I	1D	ATPase-like, ATP-binding domain	K14489|1|0.0|1244|pop:POPTR_775135|arabidopsis histidine kinase 2/3/4 (cytokinin receptor) [EC:2.7.13.3]	GO:0043234//protein complex;GO:0009536//plastid	GO:0033612//receptor serine/threonine kinase binding;GO:0019787//small conjugating protein ligase activity	GO:0032446//protein modification by small protein conjugation
L10041612	588	-13.5514	-2.33596	-2.38023	IV	4B	F-box protein SNE	K14495|1|2e-11|66.6|vvi:100245654|F-box protein GID2	-	-	-
L10041722	1518	0.665623	-1.06848	-3.83144	III	3B	Peptidase S10, serine carboxypeptidase	K13289|1|0.0|756|rcu:RCOM_0473920|cathepsin A (carboxypeptidase C) [EC:3.4.16.5]	GO:0009941//chloroplast envelope;GO:0031224//intrinsic to membrane;GO:0009534//chloroplast thylakoid	GO:0004659//prenyltransferase activity	GO:0015995//chlorophyll biosynthetic process
L10041762	1560	2.32879	2.4278	-0.155166	I	1B	Peptidase S28	K01285|1|8e-171|598|vvi:100246541|lysosomal Pro-X carboxypeptidase [EC:3.4.16.2]	-	GO:0004672//protein kinase activity;GO:0000166//nucleotide binding	GO:0009987//cellular process
L10041807	1551	-3.68801	-3.02784	-2.30306	IV	4B	Receptor-like protein kinase	K13415|1|7e-26|117|rcu:RCOM_0478150|protein brassinosteroid insensitive 1 [EC:2.7.10.1 2.7.11.1]	GO:0043231//intracellular membrane-bounded organelle	GO:0004553//hydrolase activity, hydrolyzing O-glycosyl compounds;GO:0030247//polysaccharide binding	GO:0006950//response to stress;GO:0006026
L10041844	945	2.76516	2.75814	3.04763	IV	4A	Chitin-binding, type 1	K01183|1|2e-131|466|pop:POPTR_831333|chitinase [EC:3.2.1.14]	GO:0016020//membrane	GO:0005215//transporter activity	GO:0048856//anatomical structure development;GO:0006810//transport;GO:0003006//developmental process involved in reproduction;GO:0009791//post-embryonic development
L10041893	279	-14.7969	-1.599	-2.11359	I	1F	Phytosulfokine	--	GO:0044464//cell part	-	-
L10041979	1026	2.89816	1.59997	3.61737	I	1C	No apical meristem (NAM) protein	--	-	GO:0004672//protein kinase activity;GO:0032559	GO:0006464//protein modification process
L10042004	1803	2.71597	2.17183	1.08543	I	1B	Leucine-rich repeat	K13416|1|0.0|777|rcu:RCOM_1534760|brassinosteroid insensitive 1-associated receptor kinase 1 [EC:2.7.10.1 2.7.11.1]!K13418|5|0.0|698|pop:POPTR_913861|somatic embryogenesis receptor kinase 1 [EC:2.7.10.1 2.7.11.1]	GO:0043231//intracellular membrane-bounded organelle;GO:0044459//plasma membrane part	GO:0004673//protein histidine kinase activity;GO:0005515//protein binding;GO:0004674//protein serine/threonine kinase activity;GO:0032559;GO:0009881//photoreceptor activity	GO:0006351//transcription, DNA-dependent;GO:0015992//proton transport;GO:0010360;GO:0009902//chloroplast relocation;GO:0010118//stomatal movement;GO:0006468//protein phosphorylation;GO:0009606//tropism;GO:0009416//response to light stimulus;GO:0030522//intracellular receptor mediated signaling pathway
L10042018	1185	2.33805	11.3362	5.5673	IV	4A	Zeaxanthin epoxidase	K09838|1|1e-14|79.0|pop:POPTR_764537|zeaxanthin epoxidase [EC:1.14.13.90]	GO:0043231//intracellular membrane-bounded organelle	GO:0030528//transcription regulator activity;GO:0003676//nucleic acid binding;GO:0001071//nucleic acid binding transcription factor activity	GO:0009725//response to hormone stimulus;GO:0006950//response to stress;GO:0010467//gene expression
L10042019	1263	2.87117	1.86698	1.92789	I	1A	Zeaxanthin epoxidase	K09838|1|6e-19|93.6|pop:POPTR_764537|zeaxanthin epoxidase [EC:1.14.13.90]	GO:0044464//cell part	-	GO:0009725//response to hormone stimulus;GO:0006972//hyperosmotic response
L10042087	621	-5.02243	-1.22049	-2.60263	I	1F	Basic-leucine zipper (bZIP) transcription factor	K04371|1|2e-16|83.6|vvi:100254083|extracellular signal-regulated kinase 1/2 [EC:2.7.11.24]!K09060|2|1e-11|67.8|gmx:778122|plant G-box-binding factor	-	-	-
L10042100	723	2.26851	0.31003	-0.394038	I	1A	Pyridoxal phosphate phosphatase-related	K13248|1|3e-93|339|rcu:RCOM_0313210|pyridoxal phosphate phosphatase PHOSPHO2 [EC:3.1.3.74]	-	GO:0004553//hydrolase activity, hydrolyzing O-glycosyl compounds;GO:0043167//ion binding	GO:0044238//primary metabolic process
L10042109	3372	1.4595	2.07497	0.843891	II	2A	ABC transporter, integral membrane type 1	K05666|1|5e-163|573|olu:OSTLU_35503|ATP-binding cassette, subfamily C (CFTR/MRP), member 2!K05658|2|6e-60|231|bdi:100833702|ATP-binding cassette, subfamily B (MDR/TAP), member 1	-	-	GO:0000904//cell morphogenesis involved in differentiation
[truncated: 1,481 more rows]
