# Supplementary material for: Genome-wide digital transcript analysis of putative fruitlet abscission related genes regulated by ethephon in litchi
Source: Front Plant Sci. 2015 Jul 7;6:502. doi: 10.3389/fpls.2015.00502 (PMC4493771; doi:10.3389/fpls.2015.00502)
Supplement: Supplementary Data Excel File 4 — Plant hormones-related genes induced or repressed in FAZ-enriched pedicel after ethephon treatment. [file DataSheet4.XLSX]

## Sheet: 195
Gene ID	Gene Length	Log2 radio (ETH1/CK1)	Log2 radio (ETH2/CK2)	Log2 radio (ETH3/CK3)	Group	Cluster	Category	Annotation
C1431.2	1836	-2.79381	-1.89186	-0.272979	I	1D	Hormone response_ABA biosynthesis_NCED	9-cis-epoxycarotenoid dioxygenase
U22575	2012	-1.43747	-2.31241	0.382728	II	2C	Hormone response_ABA biosynthesis_NCED	9-cis-epoxycarotenoid dioxygenase 3
C1808.1	1725	-15.6281	-2.76481	-1.3959	I	1E	Hormone response_ABA biosynthesis_CCD8	Carotenoid cleavage dioxygenase 8, chloroplastic
L10058287	1722	-6.02243	-1.991	-1.10513	I	1D	Hormone response_ABA biosynthesis_CCD8	Carotenoid cleavage dioxygenase 8, chloroplastic
L10042019	1263	2.87117	1.86698	1.92789	I	1A	Hormone response_ABA biosynthesis_ZEP	Zeaxanthin epoxidase
L10061826	1251	2.49851	2.10144	1.98234	I	1B	Hormone response_ABA biosynthesis_ZEP	Zeaxanthin epoxidase
L10052834	1287	2.78974	2.42337	5.20473	IV	4A	Hormone response_ABA biosynthesis_ZEP	Zeaxanthin epoxidase
L10042018	1185	2.33805	11.3362	5.5673	IV	4A	Hormone response_ABA biosynthesis_ZEP	Zeaxanthin epoxidase
C4717.1	1898	-3.41238	-1.13802	-0.105125	I	1D	Hormone response_ABA biosynthesis_ZEP	Zeaxanthin epoxidase
U2525	1525	-5.57384	-1.88791	-1.24987	I	1D	Hormone response_ABA degradation_CYP707	Abscisic acid 8'-hydroxylase 4
U2188	493	-2.74941	-0.898557	-0.187588	I	1D	Hormone response_ABA signaling_ABF	Abscisic acid insensitive
U2094	631	3.16853	3.58687	2.18165	IV	4A	Hormone response_ABA signaling_PYR/PYL	Abscisic acid receptor PYR/PYL family
U11666	636	-12.7601	-2.02784	-0.325091	I	1E	Hormone response_ABA signaling_ABA-induced	HVA22-like protein
C4492.2	537	3.29498	1.77951	4.18165	I	1C	Hormone response_ABA signaling_PP2C	Probable protein phosphatase 2C
U18570	645	0.420511	2.36448	14.1159	II	2B	Hormone response_ABA signaling_PP2C	Protein phosphatase 2c
L10039350	1143	-2.56655	-1.36733	0.107868	I	1D	Hormone response_ABA signaling_PP2C	Protein phosphatase 2C, N-terminal
L10033788	732	3.00547	1.36448	4.6453	I	1C	Hormone response_ABA signaling_PP2C	Protein phosphatase 2C, N-terminal
L10013043	1410	-11.2896	-0.705912	-0.673014	I	1D	Hormone response_ABA signaling_PP2C	Protein phosphatase 2C-like
L10051193	1194	-0.357097	4.6375	14.4933	II	2B	Hormone response_auxin biosynthesis_TAA1	L-tryptophan--pyruvate aminotransferase 1-like
L10054232	543	1.96483	2.22882	-0.348052	II	2A	Hormone response_auxin biosynthesis_TAA1	L-tryptophan--pyruvate aminotransferase 1-like
L10046907	1104	-3.20885	-1.22049	-1.86566	I	1D	Hormone response_auxin biosynthesis_TAA1	Tryptophan aminotransferase-related protein 2-like
U1508	789	-2.59741	-3.00184	-1.65391	I	1E	Hormone response_auxin hydrolysis_ILR1	IAA-amino acid hydrolase ILR1-like 6
U21064	1081	-12.4099	-2.54241	-1.67301	I	1E	Hormone response_auxin hydrolysis_ILR1	IAA-amino acid hydrolase ILR1-like 6-like
U20213	1048	-4.51495	-1.86685	-1.92762	I	1D	Hormone response_auxin signaling_auxin induced	Auxin-induced in root cultures protein 12
U1570	924	-4.62388	-1.61684	-0.979595	I	1D	Hormone response_auxin signaling_ABP	Auxin-binding protein
L10058057	2379	-3.16445	-2.26488	-2.50952	IV	4B	Hormone response_auxin signaling_ARF	Auxin response factor
U22374	791	-2.1402	-0.925029	-0.898081	I	1D	Hormone response_auxin signaling_ARF	Auxin response factor 19
U23015	676	-3.57044	-1.04361	-1.18759	I	1D	Hormone response_auxin signaling_ARF	Auxin response factor 2-like
C610.3	1975	-4.55677	-2.54241	-1.47709	I	1E	Hormone response_auxin signaling_ARF	Auxin response factor 4-like
C2160.1	802	-4.91934	-2.94295	0.13434	I	1E	Hormone response_auxin signaling_ARF	Auxin response factor 4-like
C594.2	920	0.140403	0.47466	3.55657	III	3A	Hormone response_auxin signaling_ARP	Auxin-repressed 12.5 kDa protein
L10065100	849	-4.49905	-1.8997	-1.27901	I	1D	Hormone response_auxin signaling_Aux/IAA	AUX/IAA protein
L10026367	1002	-2.62388	-1.47682	-0.0779631	I	1D	Hormone response_auxin signaling_Aux/IAA	AUX/IAA protein
L10045533	918	-2.86489	-1.70591	-0.735075	I	1D	Hormone response_auxin signaling_Aux/IAA	AUX/IAA protein
L10047642	885	-12.4641	-1.80545	-1.35751	I	1D	Hormone response_auxin signaling_Aux/IAA	AUX/IAA protein
L10034781	1032	-2.55147	-2.3431	-1.87947	I	1E	Hormone response_auxin signaling_Aux/IAA	AUX/IAA protein
L10017928	1032	-2.60055	-2.599	-1.90379	I	1E	Hormone response_auxin signaling_Aux/IAA	AUX/IAA protein
L10034201	669	-13.0282	-3.67992	-1.83966	I	1E	Hormone response_auxin signaling_Aux/IAA	AUX/IAA protein
L10012923	609	-2.97181	-0.357989	-2.18759	I	1F	Hormone response_auxin signaling_Aux/IAA	AUX/IAA protein
L10043879	585	-2.90142	-2.09495	-2.33959	IV	4B	Hormone response_auxin signaling_Aux/IAA	AUX/IAA protein
L10057271	2379	-4.35428	-2.86958	-2.07211	IV	4B	Hormone response_auxin signaling_Aux/IAA	AUX/IAA protein
U21106	1002	-2.03109	-1.39504	-1.34752	I	1D	Hormone response_auxin signaling_Aux/IAA	Aux/IAA protein
U9140	800	-3.80188	-1.98345	-2.74558	I	1F	Hormone response_auxin signaling_Aux/IAA	Auxin-induced protein AUX22
U2768	826	-3.55677	-2.39041	-2.50952	IV	4B	Hormone response_auxin signaling_Aux/IAA	Auxin-induced protein AUX22
U13801	375	-5.25191	-1.07847	-1.85055	I	1D	Hormone response_auxin signaling_Aux/IAA	Auxin-responsive protein IAA
C845.2	2081	-2.58882	-1.4875	-1.43418	I	1D	Hormone response_auxin signaling_Aux/IAA	Auxin-responsive protein IAA11
U7963	338	-13.6721	-2.39041	-0.86566	I	1E	Hormone response_auxin signaling_Aux/IAA	Auxin-responsive protein IAA13
U5955	246	-4.07134	-1.68997	-1.64702	I	1D	Hormone response_auxin signaling_Aux/IAA	Auxin-responsive protein IAA14-like
U6169	844	-3.16445	-1.95745	-1.14911	I	1D	Hormone response_auxin signaling_Aux/IAA	Auxin-responsive protein IAA14-like isoform 1
U9041	375	-2.97878	-1.60931	-1.59461	I	1D	Hormone response_auxin signaling_Aux/IAA	Auxin-responsive protein IAA16
U17837	770	-2.91934	-1.50479	-1.59134	I	1D	Hormone response_auxin signaling_Aux/IAA	Auxin-responsive protein IAA16-like
U13387	1593	-2.74406	-2.03091	-1.64702	I	1E	Hormone response_auxin signaling_Aux/IAA	Auxin-responsive protein IAA27
U6513	1489	-4.73648	-2.17615	-1.10587	I	1E	Hormone response_auxin signaling_Aux/IAA	Auxin-responsive protein IAA27
C3897.1	1042	-2.97181	-1.00898	-1.81986	I	1D	Hormone response_auxin signaling_Aux/IAA	Auxin-responsive protein IAA29
L10009788	1857	-2.90142	-1.34248	-1.50952	I	1D	Hormone response_auxin signaling_GH3	GH3 auxin-responsive promoter
L10024970	1797	1.71002	3.86698	2.9417	II	2B	Hormone response_auxin signaling_GH3	GH3 auxin-responsive promoter
L10063710	1842	-0.295696	0.0649171	2.60683	III	3A	Hormone response_auxin signaling_GH3	GH3 auxin-responsive promoter
L10024971	1797	0.250586	0.779515	4.13434	III	3A	Hormone response_auxin signaling_GH3	GH3 auxin-responsive promoter
U11890	1632	-1.82156	-2.02784	-0.846551	II	2C	Hormone response_auxin signaling_GH3	GH3 family protein
C2656.1	1968	-3.09734	-2.04457	-1.32509	I	1E	Hormone response_auxin signaling_GH3	Indole-3-acetic acid-amido synthetase GH3.1
C4818.3	2027	1.76155	0.627512	2.54033	III	3A	Hormone response_auxin signaling_GH3	Indole-3-acetic acid-amido synthetase GH3.6
C4818.1	2089	-0.0489745	0.573064	3.4369	III	3A	Hormone response_auxin signaling_GH3	Indole-3-acetic acid-amido synthetase GH3.6
U28610	633	1.31554	2.5521	-0.509516	II	2A	Hormone response_auxin signaling_SAUR	SAUR family protein
U20173	781	3.72632	2.55562	2.18325	IV	4A	Hormone response_auxin signaling_SAUR	SAUR family protein
U7384	833	-3.02243	-1.22049	-0.2563	I	1D	Hormone response_auxin signaling_SAUR	SAUR family protein
C5333.1	450	-4.07134	-1.33596	-1.57991	I	1D	Hormone response_auxin signaling_SAUR	Small auxin upregulated
C4092.2	998	-3.05198	-2.0001	-1.99494	I	1E	Hormone response_auxin signaling_TIR1	Transport inhibitor response 1
U9690	2693	-3.37898	-1.8686	-1.66357	I	1D	Hormone response_auxin transport_efflux	Auxin efflux carrier component 1
U11774	974	-3.82742	-2.52924	-2.18759	IV	4B	Hormone response_auxin transport_efflux	Auxin efflux carrier component 1
U16767	1234	-4.39711	-2.07847	-2.20645	IV	4B	Hormone response_auxin transport_efflux	Auxin efflux carrier component 1c
C5818.1	2734	1.57953	1.07207	2.33737	III	3A	Hormone response_auxin transport_efflux	Auxin efflux carrier component 3
C5818.2	2159	1.11566	0.158027	2.57795	III	3A	Hormone response_auxin transport_efflux	Auxin efflux carrier component 3
U1445	1028	-4.28547	-2.09495	-2.22941	IV	4B	Hormone response_auxin transport_efflux	Auxin efflux carrier component 6-like
U9940	1746	-15.0256	-2.59329	-2.8447	IV	4B	Hormone response_auxin transport_influx	Auxin influx carrier (AUX1 LAX family)
C3054.3	738	-4.16445	-3.02784	-1.60263	I	1E	Hormone response_auxin transport_influx	Auxin influx carrier protein
L10022718	1437	-6.16445	-2.51817	-2.04174	IV	4B	Hormone response_auxin transport_influx	Auxin influx carrier protein
U21184	1700	1.11308	0.543075	2.15724	III	3A	Hormone response_auxin signaling_TIR1	Transport inhibitor response 1
U6723	739	-4.97181	-1.92092	-2.58969	I	1F	Hormone response_auxin signaling_TIR1	Transport inhibitor response 1(TIR1)
U2917	2014	-3.35333	-2.08442	-1.27625	I	1E	Hormone response_brassinosteroids biosynthesis_CYP90C1	3-epi-6-deoxocathasterone 23-monooxygenase
U13989	3710	2.44436	2.49223	1.61497	I	1B	Hormone response_brassinosteroids signaling_BRI1	Brassinosteroid insensitive 1
U29051	298	2.042	3.0772	-1.131	I	1B	Hormone response_brassinosteroids signaling_BRI1	Serine/threonine-protein kinase BRI1-like 1
U7089	3583	-3.20885	-2.00898	-1.30306	I	1E	Hormone response_brassinosteroids signaling_BRI1	Serine/threonine-protein kinase BRI1-like 2
L10052179	327	-14.2053	-2.54241	0.863038	I	1E	Hormone response_cytokinin biosynthesis_CYP735A	Cytokinin hydroxylase
L10035728	1599	-4.36832	-2.97181	0.59002	I	1E	Hormone response_cytokinin biosynthesis_CYP735A	Cytokinin hydroxylase
U15758	1135	-5.55677	-2.4935	0.101919	I	1E	Hormone response_cytokinin biosynthesis_CYP735A	Cytokinin hydroxylase
U3891	681	-5.03235	-2.17984	0.346391	I	1E	Hormone response_cytokinin biosynthesis_CYP735A	Cytokinin hydroxylase
U24127	241	1.51362	4.10144	0.397375	II	2A	Hormone response_cytokinin biosynthesis_LOG5	Cytokinin riboside 5'-monophosphate phosphoribohydrolase LOG4
U11614	635	3.15748	3.57288	4.585	IV	4A	Hormone response_cytokinin biosynthesis_LOG5	Cytokinin riboside 5'-monophosphate phosphoribohydrolase LOG5
L10048833	1503	0.376117	-0.41313	2.10787	III	3A	Hormone response_cytokinin metabolism_CKX	Cytokinin dehydrogenase 1
L10003138	1263	2.59044	1.77951	2.0348	I	1C	Hormone response_cytokinin metabolism_CKX	Cytokinin dehydrogenase 1, FAD/cytokinin binding domain
U14363	1298	-4.57949	-2.54241	-1.31312	I	1E	Hormone response_cytokinin signaling_AHK	Histidine kinase 1
U11693	2779	-3.91934	-1.66106	-0.509516	I	1D	Hormone response_cytokinin signaling_AHK	Histidine kinase 1
U7173	2063	-3.83033	-1.99972	-2.33142	I	1F	Hormone response_cytokinin signaling_AHK	Histidine kinase 4
U516	854	-12.2354	-1.22049	-0.187588	I	1D	Hormone response_cytokinin signaling_AHK	Histidine kinase 4
U10882	643	-4.16779	-1.6316	-2.30416	I	1F	Hormone response_cytokinin signaling_AHK	Histidine kinase 4-like
C4349.2	925	-2.09045	-1.58306	-2.35751	I	1F	Hormone response_cytokinin signaling_AHP	Histidine-containing phosphotransfer protein 1
C3809.2	544	-3.62388	-1.41979	-1.53808	I	1D	Hormone response_cytokinin signaling_ARRA	Two-component response regulator ARR4
C3809.1	1083	-2.76082	-1.19417	-1.80193	I	1D	Hormone response_cytokinin signaling_ARRA	Two-component response regulator ARR4
L10039137	738	-2.28998	-1.86203	-1.79831	I	1D	Hormone response_cytokinin signaling_ARRA	Two-component sensor protein histidine protein kinase
U10875	1006	-0.985482	-0.913824	-2.04557	III	3B	Hormone response_cytokinin signaling_ARRA	Two-component sensor protein histidine protein kinase
C1810.2	272	3.99083	2.02052	0.160336	I	1B	Hormone response_ethylene biosynthesis_ACO	1-aminocyclopropane-1-carboxylate oxidase
L10011705	930	-2.35947	-2.07134	-1.41837	I	1E	Hormone response_ethylene biosynthesis_ACO	1-aminocyclopropane-1-carboxylate oxidase
U15957	411	1.81352	3.13874	4.49764	II	2B	Hormone response_ethylene biosynthesis_ACO	1-aminocyclopropane-1-carboxylate oxidase
L10037576	1089	2.08348	3.68641	4.98234	IV	4A	Hormone response_ethylene biosynthesis_ACO	1-aminocyclopropane-1-carboxylate oxidase
U3828	1196	-4.55677	-2.9332	-2.73778	IV	4B	Hormone response_ethylene biosynthesis_ACO	1-aminocyclopropane-1-carboxylate oxidase homolog 1
L10007251	1113	3.15748	4.06492	7.0904	IV	4A	Hormone response_ethylene biosynthesis_ACO	1-aminocyclopropane-1-carboxylate oxidase homolog 1-like
U4405	1331	2.02623	3.23323	5.98143	IV	4A	Hormone response_ethylene biosynthesis_ACO	1-aminocyclopropane-1-carboxylate oxidase homolog 3
C3262.1	1206	3.14713	4.95942	6.63109	IV	4A	Hormone response_ethylene biosynthesis_ACO	1-aminocyclopropane-1-carboxylate oxidase homolog 3
U12081	620	-2.82341	-1.17266	-0.290681	I	1D	Hormone response_ethylene biosynthesis_ACO	1-aminocyclopropane-1-carboxylate oxidase homolog 4-like
C2354.1	395	-3.55677	-0.357989	0.0534205	I	1D	Hormone response_ethylene biosynthesis_ACO	1-aminocyclopropane-1-carboxylate oxidase homolog 4-like
L10021434	1104	-2.72245	-2.10801	-1.95312	I	1E	Hormone response_ethylene biosynthesis_ACO	1-aminocyclopropane-1-carboxylate oxidase homolog 4-like
L10029581	1113	1.69804	2.36448	0.22745	II	2A	Hormone response_ethylene biosynthesis_ACO	1-aminocyclopropane-1-carboxylate oxidase homolog 4-like
L10021448	969	4.29498	4.55562	6.38037	IV	4A	Hormone response_ethylene biosynthesis_ACO	1-aminocyclopropane-1-carboxylate oxidase homolog 4-like
L10012382	723	3.15748	4.68641	15.8256	IV	4A	Hormone response_ethylene biosynthesis_ACO	1-aminocyclopropane-1-carboxylate oxidase homolog 4-like
L10030076	1473	1.95103	3.66704	0.335974	II	2A	Hormone response_ethylene biosynthesis_ACS	1-aminocyclopropane-1-carboxylate synthase
U6871	733	1.59454	3.10144	1.39737	II	2A	Hormone response_ethylene biosynthesis_ACS	1-aminocyclopropane-1-carboxylate synthase
L10062678	321	-13.8397	-3.02784	-2.06206	IV	4B	Hormone response_ethylene biosynthesis_ACS	1-aminocyclopropane-1-carboxylate synthase
L10021104	1575	-11.1299	-2.06848	-1.03558	I	1E	Hormone response_ethylene biosynthesis_ACS	1-aminocyclopropane-1-carboxylate synthase
C3621.1	808	-3.806	-2.12251	-2.15935	IV	4B	Hormone response_ethylene biosynthesis_ACS	1-aminocyclopropane-1-carboxylate synthase 3-like
C3342.1	938	2.53171	2.92297	4.10433	IV	4A	Hormone response_ethylene biosynthesis_ACS	1-amino-cyclopropane-1-carboxylic acid oxidase 3
L10036596	1644	4.07804	3.41614	2.41907	IV	4A	Hormone response_ethylene signaling_EBF	EIN3-binding F-box protein 1-like
U575	2923	3.8847	3.09481	2.20212	IV	4A	Hormone response_ethylene signaling_EBF	EIN3-binding f-box protein 4
C729.1	1667	2.03195	0.722931	1.39737	I	1A	Hormone response_ethylene signaling_ETR	Ethylene receptor
L10029548	2295	3.05438	2.00981	0.899875	I	1B	Hormone response_ethylene signaling_ETR	Ethylene response 2
U20306	3404	3.32517	2.49941	0.794787	I	1B	Hormone response_ethylene signaling_ETR	Ethylene response 2
C729.2	2429	2.23765	2.56379	1.49048	I	1B	Hormone response_ethylene signaling_ETR	Ethylene response sensor 1
U23712	3212	2.1636	1.45943	1.30427	I	1A	Hormone response_ethylene signaling_EIN3/EIL	Ethylene-insensitive 3-like
L10016874	1110	-1.16445	2.68641	3.18165	II	2B	Hormone response_gibberellin biosynthesis_GA20ox	Gibberellin 20 oxidase 1
U13618	501	-14.2418	-2.65344	-2.94248	IV	4B	Hormone response_gibberellin biosynthesis_GA20ox	Gibberellin 20 oxidase 1
U3222	357	-15.4412	-2.22049	-3.59358	IV	4B	Hormone response_gibberellin biosynthesis_GA20ox	Gibberellin 20 oxidase 3
L10062530	912	-2.48638	-1.06848	-0.460606	I	1D	Hormone response_gibberellin signaling_GID1	Carboxylesterase
L10062537	954	-5.37391	-1.66794	-0.0672934	I	1D	Hormone response_gibberellin signaling_GID1	Carboxylesterase
L10062538	966	-4.16445	-1.02784	-1.18759	I	1D	Hormone response_gibberellin signaling_GID1	Carboxylesterase
L10038758	1566	-3.97181	-1.50059	-1.82502	I	1D	Hormone response_gibberellin signaling_GID1	Carboxylesterase
L10062528	498	-4.74941	-2.54241	-1.99494	I	1E	Hormone response_gibberellin signaling_GID1	Carboxylesterase
L10062532	912	-2.62388	-2.92092	-2.32509	IV	4B	Hormone response_gibberellin signaling_GID1	Carboxylesterase
C1995.2	1054	-2.22335	-1.37249	0.259871	I	1D	Hormone response_gibberellin signaling_GID1	Carboxylesterase 1-like
L10038005	855	2.77415	1.82391	-0.303065	I	1A	Hormone response_gibberellin signaling_GID1	Carboxylesterase 1-like
L10036019	993	2.76786	2.42062	1.61078	I	1B	Hormone response_gibberellin signaling_GID1	Carboxylesterase 1-like
L10036018	993	2.57251	2.00191	1.09252	I	1B	Hormone response_gibberellin signaling_GID1	Carboxylesterase 1-like
L10015466	369	-13.9606	-1.63552	-2.60263	I	1F	Hormone response_gibberellin signaling_GID1	Carboxylesterase 1-like
U11991	445	-4.74941	-2.22049	-1.77255	I	1E	Hormone response_gibberellin signaling_GID1	Carboxylesterase 5-like
C4859.1	599	2.52005	3.30877	0.72995	I	1B	Hormone response_gibberellin signaling_GAST1	GAST-like protein
L10052414	1005	2.55176	2.51648	2.08543	IV	4A	Hormone response_gibberellin signaling_GID1	Gibberellin receptor GID1
C5817.4	1146	2.25059	1.6124	1.55784	I	1A	Hormone response_gibberellin signaling_GID1	Gibberellin receptor GID1
U2776	900	-2.84252	-0.979477	-1.6966	I	1D	Hormone response_gibberellin signaling_GID1	Gibberellin receptor GID1
U20367	1400	2.58557	2.42697	0.477228	I	1B	Hormone response_gibberellin signaling_GID1	Gibberellin receptor GID1
U2184	527	-5.33438	-3.15908	-0.994943	I	1E	Hormone response_gibberellin signaling_GID1	Gibberellin receptor GID1
U23028	593	-3.86489	-2.92092	-1.131	I	1E	Hormone response_gibberellin signaling_GID1	Gibberellin receptor GID1
U6906	477	1.76843	1.58687	2.95537	III	3A	Hormone response_gibberellin signaling_GID1	Gibberellin receptor GID1
C1734.2	1642	3.1931	1.60959	1.81241	I	1A	Hormone response_gibberellin signaling_GID1	Gibberellin receptor GID1B
C1734.1	1963	2.55104	1.68641	2.02873	I	1C	Hormone response_gibberellin signaling_GID1	Gibberellin receptor GID1B
U1304	460	-5.35428	-2.4935	-2.35751	IV	4B	Hormone response_gibberellin signaling_GID1	Gibberellin receptor GID1C
U23337	228	-3.48638	-1.82383	-1.21225	I	1D	Hormone response_gibberellin signaling_GAST1	Gibberellin-regulated protein 14
U16695	663	-2.6164	-1.34831	-1.31312	I	1D	Hormone response_gibberellin signaling_GAST1	Gibberellin-regulated protein 4
U9012	508	2.29498	1.3341	1.67748	I	1A	Hormone response_Jasmonic acid biosynthesis_OPR	12-oxophytodienoate reductase 2
L10025326	774	-3.86489	-4.06179	-1.6401	I	1E	Hormone response_Jasmonic acid biosynthesis_AOC	Allene oxide cyclase
C3391.1	1077	-12.5528	-3.27938	-2.13512	IV	4B	Hormone response_Jasmonic acid biosynthesis_AOC	Allene oxide cyclase 3, chloroplastic
C3391.2	1152	-3.02243	-1.92092	-2.30306	I	1F	Hormone response_Jasmonic acid biosynthesis_AOC	Allene oxide cyclase 3, chloroplastic
U10827	1307	-2.11683	-2.77911	-1.66706	I	1E	Hormone response_Jasmonic acid signaling_JAZ	Jasmonate ZIM domain-containing protein
C2078.3	1384	-3.86489	-4.74405	-0.602625	I	1E	Hormone response_Jasmonic acid signaling_JAZ	Jasmonate ZIM domain-containing protein
U3800	980	2.22787	1.3527	1.00145	I	1A	Hormone response_salicylic acid signaling_SBP	Salicylic acid-binding protein
L10049050	792	2.84678	2.59894	1.51014	I	1B	Hormone response_salicylic acid signaling_SBP	Salicylic acid-binding protein
L10049049	828	12.5561	11.9789	11.5331	IV	4A	Hormone response_salicylic acid signaling_SBP	Salicylic acid-binding protein
L10060301	786	15.8911	5.75679	12.6082	IV	4A	Hormone response_salicylic acid signaling_SBP	Salicylic acid-binding protein
L10049048	783	6.69973	7.23073	5.16996	IV	4A	Hormone response_salicylic acid signaling_SBP	Salicylic acid-binding protein 2-like
L10023502	1455	1.29498	1.04255	2.39737	III	3A	Hormone response_salicylic acid signaling_NPR1	Regulatory protein NPR1
L10015121	318	-4.522	-1.00898	0.440444	I	1D	Transcription factor_AP2/ERF	AP2/ERF domain-containing transcription factor
L10016620	780	-2.88692	-1.4935	-1.5661	I	1D	Transcription factor_AP2/ERF	AP2/ERF domain-containing transcription factor
L10012700	834	4.21406	3.39842	1.89988	I	1B	Transcription factor_AP2/ERF	AP2/ERF domain-containing transcription factor
L10021009	723	3.53599	3.86698	0.86686	I	1B	Transcription factor_AP2/ERF	AP2/ERF domain-containing transcription factor
L10003491	711	-2.78894	-0.761053	-13.3555	I	1F	Transcription factor_AP2/ERF	AP2/ERF domain-containing transcription factor
L10006358	621	0.472978	2.43159	0.364953	II	2A	Transcription factor_AP2/ERF	AP2/ERF domain-containing transcription factor
L10034458	1263	0.530694	0.0525334	2.87542	III	3A	Transcription factor_AP2/ERF	AP2/ERF domain-containing transcription factor
C1588.2	1054	0.973052	1.10144	2.85681	III	3A	Transcription factor_AP2/ERF	AP2/ERF domain-containing transcription factor
L10033785	978	0.366063	1.86293	2.14426	III	3A	Transcription factor_AP2/ERF	AP2/ERF domain-containing transcription factor
L10059799	720	1.68355	1.85752	2.47538	III	3A	Transcription factor_AP2/ERF	AP2/ERF domain-containing transcription factor
L10039346	762	4.24648	4.29646	2.7193	IV	4A	Transcription factor_AP2/ERF	AP2/ERF domain-containing transcription factor
L10026303	723	3.29498	2.87638	2.53488	IV	4A	Transcription factor_AP2/ERF	AP2/ERF domain-containing transcription factor
L10049107	609	5.1931	0.779515	1.57795	I	1A	Transcription factor_AP2/ERF	AP2/ERF domain-containing transcription factor
L10050388	729	2.02318	3.58687	1.33597	I	1B	Transcription factor_AP2/ERF	AP2/ERF domain-containing transcription factor
U19009	1134	2.20478	0.159787	-0.320854	I	1A	Transcription factor_AP2/ERF	Ethylene responsive element binding protein 1
U8480	990	2.03718	1.30844	0.845327	I	1A	Transcription factor_AP2/ERF	Ethylene-responsive transcription factor 1
C2959.2	963	1.83555	2.01218	2.6839	II	2B	Transcription factor_AP2/ERF	Ethylene-responsive transcription factor 113
U6276	827	4.07469	3.00833	1.96128	I	1B	Transcription factor_AP2/ERF	Ethylene-responsive transcription factor 1B
C143.2	1868	2.09335	0.794162	1.15819	I	1A	Transcription factor_AP2/ERF	Ethylene-responsive transcription factor ABR1
U2140	770	3.17396	2.50719	3.38795	IV	4A	Transcription factor_AP2/ERF	Ethylene-responsive transcription factor ERF010
L10022823	687	-3.16445	-0.598997	-1.60263	I	1D	Transcription factor_AP2/ERF	Ethylene-responsive transcription factor ERF014-like
U11309	461	-2.03892	-3.33596	-1.95312	I	1E	Transcription factor_AP2/ERF	Ethylene-responsive transcription factor ERF023
U20183	755	-2.59741	-1.44288	-4.35751	I	1F	Transcription factor_AP2/ERF	Ethylene-responsive transcription factor ERF024-like
U18516	590	-2.20885	-1.45315	-2.77255	I	1F	Transcription factor_AP2/ERF	Ethylene-responsive transcription factor ERF026
C5138.2	868	0.366063	1.1898	2.57618	III	3A	Transcription factor_AP2/ERF	Ethylene-responsive transcription factor ERF061
U16556	1137	2.70637	3.11342	1.59579	I	1B	Transcription factor_AP2/ERF	Ethylene-responsive transcription factor ERF114-like
U1959	482	0.250586	2.51648	4.39737	II	2B	Transcription factor_AP2/ERF	Ethylene-responsive transcription factor RAP2-11
U325	980	-3.55677	-1.751	-0.888027	I	1D	Transcription factor_AP2/ERF	Ethylene-responsive transcription factor RAP2-7-like
