# Supplementary material for: Genome-wide digital transcript analysis of putative fruitlet abscission related genes regulated by ethephon in litchi
Source: Front Plant Sci. 2015 Jul 7;6:502. doi: 10.3389/fpls.2015.00502 (PMC4493771; doi:10.3389/fpls.2015.00502)
Supplement: Supplementary Data Excel File 5 — Transcription factor genes induced or repressed in FAZ-enriched pedicel after ethephon treatment. [file DataSheet5.XLSX]

## Sheet: TF-185
Gene ID	Gene Length	Log2 radio (ETH1/CK1)	Log2 radio (ETH2/CK2)	Log2 radio (ETH3/CK3)	Group	Cluster	Category	Annotation
U22374	791	-2.1402	-0.925029	-0.898081	I	1D	Transcription factor_ARF	Auxin response factor 19
U23015	676	-3.57044	-1.04361	-1.18759	I	1D	Transcription factor_ARF	Auxin response factor 2-like
C610.3	1975	-4.55677	-2.54241	-1.47709	I	1E	Transcription factor_ARF	Auxin response factor 4-like
C2160.1	802	-4.91934	-2.94295	0.13434	I	1E	Transcription factor_ARF	Auxin response factor 4-like
L10058057	2379	-3.16445	-2.26488	-2.50952	IV	4B	Transcription factor_ARF	Auxin response factor
L10065100	849	-4.49905	-1.8997	-1.27901	I	1D	Transcription factor_Aux/IAA	AUX/IAA protein
L10026367	1002	-2.62388	-1.47682	-0.0779631	I	1D	Transcription factor_Aux/IAA	AUX/IAA protein
L10045533	918	-2.86489	-1.70591	-0.735075	I	1D	Transcription factor_Aux/IAA	AUX/IAA protein
L10047642	885	-12.4641	-1.80545	-1.35751	I	1D	Transcription factor_Aux/IAA	AUX/IAA protein
U21106	1002	-2.03109	-1.39504	-1.34752	I	1D	Transcription factor_Aux/IAA	Aux/IAA protein
U13801	375	-5.25191	-1.07847	-1.85055	I	1D	Transcription factor_Aux/IAA	Auxin-responsive protein IAA
C845.2	2081	-2.58882	-1.4875	-1.43418	I	1D	Transcription factor_Aux/IAA	Auxin-responsive protein IAA11
U5955	246	-4.07134	-1.68997	-1.64702	I	1D	Transcription factor_Aux/IAA	Auxin-responsive protein IAA14-like
U6169	844	-3.16445	-1.95745	-1.14911	I	1D	Transcription factor_Aux/IAA	Auxin-responsive protein IAA14-like isoform 1
U9041	375	-2.97878	-1.60931	-1.59461	I	1D	Transcription factor_Aux/IAA	Auxin-responsive protein IAA16
U17837	770	-2.91934	-1.50479	-1.59134	I	1D	Transcription factor_Aux/IAA	Auxin-responsive protein IAA16-like
C3897.1	1042	-2.97181	-1.00898	-1.81986	I	1D	Transcription factor_Aux/IAA	Auxin-responsive protein IAA29
L10034781	1032	-2.55147	-2.3431	-1.87947	I	1E	Transcription factor_Aux/IAA	AUX/IAA protein
L10017928	1032	-2.60055	-2.599	-1.90379	I	1E	Transcription factor_Aux/IAA	AUX/IAA protein
L10034201	669	-13.0282	-3.67992	-1.83966	I	1E	Transcription factor_Aux/IAA	AUX/IAA protein
U7963	338	-13.6721	-2.39041	-0.86566	I	1E	Transcription factor_Aux/IAA	Auxin-responsive protein IAA13
U13387	1593	-2.74406	-2.03091	-1.64702	I	1E	Transcription factor_Aux/IAA	Auxin-responsive protein IAA27
U6513	1489	-4.73648	-2.17615	-1.10587	I	1E	Transcription factor_Aux/IAA	Auxin-responsive protein IAA27
L10012923	609	-2.97181	-0.357989	-2.18759	I	1F	Transcription factor_Aux/IAA	AUX/IAA protein
U9140	800	-3.80188	-1.98345	-2.74558	I	1F	Transcription factor_Aux/IAA	Auxin-induced protein AUX22
L10043879	585	-2.90142	-2.09495	-2.33959	IV	4B	Transcription factor_Aux/IAA	AUX/IAA protein
L10057271	2379	-4.35428	-2.86958	-2.07211	IV	4B	Transcription factor_Aux/IAA	AUX/IAA protein
U2768	826	-3.55677	-2.39041	-2.50952	IV	4B	Transcription factor_Aux/IAA	Auxin-induced protein AUX22
U23712	3212	2.1636	1.45943	1.30427	I	1A	Transcription factor_EIN3/EIL	Ethylene-insensitive 3-like
L10049107	609	5.1931	0.779515	1.57795	I	1A	Transcription factor_AP2/ERF	AP2/ERF domain-containing transcription factor
U19009	1134	2.20478	0.159787	-0.320854	I	1A	Transcription factor_AP2/ERF	Ethylene responsive element binding protein 1
U8480	990	2.03718	1.30844	0.845327	I	1A	Transcription factor_AP2/ERF	Ethylene-responsive transcription factor 1
C143.2	1868	2.09335	0.794162	1.15819	I	1A	Transcription factor_AP2/ERF	Ethylene-responsive transcription factor ABR1
L10012700	834	4.21406	3.39842	1.89988	I	1B	Transcription factor_AP2/ERF	AP2/ERF domain-containing transcription factor
L10021009	723	3.53599	3.86698	0.86686	I	1B	Transcription factor_AP2/ERF	AP2/ERF domain-containing transcription factor
L10050388	729	2.02318	3.58687	1.33597	I	1B	Transcription factor_AP2/ERF	AP2/ERF domain-containing transcription factor
U6276	827	4.07469	3.00833	1.96128	I	1B	Transcription factor_AP2/ERF	Ethylene-responsive transcription factor 1B
U16556	1137	2.70637	3.11342	1.59579	I	1B	Transcription factor_AP2/ERF	Ethylene-responsive transcription factor ERF114-like
L10015121	318	-4.522	-1.00898	0.440444	I	1D	Transcription factor_AP2/ERF	AP2/ERF domain-containing transcription factor
L10016620	780	-2.88692	-1.4935	-1.5661	I	1D	Transcription factor_AP2/ERF	AP2/ERF domain-containing transcription factor
U10831	1328	-2.14771	-1.42377	-0.911614	I	1D	Transcription factor_AP2/ERF	Dehydration-responsive element-binding protein 3
L10022823	687	-3.16445	-0.598997	-1.60263	I	1D	Transcription factor_AP2/ERF	Ethylene-responsive transcription factor ERF014-like
U325	980	-3.55677	-1.751	-0.888027	I	1D	Transcription factor_AP2/ERF	Ethylene-responsive transcription factor RAP2-7-like
U11309	461	-2.03892	-3.33596	-1.95312	I	1E	Transcription factor_AP2/ERF	Ethylene-responsive transcription factor ERF023
L10003491	711	-2.78894	-0.761053	-13.3555	I	1F	Transcription factor_AP2/ERF	AP2/ERF domain-containing transcription factor
U20183	755	-2.59741	-1.44288	-4.35751	I	1F	Transcription factor_AP2/ERF	Ethylene-responsive transcription factor ERF024-like
U18516	590	-2.20885	-1.45315	-2.77255	I	1F	Transcription factor_AP2/ERF	Ethylene-responsive transcription factor ERF026
L10006358	621	0.472978	2.43159	0.364953	II	2A	Transcription factor_AP2/ERF	AP2/ERF domain-containing transcription factor
C2959.2	963	1.83555	2.01218	2.6839	II	2B	Transcription factor_AP2/ERF	Ethylene-responsive transcription factor 113
U1959	482	0.250586	2.51648	4.39737	II	2B	Transcription factor_AP2/ERF	Ethylene-responsive transcription factor RAP2-11
L10034458	1263	0.530694	0.0525334	2.87542	III	3A	Transcription factor_AP2/ERF	AP2/ERF domain-containing transcription factor
C1588.2	1054	0.973052	1.10144	2.85681	III	3A	Transcription factor_AP2/ERF	AP2/ERF domain-containing transcription factor
L10033785	978	0.366063	1.86293	2.14426	III	3A	Transcription factor_AP2/ERF	AP2/ERF domain-containing transcription factor
L10059799	720	1.68355	1.85752	2.47538	III	3A	Transcription factor_AP2/ERF	AP2/ERF domain-containing transcription factor
C5138.2	868	0.366063	1.1898	2.57618	III	3A	Transcription factor_AP2/ERF	Ethylene-responsive transcription factor ERF061
L10039346	762	4.24648	4.29646	2.7193	IV	4A	Transcription factor_AP2/ERF	AP2/ERF domain-containing transcription factor
L10026303	723	3.29498	2.87638	2.53488	IV	4A	Transcription factor_AP2/ERF	AP2/ERF domain-containing transcription factor
U2140	770	3.17396	2.50719	3.38795	IV	4A	Transcription factor_AP2/ERF	Ethylene-responsive transcription factor ERF010
L10001517	783	1.97994	2.36448	-0.450622	II	2A	Transcription factor_ABI3/VP1	Transcriptional factor B3
U4076	1464	1.9751	1.81699	2.43485	III	3A	Transcription factor_ABI3/VP1	B3 domain-containing protein
L10062469	1056	-13.4071	-2.58972	-2.73778	IV	4B	Transcription factor_ABI3/VP1	Transcriptional factor B3
L10025191	891	2.99701	1.90663	4.45627	I	1C	Transcription factor_bHLH	Helix-loop-helix DNA-binding domain
L10045932	1206	-3.13128	-1.74886	-0.563736	I	1D	Transcription factor_bHLH	Helix-loop-helix DNA-binding domain
L10023597	1599	-2.20398	-2.19624	0.210962	I	1E	Transcription factor_bHLH	Helix-loop-helix DNA-binding domain
L10048151	1008	-12.7738	-2.54241	-0.623687	I	1E	Transcription factor_bHLH	Helix-loop-helix DNA-binding domain
C329.1	1524	-4.13408	-2.86434	-1.22941	I	1E	Transcription factor_bHLH	Transcription factor bHLH25
C329.2	744	-13.0193	-3.02784	-1.77255	I	1E	Transcription factor_bHLH	Transcription factor bHLH25
U18848	2342	-2.18615	-3.39041	-1.74608	I	1E	Transcription factor_bHLH	Transcription factor MYC4
L10048165	825	-12.2852	-1.06848	-11.141	I	1F	Transcription factor_bHLH	Helix-loop-helix DNA-binding domain
L10012684	1419	-2.74941	-0.898557	-2.12619	I	1F	Transcription factor_bHLH	Helix-loop-helix DNA-binding domain
C4912.2	1529	-1.51238	-2.17468	-1.35751	II	2C	Transcription factor_bHLH	Transcription factor ICE1 isoform 1
L10049848	1026	-1.41821	0.264942	-2.40998	III	3B	Transcription factor_bHLH	Helix-loop-helix DNA-binding domain
L10013194	1026	-1.44456	-0.372488	-3.50952	III	3B	Transcription factor_bHLH	Helix-loop-helix DNA-binding domain
L10037276	783	2.27612	14.0291	5.92094	IV	4A	Transcription factor_bHLH	Helix-loop-helix DNA-binding domain
L10027878	699	13.253	3.36448	9.60755	IV	4A	Transcription factor_bHLH	Helix-loop-helix DNA-binding domain
C876.1	1292	3.20901	2.76224	3.62833	IV	4A	Transcription factor_bHLH	Transcription factor bHLH30-like
C2436.3	1696	-2.48638	-2.45752	-2.09448	IV	4B	Transcription factor_bHLH	Helix-loop-helix DNA-binding domain
L10030911	1491	-2.23484	-3.02784	-2.27505	IV	4B	Transcription factor_bHLH	Helix-loop-helix DNA-binding domain
L10010436	789	-4.07134	-2.88345	-2.60263	IV	4B	Transcription factor_bHLH	Helix-loop-helix DNA-binding domain
U24180	229	-14.7192	-2.22049	-3.57991	IV	4B	Transcription factor_bHLH	Transcription factor bHLH135
U18039	1242	-2.40653	-1.01403	-0.950548	I	1D	Transcription factor_BLH1	BEL1-like homeodomain protein 4-like
U18674	2854	-2.53815	-1.27961	-1.48585	I	1D	Transcription factor_BLH1	BEL1-like homeodomain protein 9
L10048415	1632	-2.6074	-1.30201	-1.34986	I	1D	Transcription factor_BLH1	BEL1-like homeodomain protein 9
L10012322	1095	-3.91934	-1.80545	-2.50952	I	1F	Transcription factor_BLH1	BEL1-like homeodomain protein 9
U6183	1012	2.92301	1.10144	0.0468776	I	1A	Transcription factor_bZIP	transcription factor TGA2-like
U2102	690	-13.2592	-1.63552	-1.88803	I	1D	Transcription factor_bZIP	Basic leucine zipper 43-like
U18982	758	-13.6875	-1.89034	-1.57991	I	1D	Transcription factor_bZIP	Basic leucine zipper 43-like
L10026052	1599	-11.3305	-1.95745	0.0348048	I	1D	Transcription factor_bZIP	Basic-leucine zipper (bZIP) transcription factor
L10042087	621	-5.02243	-1.22049	-2.60263	I	1F	Transcription factor_bZIP	Basic-leucine zipper (bZIP) transcription factor
U22709	1736	0.867027	0.491169	2.61977	III	3A	Transcription factor_bZIP	Basic leucine zipper transcription factor family protein
C1611.1	747	1.25059	1.77951	2.47538	III	3A	Transcription factor_bZIP	Transcription factor TGA4-like
U20171	738	2.27049	2.23895	4.67223	IV	4A	Transcription factor_bZIP	Basic leucine zipper 1-like
U18957	2151	2.23244	0.987623	-0.187588	I	1A	Transcription factor_GRAS	Scarecrow-like protein 30
U9176	614	-3.97181	-1.93669	-0.559556	I	1D	Transcription factor_GRAS	GAI/RGA-like 3-a
L10009180	2808	-3.01531	-1.44288	-1.09644	I	1D	Transcription factor_GRAS	Transcription factor GRAS
U2744	1019	-2.90142	-1.44288	-2.50952	I	1F	Transcription factor_GRAS	Protein SHORT-ROOT
L10005244	2265	-4.16445	-1.54241	-2.06206	I	1F	Transcription factor_GRAS	Transcription factor GRAS
L10033630	1215	-2.74941	-1.85792	-2.18759	I	1F	Transcription factor_GRAS	Transcription factor GRAS
U2356	2534	-3.25191	-2.44288	-2.25798	IV	4B	Transcription factor_GRAS	GRAS family transcription factor
U1698	1444	-2.88756	-1.48916	-1.79231	I	1D	Transcription factor_HD-ZIP	Homeobox-leucine zipper ATHB-13 -like protein
L10040173	2535	-3.58766	-1.04646	-1.30516	I	1D	Transcription factor_HD-ZIP	Homeobox-leucine zipper family protein
U4410	402	-2.09045	-0.694416	-1.18759	I	1D	Transcription factor_HD-ZIP	Homeobox-leucine zipper family protein
U22659	1409	-2.36609	-0.805448	-1.33959	I	1D	Transcription factor_HD-ZIP	Homeobox-leucine zipper protein ATHB-12-like
C1440.1	3186	-2.12277	-1.6939	-1.17831	I	1D	Transcription factor_HD-ZIP	Homeobox-leucine zipper protein ATHB-15-like isoform 1
C3556.1	736	-2.13408	-1.31359	-0.702161	I	1D	Transcription factor_HD-ZIP	Homeobox-leucine zipper protein HOX3
U8843	396	-2.38684	-1.26488	-1.33055	I	1D	Transcription factor_HD-ZIP	Homeobox-leucine zipper protein REVOLUTA
L10024358	876	-2.5933	-2.20138	-1.86941	I	1E	Transcription factor_HD-ZIP	Homeobox-leucine zipper protein ATHB-12-like
L10008170	1425	-2.74941	-0.461493	-2.99494	I	1F	Transcription factor_HD-ZIP	HD-ZIP protein, N-terminal
U10783	1036	1.36916	1.60085	3.07506	III	3A	Transcription factor_HD-ZIP	Homeobox-leucine zipper protein ATHB-12
L10059562	687	1.27412	0.933843	3.20834	III	3A	Transcription factor_HD-ZIP	Homeobox-leucine zipper protein ATHB-12-like
C1440.3	2966	-1.76852	-1.04853	-2.01426	III	3B	Transcription factor_HD-ZIP	Class III HD-Zip protein 8
U11792	1058	3.43338	2.05253	0.511903	I	1B	Transcription factor_HSF	Heat stress transcription factor B-3
U23768	345	4.00146	2.94214	1.54176	I	1B	Transcription factor_HSF	Heat stress transcription factor B-3-like
L10062121	1107	-4.86489	-2.54241	-1.97608	I	1E	Transcription factor_HSF	Heat shock factor (HSF)-type, DNA-binding
C4082.2	1311	-2.14308	-1.11739	-0.315912	I	1D	Transcription factor_KNOX	Homeobox protein knotted-1
C5345.1	1109	-2.09406	-1.41031	-0.924553	I	1D	Transcription factor_KNOX	Homeobox protein knotted-1
C5345.2	1641	-2.88692	-1.63552	-0.924553	I	1D	Transcription factor_KNOX	Homeobox protein knotted-1
L10005123	984	-1.84252	-2.54241	-1.7181	II	2C	Transcription factor_KNOX	Homeobox protein knotted-1-like LET6
L10056293	591	3.29498	2.83841	1.92344	I	1B	Transcription factor_LBD	Lateral organ boundaries, LOB
U9612	887	2.8147	2.43319	1.90205	I	1B	Transcription factor_LBD	LOB domain-containing protein 1-like
C5115.1	778	-3.77326	-1.80545	-0.969996	I	1D	Transcription factor_LBD	LOB domain-containing protein 25
C4526.2	843	-2.16445	-1.82817	-1.7181	I	1D	Transcription factor_LBD	LOB domain-containing protein 4-like
L10019762	306	-3.72517	-2.40811	-1.74558	I	1E	Transcription factor_LBD	Lateral organ boundaries, LOB
C5115.2	695	-4.93704	-2.62258	-1.56233	I	1E	Transcription factor_LBD	LOB domain-containing protein 25
L10030936	447	0.125055	3.02744	14.712	II	2B	Transcription factor_LBD	Lateral organ boundaries, LOB
L10043535	705	0.973052	2.50744	2.51285	II	2B	Transcription factor_LBD	Lateral organ boundaries, LOB
U16161	855	1.9264	2.38914	2.07885	II	2B	Transcription factor_LBD	LOB domain-containing protein 1-like
U6976	651	1.76155	1.94944	2.98234	III	3A	Transcription factor_LBD	LOB domain-containing protein 11-like
L10008938	528	-4.18435	-2.28349	-2.18759	IV	4B	Transcription factor_LBD	Lateral organ boundaries, LOB
U2211	560	-3.99227	-2.59394	-2.26559	IV	4B	Transcription factor_LBD	LOB domain-containing protein 4-like
L10044388	603	-12.6305	-1.35799	-1.70216	I	1D	Transcription factor_MADS-box	MADS-box transcription factor
U566	801	-2.66695	-2.05056	-0.509516	I	1E	Transcription factor_MADS-box	MADS-box transcription factor 23-like
L10041441	807	-3.74941	-2.74405	-2.06206	IV	4B	Transcription factor_MADS-box	MADS-box transcription factor
U23127	473	2.05794	0.823909	1.76934	I	1A	Transcription factor_MYB	MYB transcription factor MYB69
U20228	833	2.91854	1.69512	0.562434	I	1A	Transcription factor_MYB	Myb-related protein 315
U18165	521	3.83555	1.65398	0.174982	I	1A	Transcription factor_MYB	R2R3-myb transcription factor
U21303	1207	-2.07592	-1.69442	-1.68509	I	1D	Transcription factor_MYB	MYB family transcription factor APL
L10015402	1314	-2.21508	-1.25701	-1.08325	I	1D	Transcription factor_MYB	Myb, DNA-binding
U13398	1318	-3.59444	-1.54943	-1.06206	I	1D	Transcription factor_MYB	Transcription factor MYB1R1
C3100.1	1574	-2.97181	-1.37249	-1.27005	I	1D	Transcription factor_MYB	Transcription factor MYB86-like
L10062511	1284	-2.76536	-2.10631	-0.425279	I	1E	Transcription factor_MYB	Myb, DNA-binding
U9502	1004	-3.33438	-2.85275	-1.57461	I	1E	Transcription factor_MYB	Transcription factor MYB82
L10054343	1137	1.15748	2.06492	1.92789	II	2A	Transcription factor_MYB	MYB, DNA-binding
U1865	451	0.172583	2.32971	2.82524	II	2B	Transcription factor_MYB	Myb-related protein Myb4
U22492	1172	3.32098	3.92247	4.20473	IV	4A	Transcription factor_MYB	MYB-related protein 305
U16717	844	2.4958	2.10144	2.68031	IV	4A	Transcription factor_MYB	Transcription factor MYB21
U11120	1279	2.93864	2.77951	3.08187	IV	4A	Transcription factor_MYB	Transcription factor MYB21
U3860	1170	-4.48638	-3.22049	-2.25798	IV	4B	Transcription factor_MYB	Transcription factor AS1
U13457	1462	2.29783	1.64834	2.97711	I	1C	Transcription factor_NAC	NAC domain protein NAC4
C3830.3	1295	2.94246	1.72141	2.31491	I	1C	Transcription factor_NAC	NAC domain-containing protein 21/22, AtNAC2
L10041979	1026	2.89816	1.59997	3.61737	I	1C	Transcription factor_NAC	No apical meristem (NAM) protein
L10059302	1029	2.34651	1.6726	3.13434	I	1C	Transcription factor_NAC	No apical meristem (NAM) protein, AtNAC2
L10044440	1821	-2.68801	-0.0949542	-1.47709	I	1D	Transcription factor_NAC	No apical meristem (NAM) protein
L10044443	1425	-2.39475	-0.88791	-1.28712	I	1D	Transcription factor_NAC	No apical meristem (NAM) protein
U13416	1551	-3.57044	-2.52305	-1.58352	I	1E	Transcription factor_NAC	NAC domain-containing protein 43
L10020656	1242	-11.2096	-3.74405	-1.50952	I	1E	Transcription factor_NAC	No apical meristem (NAM) protein
L10053626	894	-4.33438	-1.599	-4.09448	I	1F	Transcription factor_NAC	No apical meristem (NAM) protein
L10047540	858	2.94407	3.17641	2.88517	IV	4A	Transcription factor_NAC	No apical meristem (NAM) protein
U13153	1308	-3.72517	-2.88345	-2.08375	IV	4B	Transcription factor_NAC	NAC domain-containing protein 43-like
L10044475	1068	-12.2754	-3.02784	-2.77255	IV	4B	Transcription factor_NAC	No apical meristem (NAM) protein
U13469	1666	-2.21075	-0.766453	-1.18759	I	1D	Transcription factor_Trihelix	Trihelix transcription factor PTL-like
L10043018	591	2.01997	1.62534	1.09418	I	1A	Transcription factor_WRKY	DNA-binding WRKY
U7317	957	2.42597	1.15624	0.638383	I	1A	Transcription factor_WRKY	WRKY transcription factor B
L10062811	780	2.90594	3.47995	0.619767	I	1B	Transcription factor_WRKY	DNA-binding WRKY
L10018736	1896	11.0198	11.3686	1.98234	I	1B	Transcription factor_WRKY	DNA-binding WRKY
U3913	834	2.87753	4.33524	1.28132	I	1B	Transcription factor_WRKY	WRKY transcription factor 16
U7015	514	2.42051	2.94944	-0.0176626	I	1B	Transcription factor_WRKY	WRKY transcription factor 18-like
U13532	297	0.127729	2.60394	1.29046	II	2A	Transcription factor_WRKY	WRKY transcription factor 50
L10058817	1008	1.45528	1.88154	3.10139	III	3A	Transcription factor_WRKY	DNA-binding WRKY
U18045	1153	1.12693	1.75352	2.69622	III	3A	Transcription factor_WRKY	WRKY transcription factor 28
L10044394	531	4.54704	3.65398	3.67039	IV	4A	Transcription factor_WRKY	DNA-binding WRKY
L10041022	480	5.23643	3.45759	2.04945	IV	4A	Transcription factor_WRKY	DNA-binding WRKY
U10269	442	4.59044	3.27137	3.98234	IV	4A	Transcription factor_WRKY	WRKY transcription factor 75
U9115	581	5.57702	6.6124	3.54938	IV	4A	Transcription factor_WRKY	WRKY transcription factor 75
C2173.1	954	-2.25191	-2.92092	-2.46061	IV	4B	Transcription factor_WRKY	WRKY transcription factor 2-7
U8807	1485	-3.62388	-2.09042	-2.21143	IV	4B	Transcription factor_WRKY	WRKY transcription factor 31
L10016241	666	2.72307	1.98897	2.98234	I	1C	Transcription factor_zinc finger	Zinc-finger homeodomain protein
L10007592	1647	-2.97181	-0.767973	-0.109585	I	1D	Transcription factor_zinc finger	Zinc finger CCCH domain-containing protein 19-like
U18321	372	-5.13408	-1.50059	-0.846551	I	1D	Transcription factor_zinc finger	Zinc finger protein 6
C1080.1	2037	-2.13768	-0.979477	-0.94658	I	1D	Transcription factor_zinc finger	Zinc finger protein NUTCRACKER-like
U71	2738	-2.21508	-0.431989	0.471375	I	1D	Transcription factor_zinc finger	Zinc finger protein VAR3, chloroplastic-like
L10006005	1011	-3.16445	-0.735058	-0.809076	I	1D	Transcription factor_zinc finger	Zinc finger, Dof-type
U11658	607	1.33805	0.238947	3.59901	III	3A	Transcription factor_zinc finger	ZF-HD homeobox protein
U18293	334	0.0985827	0.872624	2.32337	III	3A	Transcription factor_zinc finger	ZF-HD homeobox protein
L10007577	720	-1.27993	1.10144	2.76661	III	3A	Transcription factor_zinc finger	Zinc-finger homeodomain protein
