# Supplementary material for: Genome-wide digital transcript analysis of putative fruitlet abscission related genes regulated by ethephon in litchi
Source: Front Plant Sci. 2015 Jul 7;6:502. doi: 10.3389/fpls.2015.00502 (PMC4493771; doi:10.3389/fpls.2015.00502)
Supplement: Supplementary Data Excel File 6 — Cell wall-related genes induced or repressed in FAZ-enriched pedicel after ethephon treatment. [file DataSheet6.XLSX]

## Sheet: cell wall -208
Gene ID	Gene Length	Log2 radio (ETH1/CK1)	Log2 radio (ETH2/CK2)	Log2 radio (ETH3/CK3)	Group	Cluster	Category	Annotation
U14003	1592	0.909549	2.02744	1.69694	II	2A	Cell wall_biosynthesis_callose_CALS	Callose synthase 1
C381.2	3095	1.3136	0.900978	2.02356	III	3A	Cell wall_biosynthesis_callose_CALS	Callose synthase 1
U19076	614	1.93508	1.36448	2.98234	III	3A	Cell wall_biosynthesis_callose_CALS	Callose synthase 2
L10012810	5871	1.29668	1.70008	2.62455	III	3A	Cell wall_biosynthesis_callose_CALS	Glycosyl transferase, family 48
L10012095	1779	2.98755	4.13707	-0.40998	I	1B	Cell wall_biosynthesis_cellulose_CESA	Cellulose synthase
L10035487	2211	3.10857	10.4363	-0.77255	I	1B	Cell wall_biosynthesis_cellulose_CESA	Cellulose synthase
L10035497	1770	3.96483	4.05253	0.660409	I	1B	Cell wall_biosynthesis_cellulose_CESA	Cellulose synthase
L10037543	2070	3.27295	4.0833	-0.401712	I	1B	Cell wall_biosynthesis_cellulose_CESA	Cellulose synthase
L10012092	732	3.79902	5.13707	-0.187588	I	1B	Cell wall_biosynthesis_cellulose_CESA	Cellulose synthase
L10016304	2082	2.32098	2.55712	0.890415	I	1B	Cell wall_biosynthesis_cellulose_CESA	Cellulose synthase
L10016078	3231	-2.88692	-1.36733	-1.55682	I	1D	Cell wall_biosynthesis_cellulose_CESA	Cellulose synthase
L10004066	3291	-2.12158	-1.43279	-1.12636	I	1D	Cell wall_biosynthesis_cellulose_CESA	Cellulose synthase
L10053861	2922	-3.10787	-2.20472	-1.48825	I	1E	Cell wall_biosynthesis_cellulose_CESA	Cellulose synthase
L10006171	3087	-3.30884	-2.75392	-1.96959	I	1E	Cell wall_biosynthesis_cellulose_CESA	Cellulose synthase
L10042425	2925	-2.73844	-2.64498	-1.50228	I	1E	Cell wall_biosynthesis_cellulose_CESA	Cellulose synthase
L10026151	3111	-3.33438	-2.70591	-1.60558	I	1E	Cell wall_biosynthesis_cellulose_CESA	Cellulose synthase
L10048588	2235	-3.08606	-1.28823	-2.40703	I	1F	Cell wall_biosynthesis_cellulose_CESA	Cellulose synthase
L10003417	1848	-11.0148	-1.22049	-10.3925	I	1F	Cell wall_biosynthesis_cellulose_CESA	Cellulose synthase
L10059960	2220	1.67882	0.741041	2.04123	III	3A	Cell wall_biosynthesis_cellulose_CESA	Cellulose synthase
L10048586	2763	5.08348	6.30308	6.02187	IV	4A	Cell wall_biosynthesis_cellulose_CESA	Cellulose synthase
L10004166	1395	5.1931	2.62082	3.81241	IV	4A	Cell wall_biosynthesis_cellulose_CESA	Cellulose synthase
L10057479	3513	-4.07134	-2.17468	-4.50952	IV	4B	Cell wall_biosynthesis_cellulose_CESA	Cellulose synthase
C287.6	2847	-2.91934	-2.42212	-2.18759	IV	4B	Cell wall_biosynthesis_cellulose_CESA	Cellulose synthase
U20340	958	-2.15493	-2.89856	-1.57173	I	1E	Cell wall_biosynthesis_cellulose_CESA	Cellulose synthase 7.1
U18677	699	-2.69497	-1.19134	-0.754628	I	1D	Cell wall_biosynthesis_cellulose_CESA	Cellulose synthase A catalytic subunit 2 [UDP-forming]
C287.8	2562	-2.52435	-2.10801	-1.38023	I	1E	Cell wall_biosynthesis_cellulose_CESA	Cellulose synthase A catalytic subunit 3 [UDP-forming]
U8746	1126	-2.92166	-1.90498	-1.61053	I	1D	Cell wall_biosynthesis_cellulose_CESA	Cellulose synthase A catalytic subunit 4
U3784	1065	-2.73329	-2.29577	-1.01766	I	1E	Cell wall_biosynthesis_cellulose_CESA	Cellulose synthase A catalytic subunit 7
C287.7	3073	-3.04177	-2.37803	-1.16159	I	1E	Cell wall_biosynthesis_cellulose_CESA	Cellulose synthase A1
L10061166	459	-4.33438	-2.89856	-1.99494	I	1E	Cell wall_biosynthesis_cellulose_CESA	Cellulose synthase-like
C3343.1	2397	-11.694	-2.54241	-2.12619	IV	4B	Cell wall_biosynthesis_cellulose_CESA	Cellulose synthase-like protein D5
U9570	2111	2.21406	3.05253	-1.40998	I	1B	Cell wall_biosynthesis_cellulose_CESA	Cellulose synthase-like protein E1
U9716	1071	-2.94206	-0.483519	1.33966	I	1D	Cell wall_biosynthesis_cellulose_CESA	Cellulose synthase-like protein E6-like
C1318.2	1842	-2.56499	-2.37104	-2.23968	IV	4B	Cell wall_biosynthesis_COBR	COBRA-like protein 4
C4139.1	2646	2.66337	0.94944	1.13434	I	1A	Cell wall_biosynthesis_CWP	Classical arabinogalactan protein 9
U13138	1009	-2.79232	-1.97343	-1.87754	I	1D	Cell wall_biosynthesis_CWP	Classical arabinogalactan protein 9
U18490	520	-2.89806	-2.49511	-1.67429	I	1E	Cell wall_biosynthesis_CWP	Glycine-rich cell wall structural protein
U3876	809	-4.74941	-2.13143	-1.89856	I	1E	Cell wall_biosynthesis_CWP	Glycine-rich protein 2b
C513.2	694	4.98894	4.91627	1.78204	I	1B	Cell wall_biosynthesis_CWP	Hydroxyproline-rich glycoprotein precursor
U6544	407	-3.48638	-1.64551	-1.90452	I	1D	Cell wall_biosynthesis_EXT	Extensin
U13423	1111	-2.43035	-1.5051	-1.7774	I	1D	Cell wall_biosynthesis_EXT	Extensin
U17654	225	4.95564	3.63037	2.27184	IV	4A	Cell wall_biosynthesis_EXT	Extensin
C513.1	276	2.23983	1.10701	1.66213	I	1A	Cell wall_biosynthesis_EXT	Extensin (class I)
C3564.2	555	-6.44985	-1.99037	-2.93009	I	1F	Cell wall_biosynthesis_EXT	Extensin-like protein
U3963	1052	-3.13948	-2.04865	-2.24103	IV	4B	Cell wall_biosynthesis_EXT	Leucine-rich repeat extensin-like protein 6
C3816.2	1141	-4.80831	-2.87584	-2.09137	IV	4B	Cell wall_biosynthesis_EXT	Pistil-specific extensin-like protein
U3885	750	-3.20313	-2.34387	-1.06994	I	1E	Cell wall_biosynthesis_EXT	Pollen-specific leucine-rich repeat extensin-like protein 2
L10060643	1569	2.80238	1.8499	1.61977	I	1A	Cell wall_biosynthesis_FUT	Xyloglucan fucosyltransferase
L10060634	1398	4.12095	3.10144	2.61977	IV	4A	Cell wall_biosynthesis_FUT	Xyloglucan fucosyltransferase
L10060637	1545	3.74244	3.19455	2.73298	IV	4A	Cell wall_biosynthesis_FUT	Xyloglucan fucosyltransferase
U6495	1758	-2.47026	-1.80545	-0.738603	I	1D	Cell wall_biosynthesis_FUT	Xyloglucan glycosyltransferase 5
U16844	1654	-2.4527	-1.71798	-1.61545	I	1D	Cell wall_biosynthesis_FUT	Xylosyltransferase 2-like
U20275	2044	-3.05887	-2.06132	-1.32313	I	1E	Cell wall_biosynthesis_GAE	UDP-glucuronate 4-epimerase 6
C4897.1	1804	-2.45622	-2.51172	-2.05495	IV	4B	Cell wall_biosynthesis_IRX	Beta-1,4-xylosyltransferase IRX10
U13175	1253	-2.68278	-2.6522	-1.90379	I	1E	Cell wall_biosynthesis_IRX	Beta-1,4-xylosyltransferase IRX9
U3820	1316	-2.93228	-1.93041	-1.78275	I	1D	Cell wall_biosynthesis_IRX	Protein IRX15-like
L10019545	1119	3.96483	1.47995	0.59002	I	1A	Cell wall_degradation_callose_BGN13	Glycoside hydrolase, family 17/beta-1,3-glucanase
L10045275	1503	-4.48638	-1.08298	-0.728156	I	1D	Cell wall_degradation_callose_BGN13	Glycoside hydrolase, family 17/beta-1,3-glucanase
L10035010	1506	-3.02243	-1.16802	-1.31312	I	1D	Cell wall_degradation_callose_BGN13	Glycoside hydrolase, family 17/beta-1,3-glucanase
L10033484	1389	-2.97181	-1.62258	-1.01582	I	1D	Cell wall_degradation_callose_BGN13	Glycoside hydrolase, family 17/beta-1,3-glucanase
L10015896	1488	-11.4343	-1.70591	-0.509516	I	1D	Cell wall_degradation_callose_BGN13	Glycoside hydrolase, family 17/beta-1,3-glucanase
L10037666	1395	-4.74941	-1.50059	-1.60263	I	1D	Cell wall_degradation_callose_BGN13	Glycoside hydrolase, family 17/beta-1,3-glucanase
L10036726	1383	-3.33438	-1.67992	-0.559556	I	1D	Cell wall_degradation_callose_BGN13	Glycoside hydrolase, family 17/beta-1,3-glucanase
L10008357	1611	-2.92999	-3.54241	-1.10959	I	1E	Cell wall_degradation_callose_BGN13	Glycoside hydrolase, family 17/beta-1,3-glucanase
L10024405	1158	0.935084	-1.95745	3.35673	III	3A	Cell wall_degradation_callose_BGN13	Glycoside hydrolase, family 17/beta-1,3-glucanase
U17943	2023	-2.52353	-1.64294	-1.45578	I	1D	Cell wall_degradation_callose_ENG	Glucan endo-1,3-beta-glucosidase
U3985	1849	-3.87815	-1.65634	-2.30148	I	1F	Cell wall_degradation_callose_ENG	Glucan endo-1,3-beta-glucosidase 12
U14389	851	-3.22335	-2.09495	-1.7181	I	1E	Cell wall_degradation_callose_ENG	Glucan endo-1,3-beta-glucosidase 13
U16582	764	-2.88692	-2.11357	-1.43552	I	1E	Cell wall_degradation_callose_ENG	Glucan endo-1,3-beta-glucosidase 13
U74	1048	4.61691	1.13315	1.39737	I	1A	Cell wall_degradation_callose_ENG	Glucan endo-1,3-beta-glucosidase 14
U14129	1766	-2.35947	-1.36935	-1.02712	I	1D	Cell wall_degradation_callose_ENG	Glucan endo-1,3-beta-glucosidase 5-like
U18981	551	-13.2301	-1.22049	-1.43552	I	1D	Cell wall_degradation_callose_ENG	Glucan endo-1,3-beta-glucosidase precursor
C1482.2	1713	1.01997	0.226974	2.57795	III	3A	Cell wall_degradation_callose_ENG	Glucan endo-1,3-beta-glucosidase precursor
L10003238	630	-5.11865	-2.51594	-2.23388	IV	4B	Cell wall_degradation_callose_ENG	Glucan endo-1,3-beta-glucosidase-like protein 2
U3804	1237	-4.13936	-2.27577	-1.70491	I	1E	Cell wall_degradation_callose_ENG	Glucan endo-1,3-beta-glucosidase-like protein 3
U8651	1818	-5.89237	-2.73506	-1.03005	I	1E	Cell wall_degradation_cellulose_BGLU	Beta glucosidase 46 isoform 1
C1153.1	811	-2.65384	-2.22049	-0.804259	I	1E	Cell wall_degradation_cellulose_BGLU	Beta-D-glucosidase
C1153.2	2092	-3.26399	-2.58972	-1.3957	I	1E	Cell wall_degradation_cellulose_BGLU	Beta-D-glucosidase
C3141.2	1571	-4.00575	-2.92092	-1.50952	I	1E	Cell wall_degradation_cellulose_BGLU	Beta-glucosidase
U18689	2085	1.91647	3.90505	4.94684	II	2B	Cell wall_degradation_cellulose_BGLU	Beta-glucosidase
U21052	2160	4.37612	4.01473	5.83108	IV	4A	Cell wall_degradation_cellulose_BGLU	Beta-glucosidase
L10017594	1509	-3.33438	-1.44288	-1.18759	I	1D	Cell wall_degradation_cellulose_BGLU	Glycoside hydrolase, family 1/beta-glucosidase-like protein
L10026420	1524	-3.23054	-1.94038	-0.516895	I	1D	Cell wall_degradation_cellulose_BGLU	Glycoside hydrolase, family 1/beta-glucosidase-like protein
L10032985	1461	-13.0796	-3.39041	-0.620547	I	1E	Cell wall_degradation_cellulose_BGLU	Glycoside hydrolase, family 1/beta-glucosidase-like protein
L10048953	1578	-4.74941	-2.80545	-2.06206	IV	4B	Cell wall_degradation_cellulose_BGLU	Glycoside hydrolase, family 1/beta-glucosidase-like protein
L10050535	1554	-2.97181	-4.67992	-2.18759	IV	4B	Cell wall_degradation_cellulose_BGLU	Glycoside hydrolase, family 1/beta-glucosidase-like protein
U8673	1897	-2.56781	-1.40604	-1.11864	I	1D	Cell wall_degradation_cellulose_BGLU	Beta-glucosidase
U5156	2196	2.80384	1.97882	0.119074	I	1A	Cell wall_degradation_cellulose_CEL	Endo-1,4-beta-glucanase
U11033	1744	-2.88066	-1.57043	-1.1405	I	1D	Cell wall_degradation_cellulose_CEL	Endo-1,4-beta-glucanase
L10022096	1887	2.80044	2.68641	0.702229	I	1B	Cell wall_degradation_cellulose_CEL	Glycoside hydrolase, family 9/endo-1,4-beta-D-glucanase
L10002197	822	-2.18435	-1.57412	-0.594213	I	1D	Cell wall_degradation_cellulose_CEL	Glycoside hydrolase, family 9/endo-1,4-beta-D-glucanase
L10035001	1494	-3.10931	-1.29525	-1.66821	I	1D	Cell wall_degradation_cellulose_CEL	Glycoside hydrolase, family 9/endo-1,4-beta-D-glucanase
L10010633	1413	-2.11554	0.194552	1.13123	I	1D	Cell wall_degradation_cellulose_CEL	Glycoside hydrolase, family 9/endo-1,4-beta-D-glucanase
L10059872	1494	1.72007	4.45194	5.66079	II	2B	Cell wall_degradation_cellulose_CEL	Glycoside hydrolase, family 9/endo-1,4-beta-D-glucanase
L10055424	1497	-1.30196	-0.02784	-2.99494	III	3B	Cell wall_degradation_cellulose_CEL	Glycoside hydrolase, family 9/endo-1,4-beta-D-glucanase
L10015949	1578	-2.68801	-2.27938	-2.23821	IV	4B	Cell wall_degradation_cellulose_CEL	Glycoside hydrolase, family 9/endo-1,4-beta-D-glucanase
C4267.1	2369	-3.51841	-1.66106	-1.50385	I	1D	Cell wall_degradation_cellulose_EG	Endoglucanase 10
L10010659	2352	3.02421	3.7323	6.27184	IV	4A	Cell wall_degradation_hemicellulose_BXL	Alpha-L-arabinofuranosidase/beta-D-xylosidase
L10057447	2313	-1.87495	-3.17468	-1.64702	II	2C	Cell wall_degradation_hemicellulose_BXL	Beta-D-xylosidase 2 -like protein
L10056932	2148	-2.5301	-1.30975	-0.998685	I	1D	Cell wall_degradation_hemicellulose_BXL	Glycoside hydrolase, family 3/beta-D-glucan exohydrolase-like protein
L10032940	1875	-7.13024	-2.79448	-1.86001	I	1E	Cell wall_degradation_hemicellulose_BXL	Glycoside hydrolase, family 3/beta-D-glucan exohydrolase-like protein
L10005993	1872	4.62563	3.58687	5.76195	IV	4A	Cell wall_degradation_hemicellulose_BXL	Glycoside hydrolase, family 3/beta-D-glucan exohydrolase-like protein
L10049608	2946	-2.24245	-1.72572	-1.33118	I	1D	Cell wall_degradation_hemicellulose_MAN	Glycoside hydrolase, family 5/endo-1,4-beta-mannosidase
L10010907	1227	-2.56884	-2.02784	-1.53336	I	1E	Cell wall_degradation_hemicellulose_MAN	Glycoside hydrolase, family 5/endo-1,4-beta-mannosidase
L10032456	1734	0.91801	0.127438	2.22745	III	3A	Cell wall_degradation_hemicellulose_MAN	Glycoside hydrolase, family 5/endo-1,4-beta-mannosidase
L10062848	849	-3.74941	-0.805448	-1.60263	I	1D	Cell wall_degradation_hemicellulose_XTH	Xyloglucan endotransglucosylase/hydrolase protein 22
L10062850	885	-0.334377	2.77951	2.7193	II	2B	Cell wall_degradation_hemicellulose_XTH	Xyloglucan endotransglucosylase/hydrolase protein 22
L10035084	849	-3.10305	-1.40811	-1.87564	I	1D	Cell wall_degradation_hemicellulose_XTH	Glycoside hydrolase, family 16/Xyloglucan endotransglucosylase/hydrolase protein
L10014117	1461	-2.93704	-1.72299	-1.33302	I	1D	Cell wall_degradation_hemicellulose_XTH	Glycoside hydrolase, family 16/Xyloglucan endotransglucosylase/hydrolase protein
L10021284	858	-3.36609	-0.355415	-0.77255	I	1D	Cell wall_degradation_hemicellulose_XTH	Glycoside hydrolase, family 16/Xyloglucan endotransglucosylase/hydrolase protein
L10062853	846	-3.37391	0.598943	1.50047	I	1D	Cell wall_degradation_hemicellulose_XTH	Glycoside hydrolase, family 16/Xyloglucan endotransglucosylase/hydrolase protein
L10035087	846	-12.0266	-0.679917	-1.5661	I	1D	Cell wall_degradation_hemicellulose_XTH	Glycoside hydrolase, family 16/Xyloglucan endotransglucosylase/hydrolase protein
L10021289	873	-3.20008	0.0663961	-0.696601	I	1D	Cell wall_degradation_hemicellulose_XTH	Glycoside hydrolase, family 16/Xyloglucan endotransglucosylase/hydrolase protein
L10008279	885	-2.93704	-2.54241	-1.05432	I	1E	Cell wall_degradation_hemicellulose_XTH	Glycoside hydrolase, family 16/Xyloglucan endotransglucosylase/hydrolase protein
L10035090	846	-4.07134	-1.47574	-2.39704	I	1F	Cell wall_degradation_hemicellulose_XTH	Glycoside hydrolase, family 16/Xyloglucan endotransglucosylase/hydrolase protein
L10021288	867	1.93508	3.02744	0.577947	II	2A	Cell wall_degradation_hemicellulose_XTH	Glycoside hydrolase, family 16/Xyloglucan endotransglucosylase/hydrolase protein
L10022178	939	2.35911	3.05253	2.83231	IV	4A	Cell wall_degradation_hemicellulose_XTH	Glycoside hydrolase, family 16/Xyloglucan endotransglucosylase/hydrolase protein
U3879	774	-4.522	-1.61903	1.78204	I	1D	Cell wall_degradation_hemicellulose_XTH	Xyloglucan endotransglucosylase/hydrolase 6
U14882	457	-13.1374	-1.22049	-2.77255	I	1F	Cell wall_degradation_hemicellulose_XTH	Xyloglucan endotransglucosylase/hydrolase protein 14 precursor
C2231.1	675	-2.02243	-1.24696	-0.8447	I	1D	Cell wall_degradation_hemicellulose_XTH	Xyloglucan endotransglucosylase/hydrolase protein 2 precursor
U4945	813	-12.8209	-0.857915	-1.01766	I	1D	Cell wall_degradation_hemicellulose_XTH	Xyloglucan endotransglucosylase/hydrolase protein 22
U12604	1012	0.973052	2.86698	-0.313118	II	2A	Cell wall_degradation_hemicellulose_XTH	Xyloglucan endotransglucosylase/hydrolase protein 23-like
C5711.4	922	-1.16445	1.77951	4.15819	III	3A	Cell wall_degradation_hemicellulose_XTH	Xyloglucan endotransglucosylase/hydrolase protein 25
U20350	1107	2.16832	1.72829	-1.34629	I	1A	Cell wall_degradation_hemicellulose_XTH	Xyloglucan endotransglycosylase 1
U1468	1217	-2.87187	-1.63836	-0.217735	I	1D	Cell wall_degradation_hemicellulose_XTH	Xyloglucan endotransglycosylase 2
C5711.5	562	-3.37946	-1.0119	-2.0774	I	1F	Cell wall_degradation_hemicellulose_XTH	Xyloglucan endotransglycosylase 3
L10058734	582	2.33805	2.54505	2.61977	IV	4A	Cell wall_degradation_hemicellulose_XTH	Xyloglucan endo-transglycosylase, C-terminal
U17815	1196	2.55801	2.46757	3.40487	IV	4A	Cell wall_degradation_hemicellulose_XTH	Xyloglucan endotransglycosylase/hydrolase 30
U24191	340	2.61982	4.16034	9.6453	IV	4A	Cell wall_degradation_pectin_PG	Endopolygalacturonase
L10051904	1206	-3.48638	-1.22049	-0.635047	I	1D	Cell wall_degradation_pectin_PG	Glycoside hydrolase, family 28
L10051905	1929	-11.9529	-2.95745	-1.66152	I	1E	Cell wall_degradation_pectin_PG	Glycoside hydrolase, family 28
L10020399	1611	-11.4193	-3.46841	-0.924553	I	1E	Cell wall_degradation_pectin_PG	Glycoside hydrolase, family 28
L10014395	1515	-2.12759	-1.44288	-2.67301	I	1F	Cell wall_degradation_pectin_PG	Glycoside hydrolase, family 28
L10060568	1590	-2.55677	-1.80545	-2.77255	I	1F	Cell wall_degradation_pectin_PG	Glycoside hydrolase, family 28
L10048899	1332	0.835548	1.10144	4.51285	III	3A	Cell wall_degradation_pectin_PG	Glycoside hydrolase, family 28
L10064872	1449	2.83555	2.29977	2.11009	IV	4A	Cell wall_degradation_pectin_PG	Glycoside hydrolase, family 28
L10048764	675	2.83555	4.53084	10.1798	IV	4A	Cell wall_degradation_pectin_PG	Glycoside hydrolase, family 28
L10048765	1194	4.11353	5.24983	17.2635	IV	4A	Cell wall_degradation_pectin_PG	Glycoside hydrolase, family 28
L10000555	495	3.079	4.47105	19.932	IV	4A	Cell wall_degradation_pectin_PG	Glycoside hydrolase, family 28
U194	1434	-3.97181	-2.50999	-1.73508	I	1E	Cell wall_degradation_pectin_PG	Polygalacturonase
U10182	518	-2.29373	-1.71874	-2.66656	I	1F	Cell wall_degradation_pectin_PG	Polygalacturonase
U13320	1949	-1.92956	-1.33992	-2.71027	III	3B	Cell wall_degradation_pectin_PG	Polygalacturonase
L10048763	1194	3.07656	4.18777	10.5572	IV	4A	Cell wall_degradation_pectin_PG	Polygalacturonase
U8560	870	-2.57949	-3.46841	-3.35751	IV	4B	Cell wall_degradation_pectin_PG	Polygalacturonase 2
U7230	1310	3.777	2.91605	1.72495	I	1B	Cell wall_degradation_pectin_PG	Polygalacturonase non-catalytic subunit JP630-like
U5142	612	-2.22335	-2.00476	-2.26559	IV	4B	Cell wall_degradation_pectin_PG	Polygalacturonase non-catalytic subunit JP650
U11454	641	2.21406	2.32971	1.89988	I	1B	Cell wall_degradation_pectin_PG	Polygalacturonase-like
U8559	815	1.6429	3.58687	2.01405	II	2B	Cell wall_degradation_pectin_PG	Polygalacturonase-like
L10039662	1482	2.32349	2.06215	1.86017	I	1B	Cell wall_degradation_pectin_PL	Pectate lyase
L10051783	1506	-2.91934	-1.4935	-1.27819	I	1D	Cell wall_degradation_pectin_PL	Pectate lyase
U10888	787	-2.74941	-2.33596	-0.77255	I	1E	Cell wall_degradation_pectin_PL	Pectate lyase
L10047463	1113	-2.53369	-3.02784	-1.60263	I	1E	Cell wall_degradation_pectin_PL	Pectate lyase
L10063011	1212	-0.164452	4.17183	3.39737	II	2B	Cell wall_degradation_pectin_PL	Pectate lyase
U4267	574	-0.749414	3.36448	3.85681	II	2B	Cell wall_degradation_pectin_PL	Pectate lyase
U24863	269	-1.67902	-2.13802	-1.05634	II	2C	Cell wall_degradation_pectin_PL	Pectate lyase
U8803	1642	-4.71904	-2.67992	-1.89541	I	1E	Cell wall_degradation_pectin_PL	Pectate lyase 12
C5238.2	1763	-2.59072	-1.39041	-1.77255	I	1D	Cell wall_degradation_pectin_PL	Pectate lyase 13
C5238.1	2226	-2.37516	-1.27378	-1.67025	I	1D	Cell wall_degradation_pectin_PL	Pectate lyase 13
U20158	1515	-2.71465	-1.96371	-1.12305	I	1D	Cell wall_degradation_pectin_PL	Pectate lyase 5
U11633	538	-2.69497	-1.88886	-1.36344	I	1D	Cell wall_degradation_pectin_PL	Pectate lyase 5-like
L10044556	771	2.6429	3.56087	2.94992	IV	4A	Cell wall_loosening_EXP	Alpha-expansin 11
U16895	824	2.77415	3.16418	14.0706	IV	4A	Cell wall_loosening_EXP	Alpha-expansin 11
U16766	665	2.58278	2.7115	0.911948	I	1B	Cell wall_loosening_EXP	Alpha-expansin 15
U186	1100	-2.43747	-1.14248	-1.55682	I	1D	Cell wall_loosening_EXP	Beta-expansin 3
L10009501	750	4.43546	4.28504	1.5673	I	1B	Cell wall_loosening_EXP	Expansin
L10009505	750	3.10404	3.03825	1.48226	I	1B	Cell wall_loosening_EXP	Expansin
L10054013	771	-3.3142	-1.46149	-1.05266	I	1D	Cell wall_loosening_EXP	Expansin
L10061772	789	-2.59741	-1.56841	-0.903795	I	1D	Cell wall_loosening_EXP	Expansin
L10003156	423	4.92301	15.1178	4.84216	IV	4A	Cell wall_loosening_EXP	Expansin
L10003158	432	12.7062	14.0874	13.4717	IV	4A	Cell wall_loosening_EXP	Expansin
L10005435	423	2.46004	4.13707	16.4717	IV	4A	Cell wall_loosening_EXP	Expansin
L10027678	765	2.47496	2.46134	2.04688	IV	4A	Cell wall_loosening_EXP	Expansin
L10042709	1032	-4.6563	-2.50589	-2.67301	IV	4B	Cell wall_loosening_EXP	Expansin
L10030131	807	-13.2101	-12.7389	-3.94248	IV	4B	Cell wall_loosening_EXP	Expansin
C292.2	588	3.08348	1.54505	1.46151	I	1A	Cell wall_loosening_EXP	Expansin
U8527	1177	-2.95587	-1.32829	-1.4044	I	1D	Cell wall_loosening_EXP	Expansin
C1659.1	1340	-2.60109	-1.14579	-1.79142	I	1D	Cell wall_loosening_EXP	Expansin 2
C1659.2	651	-2.89237	-1.94984	-2.03005	I	1F	Cell wall_loosening_EXP	Expansin-A1
C1659.3	1044	-5.13547	-2.5525	-2.8447	IV	4B	Cell wall_loosening_EXP	Expansin-A10
U14339	965	5.13933	3.23895	1.31491	I	1B	Cell wall_loosening_EXP	Expansin-like B1
U3857	1141	3.48793	3.38524	1.7389	I	1B	Cell wall_loosening_EXP	Expansin-like B1
U1533	882	0.220212	2.20401	2.75352	II	2B	Cell wall_modification_PE/PEI	Pectinesterase
U18248	362	-2.09045	-3.15908	-2.32509	IV	4B	Cell wall_modification_PE/PEI	Pectinesterase
U13323	1985	-4.57044	-2.83346	-2.06206	IV	4B	Cell wall_modification_PE/PEI	Pectinesterase 3
U1679	2123	-4.18682	-2.03407	-2.02584	IV	4B	Cell wall_modification_PE/PEI	Pectinesterase 3
C4749.1	549	0.51362	11.7941	4.76661	II	2B	Cell wall_modification_PE/PEI	Pectinesterase 3
U16566	810	-4.68801	-1.76797	-2.77255	I	1F	Cell wall_modification_PE/PEI	Pectinesterase 68-like
L10008928	1080	2.00547	1.65398	3.18165	I	1C	Cell wall_modification_PE/PEI	Pectinesterase inhibitor
U7858	542	-2.18153	-1.23985	-1.23943	I	1D	Cell wall_modification_PE/PEI	Pectinesterase inhibitor
L10046588	1572	-4.25191	-2.0119	-0.372012	I	1E	Cell wall_modification_PE/PEI	Pectinesterase inhibitor
L10014383	1053	-2.66695	-1.44288	-2.34513	I	1F	Cell wall_modification_PE/PEI	Pectinesterase inhibitor
L10057510	1677	-4.04709	-1.90854	-2.36979	I	1F	Cell wall_modification_PE/PEI	Pectinesterase inhibitor
L10049394	603	1.79397	2.35586	0.697954	II	2A	Cell wall_modification_PE/PEI	Pectinesterase inhibitor
L10008325	618	-0.921181	-2.09495	0.174982	II	2C	Cell wall_modification_PE/PEI	Pectinesterase inhibitor
C5841.2	609	-0.0904511	0.407546	5.89988	III	3A	Cell wall_modification_PE/PEI	Pectinesterase inhibitor
L10013659	579	-1.53642	1.47341	2.67748	III	3A	Cell wall_modification_PE/PEI	Pectinesterase inhibitor
L10060081	1599	-3.03892	-2.02784	-2.05008	IV	4B	Cell wall_modification_PE/PEI	Pectinesterase inhibitor
L10060083	1602	-3.03892	-2.42994	-2.64702	IV	4B	Cell wall_modification_PE/PEI	Pectinesterase inhibitor
L10060079	1809	-3.68801	-2.39041	-2.06206	IV	4B	Cell wall_modification_PE/PEI	Pectinesterase inhibitor
U5129	845	-1.62679	-1.28241	-2.69312	III	3B	Cell wall_modification_PE/PEI	Pectinesterase PPE8B
L10004487	831	-12.0524	-1.90854	-1.01766	I	1D	Cell wall_modification_PE/PEI	Pectinesterase, catalytic
L10008342	1650	-2.21508	-2.06179	-2.50952	IV	4B	Cell wall_modification_PE/PEI	Pectinesterase, catalytic
U13141	1020	-2.42749	-1.61641	-2.53154	I	1F	Cell wall_modification_PE/PEI	Pectinesterase/pectinesterase inhibitor 12
U54	1698	-3.85095	-2.53169	-2.36447	IV	4B	Cell wall_modification_PE/PEI	Pectinesterase/pectinesterase inhibitor 40
C618.3	1375	-4.00575	-2.87256	-1.26559	I	1E	Cell wall_modification_PE/PEI	Pectinesterase/pectinesterase inhibitor PPE8B
C4611.2	1809	-6.71904	-3.40269	-0.461763	I	1E	Cell wall_modification_PE/PEI	Pectinesterase-2 precursor
U2874	601	-13.9349	-2.46841	-1.95312	I	1E	Cell wall_modification_PE/PEI	Pectinesterase-3
U17918	820	-2.37745	-0.0820383	-0.555975	I	1D	Cell wall_modification_PE/PEI	Plant invertase/pectin methylesterase inhibitor superfamily protein
