# Supplementary material for: Genome-wide digital transcript analysis of putative fruitlet abscission related genes regulated by ethephon in litchi
Source: Front Plant Sci. 2015 Jul 7;6:502. doi: 10.3389/fpls.2015.00502 (PMC4493771; doi:10.3389/fpls.2015.00502)
Supplement: Supplementary Data Excel File 7 — Photosynthesis, carbohydrate metabolism, and mitochondria-related genes induced or repressed in FAZ-enriched pedicel after ethephon treatment. [file DataSheet7.XLSX]

## Sheet: photosynthesis-110
Gene ID	Gene Length	Log2 radio (ETH1/CK1)	Log2 radio (ETH2/CK2)	Log2 radio (ETH3/CK3)	Group	Cluster	Category	Annotation
L10017832	1008	0.420511	-1.80545	3.22745	III	3A	Chloroplast/photosynthesis_calvin cycle_CO2-->HCO3-/H+	Carbonic anhydrase
L10028312	1758	-2.51238	-0.998093	-1.09448	I	1D	Chloroplast/photosynthesis_carbon fixation	Malic enzyme, NAD-binding
L10029831	1230	-2.25878	-1.05902	0.303948	I	1D	Chloroplast/photosynthesis_carbon fixation	Phosphoribulokinase
U21197	1042	-2.58766	-1.47922	-0.164868	I	1D	Chloroplast/photosynthesis_carbon fixation	Transketolase, chloroplastic-like
L10049414	2208	-2.16445	-2.22049	0.429084	I	1E	Chloroplast/photosynthesis_carbon fixation	Transketolase, C-terminal
U24657	260	3.00547	4.30308	4.20473	IV	4A	Chloroplast/photosynthesis_carbon fixation	Phosphoenolpyruvate carboxykinase
L10053333	1944	3.00547	11.6861	11.5913	IV	4A	Chloroplast/photosynthesis_carbon fixation	Phosphoenolpyruvate carboxykinase, ATP-utilising
C2660.3	1798	-2.16445	-0.457524	0.190924	I	1D	Chloroplast/photosynthesis_carbon utilization_rubisco	Chloroplast ribulose-1,5-bisphosphate carboxylase/oxygenase activase large protein isoform
L10050134	561	-2.49214	-1.28218	1.34479	I	1D	Chloroplast/photosynthesis_carbon utilization_rubisco	Chloroplast ribulose-1,5-bisphosphate carboxylase/oxygenase small subunit
L10005501	567	-2.29785	-0.924244	1.15976	I	1D	Chloroplast/photosynthesis_carbon utilization_rubisco	Chloroplast ribulose-1,5-bisphosphate carboxylase/oxygenase small subunit
U1434	982	-2.68122	-1.09729	1.03072	I	1D	Chloroplast/photosynthesis_carbon utilization_rubisco	Chloroplast ribulose-1,5-bisphosphate carboxylase/oxygenase small subunit
L10014831	522	-2.60302	-1.57196	-1.52462	I	1D	Chloroplast/photosynthesis_carbon utilization_rubisco	Ribulose bisphosphate carboxylase, small chain
U2383	1471	-2.51929	-1.40491	-1.06206	I	1D	Chloroplast/photosynthesis_chlorophyll biosynthesis	Chlorophyllase 1 family protein
L10019270	4134	-3.06567	-1.72155	-1.42079	I	1D	Chloroplast/photosynthesis_chlorophyll biosynthesis	CobN/magnesium chelatase
L10023452	4134	-3.80831	-1.59394	-1.07656	I	1D	Chloroplast/photosynthesis_chlorophyll biosynthesis	CobN/magnesium chelatase
U20952	4420	-2.82742	-1.3167	-1.35751	I	1D	Chloroplast/photosynthesis_chlorophyll biosynthesis	Magnesium-chelatase subunit H-like
U15818	1627	-3.13464	-1.64258	-0.828693	I	1D	Chloroplast/photosynthesis_chlorophyll biosynthesis	Magnesium-protoporphyrin IX monomethyl ester
L10022406	1230	-3.62388	-1.37373	-0.333438	I	1D	Chloroplast/photosynthesis_chlorophyll biosynthesis	Rubrerythrin
L10023168	969	-2.94581	-2.34387	-0.635047	I	1E	Chloroplast/photosynthesis_chlorophyll biosynthesis	Chlorophyllase-like
U6844	732	-1.74941	-2.39041	-0.924553	II	2C	Chloroplast/photosynthesis_chlorophyll biosynthesis	Chlorophyll synthase, chloroplastic
L10045280	1617	-2.33438	-1.41313	-0.657073	I	1D	Chloroplast/photosynthesis_chlorophyll metabolism	Pheophorbide a oxygenase
L10008804	1599	-3.16445	-1.74096	-0.920107	I	1D	Chloroplast/photosynthesis_chlorophyll metabolism	Pheophorbide a oxygenase
L10035806	1653	-11.0602	-0.957451	-0.825018	I	1D	Chloroplast/photosynthesis_chlorophyll metabolism	Pheophorbide a oxygenase
C497.2	1671	-2.48638	-1.3039	-1.20551	I	1D	Chloroplast/photosynthesis_chlorophyll metabolism	Pheophorbide A oxygenase
U11329	355	-14.6944	-2.22049	-0.839664	I	1E	Chloroplast/photosynthesis_chlorophyll metabolism	Pheophorbide A oxygenase
L10008801	675	-12.3523	-10.4941	-1.18759	I	1E	Chloroplast/photosynthesis_chlorophyll metabolism	Pheophorbide a oxygenase
C212.2	1233	-3.80831	-2.16802	-0.994943	I	1E	Chloroplast/photosynthesis_chloroplast inner membrane translocon	Short-chain dehydrogenase TIC 32, chloroplastic
C440.3	1613	-2.00095	-2.26488	-0.187588	I	1E	Chloroplast/photosynthesis_chloroplast inner membrane translocon	Short-chain dehydrogenase TIC 33, chloroplastic
U4845	1189	-4.1942	-1.3274	-2.18759	I	1F	Chloroplast/photosynthesis_chloroplast inner membrane translocon	Short-chain dehydrogenase TIC 32, chloroplastic
L10046898	1599	-3.7005	-2.28462	-2.55682	IV	4B	Chloroplast/photosynthesis_chloroplast inner membrane translocon	Short-chain dehydrogenase TIC 32, chloroplastic
C2215.1	1489	-2.20008	-1.65344	-0.25685	I	1D	Chloroplast/photosynthesis_chloroplast membrane	Quinone-oxidoreductase homolog, chloroplastic
U2341	1375	-2.74941	-1.63552	-0.364465	I	1D	Chloroplast/photosynthesis_chloroplast related	Chloroplast stem-loop binding protein of 41 kDa a, chloroplastic-like
C4757.3	2131	-2.36	-1.40401	-1.09448	I	1D	Chloroplast/photosynthesis_chloroplast related	chloroplast-targeted copper chaperone
U16107	619	-4.32288	-1.79381	-1.20695	I	1D	Chloroplast/photosynthesis_chloroplast related	Chloroplast-targeted copper chaperone
U8738	1356	-3.98645	-1.8662	-1.49571	I	1D	Chloroplast/photosynthesis_chloroplast related	Pheophytinase, chloroplastic
U8621	1033	-1.46807	-0.5468	3.35558	III	3A	Chloroplast/photosynthesis_chloroplast related	Chaperone protein dnaJ 11, chloroplast precursor
C5726.1	326	-3.22335	-1.44288	-1.77255	I	1D	Chloroplast/photosynthesis_chloroplast-related	Protochlorophyllide-dependent translocon component 52, chloroplastic-like
L10062680	624	-2.25191	-2.67992	-1.45062	I	1E	Chloroplast/photosynthesis_chloroplast-related	Protochlorophyllide-dependent translocon component 52, chloroplastic-like
U6200	1500	-4.55677	-2.09495	1.35298	I	1E	Chloroplast/photosynthesis_chloroplast-related	Sedoheptulose-1,7-bisphosphatase, chloroplastic
L10015267	1464	-2.34502	-1.62857	-2.13755	I	1F	Chloroplast/photosynthesis_chloroplast-related	Protochlorophyllide-dependent translocon component 52, chloroplastic -like protein
L10001299	1674	-2.18682	-1.80545	0.478675	I	1D	Chloroplast/photosynthesis_cytochrome b6/f complex	Cytochrome b245, heavy chain
C4774.2	487	-3.22335	-1.27938	0.397375	I	1D	Chloroplast/photosynthesis_cytochrome b6/f complex	Cytochrome b6-f complex
L10019076	4185	-2.88692	-2.39736	-1.15784	I	1E	Chloroplast/photosynthesis_cytochrome b6/f complex	Cytochrome b245, heavy chain
L10002368	2226	-3.41238	-3.12738	0.719303	I	1E	Chloroplast/photosynthesis_cytochrome b6/f complex	Cytochrome b245, heavy chain
U13805	825	-4.05927	-1.31778	-0.225807	I	1D	Chloroplast/photosynthesis_electron transport chain	Chloroplast ferredoxin I
U13338	2007	-2.65922	-1.62766	-0.218615	I	1D	Chloroplast/photosynthesis_electron transport chain	Ferric reduction oxidase 7, chloroplastic-like
U6280	743	-2.85794	-1.60381	0.163418	I	1D	Chloroplast/photosynthesis_electron transport chain	Plastocyanin A, chloroplast precursor
U16102	645	-2.77326	-1.67992	-1.15844	I	1D	Chloroplast/photosynthesis_electron transport chain	PROTON GRADIENT REGULATION 5, chloroplastic isoform 1
L10035249	456	-4.55677	-2.54241	-0.313118	I	1E	Chloroplast/photosynthesis_electron transport chain	Ferredoxin
L10015502	795	-0.330462	1.16856	2.81991	III	3A	Chloroplast/photosynthesis_electron transport chain	Ferritin/DPS protein domain
U17734	1050	0.0765564	0.277015	2.64168	III	3A	Chloroplast/photosynthesis_electron transport chain	Ferritin-3, chloroplastic
C2482.2	1192	-3.67808	-1.88834	-1.29833	I	1D	Chloroplast/photosynthesis_CAB	Chlorophyll A/B binding protein
C359.2	1172	-2.34436	-1.23456	0.0284493	I	1D	Chloroplast/photosynthesis_CAB	Chlorophyll A/B binding protein
C3780.1	1008	-2.16445	-1.98602	-0.231982	I	1D	Chloroplast/photosynthesis_CAB	Chlorophyll a/b-binding protein CP24 precursor
U6708	354	-2.95105	-1.38833	-0.471381	I	1D	Chloroplast/photosynthesis_CAB	Chlorophyll a/b-binding protein type I
U22418	1093	-2.84726	-1.20527	-0.283165	I	1D	Chloroplast/photosynthesis_CAB	Chlorophyll a-b binding 4, chloroplastic -like protein
L10024540	792	-3.90266	-1.93054	-1.20782	I	1D	Chloroplast/photosynthesis_CAB	Chlorophyll A-B binding protein
L10019647	795	-2.21789	-1.10215	-0.36056	I	1D	Chloroplast/photosynthesis_CAB	Chlorophyll A-B binding protein
L10019646	795	-2.9184	-1.78095	-0.56998	I	1D	Chloroplast/photosynthesis_CAB	Chlorophyll A-B binding protein
U10839	1166	-3.51741	-1.46511	-0.448048	I	1D	Chloroplast/photosynthesis_CAB	Chlorophyll a-b binding protein 3, chloroplastic
U20133	1128	-2.52865	-1.39258	0.0927119	I	1D	Chloroplast/photosynthesis_CAB	Chlorophyll a-b binding protein CP26, chloroplastic
C2607.3	1118	-2.80004	-1.90231	-0.352647	I	1D	Chloroplast/photosynthesis_CAB	Chlorophyll a-b binding protein, chloroplastic
C2482.3	1186	-2.09725	-1.0098	-0.5878	I	1D	Chloroplast/photosynthesis_CAB	Chloroplast chlorophyll A/B binding protein
C2482.1	1067	-3.90142	-1.97466	-0.432321	I	1D	Chloroplast/photosynthesis_CAB	Chloroplast chlorophyll A/B binding protein
U15508	1200	-3.06824	-1.67648	-0.726068	I	1D	Chloroplast/photosynthesis_CAB	Chloroplast chlorophyll A/B binding protein
L10046540	828	-12.0576	-2.54241	-1.35751	I	1E	Chloroplast/photosynthesis_CAB	Chlorophyll A-B binding protein
L10004805	798	-3.62892	-2.11911	-0.371452	I	1E	Chloroplast/photosynthesis_CAB	Chlorophyll A-B binding protein
L10007830	810	-3.53791	-2.06002	-1.32777	I	1E	Chloroplast/photosynthesis_CAB	Chlorophyll A-B binding protein
U23759	592	-2.92999	-2.58038	-0.69206	I	1E	Chloroplast/photosynthesis_CAB	Chlorophyll a-b binding protein 3, chloroplastic
L10063583	810	-2.74941	-2.88345	-2.03558	IV	4B	Chloroplast/photosynthesis_CAB	Chlorophyll A-B binding protein
C2555.3	1545	-2.74941	-1.11357	0.0117212	I	1D	Chloroplast/photosynthesis_light respiration	Glycolate oxidase
L10057326	3045	-3.00095	-1.51116	-1.44057	I	1D	Chloroplast/photosynthesis_photoreceptor	Phototropin 1 isoform 1
C5638.1	2029	-2.65799	-1.01613	-0.869058	I	1D	Chloroplast/photosynthesis_photoreceptor	Phototropin 1 isoform 1
U22559	1807	-2.50959	-1.07015	-1.0568	I	1D	Chloroplast/photosynthesis_photoreceptor	Phototropin-1-like
U23067	714	-2.20885	-1.39041	-0.36816	I	1D	Chloroplast/photosynthesis_protein folding	Peptidyl-prolyl cis-trans isomerase
L10065058	1710	-2.04794	-2.33596	1.17498	I	1E	Chloroplast/photosynthesis_protein folding	Peptidyl-prolyl cis-trans isomerase, FKBP-type, domain
C3417.1	2355	-4.05684	-2.32874	-1.38186	I	1E	Chloroplast/photosynthesis_protein folding	Peptidyl-prolyl isomerase G (cyclophilin G)
U20735	614	-2.79672	-1.44505	-0.174041	I	1D	Chloroplast/photosynthesis_PSI	Light-harvesting complex I protein Lhca1
L10065178	666	-2.27226	-0.929895	0.119074	I	1D	Chloroplast/photosynthesis_PSI	Photosystem I PsaF, reaction centre subunit III
L10020321	390	-14.0824	-1.98602	0.619767	I	1D	Chloroplast/photosynthesis_PSI	Photosystem I PsaG/PsaK protein
L10053108	435	-3.69695	-1.751	-0.187588	I	1D	Chloroplast/photosynthesis_PSI	Photosystem I PsaH, reaction centre subunit VI
U10943	953	-2.20515	-1.00547	-0.0730859	I	1D	Chloroplast/photosynthesis_PSI	Photosystem I reaction center subunit III, chloroplast precursor
U4527	729	-2.15906	-1.09258	0.123513	I	1D	Chloroplast/photosynthesis_PSI	Photosystem I reaction center subunit IV A, chloroplast precursor
U18370	686	-2.61448	-1.75201	0.0682513	I	1D	Chloroplast/photosynthesis_PSI	Photosystem I reaction center subunit psaK, chloroplastic
U2169	672	-3.11865	-0.805448	0.446284	I	1D	Chloroplast/photosynthesis_PSI	Photosystem I reaction center subunit PSI
C1714.1	661	-3.22674	-1.51594	-0.36391	I	1D	Chloroplast/photosynthesis_PSI	Photosystem I reaction center subunit VI-2, chloroplastic-like
L10004472	441	-2.38684	-1.95745	-0.86566	I	1D	Chloroplast/photosynthesis_PSI	Photosystem I subunit O
U18430	818	-3.45991	-2.24745	0.0178117	I	1E	Chloroplast/photosynthesis_PSI	Photosystem I subunit O
U6196	1331	-2.96607	-1.60191	0.48362	I	1D	Chloroplast/photosynthesis_PSII	Oxygen evolving enhancer protein 1
U20107	1122	-3.18739	-1.3072	0.119074	I	1D	Chloroplast/photosynthesis_PSII	Oxygen-evolving enhancer protein 2, chloroplastic-like
U6354	867	-2.19092	-1.12074	0.570005	I	1D	Chloroplast/photosynthesis_PSII	Photosystem II 10 kDa polypeptide, chloroplastic
U3779	1187	-3.51204	-1.89508	-0.206867	I	1D	Chloroplast/photosynthesis_PSII	Photosystem II 22 kDa protein, chloroplast precursor
C2301.2	684	-2.81653	-1.20361	0.580597	I	1D	Chloroplast/photosynthesis_PSII	Photosystem II 5 kDa protein, chloroplastic
U21351	819	-3.03892	-1.26231	0.549378	I	1D	Chloroplast/photosynthesis_PSII	Photosystem II protein D1
L10049018	1002	-3.0921	-1.4649	0.363587	I	1D	Chloroplast/photosynthesis_PSII	Photosystem II PsbO, manganese-stabilising
L10009326	702	-3.43747	-0.805448	0.449842	I	1D	Chloroplast/photosynthesis_PSII	Photosystem II PsbP, oxygen evolving complex
L10024663	732	-2.86204	-1.56397	0.0775545	I	1D	Chloroplast/photosynthesis_PSII	Photosystem II PsbQ, oxygen evolving complex
L10037049	528	-2.88692	-1.30795	-1.23821	I	1D	Chloroplast/photosynthesis_PSII	Photosystem II repair protein PSB27-H1, chloroplastic
U16081	619	-12.6997	-1.80545	-0.924553	I	1D	Chloroplast/photosynthesis_PSII	Photosystem II repair protein PSB27-H1, chloroplastic
U14292	1529	-3.44985	-1.25796	0.0218658	I	1D	Chloroplast/photosynthesis_PSII	Photosystem II stability/assembly factor HCF136, chloroplastic
U6289	734	-2.22335	-4.07847	-0.583516	I	1E	Chloroplast/photosynthesis_PSII	Photosystem II reaction center PSB28 protein, chloroplastic
U2422	778	-1.42749	-2.92092	-0.307882	II	2C	Chloroplast/photosynthesis_PSII	Photosystem II reaction center protein H
U9522	1185	-4.48638	-1.3274	0.464489	I	1D	Chloroplast/photosynthesis_thylakoid	CHLOROPLAST IMPORT APPARATUS 2-like
U13808	706	-2.01531	-1.15177	-0.699794	I	1D	Chloroplast/photosynthesis_thylakoid	CURVATURE THYLAKOID 1C, chloroplastic-like
U2749	1089	-2.1942	-0.498019	0.397375	I	1D	Chloroplast/photosynthesis_thylakoid	Thylakoid lumen 18.3 kDa family protein
C1890.1	1325	-2.07134	-1.94295	0.660409	I	1D	Chloroplast/photosynthesis_thylakoid	Thylakoid lumenal 29 kDa protein, chloroplastic-like
U13800	729	-2.7611	-1.48677	-0.266014	I	1D	Chloroplast/photosynthesis_thylakoid	Thylakoid membrane phosphoprotein 14 kDa, chloroplast precursor
U16477	1099	-2.41238	-2.10501	-0.0355845	I	1E	Chloroplast/photosynthesis_thylakoid	Thylakoid lumenal family protein
U4254	408	-1.62388	-1.15908	-2.50952	III	3B	Chloroplast/photosynthesis_thylakoid	Thylakoid ADP,ATP carrier protein, chloroplastic
L10018133	1104	2.00547	1.81514	2.55965	I	1C	Chloroplast/photosynthesis_photorespiration	Alpha-hydroxy acid dehydrogenase, FMN-dependent

## Sheet: carbohydrate metabolism-137
Gene ID	Gene Length	Log2 radio (ETH1/CK1)	Log2 radio (ETH2/CK2)	Log2 radio (ETH3/CK3)	Group	Cluster	Category	Annotation
L10000205	276	3.10857	1.58687	1.22745	I	1A	Carbohydrate metabolism_Fructose and mannose degradation	Short-chain dehydrogenase TIC 32, chloroplastic-like
L10064914	951	2.71936	2.16779	1.45182	I	1B	Carbohydrate metabolism_Fructose and mannose degradation	Glucose/ribitol dehydrogenase
L10032369	1026	-2.97181	-1.71234	-2.18759	I	1F	Carbohydrate metabolism_Fructose and mannose degradation	Glucose/ribitol dehydrogenase
L10015110	732	-0.0269482	2.83841	4.20473	II	2B	Carbohydrate metabolism_Fructose and mannose degradation	L-idonate 5-dehydrogenase
L10054064	969	-0.579489	1.36448	4.5673	III	3A	Carbohydrate metabolism_Fructose and mannose degradation	Glucose/ribitol dehydrogenase
U28304	1423	1.42051	1.70551	3.5673	III	3A	Carbohydrate metabolism_Fructose and mannose degradation	L-idonate 5-dehydrogenase
L10015106	1098	0.99782	0.845604	2.55226	III	3A	Carbohydrate metabolism_Fructose and mannose degradation	L-idonate 5-dehydrogenase
L10015107	1095	0.250586	1.41178	2.95537	III	3A	Carbohydrate metabolism_Fructose and mannose degradation	L-idonate 5-dehydrogenase
L10038041	1098	1.26439	1.72293	3.07115	III	3A	Carbohydrate metabolism_Fructose and mannose degradation	L-idonate 5-dehydrogenase
L10038043	1200	0.0700135	1.9088	3.0648	III	3A	Carbohydrate metabolism_Fructose and mannose degradation	L-idonate 5-dehydrogenase
C2390.4	1562	1.05794	0.879051	2.55965	III	3A	Carbohydrate metabolism_Fructose and mannose degradation	L-idonate 5-dehydrogenase
C5870.3	1592	2.19544	1.80926	0.464489	I	1A	Carbohydrate metabolism_galactose hydrolysis	COBW domain-containing protein 2-like isoform 1
U1661	3058	-2.30531	-1.31293	-0.434969	I	1D	Carbohydrate metabolism_galactose hydrolysis	Beta-galactosidase
U17982	3013	-2.53791	-1.10694	-0.40998	I	1D	Carbohydrate metabolism_galactose hydrolysis	Beta-galactosidase 1 family protein
U22654	1445	-2.08199	-0.760535	-1.18759	I	1D	Carbohydrate metabolism_galactose hydrolysis	Beta-galactosidase 3
C1248.3	2848	-3.41478	-1.92249	-0.985054	I	1D	Carbohydrate metabolism_galactose hydrolysis	Beta-galactosidase 3-like
L10058043	2547	-2.61696	-1.34481	-0.837645	I	1D	Carbohydrate metabolism_galactose hydrolysis	D-galactoside/L-rhamnose binding SUEL lectin domain
L10021002	2526	-2.23484	-1.87256	-0.491368	I	1D	Carbohydrate metabolism_galactose hydrolysis	D-galactoside/L-rhamnose binding SUEL lectin domain
L10059599	2556	-3.24625	-1.79836	-0.722919	I	1D	Carbohydrate metabolism_galactose hydrolysis	D-galactoside/L-rhamnose binding SUEL lectin domain
U7573	1622	-2.33438	-1.991	-1.2193	I	1D	Carbohydrate metabolism_galactose hydrolysis	Galacturonokinase
L10059761	1164	-3.03892	-2.95745	-0.924553	I	1E	Carbohydrate metabolism_galactose hydrolysis	GHMP kinase
L10018550	2205	-3.67902	-2.31712	-1.53272	I	1E	Carbohydrate metabolism_galactose hydrolysis	Glycoside hydrolase, family 35
L10008067	1089	0.320975	2.08437	2.59901	II	2B	Carbohydrate metabolism_galactose hydrolysis	Aldose 1-epimerase
C1016.2	3155	0.766836	1.07908	2.4392	III	3A	Carbohydrate metabolism_galactose hydrolysis	Beta-galactosidase
U27871	2452	-0.856329	1.21247	2.61977	III	3A	Carbohydrate metabolism_galactose hydrolysis	Beta-galactosidase
U5296	1798	0.0985827	0.853515	2.2218	III	3A	Carbohydrate metabolism_galactose hydrolysis	Galactose oxidase
U22671	1581	0.984412	1.26494	2.0512	III	3A	Carbohydrate metabolism_galactose hydrolysis	UDP-glucose 4-epimerase 1
L10006553	1056	4.67685	4.45194	4.89988	IV	4A	Carbohydrate metabolism_galactose hydrolysis	Aldose 1-epimerase
L10059919	1044	3.85298	3.05022	2.54472	IV	4A	Carbohydrate metabolism_galactose hydrolysis	NAD-dependent epimerase/dehydratase
U18016	1546	3.60152	2.92096	2.94257	IV	4A	Carbohydrate metabolism_galactose hydrolysis	UDP-glucose 4-epimerase GEPI48
C1888.4	2118	-2.61191	-1.05056	0.119074	I	1D	Carbohydrate metabolism_glycan hydrolysis	Beta-hexosaminidase-like
C1335.1	2012	3.24154	2.07817	1.83707	I	1B	Carbohydrate metabolism_glycan synthesis	Galactoside 2-alpha-L-fucosyltransferase
L10038478	1464	2.60494	2.52675	1.55784	I	1B	Carbohydrate metabolism_glycan synthesis	Glycosyl transferase, group 1
L10008537	1242	2.44221	3.05962	1.25298	I	1B	Carbohydrate metabolism_glycan synthesis	Glycosyltransferase AER61, uncharacterised
U16489	1395	2.26851	1.57306	3.74315	I	1C	Carbohydrate metabolism_glycan synthesis	Glycosyl transferase family 1 family protein
U13321	1936	-2.28515	-1.96804	-1.36965	I	1D	Carbohydrate metabolism_glycan synthesis	Endo-1,4-beta-mannosidase protein 2
U15490	1241	-2.41238	-0.805448	-0.602625	I	1D	Carbohydrate metabolism_glycan synthesis	Galacturonosyltransferase-like 3
L10026474	1263	-2.24245	-1.17158	-0.888027	I	1D	Carbohydrate metabolism_glycan synthesis	Glycosyl transferase, family 14
L10056151	1413	-4.83688	-0.824556	-1.34805	I	1D	Carbohydrate metabolism_glycan synthesis	Glycosyl transferase, family 43
L10046569	2484	-2.35252	-1.80232	-0.988523	I	1D	Carbohydrate metabolism_glycan synthesis	Glycosyl transferase, group 1
L10056497	2172	-3.41238	-0.805448	-0.339591	I	1D	Carbohydrate metabolism_glycan synthesis	Glycosyl transferase, group 1
C66.1	1774	-2.12598	-0.805448	-0.705436	I	1D	Carbohydrate metabolism_glycan synthesis	Glycosyltransferase
C839.2	1853	-2.92999	-1.47828	-0.996162	I	1D	Carbohydrate metabolism_glycan synthesis	Glycosyltransferase
U16327	1722	-2.90142	-2.27493	-1.66403	I	1E	Carbohydrate metabolism_glycan synthesis	Alpha-L-fucosidase
C2198.1	282	-3.97181	-3.72299	-1.13868	I	1E	Carbohydrate metabolism_glycan synthesis	Galacturonosyltransferase-like 1
L10013329	915	-2.50684	-2.80545	-1.52998	I	1E	Carbohydrate metabolism_glycan synthesis	Glycosyl transferase, family 43
L10020646	1911	-5.27993	-2.27634	-1.60982	I	1E	Carbohydrate metabolism_glycan synthesis	Glycosyl transferase, group 1
L10036034	1476	-4.25191	-1.89856	-3.27505	I	1F	Carbohydrate metabolism_glycan synthesis	Glycoside hydrolase, family 29
U15752	1352	1.48762	2.6375	1.78642	II	2A	Carbohydrate metabolism_glycan synthesis	Beta-1,3-galactosyltransferase sqv-2
L10008538	1299	1.98021	2.25269	0.606828	II	2A	Carbohydrate metabolism_glycan synthesis	Glycosyltransferase AER61, uncharacterised
L10024481	1032	-1.42749	-0.805448	3.86649	III	3A	Carbohydrate metabolism_glycan synthesis	Glycosyl transferase, family 8
L10061951	1077	1.4794	1.29409	2.92789	III	3A	Carbohydrate metabolism_glycan synthesis	Glycosyl transferase, family 8
L10008535	1389	-0.311293	0.741041	2.99462	III	3A	Carbohydrate metabolism_glycan synthesis	Glycosyltransferase AER61, uncharacterised
L10033098	1095	3.22787	2.8548	5.367	IV	4A	Carbohydrate metabolism_glycan synthesis	Alpha-1,4-glucan-protein synthase, UDP-forming
L10044395	1032	3.74244	3.58687	3.10519	IV	4A	Carbohydrate metabolism_glycan synthesis	Alpha-1,4-glucan-protein synthase, UDP-forming
L10062861	930	3.08348	3.10144	2.98234	IV	4A	Carbohydrate metabolism_glycan synthesis	Glycosyl transferase, family 31
L10038400	1185	2.04427	2.80368	2.18278	IV	4A	Carbohydrate metabolism_glycan synthesis	Glycosyl transferase, family 31
C3456.2	772	3.46782	2.93602	3.22925	IV	4A	Carbohydrate metabolism_glycan synthesis	UDP-arabinopyranose mutase 2
U20881	589	3.8505	3.2038	4.5818	IV	4A	Carbohydrate metabolism_glycan synthesis	UDP-arabinopyranose mutase 3
U22826	613	2.11118	1.29889	-0.27505	I	1A	Carbohydrate metabolism_glycolysis	Glucose-6-phosphate/phosphate translocator 2
L10016472	903	-2.35514	-0.998093	-0.720083	I	1D	Carbohydrate metabolism_glycolysis	6-phosphofructo-2-kinase
C4542.2	611	-2.80831	-1.87256	-0.261588	I	1D	Carbohydrate metabolism_glycolysis	Alcohol dehydrogenase
U1726	1341	-2.00399	-0.925029	0.59002	I	1D	Carbohydrate metabolism_glycolysis	Alcohol dehydrogenase
L10041532	993	-2.21508	-1.39882	-0.291924	I	1D	Carbohydrate metabolism_glycolysis	Alcohol dehydrogenase GroES-like
L10048769	1044	-2.57433	-1.81306	-0.530947	I	1D	Carbohydrate metabolism_glycolysis	Alcohol dehydrogenase, C-terminal
L10017274	1038	-4.74941	-1.93669	-1.07211	I	1D	Carbohydrate metabolism_glycolysis	Alcohol dehydrogenase, C-terminal
L10055068	1473	-3.21654	-1.77408	-1.39068	I	1D	Carbohydrate metabolism_glycolysis	Aldehyde dehydrogenase domain
U9890	1604	-2.74941	-1.31359	-0.0543211	I	1D	Carbohydrate metabolism_glycolysis	Aldehyde dehydrogenase domain
U11153	1491	-3.51238	-1.85328	-0.105439	I	1D	Carbohydrate metabolism_glycolysis	Fructose-bisphosphate aldolase 2, chloroplastic-like
L10055422	1236	-2.90142	-1.58972	1.00004	I	1D	Carbohydrate metabolism_glycolysis	Fructose-bisphosphate aldolase, class-I
C1919.2	1778	-3.03892	-1.80545	0.0494516	I	1D	Carbohydrate metabolism_glycolysis	Glycogen phosphorylase
L10005119	1710	-2.7005	-1.80545	-1.979	I	1D	Carbohydrate metabolism_glycolysis	Phosphofructokinase
C3662.1	1158	-2.84628	-1.77991	-1.65325	I	1D	Carbohydrate metabolism_glycolysis	Pyrophosphate--fructose 6-phosphate 1-phosphotransferase subunit beta
L10001085	543	-5.11865	-2.22049	-0.450622	I	1E	Carbohydrate metabolism_glycolysis	Alcohol dehydrogenase GroES-like
L10001770	420	-3.33438	-2.02784	-0.187588	I	1E	Carbohydrate metabolism_glycolysis	Alcohol dehydrogenase, C-terminal
L10006178	1044	-2.18075	-2.4069	-0.888874	I	1E	Carbohydrate metabolism_glycolysis	Alcohol dehydrogenase, C-terminal
L10000340	321	-2.42749	-2.22049	-1.10513	I	1E	Carbohydrate metabolism_glycolysis	Alcohol dehydrogenase-like 7-like
C4468.2	1651	-3.12793	-2.26488	-0.424627	I	1E	Carbohydrate metabolism_glycolysis	Aldehyde dehydrogenase family 3
L10011458	1209	-5.37391	-2.39041	0.3599	I	1E	Carbohydrate metabolism_glycolysis	Glyceraldehyde 3-phosphate dehydrogenase, catalytic domain
U8816	1570	-2.58592	-2.0007	0.160336	I	1E	Carbohydrate metabolism_glycolysis	Glyceraldehyde-3-phosphate dehydrogenase
U20368	1438	-3.91934	-2.54241	-0.105125	I	1E	Carbohydrate metabolism_glycolysis	Glyceraldehyde-3-phosphate dehydrogenase B subunit
L10035640	1362	-2.74941	-2.54241	-1.11359	I	1E	Carbohydrate metabolism_glycolysis	Glyceraldehyde-3-phosphate dehydrogenase B, chloroplastic
L10044550	2103	-3.33438	-2.02784	0.0754468	I	1E	Carbohydrate metabolism_glycolysis	Pyruvate kinase, barrel
U3986	1774	-3.33438	-1.83346	-2.01356	I	1F	Carbohydrate metabolism_glycolysis	NADP-dependent glyceraldehyde-3-phosphate dehydrogenase-like
L10060520	1608	1.42051	2.58687	2.13434	II	2B	Carbohydrate metabolism_glycolysis	Aldehyde dehydrogenase domain
U11323	450	-0.901417	0.364477	13.7024	III	3A	Carbohydrate metabolism_glycolysis	Aldehyde dehydrogenase family 2 member B4
U6946	503	-0.051977	0.662158	2.10364	III	3A	Carbohydrate metabolism_glycolysis	Aldehyde dehydrogenase family 3 member I1
U12537	466	0.420511	-0.979477	13.893	III	3A	Carbohydrate metabolism_glycolysis	Aldehyde dehydrogenase, mitochondrial precursor
U16800	1394	-1.74941	-0.805448	-11.4997	III	3B	Carbohydrate metabolism_glycolysis	Alcohol acyl transferase
U21065	1362	-1.94872	-1.00898	-2.31687	III	3B	Carbohydrate metabolism_glycolysis	Alpha-galactosidase
L10002780	1053	-1.16445	-0.220485	-2.28712	III	3B	Carbohydrate metabolism_glycolysis	Lactate/malate dehydrogenase, C-terminal
L10019772	1440	-2.35208	-0.828168	-0.520163	I	1D	Carbohydrate metabolism_kinase	Phosphoglycerate kinase
L10031082	1455	-2.80831	-1.42212	-2.50952	I	1F	Carbohydrate metabolism_kinase	Phosphofructokinase
L10022203	2976	1.42051	0.779515	2.81241	III	3A	Carbohydrate metabolism_kinase	Galactokinase galactose-binding domain
L10019052	1467	2.45222	0.84726	0.827059	I	1A	Carbohydrate metabolism_pentose phosphate pathway	6-phosphogluconate dehydrogenase, C-terminal
U8493	1506	-2.09045	-0.975373	0.626857	I	1D	Carbohydrate metabolism_pentose phosphate pathway	Glucose-6-phosphate 1-dehydrogenase
L10020980	1668	2.15748	0.779515	0.660409	I	1A	Carbohydrate metabolism_starch and sucrose degradation	Glycoside hydrolase, family 32
U2261	562	2.81827	1.70441	0.595921	I	1A	Carbohydrate metabolism_starch and sucrose degradation	UDP-glucose 6-dehydrogenase
C2613.2	1308	2.47298	1.36448	0.364953	I	1A	Carbohydrate metabolism_starch and sucrose degradation	UDP-glucose 6-dehydrogenase
L10062097	1263	3.12833	2.4063	0.194283	I	1B	Carbohydrate metabolism_starch and sucrose degradation	Alpha-amylase, C-terminal beta-sheet
L10008821	1629	3.15748	2.41178	1.61977	I	1B	Carbohydrate metabolism_starch and sucrose degradation	UDP-glucose/GDP-mannose dehydrogenase, C-terminal
U1672	2514	3.22098	1.23288	2.77589	I	1C	Carbohydrate metabolism_starch and sucrose degradation	Acid beta-fructofuranosidase
C5375.1	1366	2.72863	1.93871	2.1548	I	1C	Carbohydrate metabolism_starch and sucrose degradation	Alpha-amylase
U4624	643	-2.97181	-1.26488	-0.602625	I	1D	Carbohydrate metabolism_starch and sucrose degradation	Alpha-1,4 glucan phosphorylase L isozyme, chloroplastic
C40.1	791	-2.74941	-0.957451	-1.18759	I	1D	Carbohydrate metabolism_starch and sucrose degradation	Alpha-amylase 2
L10044514	1467	-2.80831	-1.2736	-1.58777	I	1D	Carbohydrate metabolism_starch and sucrose degradation	Alpha-amylase, C-terminal beta-sheet
L10061621	1017	-3.55677	-0.705912	1.29784	I	1D	Carbohydrate metabolism_starch and sucrose degradation	Beta-fructofuranosidase
L10029342	2784	-2.60924	-1.54241	-0.790252	I	1D	Carbohydrate metabolism_starch and sucrose degradation	Glycoside hydrolase, family 13, N-terminal
L10024869	2919	-2.39186	-1.86818	-0.273744	I	1D	Carbohydrate metabolism_starch and sucrose degradation	Glycosyl transferase, family 35
C5049.1	2033	-2.41238	-1.25796	-0.751488	I	1D	Carbohydrate metabolism_starch and sucrose degradation	Phosphoglucan phosphatase LSF1, chloroplastic isoform X1
L10059759	2463	-2.65922	-2.19011	-0.502461	I	1E	Carbohydrate metabolism_starch and sucrose degradation	Glycoside hydrolase, family 13, N-terminal
L10029130	1644	-4.16445	-2.22049	0.0754468	I	1E	Carbohydrate metabolism_starch and sucrose degradation	Glycosyl transferase, family 35
L10011906	1536	-0.164452	8.50243	11.7937	II	2B	Carbohydrate metabolism_starch and sucrose degradation	Glycosyl transferase, family 35
L10037296	1272	0.835548	1.49572	5.84584	III	3A	Carbohydrate metabolism_starch and sucrose degradation	Alpha-amylase, C-terminal beta-sheet
U14453	2329	-0.0748145	-0.00131656	2.92822	III	3A	Carbohydrate metabolism_starch and sucrose degradation	Beta-amylase
C1454.5	1493	1.32098	1.36448	5.9417	III	3A	Carbohydrate metabolism_starch and sucrose degradation	Beta-fructofuranosidase, insoluble isoenzyme CWINV1
L10020976	1725	4.6429	2.19455	6.77241	IV	4A	Carbohydrate metabolism_starch and sucrose degradation	Glycoside hydrolase, family 32
L10063889	1938	-5.11865	-3.80545	-2.77255	IV	4B	Carbohydrate metabolism_starch and sucrose degradation	Beta-fructofuranosidase
U20329	2329	-3.1162	-2.05699	-2.37201	IV	4B	Carbohydrate metabolism_starch and sucrose degradation	Beta-fructofuranosidase
C1836.2	2420	-10.7327	-3.22049	-2.50952	IV	4B	Carbohydrate metabolism_starch and sucrose degradation	Granule-bound starch synthase 1
L10054368	1113	-2.20008	-0.928304	-1.14695	I	1D	Carbohydrate metabolism_TCA cycle	2-oxoacid dehydrogenase acyltransferase, catalytic domain
C1653.1	1390	-2.80831	-0.872562	-1.43151	I	1D	Carbohydrate metabolism_TCA cycle	Aconitate hydratase 2, mitochondrial
L10004547	1263	-12.1854	-0.442878	0.13434	I	1D	Carbohydrate metabolism_TCA cycle	ATP-citrate synthase alpha chain protein 2
L10037438	909	-3.02695	-1.33296	-1.68063	I	1D	Carbohydrate metabolism_TCA cycle	Dehydrogenase, E1 component
C1653.2	1222	-4.11198	-2.54241	-1.91005	I	1E	Carbohydrate metabolism_TCA cycle	Aconitate hydratase 2, mitochondrial
U17259	314	-4.41238	-13.5982	-1.64702	I	1E	Carbohydrate metabolism_TCA cycle	ATP-citrate synthase alpha chain protein
L10029575	1263	-3.74941	-3.02784	-0.477094	I	1E	Carbohydrate metabolism_TCA cycle	ATP-citrate synthase alpha chain protein 2
U22403	1290	2.69804	1.40401	-1.18759	I	1A	Carbohydrate metabolism_trehalose_TPP	Trehalose-phosphate phosphatase
L10056923	1128	3.34651	2.54505	-0.187588	I	1B	Carbohydrate metabolism_trehalose_TPP	Trehalose-phosphatase
U22629	2930	2.16897	1.72293	3.10903	I	1C	Carbohydrate metabolism_trehalose_TPS	Alpha,alpha-trehalose-phosphate synthase [UDP-forming] 5
U18712	3307	2.10748	1.21911	2.42148	I	1C	Carbohydrate metabolism_trehalose_TPS	Alpha,alpha-trehalose-phosphate synthase [UDP-forming] 9
L10054883	2769	-2.17881	-1.42078	-1.98965	I	1D	Carbohydrate metabolism_trehalose_TPS	Glycosyl transferase, family 20
L10045999	2769	-2.78738	-1.92637	-1.65099	I	1D	Carbohydrate metabolism_trehalose_TPS	Glycosyl transferase, family 20
C5326.2	1742	-2.27993	-0.02784	-0.450622	I	1D	Carbohydrate metabolism_trehalose_TPS	Trehalose-6-phosphate synthase
L10063886	999	-3.38684	-1.87256	-0.71115	I	1D	Carbohydrate metabolism_trehalose_TPS	Trehalose-phosphatase
C2272.2	3172	-2.66695	-2.49733	-1.71483	I	1E	Carbohydrate metabolism_trehalose_TPS	Alpha,alpha-trehalose-phosphate synthase [UDP-forming] 1
L10046354	2556	0.140403	-0.302947	2.69283	III	3A	Carbohydrate metabolism_trehalose_TPS	Glycosyl transferase, family 20

## Sheet: Mitochondria-energy-25
Gene ID	Gene Length	Log2 radio (ETH1/CK1)	Log2 radio (ETH2/CK2)	Log2 radio (ETH3/CK3)	Group	Cluster	Category	Annotation
C1312.3	396	4.6429	1.401	1.9417	I	1A	Mitochondria/energy metabolism_electron transport chain_complex III	Mitochondrial chaperone BCS1
U3291	277	-0.263987	0.531587	3.89988	III	3A	Mitochondria/energy metabolism_electron transport chain_complex III	Ubiquinol-cytochrome c reductase cytochrome b subunit
U21665	292	0.889996	0.416945	3.74315	III	3A	Mitochondria/energy metabolism_electron transport chain_complex III	Ubiquinol-cytochrome c reductase cytochrome b subunit
C5102.1	312	-0.419709	-0.0436073	3.61977	III	3A	Mitochondria/energy metabolism_electron transport chain_complex IV	Cytochrome c oxidase subunit 1
C5307.1	639	-0.0512411	-0.258959	2.6476	III	3A	Mitochondria/energy metabolism_electron transport chain_complex IV	Cytochrome c oxidase subunit 1
C109.1	553	-0.244622	-0.331516	3.3589	III	3A	Mitochondria/energy metabolism_electron transport chain_complex IV	Cytochrome c oxidase subunit 1
C109.2	534	-0.453958	0.894992	2.21096	III	3A	Mitochondria/energy metabolism_electron transport chain_complex IV	Cytochrome c oxidase subunit 1
L10037992	1533	2.77142	3.04362	-0.140282	I	1B	Mitochondria/energy metabolism_energy carrier	ATPase, AAA+ type, core
L10026906	2244	3.53599	1.77951	5.4369	I	1C	Mitochondria/energy metabolism_energy carrier	ATPase, AAA+ type, core
L10011647	2304	2.03718	1.72705	2.68688	I	1C	Mitochondria/energy metabolism_energy carrier	ATPase, AAA+ type, core
L10010031	2517	-3.33438	-1.22049	-1.11359	I	1D	Mitochondria/energy metabolism_energy carrier	ATPase, AAA+ type, core
L10012819	1539	-2.42749	-0.39041	-0.303065	I	1D	Mitochondria/energy metabolism_energy carrier	ATPase, AAA+ type, core
L10061396	1107	-2.29373	-0.975373	-0.233391	I	1D	Mitochondria/energy metabolism_energy carrier	ATPase, AAA+ type, core
L10001705	2064	-3.36609	-0.686149	-1.22941	I	1D	Mitochondria/energy metabolism_energy carrier	ATPase, AAA+ type, core
L10011827	711	-3.55677	-1.70591	0.271844	I	1D	Mitochondria/energy metabolism_energy carrier	ATPase, F1 complex, OSCP/delta subunit
L10058355	3777	-4.48638	-1.80545	-1.26559	I	1D	Mitochondria/energy metabolism_energy carrier	ATPase-like, ATP-binding domain
L10041598	4008	-2.01245	-0.998093	-0.372012	I	1D	Mitochondria/energy metabolism_energy carrier	ATPase-like, ATP-binding domain
L10030033	1491	-2.74941	-1.02784	-0.0500841	I	1D	Mitochondria/energy metabolism_energy carrier	ATPase-like, ParA/MinD
L10029671	2187	-3.22335	-1.05056	-1.40998	I	1D	Mitochondria/energy metabolism_energy carrier	DNA-dependent ATPase MCM
L10012028	2427	-3.78894	-1.22049	-1.43552	I	1D	Mitochondria/energy metabolism_energy carrier	DNA-dependent ATPase MCM
L10018290	2622	-3.2991	-2.19911	-1.73621	I	1E	Mitochondria/energy metabolism_energy carrier	ATPase, AAA+ type, core
L10012729	1398	-1.01245	-1.76105	-2.4677	III	3B	Mitochondria/energy metabolism_energy carrier	ATPase, AAA+ type, core
L10040543	2106	4.00547	3.58687	4.88923	IV	4A	Mitochondria/energy metabolism_energy carrier	ATPase, AAA+ type, core
L10049586	1494	-7.39327	-2.92092	-2.70216	IV	4B	Mitochondria/energy metabolism_energy carrier	ATPase, AAA+ type, core
U22843	530	3.1754	1.77951	3.85681	I	1C	Mitochondria/energy metabolism_mitochondria carrier	Mitochondrial phosphate transporter
