# Supplementary material for: Genome-wide digital transcript analysis of putative fruitlet abscission related genes regulated by ethephon in litchi
Source: Front Plant Sci. 2015 Jul 7;6:502. doi: 10.3389/fpls.2015.00502 (PMC4493771; doi:10.3389/fpls.2015.00502)
Supplement: Supplementary Data Excel File 8 — ROS, calcium, and protein ubiquitination-related genes induced or repressed in FAZ-enriched pedicel after ethephon treatment. [file DataSheet8.XLSX]

## Sheet: ROS signaling-88
Gene ID	Gene Length	Log2 radio (ETH1/CK1)	Log2 radio (ETH2/CK2)	Log2 radio (ETH3/CK3)	Group	Cluster	Category	Annotation
U6864	690	-2.29177	-1.63899	-1.6174	I	1D	Reactive oxygen species response_ascorbate biosynthesis_GME	GDP-D-mannose 3';,5';-epimerase
U20169	778	-4.62388	-1.50059	-0.798545	I	1D	Reactive oxygen species response_ascorbate biosynthesis_MIOX	Inositol oxygenase 1
L10019566	948	-4.16445	-5.02784	-1.35751	I	1E	Reactive oxygen species response_ascorbate biosynthesis_MIOX	Inositol oxygenase
L10031724	1050	-3.66695	-1.71798	-0.77255	I	1D	Reactive oxygen species response_ascorbate biosynthesis_MIOX	Inositol oxygenase
U13435	1385	-3.16445	-1.71874	-0.131734	I	1D	Reactive oxygen species response_ascorbate biosynthesis_MIOX	Inositol oxygenase 2
L10016258	1023	-12.255	-3.39041	-0.647019	I	1E	Reactive oxygen species response_ascorbate metabolism_AO	L-ascorbate peroxidase
U5031	1462	-12.1118	-0.930978	-1.77255	I	1D	Reactive oxygen species response_ascorbate metabolism_AO	L-ascorbate oxidase
L10050036	1632	-4.55677	-1.69442	-2.71115	I	1F	Reactive oxygen species response_ascorbate metabolism_AO	L-ascorbate oxidase
L10020874	1623	-4.41897	-2.2316	-1.96118	I	1E	Reactive oxygen species response_ascorbate metabolism_AO	L-ascorbate oxidase
L10028285	1653	-4.33438	-1.79422	-1.8916	I	1D	Reactive oxygen species response_ascorbate metabolism_AO	L-ascorbate oxidase
U10993	1921	-4.29373	-2.40269	-1.92455	I	1E	Reactive oxygen species response_ascorbate metabolism_AO	L-ascorbate oxidase-like
L10007051	327	-4.16445	-1.93418	-1.95811	I	1D	Reactive oxygen species response_ascorbate metabolism_AO	L-ascorbate oxidase
C5547.2	509	-4.11865	-1.77991	-2.90379	I	1F	Reactive oxygen species response_ascorbate metabolism_AO	L-ascorbate oxidase
C372.2	1958	-3.99227	-1.81912	-1.24006	I	1D	Reactive oxygen species response_ascorbate metabolism_AO	L-ascorbate oxidase
U585	2122	-3.6532	-2.38385	-2.08609	IV	4B	Reactive oxygen species response_ascorbate metabolism_AO	L-ascorbate oxidase
L10044508	1137	-3.55583	-1.90231	-1.88972	I	1D	Reactive oxygen species response_ascorbate metabolism_AO	L-ascorbate oxidase
C5547.1	2162	-3.55564	-2.08048	-2.08067	IV	4B	Reactive oxygen species response_ascorbate metabolism_AO	L-ascorbate oxidase homolog
L10027773	1722	-2.48638	-2.14648	-2.18759	IV	4B	Reactive oxygen species response_ascorbate metabolism_AO	L-ascorbate oxidase
C372.1	1965	-2.00575	-1.3274	-1.35751	I	1D	Reactive oxygen species response_ascorbate metabolism_AO	L-ascorbate oxidase
C468.2	1909	-1.37391	-2.44288	-1.5661	II	2C	Reactive oxygen species response_ascorbate metabolism_AO	L-ascorbate oxidase
L10063133	1941	2.6351	2.35586	1.12275	I	1B	Reactive oxygen species response_ascorbate metabolism_AO	L-aspartate oxidas
L10029501	1740	3.30948	1.62751	0.0534205	I	1A	Reactive oxygen species response_ascorbate metabolism_AO	L-ascorbate oxidase
L10047999	1584	7.37231	4.98897	9.01231	IV	4A	Reactive oxygen species response_ascorbate metabolism_AO	L-ascorbate oxidase
C455.3	580	0.642903	1.28202	2.19092	III	3A	Reactive oxygen species response_CAT	Catalase isozyme 1
C4479.2	1136	3.55603	4.72203	1.61977	I	1B	Reactive oxygen species response_GLO	Peroxisomal (S)-2-hydroxy-acid oxidase GLO3
L10059140	1170	-10.5588	-4.22049	-3.18759	IV	4B	Reactive oxygen species response_GRX	Glutaredoxin
U7020	603	-5.07134	-3.89291	-2.54514	IV	4B	Reactive oxygen species response_GRX	Monothiol glutaredoxin-S6
U18545	500	-2.51023	-3.02784	1.32431	I	1E	Reactive oxygen species response_GRX	Monothiol glutaredoxin-S2
U4430	760	-3.20885	-2.26488	-1.23198	I	1E	Reactive oxygen species response_GST	Glutathione-s-transferase theta, gst
C3604.1	942	-2.91652	-2.14648	-2.26394	IV	4B	Reactive oxygen species response_GST	Glutathione S-transferase U17
U11513	704	-2.39757	-1.47895	-2.13448	I	1F	Reactive oxygen species response_GST	Glutathione transferase GSTF3
U1563	902	1.52743	2.35586	1.93579	II	2A	Reactive oxygen species response_GST	Glutathione transferase GST 23-like
C1059.1	789	1.65867	2.00191	2.13434	II	2B	Reactive oxygen species response_GST	Glutathione S-transferase
U21044	1513	2.01997	1.17084	1.15556	I	1A	Reactive oxygen species response_GST	Tau class glutathione transferase GSTU52
L10049940	618	2.03718	1.64741	0.63184	I	1A	Reactive oxygen species response_GST	Glutathione S-transferase, N-terminal
C768.2	2085	2.16582	1.21247	1.433	I	1A	Reactive oxygen species response_GST	Glutathione-s-transferase theta
U384	639	2.90594	2.77951	-1.45062	I	1B	Reactive oxygen species response_GST	Glutathione S-transferase
U20379	1125	-13.7309	-2.65344	-2.25172	IV	4B	Reactive oxygen species response_POD	Class III peroxidase
U1416	1098	-5.76436	-2.70591	-2.50952	IV	4B	Reactive oxygen species response_POD	Peroxidase 64
U15492	1178	-5.34502	-2.36844	-1.32868	I	1E	Reactive oxygen species response_POD	Peroxidase 4
L10030941	573	-4.82062	-2.40757	-0.61053	I	1E	Reactive oxygen species response_POD	Haem peroxidase, plant/fungal/bacterial
L10050062	996	-4.80437	-2.24771	-1.03522	I	1E	Reactive oxygen species response_POD	Haem peroxidase, plant/fungal/bacterial
L10027028	942	-4.6563	-2.60191	-2.86136	IV	4B	Reactive oxygen species response_POD	Haem peroxidase, plant/fungal/bacterial
L10043531	957	-4.61317	-2.65282	-1.41859	I	1E	Reactive oxygen species response_POD	Haem peroxidase, plant/fungal/bacterial
U15496	1259	-4.26692	-2.77555	-0.811283	I	1E	Reactive oxygen species response_POD	Peroxidase 42
L10034533	792	-4.20885	-1.54241	-2.72364	I	1F	Reactive oxygen species response_POD	Haem peroxidase, plant/fungal/bacterial
U13200	1158	-4.10305	-5.92092	-2.83966	IV	4B	Reactive oxygen species response_POD	Peroxidase 64
L10044557	954	-3.48638	-4.22049	-2.77255	IV	4B	Reactive oxygen species response_POD	Haem peroxidase, plant/fungal/bacterial
U17732	1078	-3.27298	-3.07293	0.0188633	I	1E	Reactive oxygen species response_POD	Peroxiredoxin
L10017255	942	-3.03892	-1.89034	-1.09448	I	1D	Reactive oxygen species response_POD	Haem peroxidase, plant/fungal/bacterial
L10049566	999	-2.46683	-1.69949	-1.77837	I	1D	Reactive oxygen species response_POD	Haem peroxidase, plant/fungal/bacterial
U438	1591	-2.3586	-1.98071	-1.60215	I	1D	Reactive oxygen species response_POD	Peroxidase 3
L10058249	999	-2.32624	-1.83939	-1.69455	I	1D	Reactive oxygen species response_POD	Haem peroxidase, plant/fungal/bacterial
C1170.1	686	-1.62388	-1.22049	2.04945	III	3A	Reactive oxygen species response_POD	Peroxidase 4-like
L10030939	579	-1.26879	-1.58038	2.46555	III	3A	Reactive oxygen species response_POD	Haem peroxidase, plant/fungal/bacterial
L10021160	960	1.09858	2.05253	2.61977	II	2B	Reactive oxygen species response_POD	Haem peroxidase, plant/fungal/bacterial
L10043534	822	2.20233	0.300347	-0.524623	I	1A	Reactive oxygen species response_POD	Haem peroxidase, plant/fungal/bacterial
C2624.2	995	2.72307	2.29409	4.29784	IV	4A	Reactive oxygen species response_POD	Lignin-forming anionic peroxidase-like
C3027.1	970	2.75493	1.66933	0.705497	I	1A	Reactive oxygen species response_POD	Peroxidase 2
L10030937	795	2.77665	2.1923	3.00004	IV	4A	Reactive oxygen species response_POD	Haem peroxidase, plant/fungal/bacterial
U19370	296	3.18347	3.75679	1.94992	I	1B	Reactive oxygen species response_POD	Peroxidase 55-like
L10000332	249	3.29498	3.77951	2.61977	IV	4A	Reactive oxygen species response_POD	Haem peroxidase, plant/fungal/bacterial
L10040929	801	3.69353	3.6375	5.59377	IV	4A	Reactive oxygen species response_POD	Haem peroxidase, plant/fungal/bacterial
L10041031	870	3.76966	2.42337	1.27184	I	1B	Reactive oxygen species response_POD	Haem peroxidase, plant/fungal/bacterial
L10039555	1062	4.19033	2.77498	1.68782	I	1B	Reactive oxygen species response_POD	Haem peroxidase, plant/fungal/bacterial
C2699.1	683	4.52671	4.25345	3.13434	IV	4A	Reactive oxygen species response_POD	Lignin-forming anionic peroxidase
C2699.2	223	5.60373	16.7783	11.2558	IV	4A	Reactive oxygen species response_POD	Peroxidase 15
L10046098	969	5.61691	4.43773	10.4583	IV	4A	Reactive oxygen species response_POD	Haem peroxidase, plant/fungal/bacterial
U29378	237	7.16647	4.46757	3.7193	IV	4A	Reactive oxygen species response_POD	Peroxidase
L10048659	990	12.5098	9.72107	0.0001	I	1B	Reactive oxygen species response_POD	Haem peroxidase, plant/fungal/bacterial
L10057899	987	14.032	4.77198	6.52666	IV	4A	Reactive oxygen species response_POD	Peroxidase family protein
L10064105	987	15.9065	13.8954	9.10979	IV	4A	Reactive oxygen species response_POD	Haem peroxidase, plant/fungal/bacterial
L10059683	1143	-4.80831	-0.957451	-2.04003	I	1F	Reactive oxygen species response_Rboh	NADH:flavin oxidoreductase/NADH oxidase, N-terminal
U14692	275	-2.90142	-1.85792	-0.0880519	I	1D	Reactive oxygen species response_Rboh	NADH-plastoquinone oxidoreductase subunit 5, partial (chloroplast)
U708	563	0.642903	-0.220485	5.09781	III	3A	Reactive oxygen species response_Rboh	Respiratory burst oxidase homolog protein C
L10001757	1920	1.52005	0.0310537	2.01886	III	3A	Reactive oxygen species response_Rboh	NADPH oxidase/respiratory burst oxidase
L10041437	780	2.09189	3.58687	2.53488	IV	4A	Reactive oxygen species response_Rboh	NADH:flavin oxidoreductase/NADH oxidase, N-terminal
C3236.2	612	2.32254	1.86405	0.397375	I	1A	Reactive oxygen species response_Rboh	NAD(P)H-dependent oxidoreductase 1
L10059666	1128	2.58846	1.66146	2.01405	I	1C	Reactive oxygen species response_Rboh	NADH:flavin oxidoreductase/NADH oxidase, N-terminal
C1375.5	666	2.76155	3.45194	1.34293	I	1B	Reactive oxygen species response_Rboh	NAD(P)H:quinone oxidoreductase
C1886.2	2987	2.83555	2.10144	2.13434	IV	4A	Reactive oxygen species response_Rboh	Respiratory burst oxidase homolog protein D
L10007858	1020	4.45026	11.415	1.29784	I	1B	Reactive oxygen species response_Rboh	NADH:flavin oxidoreductase/NADH oxidase, N-terminal
U20913	466	-3.62388	-0.805448	0.00505746	I	1D	Reactive oxygen species response_SOD	Iron superoxide dismutase, partial
U6868	512	-2.86489	-0.302947	-0.187588	I	1D	Reactive oxygen species response_SRX	Sulfiredoxin isoform 2
U20048	1173	-2.78894	-1.19247	-0.0314684	I	1D	Reactive oxygen species response_TRX	Thioredoxin
U4650	545	-2.43073	-1.52165	-0.710009	I	1D	Reactive oxygen species response_TRX	Thioredoxin H-type isoform 1
U10890	819	-2.00256	-0.883229	-0.0199686	I	1D	Reactive oxygen species response_TRX	Thioredoxin f-type
C2689.1	556	1.90594	2.20775	1.93388	II	2A	Reactive oxygen species response_TRX	Thioredoxin

## Sheet: calcium signaling-52
Gene ID	Gene Length	Log2 radio (ETH1/CK1)	Log2 radio (ETH2/CK2)	Log2 radio (ETH3/CK3)	Group	Cluster	Category	Annotation
U22902	581	-13.0712	-2.09495	-1.18759	I	1E	Signal transduction_calcium_CDPK	Calcium-dependent protein kinase
C4432.3	589	-12.7714	-2.02784	-1.26559	I	1E	cytoskeleton/transport_calcium_CNGC	Cyclic nucleotide-gated ion channel
L10034952	861	-12.6642	-2.33596	-0.509516	I	1E	Signal transduction_calcium_CDPK	Calcium-dependent protein kinase
L10002482	546	-5.94581	-1.54241	-2.50952	I	1F	cytoskeleton/transport_calcium_CNGC	Cyclic nucleotide-gated ion channel 1-like
L10033611	2046	-5.09519	-1.95745	-2.99494	I	1F	cytoskeleton/transport_calcium_CNGC	Cyclic nucleotide-gated ion channel
U2530	1282	-4.74941	-1.97537	-1.62055	I	1D	cytoskeleton/transport_calcium_CNGC	Cyclic nucleotide-gated ion channel 2
C2191.1	448	-4.41238	-0.898557	-3.27505	I	1F	cytoskeleton/transport_calcium_CNGC	Cyclic nucleotide-gated ion channel 1-like
L10055205	1461	-3.74941	-1.02784	0.668022	I	1D	cytoskeleton/transport_calcium_CNGC	Cyclic nucleotide-binding domain
L10018336	2928	-3.71904	-1.29849	-2.69009	I	1F	Signal transduction_calcium_CNX	Calreticulin/calnexin
U6474	1324	-3.68991	-2.39507	-1.71706	I	1E	cytoskeleton/transport_calcium_ANX	Annexin D4
L10019078	2667	-3.54296	-2.45495	0.111973	I	1E	Signal transduction_calcium_CML	Calcium-binding EF-hand
L10064763	1521	-3.53369	-2.22049	-0.0944782	I	1E	cytoskeleton/transport_calcium_CNGC	Cyclic nucleotide-gated ion channel 1
L10033614	2133	-3.44456	-1.62102	-0.831444	I	1D	cytoskeleton/transport_calcium_CNGC	Cyclic nucleotide-binding domain
U12923	292	-3.33438	-2.02784	-1.54122	I	1E	cytoskeleton/transport_calcium_CNGC	Cyclic nucleotide-gated ion channel 1
U13831	565	-3.09045	-0.735058	-0.86566	I	1D	Signal transduction_calcium_CDPK	Calcium-dependent protein kinase
U2171	802	-2.85933	-1.62674	-1.73191	I	1D	Signal transduction_calcium_CML	Calcium-binding protein CML41-like
L10015370	2862	-2.80831	-1.35799	-0.965195	I	1D	cytoskeleton/transport_calcium_PMCA	Calcium-transporting ATPase 12, plasma membrane-type
L10028565	2001	-2.73892	-2.42212	-1.14079	I	1E	Signal transduction_calcium_C2CD	C2 calcium-dependent membrane targeting
L10002592	2811	-2.66695	-1.46149	-0.428596	I	1D	cytoskeleton/transport_calcium_PMCA	Calcium-transporting ATPase 12, plasma membrane-type
L10064769	1215	-2.66695	-2.22049	-0.809076	I	1E	cytoskeleton/transport_calcium_CNGC	Cyclic nucleotide-binding domain
L10016394	1704	-2.53369	-2.22049	-1.07211	I	1E	Signal transduction_calcium_C2CD	C2 calcium-dependent membrane targeting
L10059030	2130	-2.52702	-1.72299	-1.8447	I	1D	Signal transduction_calcium_cbEGF	EGF calcium-binding
U5105	1001	-2.51644	-1.50679	-1.07865	I	1D	cytoskeleton/transport_calcium_CNGC	Cyclic nucleotide-gated ion channel 1
C2988.2	480	-2.50549	-1.65658	0.190924	I	1D	Signal transduction_calcium_CML	Calcium-binding protein CML10-like
U5037	1573	-2.5005	-2.18897	-1.34225	I	1E	cytoskeleton/transport_calcium_CAX	Ca2+ antiporter/cation exchanger
L10052850	2757	-2.48638	-2.15908	-1.07211	I	1E	cytoskeleton/transport_calcium_CNGC	Cyclic nucleotide gated channel
U4839	1143	-2.48638	-1.39382	-1.61351	I	1D	Signal transduction_calcium_CML	Calmodulin-like protein 5
U13825	639	-2.31129	-1.73506	-1.94248	I	1D	Signal transduction_calcium_C2CD	Multiple C2 and transmembrane domain-containing protein 2
C2988.1	513	-2.25191	-2.41688	-0.318832	I	1E	Signal transduction_calcium_CML	Calcium-binding protein CML41-like
L10030371	567	-2.24625	-1.32926	-1.60642	I	1D	Signal transduction_calcium_CML	Calcium-binding EF-hand
L10053530	2487	-2.16445	-2.57098	-2.05008	IV	4B	cytoskeleton/transport_calcium_CNGC	Cyclic nucleotide gated channel
C5766.1	1289	-2.05079	-1.71133	-1.04641	I	1D	cytoskeleton/transport_calcium_ANX	Annexin
L10064767	1500	-1.68528	-0.779912	2.10309	III	3A	cytoskeleton/transport_calcium_CNGC	Cyclic nucleotide-gated ion channel 1
L10034501	2112	-1.48638	-4.30795	-0.602625	II	2C	Signal transduction_calcium_cbEGF	EGF calcium-binding
U24649	394	0.572514	-0.220485	3.30427	III	3A	Signal transduction_calcium_CML	Calcium-binding protein CML28
U7500	605	0.771418	2.327	1.05342	II	2A	Signal transduction_calcium_CML	Calcium-binding protein CML15
C4936.1	1090	0.835548	0.0425493	3.08543	III	3A	Signal transduction_calcium_CACNA	Voltage-dependent L-type calcium channel
U4833	647	0.942463	0.538507	2.29046	III	3A	cytoskeleton/transport_calcium_PMCA	Calcium-transporting ATPase 12, plasma membrane-type
L10031373	2439	1.88285	1.88643	2.81241	III	3A	Signal transduction_calcium_C2CD	C2 calcium-dependent membrane targeting
U4692	345	2.00547	2.88385	1.81241	I	1B	cytoskeleton/transport_calcium_PMCA	Calcium-transporting ATPase 12, plasma membrane-type
C213.1	1796	2.01935	1.70519	0.150642	I	1A	cytoskeleton/transport_calcium_CNGC	Cyclic nucleotide-gated ion channel 1-like
U1498	815	2.13829	2.62962	1.10135	I	1B	Signal transduction_calcium_CML	Calcium ion binding protein
C3431.2	793	2.29498	1.02744	1.52862	I	1A	cytoskeleton/transport_calcium_CNGC	Cyclic nucleotide-gated ion channel 1
L10019427	3060	2.29728	1.66087	1.06518	I	1A	cytoskeleton/transport_calcium_PMCA	Calcium-transporting ATPase 12, plasma membrane-type
L10059284	588	2.34334	3.40401	0.854233	I	1B	Signal transduction_calcium_CML	Calcium-binding EF-hand
U4693	3344	2.56405	1.38359	0.737715	I	1A	cytoskeleton/transport_calcium_PMCA	Calcium-transporting ATPase 12, plasma membrane-type
U14197	833	2.58222	2.94944	0.502344	I	1B	cytoskeleton/transport_calcium_CNGC	Cyclic nucleotide-gated ion channel 1
L10043865	1296	2.61316	0.471393	0.0754468	I	1A	Signal transduction_calcium_CIPK	CBL-interacting serine/threonine-protein kinase 7-like
L10056440	2286	3.10857	4.99868	0.924887	I	1B	Signal transduction_calcium_cbEGF	EGF calcium-binding
L10003519	1014	3.22674	4.32641	0.511032	I	1B	cytoskeleton/transport_calcium_CNGC	Cyclic nucleotide-gated ion channel 1-like
L10001928	1503	3.26181	13.0883	10.673	IV	4A	Signal transduction_calcium_cbEGF	EGF calcium-binding
L10016050	2235	4.5023	4.99868	1.39737	I	1B	Signal transduction_calcium_cbEGF	EGF calcium-binding

## Sheet: protein ubiquitination_40
Gene ID	Gene Length	ETH1/CK1	ETH2/CK2	ETH3/CK3	Group	Cluster	Category	Annotation
L10041612	588	-13.5514	-2.33596	-2.38023	IV	4B	protein ubiquitination_F-box	F-box protein SNE
U3362	412	-13.0646	-2.54241	-0.187588	I	1E	protein ubiquitination_F-box	F-box protein PP2-A12
L10064714	537	-5.09519	-2.05056	-2.08067	IV	4B	protein ubiquitination_E2	Ubiquitin-conjugating enzyme E2
U18064	1676	-4.80831	-2.09495	-2.77255	IV	4B	protein ubiquitination_U-box	U-box domain-containing protein 13
U20457	376	-4.62388	-1.66106	-1.99494	I	1D	protein ubiquitination_F-box	F-box protein SNE
U3055	253	-4.16445	-1.22049	-1.06206	I	1D	protein ubiquitination_U-box	U-box domain-containing protein 40
U11179	301	-4.16445	-2.22049	-1.86566	I	1E	protein ubiquitination_E3	E3 ubiquitin-protein ligase Os04g0590900-like
L10023341	669	-4.07134	-1.11357	-0.0620567	I	1D	protein ubiquitination_E3	RING-H2 zinc finger protein RHA4a-like
U19414	411	-4.00095	-2.15908	-1.38314	I	1E	protein ubiquitination_U-box	U-box domain-containing protein 40-like
U15005	247	-3.02243	-2.09495	-1.4286	I	1E	protein ubiquitination_U-box	U-box domain-containing protein 40
U17795	1286	-2.19687	-1.89856	-1.13382	I	1D	protein ubiquitination_E3	E3 ubiquitin-protein ligase
U14099	1003	-2.05427	-0.957451	-0.77255	I	1D	protein ubiquitination_E3	E3 ubiquitin-protein ligase
U21298	1129	-1.96196	-1.19846	-2.05548	III	3B	protein ubiquitination_E3	RING-H2 finger protein ATL46-like
C4460.1	733	-1.68801	-1.8552	-2.69009	III	3B	protein ubiquitination_E2	Ubiquitin-conjugating enzyme E2 20
U11927	1060	-0.901417	0.653984	2.00881	III	3A	protein ubiquitination_E3	RING-H2 finger protein ATL5M
L10027481	570	0.305034	0.457587	2.08543	III	3A	protein ubiquitination_E3	RING-H2 finger protein ATL79-like
L10015397	2475	0.710017	1.8499	11.1054	III	3A	protein ubiquitination_proteasome	26S proteasome non-ATPase regulatory subunit 10
U16575	1565	0.935084	3.58687	0.992985	II	2A	protein ubiquitination_U-box	U-box domain-containing protein 21-like
L10003094	1314	1.00547	1.19455	2.57795	III	3A	protein ubiquitination_U-box	U box domain
C2468.1	1104	1.74982	1.7124	2.37041	III	3A	protein ubiquitination_AMSHL	AMSH-like ubiquitin thioesterase 2
U2526	1381	2.06821	1.55396	-0.756953	I	1A	protein ubiquitination_E3	RING-H2 finger protein
C913.2	358	2.07259	-0.872562	-0.0176626	I	1A	protein ubiquitination_proteasome	Proteasome activator subunit 4
U9129	692	2.10404	2.6375	1.77925	I	1B	protein ubiquitination_E3	E3 ubiquitin-protein ligase ATL41
L10024068	2805	2.17659	2.41893	-0.187588	I	1B	protein ubiquitination_E2	Ubiquitin-conjugating enzyme E2
L10037372	609	2.30948	2.19455	0.174982	I	1B	protein ubiquitination_CUL	Cullin, N-terminal
U8538	1164	2.38575	3.13001	5.00881	IV	4A	protein ubiquitination_F-box	F-box/kelch-repeat protein
U2419	1192	2.46782	0.963939	1.81241	I	1A	protein ubiquitination_E3	E3 ubiquitin-protein ligase BAH1
L10004331	1218	2.46782	0.779515	1.69994	I	1A	protein ubiquitination_U-box	U box domain
L10042870	849	2.49851	1.65398	0.297839	I	1A	protein ubiquitination_E3	E3 ubiquitin-protein ligase ATL6-like
L10027920	2121	2.74244	2.00191	1.75101	I	1B	protein ubiquitination_U-box	U-box domain-containing protein 16
L10017950	1314	3.06821	12.3715	0.812412	I	1B	protein ubiquitination_E3	E3 ubiquitin-protein ligase ATL6-like
L10033311	1182	3.27612	1.47139	1.7055	I	1A	protein ubiquitination_U-box	U box domain
U2915	821	3.37869	2.37063	2.47538	IV	4A	protein ubiquitination_U-box	U-box domain-containing protein 26
U3795	919	3.74244	1.64011	1.89041	I	1A	protein ubiquitination_U-box	U-box domain-containing protein 25
U575	2923	3.8847	3.09481	2.20212	IV	4A	protein ubiquitination_F-box	EIN3-binding f-box protein 4
L10036596	1644	4.07804	3.41614	2.41907	IV	4A	protein ubiquitination_F-box	EIN3-binding F-box protein 1-like
C2208.2	1138	4.08348	8.9351	0.982337	I	1B	protein ubiquitination_E3	Ubiquitin-protein ligase
C2208.1	537	4.15748	1.77951	0.812412	I	1A	protein ubiquitination_E3	Ubiquitin-protein ligase
U9168	947	4.87994	1.94944	0.571404	I	1A	protein ubiquitination_E3	RING-H2 finger protein ATL1M
L10007333	1182	11.9646	2.10144	-0.187588	I	1B	protein ubiquitination_U-box	U box domain
